# Supplementary material for: Diurnal gene expression patterns in retina and choroid distinguish myopia progression from myopia onset
Source: PLoS One. 2024 Jul 19;19(7):e0307091. doi: 10.1371/journal.pone.0307091 (PMC11259283; doi:10.1371/journal.pone.0307091)
Supplement: S1 Table — The total amount of RNA extracted from each sample and two quality measures are shown for each chick, eye, tissue and ZT sampling time. chick ID, an arbitrary identification number used for this experimental series. ZT, Zeitgeber time of tissue sampling, in hours. RIN, RNA integrity number. Mean Quality Score, or Phred quality score (Q score) to assess accuracy of a sequencing platform. (XLSX) [file pone.0307091.s002.xlsx]

## Sheet: RNA metrics for each sample
chick ID	sampling time (ZT)	eye condition	tissue	Total extracted RNA/tissue (ng)	Column1	RIN	Mean Quality Score
201	ZT 00	occluded eye	retina	37185		9.6	35.79
201	ZT 00	occluded eye	choroid	4693.2		9.5	35.69
201	ZT 00	open eye	retina	48930		9.6	35.83
201	ZT 00	open eye	choroid	6475.2		9.7	35.72
202	ZT 00	occluded eye	retina	57315		9.5	35.65
202	ZT 00	occluded eye	choroid	9454.8		9.1	35.67
202	ZT 00	open eye	retina	44647.5		9.4	35.74
202	ZT 00	open eye	choroid	8548.8		9	35.64
203	ZT 00	occluded eye	retina	52657.5		9.6	35.76
203	ZT 00	occluded eye	choroid	6483.6		9	35.64
203	ZT 00	open eye	retina	56505		9.5	35.78
203	ZT 00	open eye	choroid	10832.4		9.1	35.59
204	ZT 00	occluded eye	retina	57472.5		9.6	35.78
204	ZT 00	occluded eye	choroid	6710.4		9.1	35.66
204	ZT 00	open eye	retina	106200		9.7	35.93
204	ZT 00	open eye	choroid	7094.4		9.4	35.75
205	ZT 00	occluded eye	retina	42623		9.5	35.79
205	ZT 00	occluded eye	choroid	4786.88		9.4	35.78
205	ZT 00	open eye	retina	38451		9.3	35.79
205	ZT 00	open eye	choroid	4326.56		9.6	35.73
206	ZT 00	occluded eye	retina	53940		9.5	35.79
206	ZT 00	occluded eye	choroid	8611.2		9.3	35.71
206	ZT 00	open eye	retina	55965		9.5	35.73
206	ZT 00	open eye	choroid	7545.6		9.4	35.7
207	ZT 04	occluded eye	retina	36720		9.4	35.7
207	ZT 04	occluded eye	choroid	7203.6		9.6	35.67
207	ZT 04	open eye	retina	42277.5		9.5	35.75
207	ZT 04	open eye	choroid	6715.2		9.4	35.54
208	ZT 04	occluded eye	retina	38887.5		9.2	35.74
208	ZT 04	occluded eye	choroid	5265.6		9.4	35.73
208	ZT 04	open eye	retina	46020		9.4	35.76
208	ZT 04	open eye	choroid	5926.8		9.2	35.69
209	ZT 04	occluded eye	retina	35677.5		9.4	35.73
209	ZT 04	occluded eye	choroid	7371.6		9.4	35.73
209	ZT 04	open eye	retina	39877.5		9.5	35.77
209	ZT 04	open eye	choroid	6366		9.4	35.72
210	ZT 04	occluded eye	retina	42262.5		9.6	35.79
210	ZT 04	occluded eye	choroid	5132.4		9.2	35.72
210	ZT 04	open eye	retina	46882.5		9.6	35.74
210	ZT 04	open eye	choroid	4917.6		9.2	35.71
211	ZT 04	occluded eye	retina	48382.5		9.5	35.84
211	ZT 04	occluded eye	choroid	5545.2		9.4	35.72
211	ZT 04	open eye	retina	43387.5		9.4	35.78
211	ZT 04	open eye	choroid	4814.1		9.4	35.73
212	ZT 04	occluded eye	retina	34860		9.5	35.75
212	ZT 04	occluded eye	choroid	8191.2		9.6	35.59
212	ZT 04	open eye	retina	43770		9.4	35.67
212	ZT 04	open eye	choroid	4808.4		9	35.59
213	ZT 16	occluded eye	retina	50370		9.8	35.78
213	ZT 16	occluded eye	choroid	7878		9.7	35.78
213	ZT 16	open eye	retina	43980		9.4	35.81
213	ZT 16	open eye	choroid	7902		9.7	35.72
214	ZT 16	occluded eye	retina	52117.5		9.5	35.8
214	ZT 16	occluded eye	choroid	6295.2		9.5	35.75
214	ZT 16	open eye	retina	52260		9.3	35.87
214	ZT 16	open eye	choroid	6717.6		9.6	35.7
215	ZT 16	occluded eye	retina	49132.5		9.4	35.77
215	ZT 16	occluded eye	choroid	6171.6		9.3	35.73
215	ZT 16	open eye	retina	65257.5		9.4	35.77
215	ZT 16	open eye	choroid	9351.6		9.1	35.71
216	ZT 16	occluded eye	retina	41820		9.4	35.69
216	ZT 16	occluded eye	choroid	6196.8		9.4	35.52
216	ZT 16	open eye	retina	45945		9.3	35.63
216	ZT 16	open eye	choroid	5749.2		9.4	35.6
217	ZT 16	occluded eye	retina	11385.6		9.1	35.78
217	ZT 16	occluded eye	choroid	7194		9.4	35.69
217	ZT 16	open eye	retina	38400		9.4	35.75
217	ZT 16	open eye	choroid	7330.8		9.1	35.74
218	ZT 16	occluded eye	retina	36592.5		9.4	35.76
218	ZT 16	occluded eye	choroid	7290		9.4	35.74
218	ZT 16	open eye	retina	41182.5		9.3	35.77
218	ZT 16	open eye	choroid	5738.4		9.3	35.68
219	ZT 20	occluded eye	retina	40050		9	35.8
219	ZT 20	occluded eye	choroid	7658.4		9.7	35.67
219	ZT 20	open eye	retina	39322.5		9.6	35.63
219	ZT 20	open eye	choroid	6366		9.2	35.67
220	ZT 20	occluded eye	retina	44722.5		9.4	35.71
220	ZT 20	occluded eye	choroid	5804.4		9.5	35.62
220	ZT 20	open eye	retina	39435		9.5	35.71
220	ZT 20	open eye	choroid	5772		9.7	35.68
221	ZT 20	occluded eye	retina	45570		9.4	35.83
221	ZT 20	occluded eye	choroid	6560.4		9	35.76
221	ZT 20	open eye	retina	34725		9.3	35.87
221	ZT 20	open eye	choroid	6668.4		9	35.77
222	ZT 20	occluded eye	retina	37410		9.5	35.79
222	ZT 20	occluded eye	choroid	6202.8		9.3	35.7
222	ZT 20	open eye	retina	47220		9.4	35.79
222	ZT 20	open eye	choroid	6126		9.4	35.7
223	ZT 20	occluded eye	retina	62001		9.4	35.82
223	ZT 20	occluded eye	choroid	8108.4		9.7	35.67
223	ZT 20	open eye	retina	50437.5		9.3	35.93
223	ZT 20	open eye	choroid	7328.4		9.5	35.68
224	ZT 20	occluded eye	retina	59392.5		9.6	35.75
224	ZT 20	occluded eye	choroid	7530		9.6	35.73
224	ZT 20	open eye	retina	47302.5		9.5	35.72
224	ZT 20	open eye	choroid	7112.4		9.6	35.69
225	ZT 08	occluded eye	retina	49042.5		9.4	35.68
225	ZT 08	occluded eye	choroid	4106.7		9.4	35.64
225	ZT 08	open eye	retina	58222.5		9.4	35.65
225	ZT 08	open eye	choroid	6177.6		9.4	35.58
226	ZT 08	occluded eye	retina	17895		9.6	35.9
226	ZT 08	occluded eye	choroid	8662.8		9.8	35.79
226	ZT 08	open eye	retina	26361		9.4	35.77
226	ZT 08	open eye	choroid	5760		9.6	35.75
227	ZT 08	occluded eye	retina	34777.5		9.2	35.72
227	ZT 08	occluded eye	choroid	4753.2		9.4	35.74
227	ZT 08	open eye	retina	37920		9.4	35.81
227	ZT 08	open eye	choroid	4519.8		9.5	35.69
228	ZT 08	occluded eye	retina	61087.5		8.6	35.76
228	ZT 08	occluded eye	choroid	5656.8		9.6	35.71
228	ZT 08	open eye	retina	35872.5		9.6	35.71
228	ZT 08	open eye	choroid	6319.2		9.4	35.72
229	ZT 08	occluded eye	retina	58050		9.6	35.66
229	ZT 08	occluded eye	choroid	6637.2		9.5	35.67
229	ZT 08	open eye	retina	48300		9.6	35.72
229	ZT 08	open eye	choroid	7863.6		9.4	35.67
230	ZT 08	occluded eye	retina	61110		9.4	35.67
230	ZT 08	occluded eye	choroid	6964.8		9.8	35.6
230	ZT 08	open eye	retina	42352.5		9.6	35.68
230	ZT 08	open eye	choroid	6978		9.5	35.55
231	ZT 12	occluded eye	retina	50107.5		9.3	35.83
231	ZT 12	occluded eye	choroid	5606.4		9.5	35.73
231	ZT 12	open eye	retina	51090		9.5	35.81
231	ZT 12	open eye	choroid	5698.8		9.3	35.79
232	ZT 12	occluded eye	retina	39193		9.2	35.85
232	ZT 12	occluded eye	choroid	4508		9.4	35.81
232	ZT 12	open eye	retina	32585		9.4	35.77
232	ZT 12	open eye	choroid	2687.04		9.3	35.73
233	ZT 12	occluded eye	retina	42795		9.4	35.82
233	ZT 12	occluded eye	choroid	5067.6		9.5	35.74
233	ZT 12	open eye	retina	46717.5		9.5	35.84
233	ZT 12	open eye	choroid	4493.7		9.7	35.69
234	ZT 12	occluded eye	retina	50617.5		9.5	35.71
234	ZT 12	occluded eye	choroid	3942.9		9.6	35.62
234	ZT 12	open eye	retina	46110		9.3	35.73
234	ZT 12	open eye	choroid	2073		9.5	35.73
235	ZT 12	occluded eye	retina	30510		9.3	35.7
235	ZT 12	occluded eye	choroid	6060		9.5	35.61
235	ZT 12	open eye	retina	37687.5		9.4	35.57
235	ZT 12	open eye	choroid	5085.9		9.6	35.62
236	ZT 12	occluded eye	retina	51712.5		9.5	35.77
236	ZT 12	occluded eye	choroid	5319.6		9.4	35.69
236	ZT 12	open eye	retina	51555		9.4	35.82
236	ZT 12	open eye	choroid	6762		9.6	35.71
					mean	9.42292	35.7261
					SD	0.185758	0.0740167
