# Supplementary material for: Diurnal gene expression patterns in retina and choroid distinguish myopia progression from myopia onset
Source: PLoS One. 2024 Jul 19;19(7):e0307091. doi: 10.1371/journal.pone.0307091 (PMC11259283; doi:10.1371/journal.pone.0307091)
Supplement: S2 Table — The variability of expression levels across time for all genes with measurable p-adj values during myopia progression, ordered by p-adj values, are shown for S2A Table) retinas of occluded eyes; S2B Table) retinas of contralateral open eyes; S2C Table) choroids of occluded eyes; and S2D Table) choroids of contralateral open eyes. baseMean, average normalized counts over all samples. p-adj, p-value corrected for the false discovery rate (FDR) with the Benjamini-Hochberg method. (XLSX) [file pone.0307091.s003.xlsx]

## Sheet: S2A. Retina_occluded eyes
ensembl_gene_id	gene_name	description	baseMean	p-value	p-adj
ENSGALG00000009700	PDK4	pyruvate dehydrogenase kinase 4	3403.03	0	0
ENSGALG00000015209	NFIL3	nuclear factor, interleukin 3 regulated	1653.75	0	0
ENSGALG00000005378	ARNTL	aryl hydrocarbon receptor nuclear translocator like	1563.98	0	0
ENSGALG00000012464	SOUL	SOUL protein	48470.7	0	0
ENSGALG00000005128	PTPDC1	protein tyrosine phosphatase domain containing 1	1046.88	0	0
ENSGALG00000038217	CD82	CD82 molecule	4290.43	0	0
ENSGALG00000002800	GRK7	G protein-coupled receptor kinase 7	3168.92	6.96709e-258	1.4825e-254
ENSGALG00000016444	ODC1	ornithine decarboxylase 1	2705.07	1.34283e-198	2.50018e-195
ENSGALG00000006236	TPH1	tryptophan hydroxylase 1	1067.46	7.60954e-197	1.25938e-193
ENSGALG00000029521		SKI family transcriptional corepressor 1	608.27	4.28802e-188	6.38701e-185
ENSGALG00000012638	CRY1	cryptochrome circadian regulator 1	4657.69	2.83404e-185	3.83755e-182
ENSGALG00000050470	OPN1LW	opsin 1 (cone pigments), long-wave-sensitive (color blindness, protan)	81563.7	3.88379e-184	4.82076e-181
ENSGALG00000004251	ARR3	arrestin 3	22226.1	5.77799e-176	6.62024e-173
ENSGALG00000002093	NR2E3	nuclear receptor subfamily 2 group E member 3	628.316	2.41005e-173	2.56412e-170
ENSGALG00000015373	PDE6B	phosphodiesterase 6B	2622.77	7.82219e-167	7.76743e-164
ENSGALG00000024047	MYCL	v-myc avian myelocytomatosis viral oncogene lung carcinoma derived homolog	319.891	8.48833e-166	7.9021e-163
ENSGALG00000000573	PER3	period circadian clock 3	3841.28	5.72537e-164	5.01643e-161
ENSGALG00000009837	DTL	denticleless E3 ubiquitin protein ligase homolog	369.72	5.32857e-161	4.40939e-158
ENSGALG00000011524	PPEF2	protein phosphatase with EF-hand domain 2	1037.05	3.39165e-154	2.65887e-151
ENSGALG00000001035		nuclear receptor subfamily 1, group D, member 1	2436.36	9.33917e-152	6.95535e-149
ENSGALG00000005521	PER2	period circadian clock 2	5656.46	8.09961e-149	5.74494e-146
ENSGALG00000054783	NDRG1	N-myc downstream regulated 1	12966.4	4.97588e-148	3.3689e-145
ENSGALG00000016828	GRTP1	growth hormone regulated TBC protein 1	2787.05	6.16357e-148	3.99158e-145
ENSGALG00000036964			2170.45	2.5356e-146	1.57365e-143
ENSGALG00000032319		retinol dehydrogenase 8 (all-trans)	2862.11	8.46902e-145	5.04584e-142
ENSGALG00000015388	PRDM1	PR/SET domain 1	601.323	1.80079e-143	1.03164e-140
ENSGALG00000001606	INPP5B	inositol polyphosphate-5-phosphatase B	2816.03	9.87946e-135	5.45017e-132
ENSGALG00000031301	TULP1	tubby like protein 1	3118.25	9.87922e-134	5.25539e-131
ENSGALG00000002848	OPN1MSW	opsin, green sensitive (rhodopsin-like)	11235.4	4.14992e-122	2.13149e-119
ENSGALG00000006626	PDE6C	phosphodiesterase 6C	12436.2	5.05464e-121	2.50963e-118
ENSGALG00000039826	CNGA3	cyclic nucleotide gated channel alpha 3	2616.79	7.33279e-120	3.52329e-117
ENSGALG00000040418	DGAT2	diacylglycerol O-acyltransferase 2	3435.71	1.00531e-119	4.67943e-117
ENSGALG00000028324			848.029	9.01776e-119	4.07029e-116
ENSGALG00000048539	BHLHE41	basic helix-loop-helix family member e41	1429.91	8.32421e-117	3.64674e-114
ENSGALG00000032413	NADK	NAD kinase	2528.2	4.37063e-116	1.86001e-113
ENSGALG00000012684	DEK	DEK proto-oncogene	2403.82	4.6757e-112	1.93457e-109
ENSGALG00000001604		galactosidase beta 1 like 2	4629.16	9.0322e-112	3.63607e-109
ENSGALG00000027872	STBD1	starch binding domain 1	4072.47	2.44742e-110	9.59322e-108
ENSGALG00000047662	NR1D1	nuclear receptor subfamily 1 group D member 1	1367.64	8.76439e-109	3.34732e-106
ENSGALG00000007227	MSI1	musashi RNA binding protein 1	8707.56	3.00372e-107	1.11851e-104
ENSGALG00000003532	DDX5	DEAD-box helicase 5	24608.2	6.61418e-105	2.40288e-102
ENSGALG00000008744	MCF2L2	MCF.2 cell line derived transforming sequence-like 2	3795.83	7.16838e-105	2.54222e-102
ENSGALG00000051021			1957.34	1.88504e-103	6.52971e-101
ENSGALG00000013007			2328.85	1.51674e-102	5.13452e-100
ENSGALG00000001362	CLK3	CDC like kinase 3	951.207	4.83268e-101	1.59962e-98
ENSGALG00000042396	SLC12A7	solute carrier family 12 member 7	6093.52	6.72035e-99	2.17608e-96
ENSGALG00000016774	NPAS2	neuronal PAS domain protein 2	1475.18	8.37096e-98	2.65288e-95
ENSGALG00000055023		inhibin beta E subunit	44.3148	9.01566e-97	2.79767e-94
ENSGALG00000001214	PARD6A	par-6 partitioning defective 6 homolog alpha (C. elegans)	352.662	1.35229e-96	4.11068e-94
ENSGALG00000009383	SAMD7	sterile alpha motif domain containing 7	697.526	7.03695e-96	2.09631e-93
ENSGALG00000001270	PRKCZ	protein kinase C zeta	1515.7	3.31217e-95	9.67349e-93
ENSGALG00000001955	AANAT	aralkylamine N-acetyltransferase	2392.81	1.94518e-92	5.57182e-90
ENSGALG00000005747		serine protease 23-like	460.405	2.44008e-92	6.85755e-90
ENSGALG00000014861	NIM1K	NIM1 serine/threonine protein kinase	956.035	4.52344e-90	1.24771e-87
ENSGALG00000029743	MED6	mediator complex subunit 6	1529.47	1.87314e-89	5.0728e-87
ENSGALG00000016499			1431.91	2.27533e-89	6.05196e-87
ENSGALG00000009052	LBH	limb bud and heart development	16190.7	6.66203e-87	1.74089e-84
ENSGALG00000011291	NR1D2	nuclear receptor subfamily 1 group D member 2	6194.38	6.60737e-85	1.69684e-82
ENSGALG00000015225	BLZF1	basic leucine zipper nuclear factor 1	2464.47	3.48576e-84	8.80006e-82
ENSGALG00000003562	NPTX2	neuronal pentraxin 2	6998.87	3.91645e-84	9.72259e-82
ENSGALG00000004190	RNF34	ring finger protein 34	1495.41	1.23625e-83	3.01869e-81
ENSGALG00000004917	DOC2B	double C2 domain beta	2715.86	1.38262e-81	3.32163e-79
ENSGALG00000049455			5051.67	1.58871e-81	3.75616e-79
ENSGALG00000026896		cyclin-dependent kinase inhibitor 1-like	949.58	1.95212e-81	4.54326e-79
ENSGALG00000016830	CUL4A	cullin 4A	830.481	2.49888e-81	5.72627e-79
ENSGALG00000011880	BBS7	Bardet-Biedl syndrome 7	3760.33	2.49597e-80	5.63294e-78
ENSGALG00000014096	ARNTL2	aryl hydrocarbon receptor nuclear translocator-like 2	3084.25	1.18971e-79	2.64488e-77
ENSGALG00000015364	GUCA1C	guanylate cyclase activator 1C	2124.49	7.0792e-79	1.55066e-76
ENSGALG00000006608		cytosolic 5'-nucleotidase 1A-like	399.757	1.30399e-78	2.81492e-76
ENSGALG00000019867	WDCP	WD repeat and coiled coil containing	1636.16	7.02507e-78	1.49484e-75
ENSGALG00000049684		sperm associated antigen 1	752.97	1.08967e-76	2.28601e-74
ENSGALG00000031511	HIP1R	huntingtin interacting protein 1 related	1789.76	1.47547e-75	3.05238e-73
ENSGALG00000039983	EEPD1	endonuclease/exonuclease/phosphatase family domain containing 1	706.574	2.25039e-75	4.59172e-73
ENSGALG00000038426	CPLX4	complexin 4	1105.78	2.55777e-75	5.14838e-73
ENSGALG00000007333	UBAP1L	ubiquitin associated protein 1 like	2370.58	5.55201e-75	1.10263e-72
ENSGALG00000013725	LONRF1	LON peptidase N-terminal domain and ring finger 1	672.619	3.28222e-74	6.43272e-72
ENSGALG00000006327	FBXL21	F-box and leucine rich repeat protein 21	1352.73	3.83182e-74	7.41234e-72
ENSGALG00000035903	FAM46A	family with sequence similarity 46 member A	1744	1.12445e-73	2.14727e-71
ENSGALG00000013892	MAP3K5	mitogen-activated protein kinase kinase kinase 5	1153.39	3.33083e-73	6.2801e-71
ENSGALG00000032282	CALB1	calbindin 1	4422.43	1.28859e-72	2.39919e-70
ENSGALG00000004514	PDE6G	phosphodiesterase 6G	4214.66	1.31609e-72	2.42015e-70
ENSGALG00000003033	STXBP4	syntaxin binding protein 4	3144.74	4.78666e-72	8.69479e-70
ENSGALG00000043727	NR4A1	nuclear receptor subfamily 4 group A member 1	596.182	4.09989e-71	7.35758e-69
ENSGALG00000015374	RBP4	retinol binding protein 4	41299	1.53733e-70	2.72601e-68
ENSGALG00000009020	JAG1	jagged 1	1360.57	6.4446e-70	1.12932e-67
ENSGALG00000004675	RGS9BP	regulator of G-protein signaling 9 binding protein	16345.2	4.75703e-69	8.23907e-67
ENSGALG00000039541	SH3GLB2	SH3 domain containing GRB2 like endophilin B2	2365.19	7.67644e-67	1.31261e-64
ENSGALG00000038096	NOS2	nitric oxide synthase 2	1001.57	7.75496e-67	1.31261e-64
ENSGALG00000011715	HSPA2	heat shock 70kDa protein 2	2887.55	1.36387e-66	2.28257e-64
ENSGALG00000031519	KHDRBS3	KH RNA binding domain containing, signal transduction associated 3	4489.66	7.26064e-66	1.20164e-63
ENSGALG00000038733	TRAK1	trafficking kinesin protein 1	4646.84	1.12617e-65	1.8301e-63
ENSGALG00000014978	IQGAP2	IQ motif containing GTPase activating protein 2	2614.54	1.13037e-65	1.8301e-63
ENSGALG00000003758	MREG	melanoregulin	2522.23	8.11853e-65	1.30027e-62
ENSGALG00000015304	SNX3	sorting nexin 3	1310.21	1.98359e-64	3.14314e-62
ENSGALG00000031626		guanylyl cyclase-activating protein 1-like	1511.32	3.60223e-64	5.64792e-62
ENSGALG00000001334	GNB1	G protein subunit beta 1	25590.5	8.01595e-64	1.24373e-61
ENSGALG00000007495	SLC24A1	solute carrier family 24 member 1	1247.33	4.86237e-63	7.46649e-61
ENSGALG00000005699	NLK	nemo like kinase	1692.98	7.29726e-63	1.10911e-60
ENSGALG00000041988	SIK1	salt inducible kinase 1	4111.63	2.15175e-62	3.2374e-60
ENSGALG00000003677	NTNG2	netrin G2	3688.33	4.56113e-62	6.79381e-60
ENSGALG00000000722		excitatory amino acid transporter 5-like	475.713	1.50988e-61	2.2267e-59
ENSGALG00000015352			897.764	2.73558e-61	3.99476e-59
ENSGALG00000000678	CITED4	Cbp/p300 interacting transactivator with Glu/Asp rich carboxy-terminal domain 4	5712.43	7.31739e-61	1.05818e-58
ENSGALG00000002638		serine racemase-like	5835.74	2.64266e-60	3.78485e-58
ENSGALG00000027122	APPL2	adaptor protein, phosphotyrosine interacting with PH domain and leucine zipper 2	3011.85	2.99387e-60	4.24703e-58
ENSGALG00000015096	SH3GL2	SH3 domain containing GRB2 like 2, endophilin A1	8541.19	4.41001e-60	6.1969e-58
ENSGALG00000016524		carbamoyl-phosphate synthetase 2, aspartate transcarbamylase, and dihydroorotase	1217.59	3.15146e-58	4.38701e-56
ENSGALG00000006670	PPP1R3C	protein phosphatase 1 regulatory subunit 3C	553.551	3.186e-58	4.39403e-56
ENSGALG00000001000	HSPA5	heat shock 70kDa protein 5 (glucose-regulated protein, 78kDa)	6652.43	7.01512e-58	9.58626e-56
ENSGALG00000037556	SLC1A2	solute carrier family 1 member 2	1575.78	1.04661e-57	1.41721e-55
ENSGALG00000017644	COTL1	coactosin like F-actin binding protein 1	3600.08	4.17855e-57	5.60716e-55
ENSGALG00000050857	PTPN20	FERM and PDZ domain containing 2	7083.97	6.35195e-57	8.44752e-55
ENSGALG00000008759	LAMP3	lysosomal associated membrane protein 3	499.915	6.54335e-57	8.62506e-55
ENSGALG00000003078	MMD	monocyte to macrophage differentiation associated	3439.04	1.87854e-56	2.45447e-54
ENSGALG00000026214	LRTM2	leucine rich repeats and transmembrane domains 2	1142.19	1.95901e-56	2.53734e-54
ENSGALG00000042816	TP53BP2	tumor protein p53 binding protein 2	2410.71	4.13038e-56	5.26436e-54
ENSGALG00000033212	HSP90AA1	heat shock protein 90 alpha family class A member 1	50500.9	4.13515e-56	5.26436e-54
ENSGALG00000016281	DMD	dystrophin	6917.85	4.45401e-56	5.62224e-54
ENSGALG00000026426			805.251	1.00792e-55	1.2616e-53
ENSGALG00000003778	TMEM38A	transmembrane protein 38A	3061.42	3.81693e-55	4.73776e-53
ENSGALG00000023933	G0S2	G0/G1 switch 2	1480.39	6.30855e-55	7.76577e-53
ENSGALG00000013617	PDGFRL	platelet derived growth factor receptor like	736.275	6.85522e-55	8.36955e-53
ENSGALG00000026902	P2RX6	purinergic receptor P2X 6	573.507	8.84104e-55	1.07063e-52
ENSGALG00000013223	CLEC3A	C-type lectin domain family 3 member A	2765.24	2.11691e-54	2.54286e-52
ENSGALG00000034224	VXN	chromosome 2 open reading frame, human C8orf46	1781.56	2.48988e-54	2.96694e-52
ENSGALG00000042647			3205.02	3.14845e-54	3.72191e-52
ENSGALG00000004170	ADA	adenosine deaminase	456.056	3.4934e-54	4.09718e-52
ENSGALG00000011511	CKB	creatine kinase B	47770.4	5.09805e-54	5.93246e-52
ENSGALG00000009078	GALNT14	polypeptide N-acetylgalactosaminyltransferase 14	946.276	1.9112e-53	2.20677e-51
ENSGALG00000005959	GLMN	glomulin, FKBP associated protein	1054.09	3.41449e-53	3.91221e-51
ENSGALG00000013900	MAP7	microtubule associated protein 7	15750.5	8.68018e-53	9.86957e-51
ENSGALG00000025743	CDR2	cerebellar degeneration related protein 2	2625.1	1.02022e-52	1.15122e-50
ENSGALG00000012350	TDRD7	tudor domain containing 7	1213.87	1.12505e-52	1.25997e-50
ENSGALG00000010854		histone deacetylase 9	2477.27	1.2761e-52	1.41847e-50
ENSGALG00000010120	KIF2C	kinesin family member 2C	1081.57	1.5851e-52	1.74889e-50
ENSGALG00000007349	RASL12	RAS like family 12	155.628	2.20621e-52	2.41629e-50
ENSGALG00000005995	SLC13A5	solute carrier family 13 member 5	1578.53	2.28823e-52	2.48782e-50
ENSGALG00000038748	RSRP1	arginine and serine rich protein 1	13126.6	2.66931e-52	2.88111e-50
ENSGALG00000016017	SLC4A11	solute carrier family 4 member 11	404.943	6.6522e-52	7.12839e-50
ENSGALG00000036850	DNAJA4	DnaJ heat shock protein family (Hsp40) member A4	2230.29	4.00842e-51	4.26468e-49
ENSGALG00000000184	SLC27A6	solute carrier family 27 (fatty acid transporter), member 6	468.338	5.48546e-51	5.79475e-49
ENSGALG00000012748	ELOVL2	ELOVL fatty acid elongase 2	1166.83	2.97379e-49	3.11934e-47
ENSGALG00000005146	PDP2	pyruvate dehyrogenase phosphatase catalytic subunit 2	972.777	3.11597e-49	3.24562e-47
ENSGALG00000006755	USP2	ubiquitin specific peptidase 2	563.717	3.14491e-49	3.25302e-47
ENSGALG00000023066	DNAJA1	DnaJ heat shock protein family (Hsp40) member A1	3048.48	4.13236e-49	4.24494e-47
ENSGALG00000048343		carboxylesterase 1 like 2	909.539	6.52159e-49	6.65336e-47
ENSGALG00000026687	PLCD4	phospholipase C delta 4	2349.59	2.89917e-48	2.93763e-46
ENSGALG00000007082	CREM	cAMP responsive element modulator	713.165	1.35861e-47	1.36733e-45
ENSGALG00000050931		NAC alpha domain containing	6800.81	9.80019e-47	9.7969e-45
ENSGALG00000050831		fatty acyl-CoA hydrolase precursor, medium chain-like	710.453	1.05751e-46	1.05011e-44
ENSGALG00000001220	HERPUD1	homocysteine inducible ER protein with ubiquitin like domain 1	1003.24	1.46566e-46	1.44577e-44
ENSGALG00000015664	ADD1	adducin 1	11643	1.74886e-46	1.71377e-44
ENSGALG00000043106	WDR17	WD repeat domain 17	3902.49	2.47546e-46	2.40994e-44
ENSGALG00000012685	KDM1B	lysine demethylase 1B	3742.72	4.18778e-46	4.05045e-44
ENSGALG00000034453	SAMD11	sterile alpha motif domain containing 11	2151.32	6.804e-46	6.53842e-44
ENSGALG00000045196	LAPTM4B	lysosomal protein transmembrane 4 beta	7950.63	6.84886e-46	6.53935e-44
ENSGALG00000008998	FAM179A	family with sequence similarity 179 member A	4228.13	1.33893e-45	1.27028e-43
ENSGALG00000015086	OSBPL1A	oxysterol binding protein like 1A	4388.17	3.45504e-45	3.25714e-43
ENSGALG00000041775	ESRRB	estrogen related receptor beta	496.48	5.54801e-45	5.19734e-43
ENSGALG00000035129	RBM12B	RNA binding motif protein 12B	2095.26	5.38115e-44	5.00951e-42
ENSGALG00000037975	CA3B	carbonic anhydrase 3B	385.255	6.87513e-44	6.36056e-42
ENSGALG00000031929		potassium calcium-activated channel subfamily M regulatory beta subunit 2	491.693	9.72113e-44	8.93804e-42
ENSGALG00000039072		dnaJ homolog subfamily A member 1-like	1560.98	1.3478e-43	1.23163e-41
ENSGALG00000043572	FAM89A	family with sequence similarity 89 member A	1867.91	1.48096e-43	1.34171e-41
ENSGALG00000004814		rhophilin Rho GTPase binding protein 2	1752.76	1.48629e-43	1.34171e-41
ENSGALG00000001418	GUCA1B	guanylate cyclase activator 1B	9328.33	1.77367e-43	1.5915e-41
ENSGALG00000042773	VOPP1	vesicular, overexpressed in cancer, prosurvival protein 1	1042.53	1.99904e-43	1.78297e-41
ENSGALG00000009063		PAS domain containing 1	2263.2	2.57025e-43	2.2788e-41
ENSGALG00000004442	PPA1	pyrophosphatase (inorganic) 1	5990.96	5.15365e-43	4.54223e-41
ENSGALG00000043034	KIFC3	kinesin family member C2	956.318	1.14377e-42	1.00215e-40
ENSGALG00000007565	PPP2R2B	protein phosphatase 2 regulatory subunit Bbeta	4424.61	2.30627e-42	2.00889e-40
ENSGALG00000036587	LHX4	LIM homeobox 4	863.558	4.59926e-42	3.98291e-40
ENSGALG00000004571	PPP1CC	protein phosphatase 1 catalytic subunit gamma	8187.76	3.18113e-41	2.72954e-39
ENSGALG00000050064			1424.75	3.18858e-41	2.72954e-39
ENSGALG00000014904	CLUL1	clusterin like 1	29689.4	4.66838e-41	3.97346e-39
ENSGALG00000016251		tetraspanin 7	13948.3	4.77062e-41	4.03741e-39
ENSGALG00000001802	JMJD6	jumonji domain containing 6	1474.91	4.82802e-41	4.0629e-39
ENSGALG00000040882	HSPA4	heat shock protein family A (Hsp70) member 4	3979.79	5.28115e-41	4.41925e-39
ENSGALG00000012200	GCH1	GTP cyclohydrolase 1	195.598	8.80516e-41	7.32697e-39
ENSGALG00000014136	CNGA1	cyclic nucleotide gated channel alpha 1	590.622	1.35248e-40	1.11918e-38
ENSGALG00000012007	ST13P5	suppression of tumorigenicity 13 (colon carcinoma) (Hsp70 interacting protein) pseudogene 5	6549.85	2.18162e-40	1.79532e-38
ENSGALG00000015897	IMPG1	interphotoreceptor matrix proteoglycan 1	11798.4	3.46026e-40	2.8319e-38
ENSGALG00000006950	LIMK2	LIM domain kinase 2	1210.05	5.87419e-40	4.78121e-38
ENSGALG00000010182	SLC29A1	solute carrier family 29 member 1 (Augustine blood group)	1136.36	9.79954e-40	7.93283e-38
ENSGALG00000004999	TAF7	TATA-box binding protein associated factor 7	1852.12	1.04121e-39	8.38316e-38
ENSGALG00000005014		aryl hydrocarbon receptor interacting protein like 1	11446.4	4.03482e-39	3.23111e-37
ENSGALG00000007539	ANKRD2	ankyrin repeat domain 2	118.108	4.81073e-39	3.83186e-37
ENSGALG00000005007		dual specificity phosphatase 13-like	212.109	1.01868e-38	8.07084e-37
ENSGALG00000002307	LRIT2	leucine rich repeat, Ig-like and transmembrane domains 2	4130.26	1.37602e-38	1.08444e-36
ENSGALG00000011021			23.4175	1.4627e-38	1.14668e-36
ENSGALG00000014907	DCBLD1	discoidin, CUB and LCCL domain containing 1	369.274	1.50659e-38	1.1749e-36
ENSGALG00000033789	HSP90B1	heat shock protein 90 beta family member 1	8980.12	1.64562e-38	1.27664e-36
ENSGALG00000017077	HSPH1	heat shock protein family H (Hsp110) member 1	3624.23	1.979e-38	1.52732e-36
ENSGALG00000023601		D-beta-hydroxybutyrate dehydrogenase, mitochondrial-like	1677.6	2.87263e-38	2.20555e-36
ENSGALG00000000690	GDPD4	glycerophosphodiester phosphodiesterase domain containing 4	838.986	3.22615e-38	2.46428e-36
ENSGALG00000010820	CHGA	chromogranin A	35320.6	3.77407e-38	2.8681e-36
ENSGALG00000001695	GABRA6	gamma-aminobutyric acid type A receptor alpha6 subunit	6896.49	5.55967e-38	4.20362e-36
ENSGALG00000055069			757.442	7.45902e-38	5.61122e-36
ENSGALG00000015537	MAN2B2	mannosidase alpha class 2B member 2	3302.63	1.08826e-37	8.14552e-36
ENSGALG00000008864	FXR1	FMR1 autosomal homolog 1	5233.47	1.32504e-37	9.86826e-36
ENSGALG00000007474	PCYT1A	phosphate cytidylyltransferase 1, choline, alpha	4096.78	2.25889e-37	1.67394e-35
ENSGALG00000041257	ACVR1C	activin A receptor type 1C	297.071	3.62216e-37	2.67089e-35
ENSGALG00000049995			1971.3	6.27346e-37	4.60311e-35
ENSGALG00000003345		1-phosphatidylinositol-4,5-bisphosphate phosphodiesterase delta-4-like	3163.08	1.20751e-36	8.81658e-35
ENSGALG00000001473	MIB2	mindbomb E3 ubiquitin protein ligase 2	4858.21	5.85217e-36	4.2521e-34
ENSGALG00000007362	ZDHHC5	zinc finger DHHC-type containing 5	2088.4	5.90415e-36	4.26905e-34
ENSGALG00000000856	EIF2D	eukaryotic translation initiation factor 2D	1045.42	6.18074e-36	4.44745e-34
ENSGALG00000037437	EGR3	early growth response 3	193.28	6.44843e-36	4.61775e-34
ENSGALG00000016791	SLC9A2	solute carrier family 9 member A2	77.4817	7.20959e-36	5.13812e-34
ENSGALG00000001837	ORAI3	ORAI calcium release-activated calcium modulator 3	786.4	1.50584e-35	1.06807e-33
ENSGALG00000054822			200.15	2.15674e-35	1.5225e-33
ENSGALG00000025941	RGS20	regulator of G-protein signaling 20	481.163	3.77793e-35	2.65435e-33
ENSGALG00000025729			812.512	4.40716e-35	3.08191e-33
ENSGALG00000014963		dermatan sulfate epimerase	258.175	6.33561e-35	4.40976e-33
ENSGALG00000026364	ASAH1	N-acylsphingosine amidohydrolase (acid ceramidase) 1	4415.33	1.27405e-34	8.8265e-33
ENSGALG00000005670	SLMAP	sarcolemma associated protein	6280.05	1.42694e-34	9.83994e-33
ENSGALG00000040035	ADRB2	adrenoceptor beta 2	187.116	1.58649e-34	1.08897e-32
ENSGALG00000006512	HSPA8	heat shock 70kDa protein 8	42537.3	1.8289e-34	1.24961e-32
ENSGALG00000003243	RAD54L2	RAD54-like 2 (S. cerevisiae)	3432.9	1.92449e-34	1.30892e-32
ENSGALG00000013265	GYS2	glycogen synthase 2	1943.7	2.54456e-34	1.72279e-32
ENSGALG00000016259	DYNLT3	dynein light chain Tctex-type 3	1025.77	5.95895e-34	4.01623e-32
ENSGALG00000029610	RGS9	regulator of G-protein signaling 9	4673.41	6.42047e-34	4.30779e-32
ENSGALG00000006795	ABCG4	ATP binding cassette subfamily G member 4	1990.03	6.52208e-34	4.35634e-32
ENSGALG00000010837	ASB5	ankyrin repeat and SOCS box containing 5	904.36	2.74498e-33	1.82529e-31
ENSGALG00000010463	AHSA1	activator of Hsp90 ATPase activity 1	2143.97	2.96611e-33	1.96357e-31
ENSGALG00000002519	SLC25A33	solute carrier family 25 member 33	1130.62	3.57352e-33	2.3552e-31
ENSGALG00000006346	CXCL14	C-X-C motif chemokine ligand 14	1865.19	4.39955e-33	2.88684e-31
ENSGALG00000008432	AP2M1	adaptor related protein complex 2 mu 1 subunit	31584.9	4.98459e-33	3.25638e-31
ENSGALG00000008793	SEC23B	Sec23 homolog B, coat complex II component	2813.47	9.8597e-33	6.41311e-31
ENSGALG00000008763	SSX2IP	SSX family member 2 interacting protein	2450.37	2.19054e-32	1.41861e-30
ENSGALG00000017418	NPTX1	neuronal pentraxin 1	6307.47	2.52967e-32	1.63114e-30
ENSGALG00000029308	PNPLA3	patatin like phospholipase domain containing 3	3155.49	3.1412e-32	2.01673e-30
ENSGALG00000033137	TLDC1	TBC/LysM-associated domain containing 1	1159.8	4.57919e-32	2.92734e-30
ENSGALG00000051280	DNAJB1	dnaJ homolog subfamily B member 1-like	1120.75	6.97538e-32	4.43057e-30
ENSGALG00000006211	BCL2L1	BCL2 like 1	6056.91	6.99015e-32	4.43057e-30
ENSGALG00000040008	STK11	serine/threonine kinase 11	1586.03	7.76646e-32	4.90175e-30
ENSGALG00000040248	PLEKHF2	pleckstrin homology and FYVE domain containing 2	1321.89	9.45918e-32	5.94492e-30
ENSGALG00000043831	LRRC73	leucine rich repeat containing 73	2596.43	9.78827e-32	6.12589e-30
ENSGALG00000008352	CKMT1B	creatine kinase, mitochondrial 1B	8481.02	1.24546e-31	7.76197e-30
ENSGALG00000001319	CAMK1G	calcium/calmodulin-dependent protein kinase IG	2244.41	2.1309e-31	1.32249e-29
ENSGALG00000010745	HMGB2	high mobility group box 2	2531.26	2.43346e-31	1.504e-29
ENSGALG00000013085	PTPRO	protein tyrosine phosphatase, receptor type O	4772.14	3.40791e-31	2.09756e-29
ENSGALG00000036288	OAZ2	ornithine decarboxylase antizyme 2	4382.9	3.47406e-31	2.12947e-29
ENSGALG00000041078	MID1IP1	MID1 interacting protein 1	2779.16	3.54583e-31	2.16455e-29
ENSGALG00000008491	BIRC8	baculoviral IAP repeat containing 8	3161	3.59809e-31	2.18749e-29
ENSGALG00000010744	GALNT7	polypeptide N-acetylgalactosaminyltransferase 7	2093.91	4.31783e-31	2.61439e-29
ENSGALG00000008812	CCT4	chaperonin containing TCP1 subunit 4	3227.35	5.06472e-31	3.05421e-29
ENSGALG00000016088	CCT7	chaperonin containing TCP1 subunit 7	3171.91	5.34695e-31	3.21141e-29
ENSGALG00000008335	PHTF2	putative homeodomain transcription factor 2	1583.65	6.26918e-31	3.75018e-29
ENSGALG00000014674	CLSTN3	calsyntenin 3	9146.89	1.65065e-30	9.83454e-29
ENSGALG00000008975	FAM3C	family with sequence similarity 3, member C	4786.73	1.6751e-30	9.94049e-29
ENSGALG00000010299	RSPH9	radial spoke head 9 homolog	160.563	2.29891e-30	1.35882e-28
ENSGALG00000028204	GPX1	glutathione peroxidase 1	306.176	2.52304e-30	1.4854e-28
ENSGALG00000026598	NXNL2	nucleoredoxin-like 2	833.512	3.5722e-30	2.0948e-28
ENSGALG00000008436	CRY2	cryptochrome circadian regulator 2	5133	4.07979e-30	2.38308e-28
ENSGALG00000034003	ARID4B	AT-rich interaction domain 4B	3813.45	4.55364e-30	2.64947e-28
ENSGALG00000008369	ABCC5	ATP binding cassette subfamily C member 5	6230.27	4.95285e-30	2.87053e-28
ENSGALG00000028801	YPEL2	yippee like 2	9949.84	1.66713e-29	9.62477e-28
ENSGALG00000009887	DIEXF	digestive organ expansion factor homolog (zebrafish)	1124.19	2.03593e-29	1.17086e-27
ENSGALG00000012137	KTN1	kinectin 1	7293.63	2.64289e-29	1.51407e-27
ENSGALG00000014331	FKBP4	FK506 binding protein 4	5241.72	2.96305e-29	1.69098e-27
ENSGALG00000047483	C1QTNF6	C1q and tumor necrosis factor related protein 6	583.453	3.18982e-29	1.81345e-27
ENSGALG00000007868	BCO2	beta-carotene oxygenase 2	4095.29	3.86521e-29	2.18906e-27
ENSGALG00000043829		exostosin like glycosyltransferase 1	2659.96	4.00531e-29	2.25982e-27
ENSGALG00000042838	TRAF2	TNF receptor associated factor 2	645.842	4.28215e-29	2.40689e-27
ENSGALG00000028602	HMP19	HMP19 protein	18686	4.58646e-29	2.56825e-27
ENSGALG00000043074		nucleoporin 160	1834.49	4.66054e-29	2.59995e-27
ENSGALG00000031205	GNGT2	G protein subunit gamma transducin 2	45324.8	4.76209e-29	2.64669e-27
ENSGALG00000000949	HBEGF	heparin binding EGF like growth factor	253.441	5.12301e-29	2.8367e-27
ENSGALG00000037787	MEF2D	myocyte enhancer factor 2D	6656.34	6.05743e-29	3.34168e-27
ENSGALG00000008094	HSPD1	heat shock protein family D (Hsp60) member 1	4552.48	7.36584e-29	4.04849e-27
ENSGALG00000005421		testis expressed 2-like	2019.07	8.28039e-29	4.53443e-27
ENSGALG00000004162	SLC16A6	solute carrier family 16 member 6	716.872	1.01212e-28	5.52217e-27
ENSGALG00000039772	RGS7	regulator of G-protein signaling 7	2327.79	1.18914e-28	6.46434e-27
ENSGALG00000000966	NPHP4	nephrocystin 4	1547.28	1.26098e-28	6.82995e-27
ENSGALG00000005846	MPDZ	multiple PDZ domain protein	8848.91	1.63843e-28	8.8422e-27
ENSGALG00000021686			1453	1.71367e-28	9.21486e-27
ENSGALG00000000516	FANCA	Fanconi anemia complementation group A	208.861	2.03131e-28	1.08836e-26
ENSGALG00000016440	KLF11	Kruppel like factor 11	734.989	2.10882e-28	1.12584e-26
ENSGALG00000002046		synaptotagmin 15	385.968	2.38759e-28	1.27011e-26
ENSGALG00000014725	PLK2	polo like kinase 2	1705.97	3.92707e-28	2.08162e-26
ENSGALG00000006134	HOGA1	4-hydroxy-2-oxoglutarate aldolase 1	92.6384	4.47865e-28	2.36559e-26
ENSGALG00000015144	ZFAND5	zinc finger AN1-type containing 5	3049.33	5.27599e-28	2.77689e-26
ENSGALG00000005752	ABCA4	ATP binding cassette subfamily A member 4	4193.1	5.57579e-28	2.92434e-26
ENSGALG00000042422	GLI1	GLI family zinc finger 1	294.824	7.07987e-28	3.70017e-26
ENSGALG00000008381	TMEM237	transmembrane protein 237	978.208	8.43489e-28	4.39293e-26
ENSGALG00000028318	CDKN1A	cyclin dependent kinase inhibitor 1A	1849.74	9.55664e-28	4.95979e-26
ENSGALG00000042148	FKBP5	FK506 binding protein 5	3281.01	1.27736e-27	6.60633e-26
ENSGALG00000010809	BZW2	basic leucine zipper and W2 domains 2	2435.51	1.39919e-27	7.21137e-26
ENSGALG00000040493	PTN	pleiotrophin	17186.1	1.58055e-27	8.10121e-26
ENSGALG00000028587	TMX4	thioredoxin related transmembrane protein 4	2103.18	1.58271e-27	8.10121e-26
ENSGALG00000026231	ARID3A	AT-rich interaction domain 3A	653.196	1.78274e-27	9.09382e-26
ENSGALG00000009845	GJD2	gap junction protein delta 2	2173.41	2.13786e-27	1.08681e-25
ENSGALG00000005140	RRAD	RRAD, Ras related glycolysis inhibitor and calcium channel regulator	1400.67	2.82926e-27	1.43339e-25
ENSGALG00000040730	RXRG	retinoid X receptor gamma	2690.07	3.32747e-27	1.68009e-25
ENSGALG00000002888	CASZ1	castor zinc finger 1	2825.84	3.35097e-27	1.68624e-25
ENSGALG00000032386	DCLK2	doublecortin like kinase 2	5072.68	3.45309e-27	1.73178e-25
ENSGALG00000012631	PWP1	PWP1 homolog, endonuclein	654.575	3.68442e-27	1.84159e-25
ENSGALG00000011865	SMTN	smoothelin	2991.12	4.16006e-27	2.07238e-25
ENSGALG00000047687		SET domain containing 9	265.634	6.33193e-27	3.14381e-25
ENSGALG00000045312	SEMA6C	semaphorin 6C	1597.18	7.4811e-27	3.70203e-25
ENSGALG00000000884	CXXC5	CXXC finger protein 5	1925.3	7.90679e-27	3.89972e-25
ENSGALG00000033293	ACAP3	ArfGAP with coiled-coil, ankyrin repeat and PH domains 3	4896.98	8.10704e-27	3.98529e-25
ENSGALG00000037644	CNGB3	cyclic nucleotide gated channel beta 3	3127.32	9.3097e-27	4.56145e-25
ENSGALG00000007771	FAM210B	family with sequence similarity 210 member B	1154.69	1.00125e-26	4.8897e-25
ENSGALG00000012658	TCP11X2	t-complex 11 family, X-linked 2	3025.98	2.29986e-26	1.11949e-24
ENSGALG00000025780	ITPRIP	inositol 1,4,5-trisphosphate receptor interacting protein	245.668	2.39774e-26	1.16333e-24
ENSGALG00000008716	FLRT3	fibronectin leucine rich transmembrane protein 3	745.744	2.54334e-26	1.22997e-24
ENSGALG00000002790	ABLIM3	actin binding LIM protein family member 3	2850.92	2.62772e-26	1.26666e-24
ENSGALG00000026600	C1orf198	chromosome 3 open reading frame, human C1orf198	871.923	3.89893e-26	1.87337e-24
ENSGALG00000005502	KCNG4	potassium voltage-gated channel modifier subfamily G member 4	660.787	4.0101e-26	1.92059e-24
ENSGALG00000015713	FAM53A	family with sequence similarity 53 member A	961.499	4.41509e-26	2.10778e-24
ENSGALG00000009228	PARP1	poly (ADP-ribose) polymerase 1	6420.53	5.33025e-26	2.52874e-24
ENSGALG00000012425	FERMT2	fermitin family member 2	1547.19	5.33081e-26	2.52874e-24
ENSGALG00000001678	PRKAB2	protein kinase AMP-activated non-catalytic subunit beta 2	698.607	7.64649e-26	3.6157e-24
ENSGALG00000049241		hair growth associated	3775.14	7.9339e-26	3.73973e-24
ENSGALG00000016014	RCAN1	regulator of calcineurin 1	4865.76	8.5605e-26	4.02236e-24
ENSGALG00000034742	LIMA1	LIM domain and actin binding 1	2737.9	1.10432e-25	5.17259e-24
ENSGALG00000038420	HSF2	heat shock transcription factor 2	1634.28	1.14516e-25	5.34706e-24
ENSGALG00000045544			146.533	1.20607e-25	5.61386e-24
ENSGALG00000002000	GRAMD2A	GRAM domain containing 2A	914.05	1.31996e-25	6.12485e-24
ENSGALG00000039170	LHFPL5	lipoma HMGIC fusion partner-like 5	809.667	1.68867e-25	7.81141e-24
ENSGALG00000015836	CEP162	centrosomal protein 162	1832.68	2.04204e-25	9.41677e-24
ENSGALG00000028565	PCDHGC3	Gallus gallus protocadherin gamma subfamily A, 2 (PCDHGA2), mRNA.	16438.4	2.08673e-25	9.59318e-24
ENSGALG00000009276	LRAT	lecithin retinol acyltransferase (phosphatidylcholine--retinol O-acyltransferase)	1410.53	2.326e-25	1.06602e-23
ENSGALG00000042555	STAMBP	STAM binding protein	1100.92	2.42618e-25	1.10853e-23
ENSGALG00000007695	SNAPC5	small nuclear RNA activating complex polypeptide 5	1512.07	2.60131e-25	1.18491e-23
ENSGALG00000001798	BBS4	Bardet-Biedl syndrome 4	3468.73	3.10431e-25	1.40972e-23
ENSGALG00000043754	GLUL	glutamate-ammonia ligase	92276.3	5.23917e-25	2.37196e-23
ENSGALG00000017019	WDFY2	WD repeat and FYVE domain containing 2	1086.91	6.19639e-25	2.79682e-23
ENSGALG00000047043		dynein axonemal heavy chain 17	1316.84	6.75332e-25	3.03899e-23
ENSGALG00000017248	RAB30	RAB30, member RAS oncogene family	711.358	8.74986e-25	3.92558e-23
ENSGALG00000023881	PLXDC1	plexin domain containing 1	214.87	1.16243e-24	5.19954e-23
ENSGALG00000014182	ADORA2B	adenosine A2b receptor	993.778	1.71528e-24	7.64942e-23
ENSGALG00000038599	PMM1	phosphomannomutase 1	4164.67	1.8923e-24	8.41367e-23
ENSGALG00000003701	SGMS1	sphingomyelin synthase 1	1594.05	1.92924e-24	8.55238e-23
ENSGALG00000002448	CCT6A	chaperonin containing TCP1 subunit 6A	4153.88	2.09038e-24	9.23921e-23
ENSGALG00000048246		uncharacterized LOC107049018	78.6928	2.62038e-24	1.15475e-22
ENSGALG00000015081	ACER2	alkaline ceramidase 2	1324.23	2.8944e-24	1.27174e-22
ENSGALG00000009730	SLC38A4	solute carrier family 38 member 4	862.596	3.49365e-24	1.53053e-22
ENSGALG00000005000	COMTD1	catechol-O-methyltransferase domain containing 1	183.227	9.28778e-24	4.05693e-22
ENSGALG00000040553	SLC27A1	solute carrier family 27 member 1	1706.58	9.35302e-24	4.07349e-22
ENSGALG00000012013	SLC25A17	solute carrier family 25 member 17	1451	1.04827e-23	4.55217e-22
ENSGALG00000003492	PPP1R3E	GINS complex subunit 4 (Sld5 homolog)	3105.34	1.09362e-23	4.73529e-22
ENSGALG00000002285	SPSB3	splA/ryanodine receptor domain and SOCS box containing 3	969.35	1.1583e-23	5.00083e-22
ENSGALG00000016523	RS1	retinoschisin 1	6635.94	1.77288e-23	7.6321e-22
ENSGALG00000040363	ABHD4	abhydrolase domain containing 4	1505.09	2.35651e-23	1.01154e-21
ENSGALG00000016890	MBNL2	muscleblind like splicing regulator 2	1871.08	2.79398e-23	1.19587e-21
ENSGALG00000040855	PTPRR	protein tyrosine phosphatase, receptor type R	1939.99	2.81393e-23	1.20096e-21
ENSGALG00000011225	SLC25A47	solute carrier family 25 member 47	395.47	3.12721e-23	1.33085e-21
ENSGALG00000003454	ZNF207	zinc finger protein 207	4284.19	3.58256e-23	1.52029e-21
ENSGALG00000004107	ITM2A	integral membrane protein 2A	24684.1	3.78546e-23	1.60183e-21
ENSGALG00000010346	TGFB3	transforming growth factor beta 3	1903.29	4.6767e-23	1.97336e-21
ENSGALG00000003282	STAT5A	signal transducer and activator of transcription 5A	1863.61	5.20818e-23	2.19141e-21
ENSGALG00000001207	PLCH2	phospholipase C eta 2	3072.75	7.30533e-23	3.06515e-21
ENSGALG00000007077	CPT1A	carnitine palmitoyltransferase 1A	600.971	8.01679e-23	3.35422e-21
ENSGALG00000023847		huntingtin associated protein 1	7717.5	9.16264e-23	3.8229e-21
ENSGALG00000012244	KLHDC2	kelch domain containing 2	5031.39	9.59412e-23	3.99174e-21
ENSGALG00000035492	ELMO1	engulfment and cell motility 1	5523.03	1.17656e-22	4.88157e-21
ENSGALG00000042771	GBE1	1,4-alpha-glucan branching enzyme 1	828.352	1.39257e-22	5.76178e-21
ENSGALG00000001617	CAMKK1	calcium/calmodulin dependent protein kinase kinase 1	595.221	1.97812e-22	8.16181e-21
ENSGALG00000027096	LGALSL	galectin like	3832.45	2.01349e-22	8.28481e-21
ENSGALG00000004467	CLIP1	CAP-Gly domain containing linker protein 1	5056.89	2.04955e-22	8.40995e-21
ENSGALG00000049422	ATF3	activating transcription factor 3	299.887	2.11542e-22	8.65638e-21
ENSGALG00000049379		insulin receptor substrate 2	589.208	2.40096e-22	9.79791e-21
ENSGALG00000003059	HLF	HLF, PAR bZIP transcription factor	11144.7	2.97608e-22	1.21117e-20
ENSGALG00000004215	WIPI1	WD repeat domain, phosphoinositide interacting 1	2192.97	3.74439e-22	1.51969e-20
ENSGALG00000004975		magnesium transporter NIPA2-like	774.373	3.85155e-22	1.55894e-20
ENSGALG00000021598		arylacetamide deacetylase like 3C	3953.94	4.1909e-22	1.69169e-20
ENSGALG00000040926	SAMSN1	SAM domain, SH3 domain and nuclear localization signals 1	1802.19	7.61006e-22	3.06356e-20
ENSGALG00000043208	TRAFD1	TRAF-type zinc finger domain containing 1	1322.29	1.02863e-21	4.12978e-20
ENSGALG00000040348	EHBP1	EH domain binding protein 1	5503.47	1.21476e-21	4.86396e-20
ENSGALG00000002090	GPSM2	G-protein signaling modulator 2	1860.8	1.23847e-21	4.94558e-20
ENSGALG00000023725	IER5	immediate early response 5	185.626	1.53685e-21	6.12067e-20
ENSGALG00000010674	DCTD	dCMP deaminase	324.747	1.61029e-21	6.39608e-20
ENSGALG00000014194	SAMM50	SAMM50 sorting and assembly machinery component	1944.74	2.05388e-21	8.13631e-20
ENSGALG00000039380	TBC1D1	TBC1 domain family member 1	1156.7	2.74319e-21	1.08382e-19
ENSGALG00000044814	CCDC14	coiled-coil domain containing 14	420.312	3.05095e-21	1.20222e-19
ENSGALG00000026161			2884.25	3.18267e-21	1.25081e-19
ENSGALG00000037576	VSX1	visual system homeobox 1	3074.22	3.25344e-21	1.27526e-19
ENSGALG00000034187	SEPTIN8	septin 8	4158.9	4.31642e-21	1.68748e-19
ENSGALG00000001620		cutA divalent cation tolerance homolog	519.082	4.56775e-21	1.78106e-19
ENSGALG00000002303	LRIT1	leucine rich repeat, Ig-like and transmembrane domains 1	2766.99	5.15357e-21	2.00424e-19
ENSGALG00000034741	ETNPPL	ethanolamine-phosphate phospho-lyase	131.885	5.65496e-21	2.19351e-19
ENSGALG00000016913	SLAIN1	SLAIN motif family member 1	633.441	6.41927e-21	2.48351e-19
ENSGALG00000053641		circadian associated repressor of transcription	58.4036	8.4496e-21	3.26054e-19
ENSGALG00000003134			151.69	9.72844e-21	3.74432e-19
ENSGALG00000037136	RPS6KA1	ribosomal protein S6 kinase A1	4221.55	1.08572e-20	4.16799e-19
ENSGALG00000012971	CCDC170	coiled-coil domain containing 170	156.43	1.15038e-20	4.40486e-19
ENSGALG00000010649	CNST	consortin, connexin sorting protein	3359.11	1.18251e-20	4.51628e-19
ENSGALG00000053194			2328.77	1.30975e-20	4.98945e-19
ENSGALG00000002623	PCOLCE2	procollagen C-endopeptidase enhancer 2	300.742	1.31382e-20	4.99017e-19
ENSGALG00000014496	PROM1	prominin 1	9426.83	1.31664e-20	4.99017e-19
ENSGALG00000009433	BAG3	BCL2 associated athanogene 3	840.093	1.5452e-20	5.84158e-19
ENSGALG00000031650	BBS9	Bardet-Biedl syndrome 9	489.153	1.94143e-20	7.3209e-19
ENSGALG00000039322	DDR2	discoidin domain receptor tyrosine kinase 2	224.082	2.12139e-20	7.97932e-19
ENSGALG00000044225		zinc finger protein 132-like	71.4008	2.62682e-20	9.85552e-19
ENSGALG00000010363	HERC3	HECT and RLD domain containing E3 ubiquitin protein ligase 3	7515.13	2.88338e-20	1.07909e-18
ENSGALG00000037402	NOV	nephroblastoma overexpressed	1496.87	4.33224e-20	1.61726e-18
ENSGALG00000034030	L3MBTL3	l(3)mbt-like 3 (Drosophila)	887.882	4.47802e-20	1.6675e-18
ENSGALG00000009538		retinol dehydrogenase 11 (all-trans/9-cis/11-cis)	15250	5.68777e-20	2.1127e-18
ENSGALG00000008398	MPP4	membrane palmitoylated protein 4	3176.81	6.65922e-20	2.46739e-18
ENSGALG00000003179	ANGPTL7	angiopoietin like 7	92.8993	7.90559e-20	2.92193e-18
ENSGALG00000039989	GPR160	G protein-coupled receptor 160	21.0225	9.04725e-20	3.33561e-18
ENSGALG00000002262	ETF1	eukaryotic translation termination factor 1	1711.84	1.10178e-19	4.05212e-18
ENSGALG00000032257	CSNK1E	casein kinase 1 epsilon	1784.69	1.32499e-19	4.861e-18
ENSGALG00000015326	CLTA	clathrin light chain A	8436.84	1.33166e-19	4.87348e-18
ENSGALG00000009975	CCT2	chaperonin containing TCP1 subunit 2	3821.83	1.35945e-19	4.963e-18
ENSGALG00000037540	PLEKHO1	pleckstrin homology domain containing O1	2071.21	1.4248e-19	5.18886e-18
ENSGALG00000035447		interleukin 4 receptor	574.51	2.11403e-19	7.68012e-18
ENSGALG00000014463	ACTN2	actinin alpha 2	2169	2.7402e-19	9.93073e-18
ENSGALG00000006826	KLHL25	kelch like family member 25	345.024	3.85542e-19	1.39385e-17
ENSGALG00000014934	HS3ST1	heparan sulfate-glucosamine 3-sulfotransferase 1	483.095	3.91356e-19	1.41144e-17
ENSGALG00000004798	MPRIP	myosin phosphatase Rho interacting protein	5500.52	5.29467e-19	1.90493e-17
ENSGALG00000026167	PIK3R5	phosphoinositide-3-kinase regulatory subunit 5	2537.49	5.50489e-19	1.97549e-17
ENSGALG00000010476	BNIP3	BCL2 interacting protein 3	1331.77	5.51731e-19	1.97549e-17
ENSGALG00000043906		chicken D-serine dehydratase	1305.06	5.55052e-19	1.98261e-17
ENSGALG00000007687	MAP2K1	mitogen-activated protein kinase kinase 1	4390.46	7.96952e-19	2.83986e-17
ENSGALG00000042029	SERINC4	serine incorporator 4	358.672	8.46052e-19	3.00762e-17
ENSGALG00000012412	MTHFD1L	methylenetetrahydrofolate dehydrogenase (NADP+ dependent) 1 like	330.566	1.03559e-18	3.67264e-17
ENSGALG00000008103	CEP41	centrosomal protein 41	863.22	1.14256e-18	4.04239e-17
ENSGALG00000010185	HSPA4L	heat shock protein family A (Hsp70) member 4 like	6103.19	1.17852e-18	4.15974e-17
ENSGALG00000021843	AUH	AU RNA binding methylglutaconyl-CoA hydratase	849.966	1.18242e-18	4.16364e-17
ENSGALG00000038772	RNF19A	ring finger protein 19A, RBR E3 ubiquitin protein ligase	795.152	1.18835e-18	4.17464e-17
ENSGALG00000016186	PDE9A	phosphodiesterase 9A	1019	1.26224e-18	4.4238e-17
ENSGALG00000026264	MAFA	MAF bZIP transcription factor A	2564.81	1.30343e-18	4.55741e-17
ENSGALG00000008930	B3GNT2	UDP-GlcNAc:betaGal beta-1,3-N-acetylglucosaminyltransferase 2	2920.66	1.90887e-18	6.65869e-17
ENSGALG00000006633	TMEM243	transmembrane protein 243	274.179	2.09541e-18	7.29232e-17
ENSGALG00000008947	PAK5	p21 (RAC1) activated kinase 5	1000.83	2.37402e-18	8.24265e-17
ENSGALG00000026188	PGAP6	transmembrane protein 8A	1078.42	2.41364e-18	8.36072e-17
ENSGALG00000029166	UBTD1	ubiquitin domain containing 1	445.66	2.60711e-18	9.00997e-17
ENSGALG00000013102	COBL	cordon-bleu WH2 repeat protein	2421.47	2.61823e-18	9.02745e-17
ENSGALG00000015286	SESN1	sestrin 1	1147.63	2.83251e-18	9.74372e-17
ENSGALG00000041280	FOSB	protein fosB-like	9.2933	3.1165e-18	1.06959e-16
ENSGALG00000041202	FBXO32	F-box protein 32	1467.98	3.16338e-18	1.08319e-16
ENSGALG00000006354	GAL3ST2	galactose-3-O-sulfotransferase 2	132.516	3.24646e-18	1.10908e-16
ENSGALG00000020479	SLC43A3	solute carrier family 43 member 3	1157.87	3.34514e-18	1.14018e-16
ENSGALG00000006225	EFL1	elongation factor like GTPase 1	1509.65	3.38555e-18	1.15132e-16
ENSGALG00000052647		DEAH (Asp-Glu-Ala-His) box polypeptide 33	629.619	3.6323e-18	1.23242e-16
ENSGALG00000003362	ACSS2	acyl-CoA synthetase short-chain family member 2	1757.4	3.80786e-18	1.28905e-16
ENSGALG00000006908	DLG1	discs large MAGUK scaffold protein 1	4620.42	3.82051e-18	1.2904e-16
ENSGALG00000002048	GPRIN2	G protein regulated inducer of neurite outgrowth 2	1735.16	4.0683e-18	1.37098e-16
ENSGALG00000012056	GRAP2	GRB2-related adaptor protein 2	68.875	4.77331e-18	1.60493e-16
ENSGALG00000031415	SLC30A9	solute carrier family 30 member 9	2335.99	5.11687e-18	1.71657e-16
ENSGALG00000015435			1295.1	5.25213e-18	1.75799e-16
ENSGALG00000016370	TPO	thyroid peroxidase	77.7289	5.48407e-18	1.83151e-16
ENSGALG00000043329		prothymosin, alpha	6660.82	5.68544e-18	1.89451e-16
ENSGALG00000031035	PCMTD1	protein-L-isoaspartate (D-aspartate) O-methyltransferase domain containing 1	2210.29	5.77038e-18	1.91852e-16
ENSGALG00000042415	BBS2	Bardet-Biedl syndrome 2	1895.97	6.38511e-18	2.11818e-16
ENSGALG00000010973	TRA2A	transformer 2 alpha homolog	6000.01	7.01662e-18	2.3225e-16
ENSGALG00000007093	CYTH1	cytohesin 1	6268.72	7.45184e-18	2.46109e-16
ENSGALG00000002407	HYDIN	HYDIN, axonemal central pair apparatus protein	1528.1	8.06159e-18	2.65658e-16
ENSGALG00000003937	GEMIN5	gem nuclear organelle associated protein 5	1057.72	8.25335e-18	2.71341e-16
ENSGALG00000004260			26.2172	8.27048e-18	2.71341e-16
ENSGALG00000033889	NAA50	N(alpha)-acetyltransferase 50, NatE catalytic subunit	1945.81	8.39376e-18	2.7478e-16
ENSGALG00000013940	LNX1	ligand of numb-protein X 1	3344.22	8.52218e-18	2.78373e-16
ENSGALG00000005978	RBP3	retinol binding protein 3	11642.3	9.09101e-18	2.96303e-16
ENSGALG00000015322	IMPG2	interphotoreceptor matrix proteoglycan 2	3886.53	1.01871e-17	3.31303e-16
ENSGALG00000005361		hypoxanthine-guanine phosphoribosyltransferase-like	958.301	1.08325e-17	3.51525e-16
ENSGALG00000001431	GUCA1A	guanylate cyclase activator 1A	9159.06	1.17898e-17	3.8176e-16
ENSGALG00000008308	BHLHE40	basic helix-loop-helix family member e40	4473.57	1.19203e-17	3.85148e-16
ENSGALG00000025735	PDE6H	phosphodiesterase 6H	16918.9	1.44079e-17	4.64514e-16
ENSGALG00000014858	ADCYAP1	adenylate cyclase activating polypeptide 1	468.878	1.5275e-17	4.91408e-16
ENSGALG00000002893	STC2	stanniocalcin 2	529.935	1.59015e-17	5.10459e-16
ENSGALG00000009628		potassium channel tetramerization domain containing 12	1105.97	1.79117e-17	5.73752e-16
ENSGALG00000012118	TMEM260	transmembrane protein 260	570.161	1.82415e-17	5.83061e-16
ENSGALG00000035016	ID2	inhibitor of DNA binding 2, HLH protein	2404.27	1.97112e-17	6.28691e-16
ENSGALG00000013624		family with sequence similarity 65, member B	4312.41	2.20441e-17	7.01595e-16
ENSGALG00000041459	DDIT4	DNA damage inducible transcript 4	928.594	2.21259e-17	7.02697e-16
ENSGALG00000047477			13.08	2.64242e-17	8.37421e-16
ENSGALG00000034414	SLU7	SLU7 homolog, splicing factor	2723.14	2.6846e-17	8.48984e-16
ENSGALG00000010259	COL28A1	collagen type XXVIII alpha 1 chain	76.2929	2.71108e-17	8.5554e-16
ENSGALG00000029927	STRBP	spermatid perinuclear RNA binding protein	1426.05	2.77633e-17	8.74281e-16
ENSGALG00000005901	PCMTD2	protein-L-isoaspartate (D-aspartate) O-methyltransferase domain containing 2	7839.02	2.84681e-17	8.94584e-16
ENSGALG00000001121	SH3GL1	SH3 domain containing GRB2 like 1, endophilin A2	4859.85	3.1133e-17	9.76266e-16
ENSGALG00000009073	PSEN2	presenilin 2 (Alzheimer disease 4)	3460.92	3.16999e-17	9.91954e-16
ENSGALG00000012790	DSP	desmoplakin	182.563	3.62462e-17	1.13184e-15
ENSGALG00000008555	MXI1	MAX interactor 1, dimerization protein	4128.22	3.7395e-17	1.16527e-15
ENSGALG00000053765		parathymosin	7996.34	4.0274e-17	1.25236e-15
ENSGALG00000003947	HNRNPH3	heterogeneous nuclear ribonucleoprotein H3	10348.9	4.27429e-17	1.32637e-15
ENSGALG00000006040	UCKL1	uridine-cytidine kinase 1 like 1	2731.17	4.54703e-17	1.40807e-15
ENSGALG00000001925	GNB1L	G protein subunit beta 1 like	529.879	4.63246e-17	1.43155e-15
ENSGALG00000006057	CLK4	CDC like kinase 4	2162.43	4.77828e-17	1.47355e-15
ENSGALG00000006157	INTS6L	integrator complex subunit 6 like	1205.81	5.54796e-17	1.70737e-15
ENSGALG00000009021	ST6GALNAC5	ST6 N-acetylgalactosaminide alpha-2,6-sialyltransferase 5	2675.13	5.62623e-17	1.72789e-15
ENSGALG00000000584		protein tyrosine phosphatase, receptor type, V, pseudogene	486.457	6.06568e-17	1.85902e-15
ENSGALG00000033880	CRISPLD1	cysteine rich secretory protein LCCL domain containing 1	428.041	6.7011e-17	2.04955e-15
ENSGALG00000010177	ZFC3H1	zinc finger C3H1-type containing	5134.22	6.90491e-17	2.10755e-15
ENSGALG00000031520		complexin-3-like	185.836	7.46228e-17	2.27302e-15
ENSGALG00000003880	STX10	syntaxin 10	1659.96	7.91927e-17	2.4073e-15
ENSGALG00000017321	PLEKHB1	pleckstrin homology domain containing B1	21451.8	8.3823e-17	2.54286e-15
ENSGALG00000004477			1578.95	8.4231e-17	2.55004e-15
ENSGALG00000008903	ITPRID2	sperm specific antigen 2	932.282	9.27921e-17	2.80353e-15
ENSGALG00000023510	ERP29	endoplasmic reticulum protein 29	6379.48	1.01567e-16	3.06242e-15
ENSGALG00000030376	DHRS3	dehydrogenase/reductase 3	2064.19	1.04114e-16	3.1329e-15
ENSGALG00000039448	NCAPD2	non-SMC condensin I complex subunit D2	1402.06	1.06855e-16	3.20888e-15
ENSGALG00000013041	CCT5	chaperonin containing TCP1 subunit 5	3646.34	1.38578e-16	4.15317e-15
ENSGALG00000041140	HTRA1	HtrA serine peptidase 1	12235.3	1.43277e-16	4.28538e-15
ENSGALG00000021314	PLA2G10	phospholipase A2 group X	61.5342	1.73507e-16	5.17913e-15
ENSGALG00000033279	RAX	retina and anterior neural fold homeobox	831.366	1.78917e-16	5.32993e-15
ENSGALG00000042022		GSG1 like 2	361.69	1.85194e-16	5.50592e-15
ENSGALG00000010186	CAPN11	calpain 11	3939.02	1.90517e-16	5.65288e-15
ENSGALG00000031448	MAPK4	mitogen-activated protein kinase 4	13400.1	1.99159e-16	5.89755e-15
ENSGALG00000029450	UBE2Q1	ubiquitin conjugating enzyme E2 Q1	3062.24	2.14755e-16	6.34678e-15
ENSGALG00000004155	MYOM3	myomesin 3	271.159	2.37682e-16	7.01045e-15
ENSGALG00000050240	TBX21	T-box 21	308.757	2.72135e-16	8.01077e-15
ENSGALG00000029102	PXYLP1	2-phosphoxylose phosphatase 1	1857.89	3.12338e-16	9.17607e-15
ENSGALG00000028996	SIGMAR1	sigma non-opioid intracellular receptor 1	367.764	3.20025e-16	9.38342e-15
ENSGALG00000001492	NDRG3	uncharacterized LOC107057310	11614.5	3.51018e-16	1.02719e-14
ENSGALG00000016602	ARHGAP6	Rho GTPase activating protein 6	396.993	3.67117e-16	1.0722e-14
ENSGALG00000005982	KLHL9	kelch like family member 9	6070.22	3.79864e-16	1.10725e-14
ENSGALG00000001163	NDEL1	nudE neurodevelopment protein 1-like 1	2547.7	3.98642e-16	1.15972e-14
ENSGALG00000001058	ARHGEF16	Rho guanine nucleotide exchange factor 16	93.482	4.29996e-16	1.2485e-14
ENSGALG00000040244	SEPTIN9	septin 9	5191.16	4.31056e-16	1.24914e-14
ENSGALG00000026005	DIO2	deiodinase, iodothyronine type II	2251.22	5.16016e-16	1.49244e-14
ENSGALG00000012525	FMNL2	formin like 2	1053.15	5.42406e-16	1.56573e-14
ENSGALG00000015006	MAB21L3	mab-21 like 3	813.24	5.8095e-16	1.67374e-14
ENSGALG00000036931	KLHL20	kelch like family member 20	2428.87	5.95281e-16	1.71172e-14
ENSGALG00000011504	TMPO	thymopoietin	2783.39	6.13868e-16	1.76176e-14
ENSGALG00000013155		poly(rC) binding protein 2	9405.96	6.85145e-16	1.96255e-14
ENSGALG00000011689	PDIA5	protein disulfide isomerase family A member 5	876.387	7.29507e-16	2.08561e-14
ENSGALG00000009028	BTBD3	BTB domain containing 3	3746.82	7.42368e-16	2.11831e-14
ENSGALG00000040360	DUSP1	dual specificity phosphatase 1	1139.28	8.1169e-16	2.31169e-14
ENSGALG00000008437	NET1	neuroepithelial cell transforming 1	1104.61	8.47242e-16	2.40833e-14
ENSGALG00000009012	ZNF385B	zinc finger protein 385B	2788.37	8.91314e-16	2.52878e-14
ENSGALG00000041080	CHD7	chromodomain helicase DNA binding protein 7	4442.31	9.02402e-16	2.55538e-14
ENSGALG00000003702	CLINT1	clathrin interactor 1	2302.96	1.01037e-15	2.85568e-14
ENSGALG00000042458	ACTN1	actinin, alpha 1	4284.82	1.03569e-15	2.9217e-14
ENSGALG00000012426	DDHD1	DDHD domain containing 1	1112.79	1.04583e-15	2.94473e-14
ENSGALG00000042318		nyctalopin-like	177.001	1.17707e-15	3.30801e-14
ENSGALG00000005584	GALNT18	polypeptide N-acetylgalactosaminyltransferase 18	1480.27	1.18265e-15	3.31742e-14
ENSGALG00000034134	ZNF302	zinc finger protein 302	300.895	1.21972e-15	3.41499e-14
ENSGALG00000009450	DUSP10	dual specificity phosphatase 10	2828.39	1.26338e-15	3.53058e-14
ENSGALG00000040369	PFKFB3	6-phosphofructo-2-kinase/fructose-2,6-biphosphatase 3	1268.99	1.31711e-15	3.67385e-14
ENSGALG00000000863	DYRK3	dual specificity tyrosine phosphorylation regulated kinase 3	662.282	1.34766e-15	3.75204e-14
ENSGALG00000006891	ITIH5	inter-alpha-trypsin inhibitor heavy chain family member 5	295.308	1.38195e-15	3.84032e-14
ENSGALG00000036925	CADM3	cell adhesion molecule 3	5374.35	1.50145e-15	4.16463e-14
ENSGALG00000016447	PDIA6	protein disulfide isomerase family A member 6	3491.08	1.60222e-15	4.4359e-14
ENSGALG00000033938	ARHGAP26	Rho GTPase activating protein 26	1156.3	1.90316e-15	5.25929e-14
ENSGALG00000010256	TIPARP	TCDD inducible poly(ADP-ribose) polymerase	521.987	2.05812e-15	5.67698e-14
ENSGALG00000025977	GADD45A	growth arrest and DNA damage inducible alpha	645.178	2.24213e-15	6.17311e-14
ENSGALG00000052932	SHROOM3	shroom family member 3	3556.68	2.33548e-15	6.41827e-14
ENSGALG00000036527	SYBU	syntabulin	6918.19	2.44829e-15	6.71589e-14
ENSGALG00000034289	SLC41A3	solute carrier family 41 member 3	265.263	2.49943e-15	6.84357e-14
ENSGALG00000007810	PPP4R2	protein phosphatase 4 regulatory subunit 2	3126.13	2.55112e-15	6.96968e-14
ENSGALG00000008281	NEURL1	neuralized E3 ubiquitin protein ligase 1	3034.86	2.55485e-15	6.96968e-14
ENSGALG00000002111			2081.83	2.80079e-15	7.62665e-14
ENSGALG00000002816	STK10	serine/threonine kinase 10	1561.05	2.9284e-15	7.95959e-14
ENSGALG00000008703	RFC4	replication factor C subunit 4	442.251	3.01071e-15	8.16839e-14
ENSGALG00000016799	NCK1	NCK adaptor protein 1	1326.55	3.10866e-15	8.41881e-14
ENSGALG00000005206	ACSL3	acyl-CoA synthetase long chain family member 3	2604.22	3.60303e-15	9.73995e-14
ENSGALG00000006147	NUCB2	nucleobindin 2	4822.9	3.92154e-15	1.05818e-13
ENSGALG00000013867	PTPN2	protein tyrosine phosphatase, non-receptor type 2	965.699	4.43219e-15	1.19381e-13
ENSGALG00000011413		cytochrome P450, family 2, subfamily J, polypeptide 19	5251.69	4.74653e-15	1.27617e-13
ENSGALG00000000104		cryptochrome 4	1530.68	4.98514e-15	1.3379e-13
ENSGALG00000010663	TTC8	tetratricopeptide repeat domain 8	3933.76	5.06841e-15	1.3578e-13
ENSGALG00000001250	APLP2	amyloid beta precursor like protein 2	54205.2	5.59978e-15	1.49746e-13
ENSGALG00000010628	ACSL1	acyl-CoA synthetase long-chain family member 1	1024.3	5.91878e-15	1.57993e-13
ENSGALG00000038902	PIM1	Pim-1 proto-oncogene, serine/threonine kinase	188.483	6.52382e-15	1.73832e-13
ENSGALG00000033920		ankyrin repeat and MYND domain containing 1	406.609	6.69716e-15	1.78132e-13
ENSGALG00000027757	ARL4A	ADP ribosylation factor like GTPase 4A	5540.5	6.90725e-15	1.83393e-13
ENSGALG00000026906	TMEM189	transmembrane protein 189	1173.22	7.07906e-15	1.8762e-13
ENSGALG00000007476	VAMP7	vesicle associated membrane protein 7	2691.07	7.20801e-15	1.90699e-13
ENSGALG00000038858	ZFP64	ZFP64 zinc finger protein	1809.28	7.38355e-15	1.94996e-13
ENSGALG00000041619	MTPN	myotrophin	7939.15	8.3582e-15	2.20346e-13
ENSGALG00000009752	C1GALT1	core 1 synthase, glycoprotein-N-acetylgalactosamine 3-beta-galactosyltransferase 1	3617.88	8.4223e-15	2.21643e-13
ENSGALG00000047990	SCRG1	stimulator of chondrogenesis 1	866.081	8.57681e-15	2.25311e-13
ENSGALG00000001244		TBC1 domain family member 24-like	262.765	8.86213e-15	2.32397e-13
ENSGALG00000034528	SNTB1	syntrophin beta 1	8170.59	9.6022e-15	2.51362e-13
ENSGALG00000021647	NRTN	neurturin	461.519	9.75274e-15	2.54855e-13
ENSGALG00000030802	SHROOM2	shroom family member 2	13384.3	9.94834e-15	2.59511e-13
ENSGALG00000005016	ZNF608	zinc finger protein 608	1222.34	1.00846e-14	2.62605e-13
ENSGALG00000027608	PIGC	phosphatidylinositol glycan anchor biosynthesis class C	176.035	1.33071e-14	3.45916e-13
ENSGALG00000014324	SLC2A14	solute carrier family 2 member 14	6051.75	1.35622e-14	3.51932e-13
ENSGALG00000009519	ARG2	arginase 2	2617.71	1.42125e-14	3.68165e-13
ENSGALG00000008860	LONRF3	LON peptidase N-terminal domain and ring finger 3	1204.82	1.45303e-14	3.75745e-13
ENSGALG00000008797	WASL	Wiskott-Aldrich syndrome like	5465.51	1.49675e-14	3.86378e-13
ENSGALG00000020805	LRRC8D	leucine rich repeat containing 8 family member D	1080.7	1.56232e-14	4.02607e-13
ENSGALG00000038943	RASSF5	Ras association domain family member 5	532.931	1.76893e-14	4.55064e-13
ENSGALG00000012691	ALDH1L2	aldehyde dehydrogenase 1 family member L2	2332.4	1.77447e-14	4.55702e-13
ENSGALG00000029424	JPH3	junctophilin 3	1872.99	1.87576e-14	4.80886e-13
ENSGALG00000025921		LOC431653	61.6647	1.89138e-14	4.84056e-13
ENSGALG00000034584		neural precursor cell expressed, developmentally down-regulated 4-like, E3 ubiquitin protein ligase	3558.34	1.95189e-14	4.98686e-13
ENSGALG00000037195	TALDO1	transaldolase 1	3379.26	2.01702e-14	5.14445e-13
ENSGALG00000035187	FHL3	four and a half LIM domains 3	401.037	2.03395e-14	5.17874e-13
ENSGALG00000002546	COL5A1	collagen type V alpha 1 chain	3992.75	2.04278e-14	5.19236e-13
ENSGALG00000016769	CHST10	carbohydrate sulfotransferase 10	1620.55	2.09344e-14	5.31206e-13
ENSGALG00000003851	TRIT1	tRNA isopentenyltransferase 1	530.868	2.13407e-14	5.40594e-13
ENSGALG00000000498	ACE	angiotensin I converting enzyme	495.61	2.26368e-14	5.72455e-13
ENSGALG00000016844	RAB20	RAB20, member RAS oncogene family	79.1985	2.52237e-14	6.36792e-13
ENSGALG00000029678	SNX16	sorting nexin 16	466.885	2.69509e-14	6.79244e-13
ENSGALG00000003153	COPE	coatomer protein complex subunit epsilon	2865.66	2.74644e-14	6.91017e-13
ENSGALG00000005138	KCTD10	potassium channel tetramerization domain containing 10	2909.06	2.85118e-14	7.1616e-13
ENSGALG00000002958	DNER	delta/notch like EGF repeat containing	7097.94	2.86561e-14	7.18574e-13
ENSGALG00000038399	PLEKHA6	pleckstrin homology domain containing A6	4933.35	3.24859e-14	8.1324e-13
ENSGALG00000005078	NUP210	nucleoporin 210	239.556	3.68698e-14	9.21436e-13
ENSGALG00000006505	ZFAND6	zinc finger AN1-type containing 6	2536.7	3.77083e-14	9.40813e-13
ENSGALG00000008152	SPATS2L	spermatogenesis associated serine rich 2 like	1066.53	4.07974e-14	1.01618e-12
ENSGALG00000008179	NT5C2	5'-nucleotidase, cytosolic II	4973.44	4.71115e-14	1.1715e-12
ENSGALG00000032558	INSC	inscuteable homolog (Drosophila)	59.8998	4.86915e-14	1.20877e-12
ENSGALG00000031932	AGPAT3	1-acylglycerol-3-phosphate O-acyltransferase 3	2073.05	5.25452e-14	1.30012e-12
ENSGALG00000014843	TPD52L1	tumor protein D52-like 1	2323.4	5.25459e-14	1.30012e-12
ENSGALG00000015876	ELOVL4	ELOVL fatty acid elongase 4	1401.25	5.89198e-14	1.45541e-12
ENSGALG00000013568	NR4A3	nuclear receptor subfamily 4 group A member 3	146.671	6.15614e-14	1.51814e-12
ENSGALG00000017053	SPART	spastic paraplegia 20 (Troyer syndrome)	1751.5	6.21177e-14	1.52933e-12
ENSGALG00000008950	EHD4	EH domain containing 4	183.76	6.69738e-14	1.64395e-12
ENSGALG00000026928		Kruppel like factor 4	38.2992	6.69942e-14	1.64395e-12
ENSGALG00000034889	OTX2	orthodenticle homeobox 2	4733.87	6.71474e-14	1.645e-12
ENSGALG00000029476	XPO1	exportin 1	5369.19	7.02517e-14	1.71823e-12
ENSGALG00000011623	ADAMTS3	ADAM metallopeptidase with thrombospondin type 1 motif 3	1301.16	7.04433e-14	1.72009e-12
ENSGALG00000015080	SLC24A2	solute carrier family 24 member 2	1969.7	7.08013e-14	1.726e-12
ENSGALG00000005095	SLC25A25	solute carrier family 25 member 25	6136.14	7.16765e-14	1.74365e-12
ENSGALG00000014719			234.252	7.17594e-14	1.74365e-12
ENSGALG00000027476	PLEKHG5	pleckstrin homology and RhoGEF domain containing G5	6484.51	7.42134e-14	1.80034e-12
ENSGALG00000003550	ARHGAP40	Rho GTPase activating protein 40	1220.56	7.48822e-14	1.81361e-12
ENSGALG00000032958	AMPH	amphiphysin	11104.5	8.48754e-14	2.0523e-12
ENSGALG00000039307	GNB5	G protein subunit beta 5	14148.2	8.93517e-14	2.15704e-12
ENSGALG00000033695	CYP26A1	cytochrome P450 family 26 subfamily A member 1	108.309	9.24363e-14	2.22789e-12
ENSGALG00000005540	MICAL2	microtubule associated monooxygenase, calponin and LIM domain containing 2	151.424	1.02408e-13	2.46423e-12
ENSGALG00000012585	UBQLN1	ubiquilin 1	2059.06	1.15903e-13	2.78447e-12
ENSGALG00000008318	SLK	STE20 like kinase	5298.02	1.21526e-13	2.91486e-12
ENSGALG00000017133	EEF1AKMT1	eukaryotic translation elongation factor 1 alpha lysine methyltransferase 1	429.744	1.41462e-13	3.38757e-12
ENSGALG00000041124	NOLC1	nucleolar and coiled-body phosphoprotein 1	766.02	1.46199e-13	3.4954e-12
ENSGALG00000009500	VPS50	VPS50, EARP/GARPII complex subunit	1646	1.62024e-13	3.86754e-12
ENSGALG00000017291	FAR2	fatty acyl-CoA reductase 2	1158.3	1.77317e-13	4.22582e-12
ENSGALG00000001529	THYN1	thymocyte nuclear protein 1	386.442	1.78396e-13	4.24474e-12
ENSGALG00000009738	CTBP2	C-terminal binding protein 2	2925.99	1.95103e-13	4.63487e-12
ENSGALG00000002618	KCTD7	potassium channel tetramerization domain containing 7	1086.65	2.31081e-13	5.48081e-12
ENSGALG00000053275			296.719	2.39549e-13	5.67262e-12
ENSGALG00000028807	AP1AR	adaptor related protein complex 1 associated regulatory protein	726.428	2.51297e-13	5.94137e-12
ENSGALG00000020922	C1orf21	chromosome 8 open reading frame, human C1orf21	1481.89	2.53414e-13	5.98193e-12
ENSGALG00000023354	FSCN2	fascin actin-bundling protein 2, retinal	7912.59	2.89342e-13	6.81921e-12
ENSGALG00000007012	ARRDC4	arrestin domain containing 4	702.2	3.07366e-13	7.23257e-12
ENSGALG00000000668	RBBP5	RB binding protein 5, histone lysine methyltransferase complex subunit	3020.28	3.3616e-13	7.89764e-12
ENSGALG00000015682	UGCG	UDP-glucose ceramide glucosyltransferase	631.062	3.37309e-13	7.91216e-12
ENSGALG00000005448	MYL3	myosin, light chain 3, alkali; ventricular, skeletal, slow	13.528	3.40745e-13	7.98018e-12
ENSGALG00000015336	CHRNA8	neuronal acetylcholine receptor subunit alpha-7-like	3189.43	3.65544e-13	8.54754e-12
ENSGALG00000002445	KIAA0319L	KIAA0319 like	6899.68	3.69894e-13	8.6357e-12
ENSGALG00000000364	STC1	stanniocalcin 1	37.4913	3.82479e-13	8.91554e-12
ENSGALG00000003932	SDC4	syndecan 4	1129.64	4.06332e-13	9.45674e-12
ENSGALG00000030253	RBM12	RNA binding motif protein 12	3367.97	4.51923e-13	1.05014e-11
ENSGALG00000005207	SYNPO2L	synaptopodin 2 like	554.268	4.67075e-13	1.08366e-11
ENSGALG00000036252	SAP30	Sin3A associated protein 30	589.974	5.02017e-13	1.16291e-11
ENSGALG00000010614	SLC25A4	solute carrier family 25 member 4	357.747	5.64819e-13	1.30636e-11
ENSGALG00000011207	DUSP6	dual specificity phosphatase 6	1097.95	5.82119e-13	1.34429e-11
ENSGALG00000002840	GRM4	glutamate receptor, metabotropic 4	2641.03	6.00899e-13	1.38551e-11
ENSGALG00000011695	HIPK3	homeodomain interacting protein kinase 3	1201.58	6.0941e-13	1.40296e-11
ENSGALG00000001382	CDC2L1	cell division cycle 2-like 1 (PITSLRE proteins)	2449.63	6.21101e-13	1.42762e-11
ENSGALG00000009241	SFRP2	secreted frizzled related protein 2	227.691	6.22038e-13	1.42762e-11
ENSGALG00000005156		neurotrypsin-like	5745.71	6.43871e-13	1.47545e-11
ENSGALG00000000379	ITGB3	integrin subunit beta 3	231.596	6.80595e-13	1.55721e-11
ENSGALG00000032066			371.65	7.57267e-13	1.72998e-11
ENSGALG00000032664	UBE2B	ubiquitin conjugating enzyme E2 B	905.26	7.59418e-13	1.73224e-11
ENSGALG00000016728	RP2	retinitis pigmentosa 2 (X-linked recessive)	1845.92	8.62193e-13	1.96367e-11
ENSGALG00000015803	KDM3A	lysine demethylase 3A	4152.35	1.11542e-12	2.53652e-11
ENSGALG00000033002	SLC7A3	solute carrier family 7 member 3	816.103	1.25029e-12	2.83888e-11
ENSGALG00000015821	CCT8	chaperonin containing TCP1 subunit 8	3266.82	1.27746e-12	2.89615e-11
ENSGALG00000015256	PAM	peptidylglycine alpha-amidating monooxygenase	3972.92	1.2931e-12	2.92717e-11
ENSGALG00000052935	TNFRSF9	tumor necrosis factor receptor superfamily member 9	488.97	1.29776e-12	2.93326e-11
ENSGALG00000015004	RIOK3	RIO kinase 3	1517.37	1.30193e-12	2.93822e-11
ENSGALG00000001964	INPP5E	inositol polyphosphate-5-phosphatase E	1403.14	1.31274e-12	2.95814e-11
ENSGALG00000030011	ZNF704	zinc finger protein 704	208.404	1.39741e-12	3.14416e-11
ENSGALG00000038494	CMIP	c-Maf inducing protein	1000.64	1.55605e-12	3.49583e-11
ENSGALG00000000806	LINGO3	leucine rich repeat and Ig domain containing 3	1521.01	1.56789e-12	3.51713e-11
ENSGALG00000005398	HAGH	hydroxyacylglutathione hydrolase	3506.94	1.63136e-12	3.654e-11
ENSGALG00000004781	ZBTB40	zinc finger and BTB domain containing 40	224.733	1.684e-12	3.76624e-11
ENSGALG00000054797			2495.44	1.73575e-12	3.87616e-11
ENSGALG00000020688	CYP4A22	cytochrome P450 family 4 subfamily A member 22	598.669	1.78277e-12	3.97521e-11
ENSGALG00000038540	ZBTB32	zinc finger and BTB domain containing 32	293.146	1.89696e-12	4.22351e-11
ENSGALG00000011870	HIF1A	hypoxia inducible factor 1 subunit alpha	17404.6	1.92964e-12	4.28986e-11
ENSGALG00000050272	REEP4	receptor accessory protein 4	114.213	2.00951e-12	4.46076e-11
ENSGALG00000017169	ELMOD1	ELMO domain containing 1	6668.7	2.13618e-12	4.73487e-11
ENSGALG00000008326		synaptotagmin-like protein 2-like	183.008	2.17637e-12	4.81679e-11
ENSGALG00000052223	YPEL1	yippee like 1	1074.05	2.3254e-12	5.139e-11
ENSGALG00000039163	ARHGEF11	Rho guanine nucleotide exchange factor 11	8815.31	2.43839e-12	5.38071e-11
ENSGALG00000038084	GNAT2	G protein subunit alpha transducin 2	28892.8	2.55029e-12	5.61931e-11
ENSGALG00000030739	MSL1	male specific lethal 1 homolog	3605.52	2.56961e-12	5.65353e-11
ENSGALG00000051502			449.395	2.65525e-12	5.83334e-11
ENSGALG00000009007	PCARE	photoreceptor cilium actin regulator	3789.81	2.78125e-12	6.10113e-11
ENSGALG00000012378	KATNA1	katanin catalytic subunit A1	297.241	2.98109e-12	6.52991e-11
ENSGALG00000012770		male germ cell associated kinase	1186.04	3.16906e-12	6.93145e-11
ENSGALG00000027428	ZDHHC21	zinc finger DHHC-type containing 21	1058.26	3.18113e-12	6.94765e-11
ENSGALG00000005814		KIAA1161	207.771	3.30085e-12	7.19855e-11
ENSGALG00000007119	DAGLB	diacylglycerol lipase beta	1434.93	3.3369e-12	7.26653e-11
ENSGALG00000040856	CPNE1	copine 1	1312.28	3.35687e-12	7.29936e-11
ENSGALG00000008837	PELI3	pellino E3 ubiquitin protein ligase family member 3	1804.32	3.87172e-12	8.4066e-11
ENSGALG00000051442	TSC22D1	TSC22 domain family member 1	9684.33	3.99804e-12	8.66823e-11
ENSGALG00000003247	NFYA	nuclear transcription factor Y subunit alpha	2131.09	4.11217e-12	8.90272e-11
ENSGALG00000001954	APTX	aprataxin	396.089	4.34395e-12	9.39088e-11
ENSGALG00000031843	ARHGAP18	Rho GTPase activating protein 18	1799.6	4.42249e-12	9.5468e-11
ENSGALG00000021074	MYOC	myocilin	1383.56	4.68767e-12	1.01046e-10
ENSGALG00000009809			323.021	4.93418e-12	1.06206e-10
ENSGALG00000010384	CLRN1	clarin 1	186.011	4.94437e-12	1.06272e-10
ENSGALG00000029944	FAM222A	family with sequence similarity 222 member A	703.487	5.10131e-12	1.09487e-10
ENSGALG00000039238	SALL1	spalt like transcription factor 1	4808.97	5.12406e-12	1.09817e-10
ENSGALG00000036678	ETV4	ETS variant 4	177.749	5.4831e-12	1.17343e-10
ENSGALG00000043583	SCG3	secretogranin III	28476.5	5.57513e-12	1.19142e-10
ENSGALG00000014908	FST	follistatin	195.564	5.59956e-12	1.19492e-10
ENSGALG00000025915	ARRDC3	arrestin domain containing 3	971.779	5.73009e-12	1.22103e-10
ENSGALG00000005416	TTC39B	tetratricopeptide repeat domain 39B	664.708	6.05293e-12	1.28798e-10
ENSGALG00000046811	STIP1	stress induced phosphoprotein 1	2762.92	6.09335e-12	1.29473e-10
ENSGALG00000008803			274.668	6.3043e-12	1.33764e-10
ENSGALG00000004630			2368.7	6.76534e-12	1.43342e-10
ENSGALG00000010939	LIN7A	lin-7 homolog A, crumbs cell polarity complex component	10687.1	7.13901e-12	1.51045e-10
ENSGALG00000042356	FSTL3	follistatin like 3	25.8955	7.18651e-12	1.51834e-10
ENSGALG00000041630	NFIX	nuclear factor I X	1682.38	7.34164e-12	1.54892e-10
ENSGALG00000030550	ATP2B1	ATPase plasma membrane Ca2+ transporting 1	10939.4	7.62632e-12	1.60671e-10
ENSGALG00000037067	EIF3E	eukaryotic translation initiation factor 3 subunit E	3124.84	7.72296e-12	1.62477e-10
ENSGALG00000015030	NPC1	NPC intracellular cholesterol transporter 1	3344.1	7.78072e-12	1.63461e-10
ENSGALG00000011557	UHRF1BP1L	UHRF1 binding protein 1 like	1967.16	8.07208e-12	1.69343e-10
ENSGALG00000008551	CRELD2	cysteine rich with EGF like domains 2	520.773	8.09114e-12	1.69504e-10
ENSGALG00000011384	RCOR1	REST corepressor 1	721.925	8.26887e-12	1.72984e-10
ENSGALG00000031975	UBE2H	ubiquitin conjugating enzyme E2 H	2311.05	8.3482e-12	1.74399e-10
ENSGALG00000008475	ARRDC1	arrestin domain containing 1	1102.94	8.83698e-12	1.84351e-10
ENSGALG00000031332	NPEPPS	aminopeptidase puromycin sensitive	7717.17	9.68983e-12	2.0186e-10
ENSGALG00000028709	RNF144A	ring finger protein 144A	271.305	9.85761e-12	2.05069e-10
ENSGALG00000007557	RUBCN	RUN and cysteine rich domain containing beclin 1 interacting protein	692.921	1.0257e-11	2.13079e-10
ENSGALG00000001943	RHBDF2	rhomboid 5 homolog 2	230.179	1.02761e-11	2.13179e-10
ENSGALG00000000920	CGN	cingulin	3415.05	1.14832e-11	2.3789e-10
ENSGALG00000029909	DHDDS	dehydrodolichyl diphosphate synthase subunit	2810.23	1.24122e-11	2.56778e-10
ENSGALG00000003129	RAB11FIP1	RAB11 family interacting protein 1	482.211	1.2973e-11	2.68007e-10
ENSGALG00000011084	CCSAP	centriole, cilia and spindle associated protein	313.427	1.31425e-11	2.71132e-10
ENSGALG00000009428	SUSD6	sushi domain containing 6	1814.95	1.32e-11	2.71942e-10
ENSGALG00000003799	USP4	ubiquitin specific peptidase 4	1762.97	1.41709e-11	2.91542e-10
ENSGALG00000011962	NDNF	neuron-derived neurotrophic factor	4393.89	1.45379e-11	2.98678e-10
ENSGALG00000002942	JMJD1C	jumonji domain containing 1C	3877.66	1.50179e-11	3.08116e-10
ENSGALG00000015528	JAKMIP1	janus kinase and microtubule interacting protein 1	2826.66	1.54265e-11	3.16063e-10
ENSGALG00000007936	PGK2	phosphoglycerate kinase 2	46927.7	1.61842e-11	3.31132e-10
ENSGALG00000012885	BCL2	BCL2, apoptosis regulator	634.977	1.66237e-11	3.39658e-10
ENSGALG00000002653	NCBP3	nuclear cap binding subunit 3	1594.23	1.69901e-11	3.46668e-10
ENSGALG00000005309	TKT	transketolase like 1	5791.54	1.73095e-11	3.52702e-10
ENSGALG00000008050	HBP1	HMG-box transcription factor 1	1199.28	1.77451e-11	3.61083e-10
ENSGALG00000002321	GOT2	glutamic-oxaloacetic transaminase 2	8878.36	1.8854e-11	3.83125e-10
ENSGALG00000004249	GRHL3	grainyhead like transcription factor 3	234.748	1.95328e-11	3.96377e-10
ENSGALG00000002437	DIPK1B	family with sequence similarity 69 member B	2452	2.00855e-11	4.07039e-10
ENSGALG00000007305	NME1	NME/NM23 nucleoside diphosphate kinase 1	11127	2.0199e-11	4.08782e-10
ENSGALG00000016898	TGDS	TDP-glucose 4,6-dehydratase	263.874	2.07212e-11	4.18466e-10
ENSGALG00000010356	RAD54L	RAD54-like (S. cerevisiae)	253.223	2.07337e-11	4.18466e-10
ENSGALG00000041365	SALL4	spalt like transcription factor 4	181.304	2.0779e-11	4.18814e-10
ENSGALG00000031255	FGF1	fibroblast growth factor 1	820.816	2.13618e-11	4.29979e-10
ENSGALG00000011671	SLC15A2	solute carrier family 15 member 2	1175.47	2.31434e-11	4.6521e-10
ENSGALG00000003574	LPCAT2	lysophosphatidylcholine acyltransferase 2	395.939	2.53165e-11	5.08206e-10
ENSGALG00000002024	COMT	catechol-O-methyltransferase	2743.52	2.58714e-11	5.18646e-10
ENSGALG00000014768	SGTB	small glutamine rich tetratricopeptide repeat containing beta	2891.7	2.72813e-11	5.46176e-10
ENSGALG00000027188	SREBF1	sterol regulatory element binding transcription factor 1	5236.11	2.75081e-11	5.49977e-10
ENSGALG00000007669	EGR1	early growth response 1	1656.36	2.81944e-11	5.62943e-10
ENSGALG00000008255	C11orf49	chromosome 5 C11orf49 homolog	1705.02	2.83338e-11	5.64968e-10
ENSGALG00000037097	GRK3	G protein-coupled receptor kinase 3	12141.2	2.8466e-11	5.66846e-10
ENSGALG00000047125			729.656	3.24908e-11	6.46129e-10
ENSGALG00000002564	RGS4	regulator of G-protein signaling 4	1558.73	3.50635e-11	6.9636e-10
ENSGALG00000040368	CALR	calreticulin	7974.9	3.55593e-11	7.05267e-10
ENSGALG00000043035	SHISA2	shisa family member 2	2091.57	3.57905e-11	7.08908e-10
ENSGALG00000040335	CEBPZ	CCAAT/enhancer binding protein zeta	1428.28	3.71573e-11	7.35005e-10
ENSGALG00000016685	ASMT	acetylserotonin O-methyltransferase	1180.07	3.79487e-11	7.49664e-10
ENSGALG00000052460	CYB5R4	cytochrome b5 reductase 4	589.451	3.82184e-11	7.53992e-10
ENSGALG00000011465	STT3B	STT3B, catalytic subunit of the oligosaccharyltransferase complex	3917.84	3.86989e-11	7.6246e-10
ENSGALG00000003985	TARSL2	threonyl-tRNA synthetase like 2	1261.86	3.98359e-11	7.83825e-10
ENSGALG00000005628	COL9A3	collagen type IX alpha 3 chain	2937.59	4.38245e-11	8.61168e-10
ENSGALG00000039775	SHC1	SHC adaptor protein 1	633.683	4.74982e-11	9.31154e-10
ENSGALG00000036219	STK35	serine/threonine kinase 35	2002.05	4.7511e-11	9.31154e-10
ENSGALG00000007928	MLLT10	myeloid/lymphoid or mixed-lineage leukemia; translocated to, 10	1175.72	5.10544e-11	9.99284e-10
ENSGALG00000009668	HPF1	histone PARylation factor 1	1581.08	5.12965e-11	1.00271e-09
ENSGALG00000016768	LONRF2	LON peptidase N-terminal domain and ring finger 2	507.56	5.22351e-11	1.01971e-09
ENSGALG00000001741	NPTN	neuroplastin	11151.7	5.36987e-11	1.04691e-09
ENSGALG00000005512	KIAA1671	KIAA1671	4345.39	5.62616e-11	1.09545e-09
ENSGALG00000052464	ANKRD33	ankyrin repeat domain 33	1353.51	5.76263e-11	1.12055e-09
ENSGALG00000006420	ABHD17C	abhydrolase domain containing 17C	1264.23	5.8199e-11	1.13021e-09
ENSGALG00000044146		purine nucleoside phosphorylase	537.371	5.97768e-11	1.15934e-09
ENSGALG00000027864	NFKBIA	NFKB inhibitor alpha	682.707	6.11464e-11	1.18436e-09
ENSGALG00000002774	TSPAN3	tetraspanin 3	10685.9	6.13766e-11	1.18728e-09
ENSGALG00000017244	PRSS23	protease, serine 23	219.003	6.14828e-11	1.18779e-09
ENSGALG00000010221	ZSWIM5	zinc finger SWIM-type containing 5	1873.65	6.32372e-11	1.2201e-09
ENSGALG00000050049	C3orf70	chromosome 3 open reading frame 70	4547.77	6.6785e-11	1.28672e-09
ENSGALG00000030417	PDC	phosducin	22065.3	6.68626e-11	1.28672e-09
ENSGALG00000016981	SPERT	spermatid associated	117.744	6.75022e-11	1.29735e-09
ENSGALG00000042726	TRMT9B	KIAA1456	462.087	7.24505e-11	1.39066e-09
ENSGALG00000031786	BLVRA	biliverdin reductase A	851.962	7.27397e-11	1.39441e-09
ENSGALG00000036897	SLC16A8	solute carrier family 16 member 8	18615.9	7.33713e-11	1.40471e-09
ENSGALG00000011214	SERPINH1	serpin family H member 1	1284.78	7.44296e-11	1.42314e-09
ENSGALG00000016342	MYOM2	myomesin 2	73.7673	7.82356e-11	1.494e-09
ENSGALG00000031890	YBX3	Y-box binding protein 3	5479.91	7.83595e-11	1.49445e-09
ENSGALG00000005249	BICD2	BICD cargo adaptor 2	3328.98	7.89041e-11	1.50291e-09
ENSGALG00000005710	CTDSPL	CTD small phosphatase like	952.965	7.93068e-11	1.50865e-09
ENSGALG00000009581	MPP5	membrane palmitoylated protein 5	3368.2	7.95373e-11	1.51075e-09
ENSGALG00000008486	CACNA2D1	calcium voltage-gated channel auxiliary subunit alpha2delta 1	3969.41	7.962e-11	1.51075e-09
ENSGALG00000054131	TAL2	T-cell acute lymphocytic leukemia 2	1088.39	8.29609e-11	1.57214e-09
ENSGALG00000010929	SPARCL1	SPARC like 1	4546.17	8.59235e-11	1.62505e-09
ENSGALG00000030580	RPS6KA5	ribosomal protein S6 kinase A5	1241.9	8.60472e-11	1.62505e-09
ENSGALG00000026862	CLDN1	claudin 1	107.69	8.60801e-11	1.62505e-09
ENSGALG00000004897	GTSE1	G2 and S-phase expressed 1	24.6793	8.82036e-11	1.66303e-09
ENSGALG00000032819	RNF41	ring finger protein 41	1795.36	8.85942e-11	1.66828e-09
ENSGALG00000011957	TOB2	transducer of ERBB2, 2	3668.76	8.94526e-11	1.68232e-09
ENSGALG00000011529	NAAA	N-acylethanolamine acid amidase	460.387	9.63867e-11	1.81044e-09
ENSGALG00000040720	GRID2IP	Grid2 interacting protein	2153.78	9.72914e-11	1.82314e-09
ENSGALG00000010364	AADAC	arylacetamide deacetylase	115.245	9.73076e-11	1.82314e-09
ENSGALG00000003011	TOM1L1	target of myb1 like 1 membrane trafficking protein	88.5065	9.93249e-11	1.8586e-09
ENSGALG00000034303	C1orf115	chromosome 3 open reading frame, human C1orf115	531.336	1.00516e-10	1.87852e-09
ENSGALG00000016296	GFRAL	GDNF family receptor alpha like	36.4173	1.02469e-10	1.91263e-09
ENSGALG00000005208	S1PR1	sphingosine-1-phosphate receptor 1	1735.1	1.07899e-10	2.01146e-09
ENSGALG00000014964	NT5DC1	5'-nucleotidase domain containing 1	497.245	1.09762e-10	2.04363e-09
ENSGALG00000015155	CARNMT1	carnosine N-methyltransferase 1	1113.82	1.15646e-10	2.15049e-09
ENSGALG00000034044	TBC1D12	TBC1 domain family member 12	1101.92	1.18081e-10	2.19304e-09
ENSGALG00000009065	VMA21	VMA21 vacuolar H+-ATPase homolog (S. cerevisiae)	2197.7	1.25064e-10	2.31984e-09
ENSGALG00000010804	ANKMY2	ankyrin repeat and MYND domain containing 2	1768.09	1.3471e-10	2.49565e-09
ENSGALG00000015221	CCDC181	coiled-coil domain containing 181	167.819	1.36721e-10	2.52934e-09
ENSGALG00000043006	PDIA4	protein disulfide isomerase family A member 4	2220.5	1.36868e-10	2.52934e-09
ENSGALG00000001038	MAN1C1	mannosidase, alpha, class 1C, member 1	2764.96	1.39394e-10	2.57283e-09
ENSGALG00000040492	LONP1	lon peptidase 1, mitochondrial	2060.8	1.41781e-10	2.61366e-09
ENSGALG00000009885	HELB	DNA helicase B	926.789	1.47509e-10	2.71589e-09
ENSGALG00000001428	EFHD1	EF-hand domain family member D1	2887.97	1.50963e-10	2.77604e-09
ENSGALG00000011637	TCP1	t-complex 1	4110.16	1.53989e-10	2.82819e-09
ENSGALG00000040995			538.453	1.54331e-10	2.83098e-09
ENSGALG00000010173	KCNV2	potassium voltage-gated channel modifier subfamily V member 2	645.133	1.57816e-10	2.89135e-09
ENSGALG00000012946	FAM60A	family with sequence similarity 60 member A	903.396	1.62601e-10	2.97536e-09
ENSGALG00000004503		centromere protein V	463.511	1.64745e-10	3.0109e-09
ENSGALG00000038678	EPB41L3	erythrocyte membrane protein band 4.1 like 3	9051.72	1.65843e-10	3.02725e-09
ENSGALG00000034438	GNB3	prolyl 3-hydroxylase 3	39350	1.73514e-10	3.16339e-09
ENSGALG00000041989	RRN3	RRN3 homolog, RNA polymerase I transcription factor	1332.59	1.76372e-10	3.21157e-09
ENSGALG00000014528	ENO2	enolase 2	67516.2	1.76778e-10	3.21502e-09
ENSGALG00000009719	PCDH10	protocadherin 10	1957.97	1.79125e-10	3.25375e-09
ENSGALG00000007234	CLCN5	chloride voltage-gated channel 5	2348.05	1.80768e-10	3.27959e-09
ENSGALG00000043367	LHFPL3	LHFPL tetraspan subfamily member 3	329.766	1.824e-10	3.30517e-09
ENSGALG00000041706	FAM13B	family with sequence similarity 13, member B	3088.38	1.86685e-10	3.3787e-09
ENSGALG00000007441	MAP6	microtubule associated protein 6	8044.61	1.90017e-10	3.43484e-09
ENSGALG00000012179	SOCS4	suppressor of cytokine signaling 4	894.316	1.91504e-10	3.45752e-09
ENSGALG00000004413	SLC39A11	solute carrier family 39 member 11	405.362	1.96008e-10	3.53455e-09
ENSGALG00000000336	PPP1R12B	protein phosphatase 1 regulatory subunit 12B	2634.22	2.02221e-10	3.64217e-09
ENSGALG00000026086	CRYBB2	crystallin beta B2	62.5147	2.06125e-10	3.70801e-09
ENSGALG00000040038	MLC1	megalencephalic leukoencephalopathy with subcortical cysts 1	2259.39	2.07568e-10	3.72946e-09
ENSGALG00000030076	PCSK6	proprotein convertase subtilisin/kexin type 6	424.833	2.13262e-10	3.82715e-09
ENSGALG00000005701	IP6K2	inositol hexakisphosphate kinase 2	2724.89	2.39222e-10	4.28785e-09
ENSGALG00000010705	ZBTB18	zinc finger and BTB domain containing 18	2095.02	2.48689e-10	4.45219e-09
ENSGALG00000041795	WWP1	WW domain containing E3 ubiquitin protein ligase 1	3201.83	2.51187e-10	4.49151e-09
ENSGALG00000052867	CABP4	calcium binding protein 4	2133.46	2.57381e-10	4.59676e-09
ENSGALG00000041687	SREBF2	sterol regulatory element binding transcription factor 2	5543.76	2.60032e-10	4.63854e-09
ENSGALG00000026553		cardiomyopathy associated 5	149.301	2.61729e-10	4.66322e-09
ENSGALG00000011473	RPS6KA2	ribosomal protein S6 kinase A2	728.832	2.75014e-10	4.89407e-09
ENSGALG00000007118		sodium/hydrogen exchanger 2-like	681.455	2.75548e-10	4.89772e-09
ENSGALG00000025822	CYP1B1	cytochrome P450 family 1 subfamily B member 1	1343.16	2.82666e-10	5.01824e-09
ENSGALG00000040026			54.2888	2.86284e-10	5.07642e-09
ENSGALG00000012135	ATF4	activating transcription factor 4	16948.6	2.90984e-10	5.15363e-09
ENSGALG00000008269	ZC3H8	zinc finger CCCH-type containing 8	3661.1	3.09815e-10	5.48063e-09
ENSGALG00000043357	ANKRD13A	ankyrin repeat domain 13A	1814.19	3.24865e-10	5.74005e-09
ENSGALG00000002397	PSPH	phosphoserine phosphatase	73.4578	3.2754e-10	5.78047e-09
ENSGALG00000007139	FAM107A	family with sequence similarity 107 member A	486.013	3.37188e-10	5.94368e-09
ENSGALG00000033927	MFSD5	major facilitator superfamily domain containing 5	690.88	3.46504e-10	6.10068e-09
ENSGALG00000037812	USP43	ubiquitin specific peptidase 43	2474.92	3.51727e-10	6.18533e-09
ENSGALG00000006490	SCN3B	sodium voltage-gated channel beta subunit 3	5801.9	3.65224e-10	6.41512e-09
ENSGALG00000016329	AGPAT5	1-acylglycerol-3-phosphate O-acyltransferase 5	2522.47	3.67158e-10	6.44149e-09
ENSGALG00000042810			5629.29	3.73799e-10	6.55028e-09
ENSGALG00000012809	ECI2	enoyl-CoA delta isomerase 2	891.315	3.77389e-10	6.60542e-09
ENSGALG00000009098	MAMLD1	mastermind like domain containing 1	1345.18	3.91277e-10	6.84045e-09
ENSGALG00000003475	ACLY	ATP citrate lyase	2894.74	3.99151e-10	6.96774e-09
ENSGALG00000009828	PPP2R5A	protein phosphatase 2 regulatory subunit B'alpha	3861.13	3.99493e-10	6.96774e-09
ENSGALG00000027891	NREP	neuronal regeneration related protein	13483.5	4.03327e-10	7.02638e-09
ENSGALG00000007153	DYL1	dynein light chain 1 cytoplasmic	1480.56	4.09425e-10	7.12428e-09
ENSGALG00000030084	EXOSC7	exosome component 7	324.364	4.15031e-10	7.2134e-09
ENSGALG00000006439	ARHGEF6	Rac/Cdc42 guanine nucleotide exchange factor 6	2319.48	4.3243e-10	7.50705e-09
ENSGALG00000009670	SGCE	sarcoglycan epsilon	1051.23	4.33011e-10	7.50839e-09
ENSGALG00000037457		forkhead box I3	82.87	4.55172e-10	7.88348e-09
ENSGALG00000007996	ANKRD44	ankyrin repeat domain 44	2786.7	4.58196e-10	7.92662e-09
ENSGALG00000010044	KCNMB4	potassium calcium-activated channel subfamily M regulatory beta subunit 4	1277.01	4.59282e-10	7.93621e-09
ENSGALG00000003103	MST1R	macrophage stimulating 1 receptor	38.7238	4.74001e-10	8.18106e-09
ENSGALG00000003933	QSOX1	quiescin Q6 sulfhydryl oxidase 1	8114.67	4.75067e-10	8.18995e-09
ENSGALG00000012595	AGTPBP1	ATP/GTP binding protein 1	1139.89	4.85968e-10	8.3682e-09
ENSGALG00000008007	ITGA11	integrin subunit alpha 11	631.993	4.89129e-10	8.4129e-09
ENSGALG00000012196	MCUB	mitochondrial calcium uniporter dominant negative beta subunit	260.616	5.36426e-10	9.21577e-09
ENSGALG00000012444	ACVR2A	activin A receptor type 2A	1781.7	5.45839e-10	9.36667e-09
ENSGALG00000031120	HNRNPH2	heterogeneous nuclear ribonucleoprotein H2 (H')	18505.1	5.48326e-10	9.39853e-09
ENSGALG00000039336	OTX5	orthodenticle-related homeobox 5	7451.25	5.49023e-10	9.39965e-09
ENSGALG00000023036			158.149	5.66135e-10	9.68149e-09
ENSGALG00000025800		CDP-diacylglycerol--serine O-phosphatidyltransferase-like	4152.24	5.76433e-10	9.8463e-09
ENSGALG00000002802	PACSIN1	protein kinase C and casein kinase substrate in neurons 1	17661.6	5.90862e-10	1.00812e-08
ENSGALG00000004553	SGPL1	sphingosine-1-phosphate lyase 1	2279.76	5.92995e-10	1.0106e-08
ENSGALG00000054650		coiled-coil domain-containing protein 180-like	258.476	6.03028e-10	1.02653e-08
ENSGALG00000011224	SLC4A3	solute carrier family 4 member 3	2994.91	6.12726e-10	1.04184e-08
ENSGALG00000014758	ARHGAP28	Rho GTPase activating protein 28	382.604	6.34798e-10	1.07814e-08
ENSGALG00000011241	RFTN1	raftlin, lipid raft linker 1	1081.25	6.81427e-10	1.15602e-08
ENSGALG00000010903	RASGEF1B	RasGEF domain family member 1B	1764.23	6.84453e-10	1.15983e-08
ENSGALG00000004794	H2AFY2	H2A histone family, member Y2	914.619	6.92424e-10	1.17201e-08
ENSGALG00000006955	CCNJ	cyclin J	77.3051	6.9982e-10	1.18189e-08
ENSGALG00000031735	CD5	CD5 molecule	142.084	6.99852e-10	1.18189e-08
ENSGALG00000008445	SLC24A3	solute carrier family 24 member 3	2950.94	7.10045e-10	1.19775e-08
ENSGALG00000011564	RUFY3	RUN and FYVE domain containing 3	7855.25	7.26992e-10	1.22436e-08
ENSGALG00000029190	MBNL1	muscleblind like splicing regulator 1	1875.32	7.27462e-10	1.22436e-08
ENSGALG00000041102			854.485	7.52343e-10	1.2648e-08
ENSGALG00000052842	ANKRD11	ankyrin repeat domain 11	10475.9	7.53632e-10	1.26554e-08
ENSGALG00000035578	RBM6	RNA binding motif protein 6	1558.89	7.65945e-10	1.28449e-08
ENSGALG00000010891	ABCB11	ATP binding cassette subfamily B member 11	542.768	7.66641e-10	1.28449e-08
ENSGALG00000041423	MAP7D3	MAP7 domain containing 3	2480.81	7.85774e-10	1.31507e-08
ENSGALG00000039710	HDAC7	histone deacetylase 7	1299.04	7.88845e-10	1.31873e-08
ENSGALG00000013951	AHI1	Abelson helper integration site 1	727.807	8.34129e-10	1.39287e-08
ENSGALG00000010793	SLC24A4	solute carrier family 24 member 4	1234.43	8.44624e-10	1.40881e-08
ENSGALG00000009802	ANGEL2	angel homolog 2	906.597	8.51164e-10	1.41813e-08
ENSGALG00000013532	CAPRIN1	cell cycle associated protein 1	6702.04	8.99212e-10	1.49651e-08
ENSGALG00000001918	DNAJB5	DnaJ heat shock protein family (Hsp40) member B5	539.27	9.02682e-10	1.50061e-08
ENSGALG00000005796	XBP1	X-box binding protein 1	2744.32	9.20812e-10	1.52904e-08
ENSGALG00000015422	NRG1	neuregulin 1	481.791	9.24452e-10	1.53338e-08
ENSGALG00000019961	SLC18B1	solute carrier family 18 member B1	239.115	9.35657e-10	1.55023e-08
ENSGALG00000019077		spermatogenesis associated 13	1230.04	9.56191e-10	1.5825e-08
ENSGALG00000014516	CPEB2	cytoplasmic polyadenylation element binding protein 2	493.332	9.6541e-10	1.59598e-08
ENSGALG00000011657	EAF2	ELL associated factor 2	183.077	9.72913e-10	1.6066e-08
ENSGALG00000034344	MTHFD2	methylenetetrahydrofolate dehydrogenase (NADP+ dependent) 2, methenyltetrahydrofolate cyclohydrolase	564.501	9.78827e-10	1.61458e-08
ENSGALG00000011456	CDK17	cyclin dependent kinase 17	3128.13	9.88082e-10	1.62804e-08
ENSGALG00000013431	RAX2	retina and anterior neural fold homeobox 2	999.952	1.02482e-09	1.68671e-08
ENSGALG00000008548	MDH1B	malate dehydrogenase 1B	71.7936	1.05402e-09	1.73285e-08
ENSGALG00000004758	KCNB1	potassium voltage-gated channel subfamily B member 1	1880.59	1.0687e-09	1.75504e-08
ENSGALG00000034939			890.872	1.06993e-09	1.75514e-08
ENSGALG00000004195	KIF4B	kinesin family member 4B	166.029	1.10486e-09	1.81045e-08
ENSGALG00000029912	CAMK1	calcium/calmodulin dependent protein kinase I	833.212	1.21996e-09	1.99685e-08
ENSGALG00000008996	ANKEF1	ankyrin repeat and EF-hand domain containing 1	423.966	1.31139e-09	2.14415e-08
ENSGALG00000005768	ETV5	ETS variant 5	2004.88	1.39469e-09	2.27784e-08
ENSGALG00000004483	AHSA2	AHA1, activator of heat shock 90kDa protein ATPase homolog 2 (yeast)	1456.4	1.46671e-09	2.39284e-08
ENSGALG00000001051	LDLRAP1	low density lipoprotein receptor adaptor protein 1	797.562	1.48079e-09	2.41318e-08
ENSGALG00000051404			1198.71	1.513e-09	2.46296e-08
ENSGALG00000053046			325.268	1.51886e-09	2.4698e-08
ENSGALG00000000653	CNTN2	contactin 2	1193.05	1.59719e-09	2.59434e-08
ENSGALG00000010081	SH3D19	SH3 domain containing 19	1520.45	1.65533e-09	2.68585e-08
ENSGALG00000012466	FKBP3	FK506 binding protein 3	1024.99	1.70891e-09	2.76977e-08
ENSGALG00000055067			75.0045	1.71418e-09	2.7753e-08
ENSGALG00000005894	USP8	ubiquitin specific peptidase 8	3309.46	1.73048e-09	2.79864e-08
ENSGALG00000026627	LRIT3	leucine rich repeat, Ig-like and transmembrane domains 3	442.761	1.82188e-09	2.94326e-08
ENSGALG00000013607	FBXO5	F-box protein 5	623.512	1.88865e-09	3.04783e-08
ENSGALG00000001472	JAM3	junctional adhesion molecule 3	2809.65	1.95123e-09	3.1454e-08
ENSGALG00000003691	RNF145	ring finger protein 145	5344.3	2.01439e-09	3.24372e-08
ENSGALG00000031699	NEDD1	neural precursor cell expressed, developmentally down-regulated 1	842.636	2.04377e-09	3.28555e-08
ENSGALG00000035804	SQSTM1	sequestosome 1	2997.7	2.04478e-09	3.28555e-08
ENSGALG00000028407	GDF9	growth differentiation factor 9	9.29622	2.06011e-09	3.30661e-08
ENSGALG00000016915	MYCBP2	MYC binding protein 2, E3 ubiquitin protein ligase	3750.41	2.07633e-09	3.32906e-08
ENSGALG00000030303	PPP1R3B	protein phosphatase 1 regulatory subunit 3B	59.3671	2.10867e-09	3.37728e-08
ENSGALG00000012345	UST	uronyl 2-sulfotransferase	523.303	2.25684e-09	3.6107e-08
ENSGALG00000043080	CCDC85A	coiled-coil domain containing 85A	627.807	2.31592e-09	3.70125e-08
ENSGALG00000012823	TRIM24	tripartite motif containing 24	1269.01	2.33676e-09	3.73055e-08
ENSGALG00000005668	WSB1	WD repeat and SOCS box containing 1	7420.88	2.35051e-09	3.74848e-08
ENSGALG00000006357	XPC	XPC complex subunit, DNA damage recognition and repair factor	1567.92	2.59547e-09	4.1347e-08
ENSGALG00000006922			1754.09	2.63622e-09	4.19513e-08
ENSGALG00000017126	ZDHHC20	zinc finger DHHC-type containing 20	314.619	2.71962e-09	4.32323e-08
ENSGALG00000042853	GGPS1	geranylgeranyl diphosphate synthase 1	463.778	2.76803e-09	4.3955e-08
ENSGALG00000002761	SIRT1	sirtuin 1	561.157	2.90427e-09	4.60694e-08
ENSGALG00000004173			13.7759	2.9159e-09	4.62045e-08
ENSGALG00000035461	CHORDC1	cysteine and histidine rich domain containing 1	646.802	2.92621e-09	4.63186e-08
ENSGALG00000054474			451.89	3.08089e-09	4.87153e-08
ENSGALG00000019894	TMEM14A	transmembrane protein 14A	771.792	3.1157e-09	4.92135e-08
ENSGALG00000035994		probable acyl coa dehydrogenase 6-like	3186.51	3.15543e-09	4.97883e-08
ENSGALG00000021552	RASL10A	RAS-like, family 10, member A	1716.33	3.17086e-09	4.99789e-08
ENSGALG00000013427	SORBS2	sorbin and SH3 domain containing 2	3794.55	3.21436e-09	5.06109e-08
ENSGALG00000006571	SETD5	SET domain containing 5	4064.9	3.2921e-09	5.17802e-08
ENSGALG00000007300	PYCR1	pyrroline-5-carboxylate reductase 1	254.072	3.49051e-09	5.48213e-08
ENSGALG00000043662	NDRG4	NDRG family member 4	28916.4	3.49281e-09	5.48213e-08
ENSGALG00000025948		Src like adaptor 2	64.7078	3.7613e-09	5.89732e-08
ENSGALG00000017104	CDK8	cyclin dependent kinase 8	802.554	3.78435e-09	5.92723e-08
ENSGALG00000011489	TBXT	T brachyury transcription factor	128.903	3.80446e-09	5.95246e-08
ENSGALG00000041445	ANKRD46	ankyrin repeat domain 46	3598.04	3.81976e-09	5.97013e-08
ENSGALG00000041604	NPTXR	neuronal pentraxin receptor	1304.81	3.86357e-09	6.03227e-08
ENSGALG00000007040	ACAP2	ArfGAP with coiled-coil, ankyrin repeat and PH domains 2	1542.24	3.91401e-09	6.10463e-08
ENSGALG00000012214	RAB3GAP1	RAB3 GTPase activating protein catalytic subunit 1	2493.85	4.06121e-09	6.32759e-08
ENSGALG00000043352		ceramide synthase 4	404.568	4.21517e-09	6.5606e-08
ENSGALG00000029095	PDZD8	PDZ domain containing 8	3019.5	4.28493e-09	6.66221e-08
ENSGALG00000029408	BAZ1B	bromodomain adjacent to zinc finger domain 1B	5533.45	4.37545e-09	6.79587e-08
ENSGALG00000015026		TRAF3 interacting protein 2	225.584	4.40216e-09	6.83022e-08
ENSGALG00000027472	TMEM38B	transmembrane protein 38B	963.255	4.50461e-09	6.98191e-08
ENSGALG00000038003	EDF1	endothelial differentiation related factor 1	4229.69	4.79197e-09	7.41958e-08
ENSGALG00000014784	MAST4	microtubule associated serine/threonine kinase family member 4	2620.98	4.96779e-09	7.68383e-08
ENSGALG00000009520	MARCH1	membrane associated ring-CH-type finger 1	3316.6	5.36219e-09	8.28526e-08
ENSGALG00000006632	CEP63	centrosomal protein 63	343.37	5.41411e-09	8.35354e-08
ENSGALG00000041748	FAM83A	family with sequence similarity 83 member A	74.0407	5.4176e-09	8.35354e-08
ENSGALG00000037682	CCSER2	coiled-coil serine rich protein 2	1316.8	5.48277e-09	8.44528e-08
ENSGALG00000041263	DCLK1	doublecortin like kinase 1	2947.22	5.54542e-09	8.53296e-08
ENSGALG00000007757	CSTF1	cleavage stimulation factor subunit 1	793.578	5.61557e-09	8.63198e-08
ENSGALG00000011250	ASIC4	acid sensing ion channel subunit family member 4	3142.01	5.81658e-09	8.92313e-08
ENSGALG00000039575	AMD1	adenosylmethionine decarboxylase 1	1639.13	5.81696e-09	8.92313e-08
ENSGALG00000030730	NOL6	nucleolar protein 6	661.901	5.83984e-09	8.94901e-08
ENSGALG00000026653	ARL9	ADP ribosylation factor like GTPase 9	1142.82	6.08697e-09	9.31813e-08
ENSGALG00000029304	SMARCD2	SWI/SNF related, matrix associated, actin dependent regulator of chromatin, subfamily d, member 2	2493.55	6.30589e-09	9.64335e-08
ENSGALG00000037778	NAB1	NGFI-A binding protein 1	514.266	6.37064e-09	9.73238e-08
ENSGALG00000048771		sperm associated antigen 5	1269.7	6.46947e-09	9.87323e-08
ENSGALG00000010001	EGLN3	egl-9 family hypoxia inducible factor 3	186.685	6.64818e-09	1.01356e-07
ENSGALG00000003866	FIBCD1	ficolin 3	2395.09	6.66288e-09	1.01476e-07
ENSGALG00000015969	FAM135A	family with sequence similarity 135 member A	1747.08	6.86303e-09	1.04418e-07
ENSGALG00000022813	NDUFV3	NADH:ubiquinone oxidoreductase subunit V3	734.951	7.23807e-09	1.10011e-07
ENSGALG00000032957	NOCT	nocturnin	498.898	7.24646e-09	1.10027e-07
ENSGALG00000019716	KRT40	keratin 40	115.157	7.551e-09	1.14534e-07
ENSGALG00000011094	PDE4B	phosphodiesterase 4B	2743.84	7.58231e-09	1.14892e-07
ENSGALG00000031896	GSE1	Gse1 coiled-coil protein	2223.44	7.76935e-09	1.17606e-07
ENSGALG00000002421	FAM213A	family with sequence similarity 213 member A	5594.1	7.94948e-09	1.20211e-07
ENSGALG00000010340	TTLL5	tubulin tyrosine ligase like 5	1582.9	7.9703e-09	1.20403e-07
ENSGALG00000011226	ANKRD28	ankyrin repeat domain 28	1578.19	8.04412e-09	1.21395e-07
ENSGALG00000014346	TSPAN9	tetraspanin 9	769.134	8.09328e-09	1.22014e-07
ENSGALG00000040136	PSTPIP2	proline-serine-threonine phosphatase interacting protein 2	81.489	8.38096e-09	1.26223e-07
ENSGALG00000005769	WEE1	WEE1 G2 checkpoint kinase	397.78	8.42319e-09	1.26731e-07
ENSGALG00000021231	TMEM254	transmembrane protein 254	8113.01	8.62426e-09	1.29625e-07
ENSGALG00000002277	KLHL24	kelch like family member 24	1219.05	8.64784e-09	1.29848e-07
ENSGALG00000050386			766.897	9.17843e-09	1.37676e-07
ENSGALG00000014933	HEXB	hexosaminidase subunit beta	724.294	9.31008e-09	1.39511e-07
ENSGALG00000016228	NYX	nyctalopin	910.94	9.85989e-09	1.47601e-07
ENSGALG00000046593		adrenomedullin	30.5683	9.88482e-09	1.47826e-07
ENSGALG00000033696	RALY	RALY heterogeneous nuclear ribonucleoprotein	6773.17	9.99854e-09	1.49376e-07
ENSGALG00000009455	MCMBP	minichromosome maintenance complex binding protein	751.939	1.03926e-08	1.55108e-07
ENSGALG00000009861	RD3	retinal degeneration 3	2404.22	1.05899e-08	1.57894e-07
ENSGALG00000012472	IL2RB	interleukin 2 receptor subunit beta	66.7158	1.06603e-08	1.58785e-07
ENSGALG00000002347	DIPK2A	chromosome 9 C3orf58 homolog	1740.66	1.07763e-08	1.60352e-07
ENSGALG00000017103	WASF3	WAS protein family member 3	1792.8	1.08826e-08	1.61772e-07
ENSGALG00000006799	AP2A2	adaptor related protein complex 2 alpha 2 subunit	15256.3	1.09334e-08	1.62365e-07
ENSGALG00000041454	DNMT3A	DNA methyltransferase 3 alpha	4161.64	1.11673e-08	1.65674e-07
ENSGALG00000014727	PDE4D	phosphodiesterase 4D	3059.96	1.12183e-08	1.66265e-07
ENSGALG00000030836	PSD2	pleckstrin and Sec7 domain containing 2	4188.12	1.15619e-08	1.71187e-07
ENSGALG00000010643	ZYG11A	zyg-11 family member A, cell cycle regulator	2124.98	1.16503e-08	1.72325e-07
ENSGALG00000021475	ADAR	adenosine deaminase, RNA specific	1953.35	1.22861e-08	1.81549e-07
ENSGALG00000001797	GPSM1	G-protein signaling modulator 1	703.491	1.2784e-08	1.8872e-07
ENSGALG00000015618		ATPase H+ transporting accessory protein 1 like	819.094	1.29324e-08	1.90721e-07
ENSGALG00000005698	HIF1AN	hypoxia inducible factor 1 alpha subunit inhibitor	2593.63	1.29573e-08	1.909e-07
ENSGALG00000043825	NISCH	nischarin	4131.75	1.3493e-08	1.98595e-07
ENSGALG00000011704	HACD2	3-hydroxyacyl-CoA dehydratase 2	2180.58	1.36352e-08	2.00392e-07
ENSGALG00000018534		aquaporin 7	2.11321	1.3642e-08	2.00392e-07
ENSGALG00000010335		phosphoinositide-3-kinase regulatory subunit 3	3298.19	1.37509e-08	2.01792e-07
ENSGALG00000000883	MAPKAPK2	mitogen-activated protein kinase-activated protein kinase 2	1760.91	1.40705e-08	2.0628e-07
ENSGALG00000035836	LDHB	lactate dehydrogenase B	13972.4	1.41848e-08	2.0775e-07
ENSGALG00000013348	OTUD7B	OTU deubiquitinase 7B	832.121	1.44697e-08	2.11715e-07
ENSGALG00000002150	CPEB1	cytoplasmic polyadenylation element binding protein 1	633.031	1.46783e-08	2.14557e-07
ENSGALG00000030776	METTL7A	methyltransferase like 7A	173.45	1.47018e-08	2.1469e-07
ENSGALG00000016686	AKAP17A	A-kinase anchoring protein 17A	1340.46	1.50863e-08	2.20089e-07
ENSGALG00000031122	NTNG1	netrin G1	1391.18	1.54977e-08	2.25869e-07
ENSGALG00000012703	DTNBP1	dystrobrevin binding protein 1	3158.15	1.57708e-08	2.29624e-07
ENSGALG00000025946	MOB3C	MOB kinase activator 3C	75.3823	1.58259e-08	2.30201e-07
ENSGALG00000009759	SLC16A7	solute carrier family 16 member 7	201.086	1.6071e-08	2.33539e-07
ENSGALG00000028849	SCAF11	SR-related CTD-associated factor 11	2490.17	1.66394e-08	2.41563e-07
ENSGALG00000004378	ASB6	ankyrin repeat and SOCS box containing 6	734.821	1.73005e-08	2.50916e-07
ENSGALG00000013244	ABCC9	ATP binding cassette subfamily C member 9	175.239	1.75239e-08	2.53909e-07
ENSGALG00000041577	ITGA4	integrin subunit alpha 4	435.054	1.76566e-08	2.55584e-07
ENSGALG00000047000			193.59	1.78414e-08	2.58007e-07
ENSGALG00000005850	FNBP1L	formin binding protein 1 like	3844.25	1.7906e-08	2.58691e-07
ENSGALG00000024053	ICMT	isoprenylcysteine carboxyl methyltransferase	1417.83	1.81612e-08	2.62124e-07
ENSGALG00000048716	FBXL3	F-box and leucine rich repeat protein 3	2475.07	1.85476e-08	2.67441e-07
ENSGALG00000016027	CBR3	carbonyl reductase 3	1938.77	1.86216e-08	2.68248e-07
ENSGALG00000020084	CAPN13	calpain 13	38.8206	1.87262e-08	2.69495e-07
ENSGALG00000016708	ENPP4	ectonucleotide pyrophosphatase/phosphodiesterase 4 (putative)	724.581	1.89522e-08	2.72484e-07
ENSGALG00000005582	KLHL18	kelch like family member 18	2075.66	1.92199e-08	2.76066e-07
ENSGALG00000047461		aspartate beta-hydroxylase	6747.11	1.95637e-08	2.80728e-07
ENSGALG00000008908	NEUROD1	neuronal differentiation 1	4368.92	1.95822e-08	2.80728e-07
ENSGALG00000008014	CEBPB	CCAAT/enhancer binding protein beta	99.3172	1.98536e-08	2.84346e-07
ENSGALG00000006942	PIK3IP1	phosphoinositide-3-kinase interacting protein 1	1165.08	1.99593e-08	2.85371e-07
ENSGALG00000003774	ATP13A2	ATPase 13A2	2401.45	1.99635e-08	2.85371e-07
ENSGALG00000030812	CSNK1G1	casein kinase 1 gamma 1	770.947	2.09868e-08	2.99711e-07
ENSGALG00000011117	AGT	angiotensinogen	198.234	2.12252e-08	3.02825e-07
ENSGALG00000021047	KIFAP3	kinesin associated protein 3	3070.35	2.12535e-08	3.02938e-07
ENSGALG00000037791	FRMD4B	FERM domain containing 4B	1374.55	2.13071e-08	3.03412e-07
ENSGALG00000045758	SEC14L5	SEC14 like lipid binding 5	1202.67	2.1861e-08	3.11003e-07
ENSGALG00000028537	NDUFB1	NADH:ubiquinone oxidoreductase subunit B1	1533.13	2.19351e-08	3.11759e-07
ENSGALG00000007808	HID1	HID1 domain containing	3013.82	2.20084e-08	3.12502e-07
ENSGALG00000036837	PTGES3	prostaglandin E synthase 3	3417.33	2.29674e-08	3.25809e-07
ENSGALG00000008163	PSME4	proteasome activator subunit 4	2486.7	2.31429e-08	3.27986e-07
ENSGALG00000007481	HACD3	3-hydroxyacyl-CoA dehydratase 3	3356.48	2.32076e-08	3.28591e-07
ENSGALG00000010835	DTX4	deltex E3 ubiquitin ligase 4	5100.36	2.33356e-08	3.3009e-07
ENSGALG00000029617	COL17A1	collagen type XVII alpha 1 chain	40.4224	2.34928e-08	3.31998e-07
ENSGALG00000004345	OIT3	oncoprotein induced transcript 3	2055.74	2.3573e-08	3.32814e-07
ENSGALG00000002510	IP6K1	inositol hexakisphosphate kinase 1	4618.81	2.38015e-08	3.35722e-07
ENSGALG00000001692	CAMSAP1	calmodulin regulated spectrin associated protein 1	5528.1	2.44657e-08	3.44766e-07
ENSGALG00000002797	PGD	phosphogluconate dehydrogenase	2643.5	2.54775e-08	3.58684e-07
ENSGALG00000015656	PALM2AKAP2	PALM2-AKAP2 fusion	3285.06	2.55178e-08	3.58912e-07
ENSGALG00000013814	IMPA2	inositol monophosphatase 2	1586	2.59025e-08	3.63979e-07
ENSGALG00000003267	STAT3	signal transducer and activator of transcription 3	5050.21	2.62074e-08	3.67916e-07
ENSGALG00000002616	LZIC	leucine zipper and CTNNBIP1 domain containing	1534.63	2.67002e-08	3.74482e-07
ENSGALG00000015844	SOD1	superoxide dismutase 1, soluble	2757.48	2.93891e-08	4.11807e-07
ENSGALG00000028530		protein kinase cAMP-activated catalytic subunit beta	4884.55	3.00977e-08	4.2134e-07
ENSGALG00000027641	DUSP14	dual specificity phosphatase 14	1547.84	3.02364e-08	4.22884e-07
ENSGALG00000001892	CYGB	cytoglobin	169.237	3.06877e-08	4.28793e-07
ENSGALG00000005659	SNX12	sorting nexin 12	4825.2	3.09081e-08	4.31337e-07
ENSGALG00000022882	ZADH2	zinc binding alcohol dehydrogenase domain containing 2	693.51	3.09277e-08	4.31337e-07
ENSGALG00000016198	U2AF1	U2 small nuclear RNA auxiliary factor 1	3963.29	3.10189e-08	4.31591e-07
ENSGALG00000034688	TIMELESS	timeless circadian clock	2756.65	3.10226e-08	4.31591e-07
ENSGALG00000009879		transmembrane BAX inhibitor motif containing 4	2273.89	3.10328e-08	4.31591e-07
ENSGALG00000013971	SGK1	serum/glucocorticoid regulated kinase 1	4141.6	3.18644e-08	4.42743e-07
ENSGALG00000004889	SLC2A1	solute carrier family 2 member 1	28444.8	3.20322e-08	4.44659e-07
ENSGALG00000015419	PENK	proenkephalin	3017.7	3.22177e-08	4.46819e-07
ENSGALG00000053422		centrosome-associated protein 350-like	191.806	3.30465e-08	4.57886e-07
ENSGALG00000013365		scaffold attachment factor B	5324.47	3.32428e-08	4.60178e-07
ENSGALG00000043513	TEAD3	TEA domain transcription factor 3	333.979	3.36524e-08	4.65416e-07
ENSGALG00000008181	MADD	MAP kinase activating death domain	6791.52	3.51157e-08	4.85117e-07
ENSGALG00000003681	TOP1	DNA topoisomerase I	3076.02	3.51421e-08	4.85117e-07
ENSGALG00000033432	NHLH2	nescient helix-loop-helix 2	414.103	3.56531e-08	4.91716e-07
ENSGALG00000038520	STRIP2	striatin interacting protein 2	807.264	3.59631e-08	4.95533e-07
ENSGALG00000053580			304.438	3.60486e-08	4.96251e-07
ENSGALG00000015551	GRIN3A	glutamate ionotropic receptor NMDA type subunit 3A	602.587	3.624e-08	4.98426e-07
ENSGALG00000009031	SESTD1	SEC14 and spectrin domain containing 1	2844.91	3.65738e-08	5.02553e-07
ENSGALG00000037203	CTNNB1	catenin beta 1	9804.4	3.81338e-08	5.23505e-07
ENSGALG00000028451	MT4	metallothionein 4	102.179	4.01037e-08	5.50041e-07
ENSGALG00000019397	CERK	ceramide kinase	2314.94	4.07045e-08	5.57768e-07
ENSGALG00000004239	IFITM5	interferon induced transmembrane protein 5	83.1278	4.11962e-08	5.63986e-07
ENSGALG00000034973	FZD7	frizzled class receptor 7	307.324	4.22376e-08	5.77713e-07
ENSGALG00000043618	SLC40A1	solute carrier family 40 member 1	458.66	4.23364e-08	5.78533e-07
ENSGALG00000012177		NCK associated protein 5	2831.82	4.24324e-08	5.79313e-07
ENSGALG00000008567		phosphofurin acidic cluster sorting protein 1	5844.95	4.27704e-08	5.83393e-07
ENSGALG00000053597	MBNL3	muscleblind like splicing regulator 3	3641.15	4.31594e-08	5.8816e-07
ENSGALG00000036883	MET	MET proto-oncogene, receptor tyrosine kinase	741.671	4.37954e-08	5.96282e-07
ENSGALG00000009185	ROM1	retinal outer segment membrane protein 1	2282.72	4.40602e-08	5.99339e-07
ENSGALG00000004554	CACYBP	calcyclin binding protein	3481.79	4.41009e-08	5.99346e-07
ENSGALG00000030324	ELAPOR2	KIAA1324 like	3026.06	4.45706e-08	6.05177e-07
ENSGALG00000005061	PPM1E	protein phosphatase, Mg2+/Mn2+ dependent 1E	1732.42	4.55474e-08	6.17877e-07
ENSGALG00000042538	BAIAP2	BAI1 associated protein 2	2513.76	4.7442e-08	6.42993e-07
ENSGALG00000039951	TRAP1	TNF receptor associated protein 1	2781.14	4.75208e-08	6.43254e-07
ENSGALG00000039221		USP6 N-terminal like	576.019	4.75477e-08	6.43254e-07
ENSGALG00000032273	POLR1B	polymerase (RNA) I polypeptide B, 128kDa	572.558	4.77895e-08	6.4594e-07
ENSGALG00000006101	ARFRP1	ADP ribosylation factor related protein 1	1069.52	4.83387e-08	6.5277e-07
ENSGALG00000012050	TNRC6B	trinucleotide repeat containing 6B	578.989	4.88081e-08	6.58512e-07
ENSGALG00000016988	RUBCNL	RUN and cysteine rich domain containing beclin 1 interacting protein like	446.841	4.90494e-08	6.61168e-07
ENSGALG00000011065	SPRTN	SprT-like N-terminal domain	1107.93	4.92643e-08	6.63464e-07
ENSGALG00000007080			888.535	5.04589e-08	6.78938e-07
ENSGALG00000051171		chromosome 18 open reading frame, human C17orf80	437.044	5.209e-08	7.00253e-07
ENSGALG00000050750	NRN1L	neuritin 1 like	1374.55	5.31775e-08	7.14228e-07
ENSGALG00000048011	SCLT1	sodium channel and clathrin linker 1	840.499	5.4745e-08	7.34618e-07
ENSGALG00000034294	ATP6V0D2	ATPase H+ transporting V0 subunit d2	498.148	5.53336e-08	7.41848e-07
ENSGALG00000005242		growth-hormone releasing hormone-like peptide receptor	35.9407	5.58083e-08	7.4754e-07
ENSGALG00000040620	LSAMP	limbic system-associated membrane protein	3865.42	5.7834e-08	7.73978e-07
ENSGALG00000033854	CSF1	colony stimulating factor 1	405.027	5.8056e-08	7.76252e-07
ENSGALG00000049427	RELT	RELT tumor necrosis factor receptor	1208.1	5.81159e-08	7.76355e-07
ENSGALG00000006637		XK related, X-linked	29.2199	5.95094e-08	7.94258e-07
ENSGALG00000001373	TRAF3IP3	TRAF3 interacting protein 3	147.471	6.02331e-08	8.03197e-07
ENSGALG00000001258	NUMA1	nuclear mitotic apparatus protein 1	10054.5	6.02896e-08	8.03233e-07
ENSGALG00000036001	SMAD2Z	SMAD family member 2-Z	1719.09	6.0633e-08	8.06434e-07
ENSGALG00000011058	LEPR	leptin receptor	198.959	6.06382e-08	8.06434e-07
ENSGALG00000002878	CREBRF	CREB3 regulatory factor	375.507	6.14577e-08	8.16397e-07
ENSGALG00000029766	ITGB5	integrin subunit beta 5	2745.36	6.1497e-08	8.16397e-07
ENSGALG00000042182	OXR1	oxidation resistance 1	12955.7	6.35304e-08	8.4264e-07
ENSGALG00000007819	PDZRN3	PDZ domain containing ring finger 3	418.479	6.38982e-08	8.46765e-07
ENSGALG00000015109	TJP2	tight junction protein 2	3787.26	6.59073e-08	8.72613e-07
ENSGALG00000035505	AOAH	acyloxyacyl hydrolase	145.173	6.87725e-08	9.09739e-07
ENSGALG00000028499	MINDY1	family with sequence similarity 63 member A	804.726	6.9758e-08	9.21956e-07
ENSGALG00000052763	BTG2	BTG anti-proliferation factor 2	3089.54	7.21182e-08	9.52305e-07
ENSGALG00000005460	SLCO4A1	solute carrier organic anion transporter family member 4A1	1061.69	7.31862e-08	9.65552e-07
ENSGALG00000016895	DZIP1	DAZ interacting zinc finger protein 1	346.693	7.33791e-08	9.6724e-07
ENSGALG00000037807	NOP2	NOP2 nucleolar protein	803.195	7.39412e-08	9.73788e-07
ENSGALG00000012783	MYBPC1	myosin binding protein C, slow type	255.222	7.41991e-08	9.76321e-07
ENSGALG00000001728	NACC2	NACC family member 2	659.452	7.43367e-08	9.77268e-07
ENSGALG00000002615	DEF6	DEF6, guanine nucleotide exchange factor	606.021	7.44095e-08	9.77363e-07
ENSGALG00000051844	SKOR2	SKI family transcriptional corepressor 2	284.441	7.55725e-08	9.91765e-07
ENSGALG00000009448	IFRD1	interferon related developmental regulator 1	2946.93	7.68887e-08	1.00815e-06
ENSGALG00000011262	KCNH8	potassium voltage-gated channel subfamily H member 8	511.507	7.82353e-08	1.02409e-06
ENSGALG00000042839	FAM214A	family with sequence similarity 214 member A	3560.38	7.82421e-08	1.02409e-06
ENSGALG00000016817	RASA3	RAS p21 protein activator 3	3342.58	7.84037e-08	1.02531e-06
ENSGALG00000028015	HES1	hes family bHLH transcription factor 1	329.354	7.89032e-08	1.03093e-06
ENSGALG00000042521	MPP3	membrane palmitoylated protein 3	2573.22	8.05425e-08	1.05143e-06
ENSGALG00000000808		guanylate cyclase 2D, retinal	422.877	8.16294e-08	1.06469e-06
ENSGALG00000001425	SNX19	sorting nexin 19	769.262	8.26175e-08	1.07663e-06
ENSGALG00000037811	NRSN1	neurensin 1	1318.31	8.34011e-08	1.08589e-06
ENSGALG00000009360	CAPN2	calpain 2	446.741	8.34788e-08	1.08595e-06
ENSGALG00000005122	MYO1H	myosin IH	114.099	8.43302e-08	1.09607e-06
ENSGALG00000002395		rap1 GTPase-GDP dissociation stimulator 1-like	6466.99	8.64286e-08	1.12237e-06
ENSGALG00000010349	POLR1C	RNA polymerase I subunit C	417.589	8.6621e-08	1.12389e-06
ENSGALG00000008684	EIF4A2	eukaryotic translation initiation factor 4A2	25933.2	8.67248e-08	1.12415e-06
ENSGALG00000027240	TSPAN13	tetraspanin 13	2621.29	8.67925e-08	1.12415e-06
ENSGALG00000013952	B3GALNT2	beta-1,3-N-acetylgalactosaminyltransferase 2	2307.62	9.0217e-08	1.16749e-06
ENSGALG00000013628	C6orf62	chromosome 2 open reading frame, human C6orf62	4335.7	9.0928e-08	1.17567e-06
ENSGALG00000004079	ENOX2	ecto-NOX disulfide-thiol exchanger 2	2145.19	9.18431e-08	1.18647e-06
ENSGALG00000002363	HSPA9	heat shock protein family A (Hsp70) member 9	6653.59	9.22202e-08	1.19017e-06
ENSGALG00000019768	ACSF2	acyl-CoA synthetase family member 2	672.803	9.22894e-08	1.19017e-06
ENSGALG00000039773	AKAP8	A-kinase anchor protein 8-like	2139.55	9.26152e-08	1.19334e-06
ENSGALG00000012254	KCNJ4	Potassium inwardly rectifying channel subfamily J member 4	362.099	9.35364e-08	1.20417e-06
ENSGALG00000028031	C1QL1	complement C1q like 1	759.556	9.40356e-08	1.20955e-06
ENSGALG00000010090	FHIP1A	family with sequence similarity 160 member A1	427.013	9.47993e-08	1.21832e-06
ENSGALG00000003108	SMG6	SMG6, nonsense mediated mRNA decay factor	2539.4	9.56876e-08	1.22868e-06
ENSGALG00000021442	CARMIL2	RGD motif, leucine rich repeats, tropomodulin domain and proline-rich containing	1134.79	9.63054e-08	1.23555e-06
ENSGALG00000021589			196.931	9.77829e-08	1.25342e-06
ENSGALG00000013100	GRB10	growth factor receptor bound protein 10	837.438	9.81383e-08	1.2569e-06
ENSGALG00000039316	FAM120A	family with sequence similarity 120C	5494.3	9.84988e-08	1.26043e-06
ENSGALG00000015020	TMEM171	transmembrane protein 174	496.81	9.90012e-08	1.26577e-06
ENSGALG00000004250		beta-1,4-N-acetyl-galactosaminyltransferase 4	2658.35	9.96223e-08	1.27262e-06
ENSGALG00000030732	MAPK8IP1	mitogen-activated protein kinase 8 interacting protein 1	2611.1	1.0164e-07	1.29728e-06
ENSGALG00000003766	KIAA0100	KIAA0100	3521.45	1.03717e-07	1.32266e-06
ENSGALG00000031895	SDK2	sidekick cell adhesion molecule 2	4306.67	1.04689e-07	1.33366e-06
ENSGALG00000002313	SLC38A7	solute carrier family 38 member 7	1501.38	1.04758e-07	1.33366e-06
ENSGALG00000011663	FNDC1	fibronectin type III domain containing 1	316.089	1.0916e-07	1.3885e-06
ENSGALG00000033683	PHOSPHO1	phosphoethanolamine/phosphocholine phosphatase	3612.48	1.11968e-07	1.42301e-06
ENSGALG00000042159	SLITRK3	uncharacterized LOC107054133	1234.65	1.14702e-07	1.45651e-06
ENSGALG00000042197	WDR75	WD repeat domain 75	918.063	1.15237e-07	1.46206e-06
ENSGALG00000011419	DUSP4	dual specificity phosphatase 4	125.847	1.17422e-07	1.48852e-06
ENSGALG00000032207	HMGN4	high mobility group nucleosomal binding domain 4	3100.52	1.18905e-07	1.50603e-06
ENSGALG00000033813	BTBD6	BTB domain containing 6	2101.24	1.19283e-07	1.50953e-06
ENSGALG00000031303	FAM234A	family with sequence similarity 234 member A	1036.25	1.21637e-07	1.53802e-06
ENSGALG00000029198	YDJC	YdjC homolog (bacterial)	191.059	1.25969e-07	1.59144e-06
ENSGALG00000039288	RBM10	RNA binding motif protein 10	23013.6	1.29295e-07	1.63207e-06
ENSGALG00000026384	PCSK4	proprotein convertase subtilisin/kexin type 4	147.011	1.29754e-07	1.63648e-06
ENSGALG00000041897		YjeF N-terminal domain containing 3	124.791	1.33073e-07	1.67576e-06
ENSGALG00000036297	ABHD8	abhydrolase domain containing 8	2620.49	1.33093e-07	1.67576e-06
ENSGALG00000004740	TMOD2	tropomodulin 2	2613.75	1.3378e-07	1.68298e-06
ENSGALG00000001696	SAG	S-antigen visual arrestin	16863	1.35846e-07	1.70753e-06
ENSGALG00000009246	ACBD3	acyl-CoA binding domain containing 3	2024.88	1.36598e-07	1.71554e-06
ENSGALG00000001938	SLC25A24	solute carrier family 25 member 24	1365.73	1.3747e-07	1.72503e-06
ENSGALG00000052712		S-adenosylmethionine synthase isoform type-2-like	639.675	1.39716e-07	1.75174e-06
ENSGALG00000008257	MERTK	MER proto-oncogene, tyrosine kinase	345.806	1.40019e-07	1.75407e-06
ENSGALG00000000533	SRSF3	serine and arginine rich splicing factor 3	4908.45	1.4169e-07	1.7735e-06
ENSGALG00000006677	P4HA2	prolyl 4-hydroxylase subunit alpha 2	423.719	1.42221e-07	1.77865e-06
ENSGALG00000006857	SPATA20	spermatogenesis associated 20	986.501	1.46349e-07	1.82875e-06
ENSGALG00000011799		heme binding protein 1	55.3227	1.49014e-07	1.86049e-06
ENSGALG00000010836	AHR	aryl hydrocarbon receptor	2307.76	1.49615e-07	1.86643e-06
ENSGALG00000003135	ANK3	ankyrin 3	14831.1	1.57406e-07	1.96198e-06
ENSGALG00000020813	CCDC50	coiled-coil domain containing 50	1368.04	1.57689e-07	1.96386e-06
ENSGALG00000008348	PDIA3	protein disulfide isomerase family A member 3	5064.42	1.58886e-07	1.97711e-06
ENSGALG00000000168	ADORA1	adenosine A1 receptor	255.891	1.5923e-07	1.97974e-06
ENSGALG00000001030	SCAMP4	secretory carrier membrane protein 4	908.995	1.61903e-07	2.01001e-06
ENSGALG00000050753			28.7714	1.61934e-07	2.01001e-06
ENSGALG00000035065	FAM110B	family with sequence similarity 110 member B	553.785	1.62949e-07	2.02092e-06
ENSGALG00000031982	SDF2L1	stromal cell derived factor 2 like 1	738.544	1.69335e-07	2.09837e-06
ENSGALG00000029244	SMAP2	small ArfGAP2	2196.07	1.70187e-07	2.10718e-06
ENSGALG00000001405	IRF6	interferon regulatory factor 6	62.098	1.71208e-07	2.11685e-06
ENSGALG00000028230	SUN2	Sad1 and UNC84 domain containing 2	2484.62	1.71252e-07	2.11685e-06
ENSGALG00000028037	FOS	Fos proto-oncogene, AP-1 transcription factor subunit	1100.93	1.71566e-07	2.11897e-06
ENSGALG00000007298	BACE1	beta-secretase 1	3858.89	1.86544e-07	2.30205e-06
ENSGALG00000014901	METTL16	methyltransferase like 16	841.545	1.88078e-07	2.31906e-06
ENSGALG00000010127	GLO1	glyoxalase I	8626.09	1.9735e-07	2.43137e-06
ENSGALG00000037940	IGFBP3	insulin like growth factor binding protein 3	122.143	2.0347e-07	2.5047e-06
ENSGALG00000047947		methionine adenosyltransferase 2A	1526.31	2.04031e-07	2.50953e-06
ENSGALG00000003349	PLEKHA2	pleckstrin homology domain containing A2	1889.09	2.0558e-07	2.5265e-06
ENSGALG00000007324	TP63	tumor protein p63	196.215	2.10389e-07	2.58347e-06
ENSGALG00000007191	TK1	thymidine kinase 1	31.6461	2.10873e-07	2.58728e-06
ENSGALG00000038043	HECTD2	HECT domain E3 ubiquitin protein ligase 2	735.967	2.1336e-07	2.61564e-06
ENSGALG00000024486	C4orf48	chromosome 4 open reading frame 48	6906.68	2.14307e-07	2.62508e-06
ENSGALG00000016946	SUGT1	SGT1 homolog, MIS12 kinetochore complex assembly cochaperone	1093.71	2.14493e-07	2.6252e-06
ENSGALG00000041644	ATP11A	ATPase phospholipid transporting 11A	5096.31	2.15991e-07	2.64136e-06
ENSGALG00000009652	USH2A	usherin	1382.75	2.22705e-07	2.72123e-06
ENSGALG00000008429	CRNKL1	crooked neck pre-mRNA splicing factor 1	2860.09	2.2546e-07	2.75265e-06
ENSGALG00000012640	TMEM263	transmembrane protein 263	1340.8	2.27772e-07	2.7786e-06
ENSGALG00000004833	P3H1	prolyl 3-hydroxylase 1	469.897	2.30738e-07	2.81248e-06
ENSGALG00000009096	MTM1	myotubularin 1	996.04	2.32143e-07	2.82729e-06
ENSGALG00000000558	SLC1A6	solute carrier family 1 (high affinity aspartate/glutamate transporter), member 6	731.066	2.38972e-07	2.90808e-06
ENSGALG00000033259	SRSF5A	serine/arginine-rich splicing factor 5a	4790.07	2.39942e-07	2.9175e-06
ENSGALG00000040833		cell division cycle associated 7	78.8711	2.41817e-07	2.93789e-06
ENSGALG00000040908	HIP1	huntingtin interacting protein 1	2818.63	2.45292e-07	2.97769e-06
ENSGALG00000036133	KLF15	Kruppel like factor 15	525.388	2.49057e-07	3.02093e-06
ENSGALG00000009082	COQ8A	coenzyme Q8A	3287.5	2.51638e-07	3.04975e-06
ENSGALG00000042325	CIZ1	CDKN1A interacting zinc finger protein 1	1700.99	2.55451e-07	3.09344e-06
ENSGALG00000015093	IMPACT	impact RWD domain protein	218.468	2.56775e-07	3.10696e-06
ENSGALG00000000377	HNRNPM	heterogeneous nuclear ribonucleoprotein M	6600.39	2.63266e-07	3.18291e-06
ENSGALG00000011970	CHADL	chondroadherin-like	96.1749	2.72115e-07	3.28723e-06
ENSGALG00000001749	ACSBG2	acyl-CoA synthetase bubblegum family member 2	1847.22	2.82065e-07	3.40467e-06
ENSGALG00000009003	SNAP25	synaptosome associated protein 25	49438.7	2.97994e-07	3.59402e-06
ENSGALG00000003726	EGFLAM	EGF like, fibronectin type III and laminin G domains	14070.3	3.0974e-07	3.73267e-06
ENSGALG00000029921	CSRP2	cysteine and glycine rich protein 2	7181.76	3.15525e-07	3.7993e-06
ENSGALG00000015879	HUNK	hormonally up-regulated Neu-associated kinase	945.775	3.24367e-07	3.90262e-06
ENSGALG00000047813		amyloid beta precursor protein binding family B member 2	2786.7	3.2626e-07	3.92223e-06
ENSGALG00000028438	CLK1	CDC like kinase 1	2426.53	3.29781e-07	3.96137e-06
ENSGALG00000016834	MCF2L	MCF.2 cell line derived transforming sequence like	3298.25	3.35651e-07	4.02863e-06
ENSGALG00000037646	BRD8	bromodomain containing 8	3247.68	3.41238e-07	4.09239e-06
ENSGALG00000006198	LSS	lanosterol synthase	1213.08	3.42576e-07	4.10513e-06
ENSGALG00000000154	DENND2D	DENN domain containing 2D	178.941	3.47543e-07	4.1613e-06
ENSGALG00000016676	MCM3	minichromosome maintenance complex component 3	360.679	3.50475e-07	4.19303e-06
ENSGALG00000042308	FZD3	frizzled class receptor 3	1983.6	3.53631e-07	4.22739e-06
ENSGALG00000006409	PODXL	podocalyxin like	1958.43	3.55176e-07	4.24245e-06
ENSGALG00000039583	MITF	melanogenesis associated transcription factor	574.494	3.58518e-07	4.27895e-06
ENSGALG00000015053	GLDC	glycine decarboxylase	1427.39	3.64011e-07	4.34103e-06
ENSGALG00000004966	NYAP2	neuronal tyrosine-phosphorylated phosphoinositide-3-kinase adaptor 2	804.928	3.64699e-07	4.34575e-06
ENSGALG00000041914	BRI3	brain protein I3	728.047	3.71391e-07	4.42196e-06
ENSGALG00000015977	SMOX	spermine oxidase	628.875	3.78134e-07	4.49865e-06
ENSGALG00000040098	EEF1D	eukaryotic translation elongation factor 1 delta	8650.44	3.82111e-07	4.54234e-06
ENSGALG00000010645	ENPP6	ectonucleotide pyrophosphatase/phosphodiesterase 6	1162.82	3.83402e-07	4.55405e-06
ENSGALG00000003879	MFSD2A	major facilitator superfamily domain containing 2A	296.64	3.93071e-07	4.66517e-06
ENSGALG00000052326	IRF2BP2	interferon regulatory factor 2 binding protein 2	987.048	3.93388e-07	4.66521e-06
ENSGALG00000013887	FAM210A	family with sequence similarity 210 member A	799.78	3.9588e-07	4.69104e-06
ENSGALG00000035580	MPP2	membrane palmitoylated protein 2	1960.68	3.96421e-07	4.69372e-06
ENSGALG00000014960		POC5 centriolar protein	212.708	4.12932e-07	4.88532e-06
ENSGALG00000016849	ING1	inhibitor of growth family member 1	1327.79	4.37516e-07	5.17206e-06
ENSGALG00000036783			2279.39	4.40202e-07	5.19564e-06
ENSGALG00000003771	SIN3B	SIN3 transcription regulator family member B	1466.12	4.40208e-07	5.19564e-06
ENSGALG00000017249	PCF11	PCF11 cleavage and polyadenylation factor subunit	3725.69	4.45608e-07	5.25521e-06
ENSGALG00000045555	IVNS1ABP	influenza virus NS1A binding protein	3592.5	4.5173e-07	5.32319e-06
ENSGALG00000015305	NR2E1	nuclear receptor subfamily 2 group E member 1	730.994	4.52123e-07	5.32361e-06
ENSGALG00000044642	SENP7	SUMO1/sentrin specific peptidase 7	621.532	4.61633e-07	5.4313e-06
ENSGALG00000002276	EME2	essential meiotic structure-specific endonuclease subunit 2	358.683	4.62331e-07	5.43522e-06
ENSGALG00000032980	DLGAP3	DLG associated protein 3	2021.34	4.66176e-07	5.4761e-06
ENSGALG00000016500	FKBP1B	FK506 binding protein 1B	907.142	4.81317e-07	5.64803e-06
ENSGALG00000013505	SYNE1	spectrin repeat containing, nuclear envelope 1	15792.5	4.81571e-07	5.64803e-06
ENSGALG00000006647	DUSP8	dual specificity phosphatase 8	4329.14	4.90926e-07	5.75322e-06
ENSGALG00000002666	RAB11FIP3	RAB11 family interacting protein 3	2077.45	4.92551e-07	5.76773e-06
ENSGALG00000014395	DHX15	DEAH-box helicase 15	2605.19	5.03506e-07	5.89138e-06
ENSGALG00000006378	LIPA	lipase A, lysosomal acid type	945.882	5.15366e-07	6.02541e-06
ENSGALG00000031482	Pou5f3	POU domain class 5 transcription factor 3	3083.09	5.15924e-07	6.02721e-06
ENSGALG00000007582	DPYSL3	dihydropyrimidinase like 3	1690.25	5.21979e-07	6.09317e-06
ENSGALG00000029266	ZDHHC3	zinc finger DHHC-type containing 3	1629.17	5.33706e-07	6.22518e-06
ENSGALG00000023843	FRMD7	FERM domain containing 7	107.323	5.3443e-07	6.22874e-06
ENSGALG00000010411	RNF13	ring finger protein 13	5740.84	5.35881e-07	6.24078e-06
ENSGALG00000009693			345.476	5.3853e-07	6.26673e-06
ENSGALG00000032903		reticulon 4 receptor-like 2	471.442	5.54989e-07	6.45321e-06
ENSGALG00000031734	AQP11	aquaporin 11	1266.69	5.6417e-07	6.55484e-06
ENSGALG00000041193	NFYB	Nuclear transcription factor Y subunit beta	966.979	5.80614e-07	6.74064e-06
ENSGALG00000009687	KCNK2	potassium two pore domain channel subfamily K member 2	243.329	5.81565e-07	6.74643e-06
ENSGALG00000002087	NCBP1	nuclear cap binding protein subunit 1	1444.02	5.87999e-07	6.81576e-06
ENSGALG00000032955	TUFT1	tuftelin 1	951.937	5.89734e-07	6.83055e-06
ENSGALG00000002708	LINGO1	leucine rich repeat and Ig domain containing 1	2178.1	5.99384e-07	6.93693e-06
ENSGALG00000006939	PFKP	phosphofructokinase, platelet	26505	6.04424e-07	6.98983e-06
ENSGALG00000002514	SFPQ	splicing factor proline and glutamine rich	5199.01	6.05352e-07	6.99512e-06
ENSGALG00000033090	VDR	vitamin D (1,25- dihydroxyvitamin D3) receptor	207.039	6.15656e-07	7.10868e-06
ENSGALG00000012795	RIOK1	RIO kinase 1	806.033	6.17313e-07	7.12229e-06
ENSGALG00000029621	SEMA3F	semaphorin 3F	446.736	6.24882e-07	7.20404e-06
ENSGALG00000005612	CCM2	CCM2 scaffolding protein	694.137	6.30294e-07	7.26081e-06
ENSGALG00000013579	FAT1	FAT atypical cadherin 1	1812.86	6.48426e-07	7.46391e-06
ENSGALG00000004244	TTPAL	alpha tocopherol transfer protein like	566.195	6.50713e-07	7.48446e-06
ENSGALG00000041054			808.277	6.54584e-07	7.52317e-06
ENSGALG00000038328	ANKRD33B	ankyrin repeat domain 33B	2698.71	6.57366e-07	7.54931e-06
ENSGALG00000001716	C10H15ORF59	chromosome 10 open reading frame, human C15orf59	1819.99	6.6765e-07	7.66152e-06
ENSGALG00000007307	USP7	ubiquitin specific peptidase 7	4993.51	6.69702e-07	7.67914e-06
ENSGALG00000046425			23.3608	6.71914e-07	7.69858e-06
ENSGALG00000012763	GNPTAB	N-acetylglucosamine-1-phosphate transferase alpha and beta subunits	1339.48	6.78215e-07	7.7648e-06
ENSGALG00000049065	ZFPM1	zinc finger protein, FOG family member 1	489.042	6.79998e-07	7.77924e-06
ENSGALG00000008367	MDK	midkine (neurite growth-promoting factor 2)	285.529	6.85605e-07	7.83736e-06
ENSGALG00000004956	GPI	glucose-6-phosphate isomerase	46405.1	6.90174e-07	7.88354e-06
ENSGALG00000006904	RNH1	ribonuclease/angiogenin inhibitor 1	867.773	6.95791e-07	7.94161e-06
ENSGALG00000031648			1164.25	6.98013e-07	7.96088e-06
ENSGALG00000039139	TNS3	tensin 3	544.611	7.43189e-07	8.46962e-06
ENSGALG00000053187		soluble scavenger receptor cysteine-rich domain-containing protein SSC5D-like	2528.02	7.44642e-07	8.4797e-06
ENSGALG00000036490	CYRIB	family with sequence similarity 49 member B	1416.41	7.46139e-07	8.49026e-06
ENSGALG00000013737	TMEM181	transmembrane protein 181	3545.17	7.47534e-07	8.49963e-06
ENSGALG00000003891	ZNF423	zinc finger protein 423	2901.48	7.51786e-07	8.54146e-06
ENSGALG00000038313	EFHD2	EF-hand domain family member D2	1144.44	7.8082e-07	8.86456e-06
ENSGALG00000009689	PON1	paraoxonase 1	518.569	7.83372e-07	8.88677e-06
ENSGALG00000011913	SEPTIN3	septin 3	2870.61	8.01996e-07	9.09112e-06
ENSGALG00000048849			885.931	8.13036e-07	9.20926e-06
ENSGALG00000001950	PMPCA	peptidase, mitochondrial processing alpha subunit	1278.28	8.14786e-07	9.22207e-06
ENSGALG00000016271	PTP4A1	protein tyrosine phosphatase type IVA, member 1	11235.2	8.29555e-07	9.38209e-06
ENSGALG00000017092	PAN3	PAN3 poly(A) specific ribonuclease subunit	646.094	8.37058e-07	9.45978e-06
ENSGALG00000017047	SUPT20H	SPT20 homolog, SAGA complex component	1468.83	8.43159e-07	9.5215e-06
ENSGALG00000020067	VASH2	vasohibin 2	254.33	8.58966e-07	9.69265e-06
ENSGALG00000004935	LSM14A	LSM14A, mRNA processing body assembly factor	5286.03	8.65841e-07	9.76284e-06
ENSGALG00000000521	SPIRE2	spire-type actin nucleation factor 2	2020.36	8.69683e-07	9.79874e-06
ENSGALG00000047269	TMEM135	transmembrane protein 135	2183.69	8.82339e-07	9.93382e-06
ENSGALG00000009737	TAC1	tachykinin precursor 1	338.623	8.87729e-07	9.98696e-06
ENSGALG00000033517	VSX2	visual system homeobox 2	5504.11	8.99382e-07	1.01104e-05
ENSGALG00000037913	KLF10	Kruppel-like factor 10	198.682	9.45652e-07	1.06145e-05
ENSGALG00000002974	SPHKAP	SPHK1 interactor, AKAP domain containing	2562.1	9.45653e-07	1.06145e-05
ENSGALG00000001550	RBM39	RNA binding motif protein 23	4328.49	9.46999e-07	1.06216e-05
ENSGALG00000010878	USO1	USO1 vesicle transport factor	3070.1	9.66433e-07	1.08315e-05
ENSGALG00000036028	GNA13	G protein subunit alpha 13	493.77	9.85972e-07	1.10421e-05
ENSGALG00000051438	EXTL2	exostosin like glycosyltransferase 2	599.113	9.94054e-07	1.11243e-05
ENSGALG00000000329	AHCYL1	adenosylhomocysteinase like 1	4834.16	1.00645e-06	1.12546e-05
ENSGALG00000041494	GOLGB1	golgin B1	2357.89	1.01905e-06	1.13869e-05
ENSGALG00000016906	SPRY2	sprouty RTK signaling antagonist 2	522.892	1.02683e-06	1.14652e-05
ENSGALG00000051796		ankyrin repeat domain 31	143.907	1.02894e-06	1.14802e-05
ENSGALG00000027365	HIVEP3	human immunodeficiency virus type I enhancer binding protein 3	1306.48	1.06116e-06	1.18308e-05
ENSGALG00000002765	NBR1	NBR1, autophagy cargo receptor	3770.88	1.08389e-06	1.20752e-05
ENSGALG00000010611	CFAP97	cilia and flagella associated protein 97	1101.66	1.09516e-06	1.21916e-05
ENSGALG00000004227	FAM20B	FAM20B, glycosaminoglycan xylosylkinase	2111.58	1.13939e-06	1.26746e-05
ENSGALG00000010555	OSBPL9	oxysterol binding protein like 9	2048.35	1.1678e-06	1.29739e-05
ENSGALG00000030112		aspartate beta-hydroxylase	165.38	1.16804e-06	1.29739e-05
ENSGALG00000040474	ITCH	itchy E3 ubiquitin protein ligase	1558.27	1.17146e-06	1.30022e-05
ENSGALG00000038325	CORO7	coronin 7	2225.7	1.18534e-06	1.31464e-05
ENSGALG00000040131		calcium/calmodulin dependent protein kinase kinase 2	1595.6	1.19437e-06	1.32327e-05
ENSGALG00000014510	FBXL5	F-box and leucine rich repeat protein 5	3148.5	1.1949e-06	1.32327e-05
ENSGALG00000015179	CEP78	centrosomal protein 78	286.175	1.21767e-06	1.34749e-05
ENSGALG00000046204	R3HDML	R3H domain containing like	104.058	1.2264e-06	1.35614e-05
ENSGALG00000004261	AQP9	aquaporin 9	903.106	1.24935e-06	1.3805e-05
ENSGALG00000030125	ANKRD10	ankyrin repeat domain 10	2145.83	1.25073e-06	1.381e-05
ENSGALG00000016897	GPR180	G protein-coupled receptor 180	411.683	1.26175e-06	1.39213e-05
ENSGALG00000015663	HSDL2	hydroxysteroid dehydrogenase like 2	413.506	1.26517e-06	1.39487e-05
ENSGALG00000053198		filamin A interacting protein 1 like	27.6277	1.26639e-06	1.39518e-05
ENSGALG00000046793	HELT	helt bHLH transcription factor	16.4866	1.31407e-06	1.44665e-05
ENSGALG00000009092	STON1	stonin 1	1002.04	1.31849e-06	1.45044e-05
ENSGALG00000012814	PXDC1	PX domain containing 1	907.182	1.32467e-06	1.45615e-05
ENSGALG00000052027		fibronectin type III domain-containing protein 9-like	1600.94	1.34645e-06	1.479e-05
ENSGALG00000014159	PACSIN2	protein kinase C and casein kinase substrate in neurons 2	3088.74	1.35772e-06	1.49029e-05
ENSGALG00000004300	PTDSS2	phosphatidylserine synthase 2	2003.85	1.36016e-06	1.49187e-05
ENSGALG00000003111	BFAR	bifunctional apoptosis regulator	436.262	1.36526e-06	1.49636e-05
ENSGALG00000013406	EOGT	EGF domain specific O-linked N-acetylglucosamine transferase	1481.4	1.38018e-06	1.5116e-05
ENSGALG00000001668	UBE2R2	ubiquitin conjugating enzyme E2 R2	2283.99	1.3929e-06	1.52441e-05
ENSGALG00000033635	PTGS2	prostaglandin-endoperoxide synthase 2	526.732	1.40939e-06	1.54133e-05
ENSGALG00000035690	RAPGEFL1	Rap guanine nucleotide exchange factor like 1	761.061	1.44494e-06	1.57905e-05
ENSGALG00000038515	LFNG	LFNG O-fucosylpeptide 3-beta-N-acetylglucosaminyltransferase	999.644	1.53008e-06	1.67086e-05
ENSGALG00000008032		G protein-coupled receptor 22	776.019	1.55428e-06	1.69604e-05
ENSGALG00000054044		tubulin folding cofactor B	792.99	1.57215e-06	1.71429e-05
ENSGALG00000009303	ENAH	enabled homolog (Drosophila)	1073.53	1.57723e-06	1.71856e-05
ENSGALG00000015599	SOHO-1	sensory organ homeobox protein SOHo	997.025	1.58796e-06	1.729e-05
ENSGALG00000017079	USPL1	ubiquitin specific peptidase like 1	2685.26	1.60062e-06	1.74151e-05
ENSGALG00000012610	CTSV	cathepsin V	3068.88	1.65014e-06	1.79368e-05
ENSGALG00000034605			499.278	1.65098e-06	1.79368e-05
ENSGALG00000043827	ZHX2	zinc fingers and homeoboxes 2	688.982	1.66644e-06	1.80916e-05
ENSGALG00000003904	MLPH	melanophilin	8685.5	1.67505e-06	1.81718e-05
ENSGALG00000006588		leucine rich repeat containing 75B	786.168	1.67676e-06	1.81771e-05
ENSGALG00000004506	URI1	URI1, prefoldin like chaperone	2198.56	1.69048e-06	1.83125e-05
ENSGALG00000004493	RSRC2	arginine and serine rich coiled-coil 2	3793.61	1.69223e-06	1.83181e-05
ENSGALG00000009634	GFM1	G elongation factor mitochondrial 1	1388.22	1.71496e-06	1.85507e-05
ENSGALG00000011299	KIF25	kinesin family member 25	706.249	1.71767e-06	1.85666e-05
ENSGALG00000007314	DSCAML1	DS cell adhesion molecule like 1	4031.85	1.73501e-06	1.87404e-05
ENSGALG00000005268	SEC22C	SEC22 homolog C, vesicle trafficking protein	503.97	1.73965e-06	1.87768e-05
ENSGALG00000002187	HSD17B4	hydroxysteroid 17-beta dehydrogenase 4	3067.68	1.75289e-06	1.89061e-05
ENSGALG00000011432	CDC42BPB	CDC42 binding protein kinase beta	5159.1	1.77529e-06	1.91339e-05
ENSGALG00000041103	SLC18A3	solute carrier family 18 member A3	566.43	1.78026e-06	1.91735e-05
ENSGALG00000015958	EIF2AK3	eukaryotic translation initiation factor 2 alpha kinase 3	1548.74	1.78215e-06	1.918e-05
ENSGALG00000047720	KLHDC7A	kelch domain containing 7A	1906.38	1.80516e-06	1.94136e-05
ENSGALG00000005674	USP10	ubiquitin specific peptidase 10	3583.67	1.82153e-06	1.95672e-05
ENSGALG00000002204	SLC7A4	solute carrier family 7 member 4	1306.77	1.82207e-06	1.95672e-05
ENSGALG00000023554	PIGW	phosphatidylinositol glycan anchor biosynthesis class W	212.423	1.82632e-06	1.95987e-05
ENSGALG00000005420	AATF	apoptosis antagonizing transcription factor	386.558	1.85252e-06	1.98656e-05
ENSGALG00000017343	FOLR1	folate receptor 1	3.67779	1.8583e-06	1.99132e-05
ENSGALG00000038775	SPON1	spondin 1	3000.71	1.87533e-06	2.00813e-05
ENSGALG00000002952	NRG4	neuregulin 4	946.882	1.91828e-06	2.05265e-05
ENSGALG00000005788	FARP2	FERM, ARH/RhoGEF and pleckstrin domain protein 2	1682.69	2.01342e-06	2.1529e-05
ENSGALG00000033129	ZFP36L2	ZFP36 ring finger protein like 2	498.589	2.01516e-06	2.15322e-05
ENSGALG00000007248		pleckstrin homology domain containing O2	553.039	2.03878e-06	2.17689e-05
ENSGALG00000023364	CDC42EP4	CDC42 effector protein 4	1374.92	2.1435e-06	2.28566e-05
ENSGALG00000012813	PRPF4B	pre-mRNA processing factor 4B	3285.45	2.14371e-06	2.28566e-05
ENSGALG00000024318	TMEM200B	transmembrane protein 200B	730.303	2.16654e-06	2.30834e-05
ENSGALG00000007980	KCNG1	potassium voltage-gated channel modifier subfamily G member 1	30.7014	2.17103e-06	2.31147e-05
ENSGALG00000013754	PLAGL1	PLAG1 like zinc finger 1	281.003	2.24541e-06	2.38896e-05
ENSGALG00000039897	FBXO22	F-box protein 22	2451.07	2.24989e-06	2.39201e-05
ENSGALG00000038978		dpy-19 like 1	1261.01	2.2822e-06	2.42463e-05
ENSGALG00000001330	ATP5MC1	ATP synthase, H+ transporting, mitochondrial Fo complex subunit C1 (subunit 9)	2792.9	2.28494e-06	2.42581e-05
ENSGALG00000002403	ULK1	unc-51 like autophagy activating kinase 1	1223	2.28971e-06	2.42908e-05
ENSGALG00000037283	CUTC	cutC copper transporter	965.817	2.29127e-06	2.42908e-05
ENSGALG00000023359	BTBD17	BTB domain containing 17	662.964	2.31185e-06	2.44915e-05
ENSGALG00000008176	ASB3	ankyrin repeat and SOCS box containing 3	669.537	2.3419e-06	2.47922e-05
ENSGALG00000019979	DYNLT1	dynein light chain Tctex-type 1	232.427	2.34403e-06	2.47971e-05
ENSGALG00000040648	RGS11	regulator of G-protein signaling 11	1204.49	2.35674e-06	2.49139e-05
ENSGALG00000006424	JADE2	jade family PHD finger 2	1514.26	2.36995e-06	2.50232e-05
ENSGALG00000039698	DRD1	dopamine receptor D1	1579.77	2.37044e-06	2.50232e-05
ENSGALG00000011614	ANO4	anoctamin 4	172.639	2.39716e-06	2.52873e-05
ENSGALG00000033391	ISL2	ISL LIM homeobox 2	342.531	2.40433e-06	2.5345e-05
ENSGALG00000001531	FN3K	fructosamine 3 kinase	1634.58	2.44507e-06	2.57563e-05
ENSGALG00000014115	SLAIN2	SLAIN motif family member 2	415.323	2.45583e-06	2.58513e-05
ENSGALG00000028290	C1H21ORF91	chromosome 1 open reading frame, human C21orf91	560.217	2.47731e-06	2.6059e-05
ENSGALG00000017096	LNX2	uncharacterized LOC101749023	1193.77	2.48502e-06	2.61217e-05
ENSGALG00000026590	KLF13	Kruppel like factor 13	221.34	2.50815e-06	2.63462e-05
ENSGALG00000005487	CCDC12	coiled-coil domain containing 12	1549.78	2.52555e-06	2.65102e-05
ENSGALG00000000541	ZC3H11B	zinc finger CCCH-type containing 11B pseudogene	5299.24	2.54024e-06	2.66457e-05
ENSGALG00000008057	LLGL2	LLGL2, scribble cell polarity complex component	2637.51	2.5494e-06	2.67229e-05
ENSGALG00000000975	C1orf174	chromosome 21 C1orf174 homolog	1095.91	2.55172e-06	2.67285e-05
ENSGALG00000014589		AN1-type zinc finger protein 5-like	2680.58	2.56311e-06	2.68289e-05
ENSGALG00000033730		1-aminocyclopropane-1-carboxylate synthase homolog (inactive)	471.098	2.58054e-06	2.69923e-05
ENSGALG00000014645	MEF2C	myocyte enhancer factor 2C	630.341	2.67624e-06	2.79737e-05
ENSGALG00000044053	NLRX1	NLR family member X1	395.526	2.68733e-06	2.807e-05
ENSGALG00000050497			234.153	2.70368e-06	2.82138e-05
ENSGALG00000030781	CA2	carbonic anhydrase 2	36332	2.70489e-06	2.82138e-05
ENSGALG00000031265	MTIF2	mitochondrial translational initiation factor 2	833.459	2.73899e-06	2.85496e-05
ENSGALG00000001595	PHF19	PHD finger protein 19	309.463	2.75443e-06	2.86904e-05
ENSGALG00000042184	ALDH4A1	aldehyde dehydrogenase 4 family member A1	489.057	2.80626e-06	2.92098e-05
ENSGALG00000008614	TTL	tubulin tyrosine ligase	6052.04	2.8107e-06	2.92356e-05
ENSGALG00000000625	MAPT	microtubule associated protein tau	4179.58	2.82702e-06	2.93848e-05
ENSGALG00000000247	WDR36	WD repeat domain 36	879.279	2.84455e-06	2.95464e-05
ENSGALG00000011202	COLQ	collagen like tail subunit of asymmetric acetylcholinesterase	26.3605	2.85853e-06	2.96676e-05
ENSGALG00000008562	DYTN	dystrotelin	66.2766	2.8602e-06	2.96676e-05
ENSGALG00000029130			123.752	2.90683e-06	3.01303e-05
ENSGALG00000015480	POGLUT1	protein O-glucosyltransferase 1	986.012	2.91125e-06	3.01551e-05
ENSGALG00000005575	AKAP1	A-kinase anchoring protein 1	1501.53	2.91663e-06	3.01899e-05
ENSGALG00000049067		regulating synaptic membrane exocytosis 1	905.194	2.92719e-06	3.02781e-05
ENSGALG00000015061	CDC40	cell division cycle 40	1326.28	2.95972e-06	3.05933e-05
ENSGALG00000038097	EI24	EI24, autophagy associated transmembrane protein	2524.4	2.98213e-06	3.08036e-05
ENSGALG00000025804	CLCN2	chloride voltage-gated channel 2	470.027	2.98743e-06	3.0837e-05
ENSGALG00000028906	FEM1B	fem-1 homolog B	1060	3.03558e-06	3.13123e-05
ENSGALG00000012317			52.7821	3.07961e-06	3.17445e-05
ENSGALG00000007494	LARS1	leucyl-tRNA synthetase	2681.26	3.08191e-06	3.17462e-05
ENSGALG00000048159		taperin	1440.91	3.10935e-06	3.20067e-05
ENSGALG00000007141	LRRK1	leucine rich repeat kinase 1	103.189	3.14907e-06	3.23932e-05
ENSGALG00000005696	ABHD6	abhydrolase domain containing 6	1930.84	3.17114e-06	3.25977e-05
ENSGALG00000012300	RAB32	RAB32, member RAS oncogene family	386.296	3.18617e-06	3.27297e-05
ENSGALG00000049072			1124.96	3.1935e-06	3.27823e-05
ENSGALG00000016740	OCA2	OCA2 melanosomal transmembrane protein	751.865	3.20602e-06	3.28882e-05
ENSGALG00000016549	CTPS2	CTP synthase 2	529.313	3.21363e-06	3.29436e-05
ENSGALG00000016820	GAS6	growth arrest specific 6	1330.13	3.22425e-06	3.30298e-05
ENSGALG00000014651	LYSMD3	LysM domain containing 3	495.525	3.323e-06	3.40179e-05
ENSGALG00000013094	DDC	dopa decarboxylase	660.984	3.37497e-06	3.45262e-05
ENSGALG00000042895	BCAR1	BCAR1, Cas family scaffolding protein	1386.91	3.39336e-06	3.46905e-05
ENSGALG00000040761	DRD4	dopamine receptor D4	6604.82	3.45337e-06	3.52798e-05
ENSGALG00000008218	DDB2	damage specific DNA binding protein 2	589.903	3.46776e-06	3.54025e-05
ENSGALG00000016387	TRAPPC12	trafficking protein particle complex 12	1133.44	3.48907e-06	3.55956e-05
ENSGALG00000006611	KIF7	kinesin family member 7	1081.16	3.53433e-06	3.60328e-05
ENSGALG00000039720	MAP4K3	mitogen-activated protein kinase kinase kinase kinase 3	954.412	3.55829e-06	3.62522e-05
ENSGALG00000027453	CLRN2	clarin 2	18.6704	3.62061e-06	3.68619e-05
ENSGALG00000016148	C2CD2	C2 calcium dependent domain containing 2	1627.73	3.68572e-06	3.74992e-05
ENSGALG00000007149	CYTH3	cytohesin 3	397.332	3.68888e-06	3.75057e-05
ENSGALG00000052240		B-butyrophilin 1	565.016	3.69565e-06	3.75489e-05
ENSGALG00000047976	ASB16	ankyrin repeat and SOCS box containing 16	108.228	3.74056e-06	3.79662e-05
ENSGALG00000009841	FASTKD1	FAST kinase domains 1	445.992	3.74182e-06	3.79662e-05
ENSGALG00000011101	URB2	URB2 ribosome biogenesis 2 homolog (S. cerevisiae)	373.713	3.77458e-06	3.82725e-05
ENSGALG00000006982	EEF2K	eukaryotic elongation factor 2 kinase	734.619	3.83692e-06	3.88782e-05
ENSGALG00000014218	PHF21B	PHD finger protein 21B	314.49	3.8737e-06	3.92242e-05
ENSGALG00000009338	ZFYVE1	zinc finger FYVE-type containing 1	2368.01	3.90468e-06	3.9511e-05
ENSGALG00000007079	PAPPA	pappalysin 1	303.186	3.91016e-06	3.95396e-05
ENSGALG00000037163		sodium-dependent serotonin transporter-like	62.9358	3.95022e-06	3.99176e-05
ENSGALG00000039080	CD44	CD44 molecule (Indian blood group)	72.1041	4.01118e-06	4.05061e-05
ENSGALG00000011696	JAG2	jagged 2	744.708	4.11535e-06	4.15299e-05
ENSGALG00000036567	ARMC1	armadillo repeat containing 1	1367.46	4.12286e-06	4.15776e-05
ENSGALG00000016245	BCOR	BCL6 corepressor	3032.39	4.14218e-06	4.17441e-05
ENSGALG00000013615	MTUS1	microtubule associated tumor suppressor 1	2030.65	4.21857e-06	4.24852e-05
ENSGALG00000029760	NRBP2	nuclear receptor binding protein 2	826.768	4.27415e-06	4.30158e-05
ENSGALG00000033079	RRAGC	Ras related GTP binding C	1379.89	4.29087e-06	4.31549e-05
ENSGALG00000010325	PPP1R12A	protein phosphatase 1 regulatory subunit 12A	2390.94	4.33297e-06	4.3549e-05
ENSGALG00000042228	TAFA4	family with sequence similarity 19 member A4, C-C motif chemokine like	277.255	4.47281e-06	4.49242e-05
ENSGALG00000005241	DYNC1LI2	dynein cytoplasmic 1 light intermediate chain 2	1607.93	4.48338e-06	4.49999e-05
ENSGALG00000009047	YPEL5	yippee like 5	2994.18	4.49078e-06	4.50439e-05
ENSGALG00000003922	TOP2A	topoisomerase (DNA) II alpha	178.724	4.51196e-06	4.52258e-05
ENSGALG00000031182	FANCM	Fanconi anemia complementation group M	2021.34	4.57811e-06	4.58581e-05
ENSGALG00000004225	KDM2B	lysine demethylase 2B	932.592	4.65115e-06	4.65584e-05
ENSGALG00000011686	SEMA5B	semaphorin 5B	1949.08	4.6661e-06	4.66767e-05
ENSGALG00000005414	MSRB1	methionine sulfoxide reductase B1	383.555	4.743e-06	4.74141e-05
ENSGALG00000048930	CDC37	cell division cycle 37	3442.6	4.74679e-06	4.74201e-05
ENSGALG00000037485	QTRT2	queuine tRNA-ribosyltransferase accessory subunit 2	446.548	4.75194e-06	4.74397e-05
ENSGALG00000010440	MKNK1	MAP kinase interacting serine/threonine kinase 1	220.144	4.80373e-06	4.79247e-05
ENSGALG00000036106	SMPD1	sphingomyelin phosphodiesterase 1	863.889	4.91614e-06	4.90134e-05
ENSGALG00000047861	TAMALIN	general receptor for phosphoinositides 1 associated scaffold protein	41.8825	4.94532e-06	4.92713e-05
ENSGALG00000009645	ESRRG	estrogen related receptor gamma	1552.74	5.0431e-06	5.02119e-05
ENSGALG00000034140	ZNF395	zinc finger protein 395	465.93	5.14405e-06	5.11828e-05
ENSGALG00000046210			4396.27	5.17003e-06	5.14069e-05
ENSGALG00000007748	SLC16A2	solute carrier family 16 member 2	1381.14	5.19038e-06	5.15748e-05
ENSGALG00000016991	ESD	esterase D	544.309	5.24457e-06	5.20786e-05
ENSGALG00000007116	CABP1	calcium binding protein 5	8832.36	5.25069e-06	5.21046e-05
ENSGALG00000000812	OAZ1	ornithine decarboxylase antizyme 1	15641.3	5.52223e-06	5.47627e-05
ENSGALG00000010318	TMED10	transmembrane p24 trafficking protein 10	5967.28	5.65965e-06	5.60881e-05
ENSGALG00000007266	ZNF438	zinc finger protein 438	1182.89	5.75719e-06	5.70169e-05
ENSGALG00000017394	INSIG1	insulin induced gene 1	3350.64	5.7866e-06	5.727e-05
ENSGALG00000051392		coiled-coil domain containing 142	267.534	5.88074e-06	5.81631e-05
ENSGALG00000040993	BAMBI	BMP and activin membrane bound inhibitor	666.25	5.93411e-06	5.8652e-05
ENSGALG00000014973	GPR156	G protein-coupled receptor 156	115.772	6.00188e-06	5.92825e-05
ENSGALG00000014860	YES1	YES proto-oncogene 1, Src family tyrosine kinase	3244.04	6.0947e-06	6.01594e-05
ENSGALG00000007786	DOK5	docking protein 5	552.9	6.1251e-06	6.04195e-05
ENSGALG00000011248	PLCL2	phospholipase C like 2	1278.14	6.17937e-06	6.09144e-05
ENSGALG00000011222	IL12RB2	interleukin 12 receptor subunit beta 2	11.1758	6.31036e-06	6.21646e-05
ENSGALG00000004133	SRSF10	serine/arginine-rich splicing factor 10	2489.75	6.39679e-06	6.29744e-05
ENSGALG00000031058		heparan sulfate glucosamine 3-O-sulfotransferase 3B1-like	245.336	6.41496e-06	6.30965e-05
ENSGALG00000031689		gamma-aminobutyric acid receptor subunit pi-like	643.765	6.41768e-06	6.30965e-05
ENSGALG00000001263	GTF2IRD1	GTF2I repeat domain containing 1	1696.58	6.67244e-06	6.55581e-05
ENSGALG00000013034	CECR2	CECR2, histone acetyl-lysine reader	940.814	6.68011e-06	6.55901e-05
ENSGALG00000053950		Rho GTPase activating protein 23	1871.97	6.72928e-06	6.60294e-05
ENSGALG00000011319	ADGRL3	adhesion G protein-coupled receptor L3	2016.53	6.78924e-06	6.65738e-05
ENSGALG00000010207	LARP1B	La ribonucleoprotein domain family member 1B	964.028	6.85593e-06	6.71836e-05
ENSGALG00000016736	CYFIP1	cytoplasmic FMR1 interacting protein 1	3212.83	6.86884e-06	6.72659e-05
ENSGALG00000005071	MPP1	membrane palmitoylated protein 1	2545.8	6.90127e-06	6.75391e-05
ENSGALG00000025938	KIAA0513	KIAA0513	6998	6.91313e-06	6.76107e-05
ENSGALG00000010347	CCNG2	cyclin G2	2175.95	6.95534e-06	6.79788e-05
ENSGALG00000042551		pleckstrin and Sec7 domain containing	984.397	7.05914e-06	6.89481e-05
ENSGALG00000027190	COX11	COX11, cytochrome c oxidase copper chaperone	850.888	7.13969e-06	6.96892e-05
ENSGALG00000016655	GYG2	glycogenin 2	160.426	7.18065e-06	7.00431e-05
ENSGALG00000011659	ACAT2	acetyl-CoA acetyltransferase 2	655.57	7.22155e-06	7.03914e-05
ENSGALG00000031493	BAK1	BCL2 antagonist/killer 1	506.133	7.22581e-06	7.03914e-05
ENSGALG00000004387	CCPG1	cell cycle progression 1	5000.96	7.23838e-06	7.04678e-05
ENSGALG00000002234	UNC13D	unc-13 homolog D	120.103	7.33379e-06	7.135e-05
ENSGALG00000005903	NRIP3	nuclear receptor interacting protein 2	6839	7.34466e-06	7.14091e-05
ENSGALG00000031397	NT5C3A	5'-nucleotidase, cytosolic IIIA	1483.08	7.3752e-06	7.16592e-05
ENSGALG00000047356	VASN	vasorin	129.625	7.38407e-06	7.16987e-05
ENSGALG00000010050	LRFN2	leucine rich repeat and fibronectin type III domain containing 2	1127.85	7.41244e-06	7.19272e-05
ENSGALG00000043493	IGFBP1	insulin like growth factor binding protein 1	25.0077	7.42312e-06	7.1984e-05
ENSGALG00000050425			325.676	7.55017e-06	7.31684e-05
ENSGALG00000043064	EXFABP	extracellular fatty acid-binding protein	103.132	7.62363e-06	7.38323e-05
ENSGALG00000034009	AMPD2	adenosine monophosphate deaminase 2	4036.77	7.65129e-06	7.40519e-05
ENSGALG00000009426	AIDA	axin interactor, dorsalization associated	1325.4	7.7203e-06	7.46713e-05
ENSGALG00000005845	SLC7A5	solute carrier family 7 member 5	4749.82	7.7897e-06	7.52937e-05
ENSGALG00000012696	RANBP9	RAN binding protein 9	1102.22	7.98169e-06	7.70994e-05
ENSGALG00000007668	BMP7	bone morphogenetic protein 7	1773.55	8.07793e-06	7.79784e-05
ENSGALG00000040161	C7orf25	chromosome 2 C7orf25 homolog	261.675	8.09874e-06	7.81287e-05
ENSGALG00000009856	GNS	glucosamine (N-acetyl)-6-sulfatase	4830.85	8.18585e-06	7.8918e-05
ENSGALG00000001042	MTMR4	myotubularin related protein 4	3288.74	8.19497e-06	7.89547e-05
ENSGALG00000007485	TFRC	transferrin receptor	3555.43	8.21379e-06	7.9085e-05
ENSGALG00000020615	STK32C	serine/threonine kinase 32C	1755.46	8.31575e-06	8.00149e-05
ENSGALG00000009532	GXYLT1	glucoside xylosyltransferase 1	371.599	8.3418e-06	8.02137e-05
ENSGALG00000020793	UBE2E3	ubiquitin conjugating enzyme E2 E3	2510.65	8.42934e-06	8.10032e-05
ENSGALG00000041977	RNF128	ring finger protein 128, E3 ubiquitin protein ligase	278.781	8.43753e-06	8.10297e-05
ENSGALG00000048984			136.726	8.53127e-06	8.18771e-05
ENSGALG00000041123	DSTYK	dual serine/threonine and tyrosine protein kinase	1518.21	8.56188e-06	8.2118e-05
ENSGALG00000008043	CORO2B	coronin 2B	4110.51	8.56889e-06	8.21323e-05
ENSGALG00000031305	FAM13C	family with sequence similarity 13 member C	142.105	8.5984e-06	8.23621e-05
ENSGALG00000012297	GRM1	glutamate metabotropic receptor 1	492.631	8.60595e-06	8.23815e-05
ENSGALG00000036751			47.5066	8.63759e-06	8.26313e-05
ENSGALG00000007302	ATXN7	ataxin 7	501.104	8.84037e-06	8.45168e-05
ENSGALG00000005331	GJC2	gap junction protein gamma 2	796.611	9.01846e-06	8.61642e-05
ENSGALG00000039155	ZHX3	zinc fingers and homeoboxes 3	716.81	9.09453e-06	8.68352e-05
ENSGALG00000041650	DUSP7	dual specificity phosphatase 7	1536.74	9.19819e-06	8.77687e-05
ENSGALG00000003672	UBLCP1	ubiquitin like domain containing CTD phosphatase 1	1709.02	9.31025e-06	8.87812e-05
ENSGALG00000015268	NUDT12	nudix hydrolase 12	238.287	9.32501e-06	8.8865e-05
ENSGALG00000016504	ITSN2	intersectin 2	1335.66	9.46659e-06	9.01565e-05
ENSGALG00000024172	THOC3	THO complex 3	288.035	9.66185e-06	9.19573e-05
ENSGALG00000005248	CDC14A	cell division cycle 14A	1534.94	9.74032e-06	9.2645e-05
ENSGALG00000032287	ATP2A2	ATPase sarcoplasmic/endoplasmic reticulum Ca2+ transporting 2	14657.9	9.78331e-06	9.29945e-05
ENSGALG00000012304	NFKB1	nuclear factor kappa B subunit 1	228.037	9.82794e-06	9.33592e-05
ENSGALG00000009446	LSMEM1	leucine rich single-pass membrane protein 1	17.9747	9.8826e-06	9.38185e-05
ENSGALG00000040866	P3H2	prolyl 3-hydroxylase 2	362.802	9.97539e-06	9.46391e-05
ENSGALG00000015107	PIP5K1B	phosphatidylinositol-4-phosphate 5-kinase type 1 beta	2166.99	1.00167e-05	9.49707e-05
ENSGALG00000017234	FOLH1	folate hydrolase 1	242.654	1.00556e-05	9.52785e-05
ENSGALG00000034910	ZDHHC18	zinc finger, DHHC-type containing 18	488.627	1.01626e-05	9.62318e-05
ENSGALG00000026189		ankyrin repeat domain-containing protein 40-like	1103.78	1.01808e-05	9.63421e-05
ENSGALG00000035017		protein tyrosine phosphatase, non-receptor type 11-like	120.178	1.02631e-05	9.70593e-05
ENSGALG00000002201	PPL	periplakin	1017.03	1.02987e-05	9.73348e-05
ENSGALG00000052653	PCDHAC1	protocadherin alpha subfamily C, 1	6658	1.03214e-05	9.74869e-05
ENSGALG00000013205	ETNK1	ethanolamine kinase 1	453.96	1.03604e-05	9.77934e-05
ENSGALG00000006728	SLC5A1	solute carrier family 5 member 1	84.5956	1.04369e-05	9.84531e-05
ENSGALG00000011404	HOPX	HOP homeobox	39.8652	1.05095e-05	9.90751e-05
ENSGALG00000020143	GABRG1	gamma-aminobutyric acid type A receptor gamma1 subunit	304.106	1.05416e-05	9.93149e-05
ENSGALG00000032925	STK40	serine/threonine kinase 40	1258.72	1.06162e-05	9.99546e-05
ENSGALG00000011019	ROR1	receptor tyrosine kinase like orphan receptor 1	111.677	1.06695e-05	0.000100393
ENSGALG00000001412	SEMA7A	semaphorin 7A (John Milton Hagen blood group)	1413.67	1.0823e-05	0.000101774
ENSGALG00000007659	HYOU1	hypoxia up-regulated 1	4809.4	1.08732e-05	0.000102181
ENSGALG00000016586	CCDC25	coiled-coil domain containing 25	1340.98	1.09265e-05	0.000102617
ENSGALG00000001392	MMP23B	matrix metallopeptidase 23A (pseudogene)	68.2081	1.09645e-05	0.000102908
ENSGALG00000023576	PIM3	pim-3 oncogene	1234.97	1.09731e-05	0.000102925
ENSGALG00000003258	DNAAF1	dynein axonemal assembly factor 1	430.2	1.10498e-05	0.000103579
ENSGALG00000031768	SPO11	SPO11, initiator of meiotic double stranded breaks	27.1201	1.10592e-05	0.000103583
ENSGALG00000002769	DNAJC12	DnaJ heat shock protein family (Hsp40) member C12	1433.24	1.10641e-05	0.000103583
ENSGALG00000004530	MMD2	monocyte to macrophage differentiation associated 2	1160.73	1.1216e-05	0.000104939
ENSGALG00000027591	TSC22D2	TSC22 domain family member 2	1174.81	1.12926e-05	0.000105589
ENSGALG00000012890	DGKI	diacylglycerol kinase iota	357.742	1.13847e-05	0.000106383
ENSGALG00000043363	KATNIP	KIAA0556	2147.92	1.14391e-05	0.000106772
ENSGALG00000026661	MSRB3	methionine sulfoxide reductase B3	1310.67	1.14407e-05	0.000106772
ENSGALG00000029968	GADD45B	growth arrest and DNA damage inducible beta	437.431	1.14526e-05	0.000106817
ENSGALG00000042748		pulmonary surfactant-associated protein B-like	552.303	1.14771e-05	0.000106979
ENSGALG00000052488	TMEM186	transmembrane protein 186	605.103	1.15143e-05	0.000107258
ENSGALG00000014998	CABLES1	Cdk5 and Abl enzyme substrate 1	208.843	1.17058e-05	0.000108973
ENSGALG00000040662	HSF3	Heat shock factor protein 3	1950.54	1.18671e-05	0.000110342
ENSGALG00000004057	HMGCL	3-hydroxymethyl-3-methylglutaryl-CoA lyase	826.341	1.18676e-05	0.000110342
ENSGALG00000001968	SYT6	synaptotagmin 6	1270.41	1.1937e-05	0.000110918
ENSGALG00000004078		LON peptidase N-terminal domain and RING finger protein 2-like	155.013	1.1989e-05	0.000111332
ENSGALG00000052056			269.737	1.20551e-05	0.000111876
ENSGALG00000013838	ADAM20	disintegrin and metalloproteinase domain-containing protein 21-like	21.2064	1.24475e-05	0.000115445
ENSGALG00000040606	RAC3	ras-related C3 botulinum toxin substrate 3 (rho family, small GTP binding protein Rac3)	1842.92	1.24627e-05	0.000115515
ENSGALG00000035362			1244.42	1.25458e-05	0.000116212
ENSGALG00000042570		microtubule associated scaffold protein 2	611.821	1.27981e-05	0.000118476
ENSGALG00000029197	KIRREL3	kin of IRRE like 3 (Drosophila)	2387.34	1.30348e-05	0.000120592
ENSGALG00000007721	ARHGAP21	Rho GTPase activating protein 21	7162.58	1.31088e-05	0.000121202
ENSGALG00000008818	IDH1	isocitrate dehydrogenase (NADP(+)) 1, cytosolic	3576.94	1.31664e-05	0.000121659
ENSGALG00000026468	CHSY1	chondroitin sulfate synthase 1	940.35	1.34219e-05	0.000123874
ENSGALG00000040807	DMTN	dematin actin binding protein	1850.87	1.34228e-05	0.000123874
ENSGALG00000021193	STARD5	StAR related lipid transfer domain containing 5	561.183	1.34666e-05	0.000124201
ENSGALG00000038506	NXNL1	nucleoredoxin-like 1	1202.74	1.37255e-05	0.000126511
ENSGALG00000005451	HELLS	helicase, lymphoid-specific	108.289	1.37942e-05	0.000127065
ENSGALG00000044478		leucine rich repeats and IQ motif containing 1	18.081	1.40196e-05	0.000129061
ENSGALG00000032259	SIX3	SIX homeobox 3	9210.54	1.41106e-05	0.000129819
ENSGALG00000039327	VAV3	vav 3 guanine nucleotide exchange factor	1134.63	1.42089e-05	0.000130643
ENSGALG00000009291	EPHX1	epoxide hydrolase 1	300.102	1.44084e-05	0.000132396
ENSGALG00000027786	SOCS3	suppressor of cytokine signaling 3	43.5917	1.44579e-05	0.000132768
ENSGALG00000008485	CCNYL1	cyclin Y like 1	1011.12	1.45726e-05	0.000133692
ENSGALG00000008999	AFAP1L2	actin filament associated protein 1 like 2	767.52	1.45765e-05	0.000133692
ENSGALG00000038904	ARL6IP5	ADP ribosylation factor like GTPase 6 interacting protein 5	7609.36	1.47389e-05	0.000135099
ENSGALG00000006300	LDHA	lactate dehydrogenase A	59320.9	1.4791e-05	0.00013545
ENSGALG00000025712	DEF8	differentially expressed in FDCP 8 homolog	667.955	1.47954e-05	0.00013545
ENSGALG00000040842	HSPB2	heat shock protein family B (small) member 2	28.9626	1.48197e-05	0.000135589
ENSGALG00000020322		acidic repeat containing	1726.36	1.49377e-05	0.000136585
ENSGALG00000032734	RNF139	ring finger protein 139	1834.27	1.50182e-05	0.000137237
ENSGALG00000005401	WNT9A	Wnt family member 9A	116.256	1.53341e-05	0.000140037
ENSGALG00000036238	LUC7L2	LUC7 like 2, pre-mRNA splicing factor	2443.15	1.55357e-05	0.000141791
ENSGALG00000026302	SRPRB	SRP receptor beta subunit	2685.05	1.59501e-05	0.000145485
ENSGALG00000010760			53.6117	1.59966e-05	0.00014582
ENSGALG00000004222	HK1	hexokinase 1	17981.3	1.60242e-05	0.000145982
ENSGALG00000011121	SLC35D1	solute carrier family 35 member D1	373.895	1.60649e-05	0.000146263
ENSGALG00000015153	OPN5L1	opsin 5-like 1	95.8737	1.61273e-05	0.000146741
ENSGALG00000015029	EVC2	EvC ciliary complex subunit 2	549.47	1.62682e-05	0.000147933
ENSGALG00000015219		ethanolaminephosphotransferase 1-like	786.596	1.63805e-05	0.000148864
ENSGALG00000006871	SLCO3A1	solute carrier organic anion transporter family member 3A1	401.259	1.64006e-05	0.000148956
ENSGALG00000036805		spectrin beta, erythrocytic	1958.6	1.64328e-05	0.000149157
ENSGALG00000011499	SCARB2	scavenger receptor class B member 2	2796.48	1.64542e-05	0.000149261
ENSGALG00000030101	CSDC2	cold shock domain containing C2, RNA binding	2925.98	1.66541e-05	0.000150982
ENSGALG00000004980	KCNMA1	potassium calcium-activated channel subfamily M alpha 1	2094.21	1.66967e-05	0.000151275
ENSGALG00000011468	IGFBP5	insulin like growth factor binding protein 5	232.752	1.71852e-05	0.000155607
ENSGALG00000005164	MTG2	mitochondrial ribosome associated GTPase 2	214.86	1.74081e-05	0.000157529
ENSGALG00000035563	USP6NL	USP6 N-terminal like	1159.26	1.75175e-05	0.000158423
ENSGALG00000040484	SEC31A	SEC31 homolog A, COPII coat complex component	3268.56	1.75463e-05	0.000158588
ENSGALG00000010764	FBXO8	F-box protein 8	655.106	1.75589e-05	0.000158605
ENSGALG00000013160	CHMP5	charged multivesicular body protein 5	2453.17	1.76874e-05	0.000159669
ENSGALG00000015288	RIOK2	RIO kinase 2	388.767	1.78076e-05	0.000160657
ENSGALG00000039999		frizzled class receptor 8	417.728	1.78711e-05	0.000161132
ENSGALG00000015708	FGFR3	fibroblast growth factor receptor 3	1021.28	1.79054e-05	0.000161343
ENSGALG00000013452	ERP44	endoplasmic reticulum protein 44	1455.58	1.80453e-05	0.000162505
ENSGALG00000023953		complement component 4 binding protein, alpha chain	19.8429	1.81522e-05	0.00016337
ENSGALG00000054304			49.8883	1.82265e-05	0.000163939
ENSGALG00000016788	IL18RAP	interleukin 18 receptor accessory protein	3.42532	1.83938e-05	0.000165344
ENSGALG00000001165	PANK4	pantothenate kinase 4	1929.67	1.84129e-05	0.000165416
ENSGALG00000032305	DHX8	DEAH-box helicase 8	1493.8	1.89002e-05	0.000169691
ENSGALG00000004322		aryl hydrocarbon receptor-like	642.833	1.89425e-05	0.000169969
ENSGALG00000002899	AACS	acetoacetyl-CoA synthetase	5866.09	1.91392e-05	0.00017163
ENSGALG00000037031		AT-hook transcription factor	975.666	1.92406e-05	0.000172436
ENSGALG00000032681		synaptotagmin like 2	72.7376	1.94351e-05	0.000174074
ENSGALG00000041163	ABHD17A	abhydrolase domain containing 17A	1001.76	1.95616e-05	0.000175103
ENSGALG00000010036	FOSL2	FOS like 2, AP-1 transcription factor subunit	83.6586	1.95962e-05	0.000175283
ENSGALG00000011271	LUM	lumican	22.9533	1.96054e-05	0.000175283
ENSGALG00000005775		testis expressed 11	406.853	1.96215e-05	0.000175323
ENSGALG00000004297	DNAH1	dynein axonemal heavy chain 1	30.9178	1.96374e-05	0.000175359
ENSGALG00000001527	VWA1	von Willebrand factor A domain containing 1	1057.12	1.9709e-05	0.000175893
ENSGALG00000020505	KCNJ11	potassium inwardly rectifying channel subfamily J member 11	270.134	1.973e-05	0.000175975
ENSGALG00000011572	ASPG	asparaginase	583.015	1.99575e-05	0.000177898
ENSGALG00000007110		transmembrane protein 182-like	142.609	2.04601e-05	0.000182268
ENSGALG00000011635	TFCP2L1	transcription factor CP2 like 1	7.59623	2.05129e-05	0.00018263
ENSGALG00000040594	GNPDA1	glucosamine-6-phosphate deaminase 1	528.065	2.07653e-05	0.000184767
ENSGALG00000001369		hydroxysteroid (11-beta) dehydrogenase 1b	55.5653	2.08011e-05	0.000184974
ENSGALG00000037241	KCNAB2	potassium voltage-gated channel subfamily A regulatory beta subunit 2	5093.27	2.10873e-05	0.000187408
ENSGALG00000035028	NAB2	NGFI-A binding protein 2	899.654	2.11089e-05	0.000187488
ENSGALG00000018946	LMOD3	leiomodin 3	194.826	2.13801e-05	0.000189676
ENSGALG00000008855	UGP2	UDP-glucose pyrophosphorylase 2	2487.74	2.13807e-05	0.000189676
ENSGALG00000015263		transmembrane protein 30C, pseudogene	70.683	2.14071e-05	0.000189797
ENSGALG00000003130	DDX49	DEAD-box helicase 49	659.757	2.15985e-05	0.00019138
ENSGALG00000049431			1336.16	2.1774e-05	0.00019282
ENSGALG00000050374			3473.77	2.18462e-05	0.000193345
ENSGALG00000009153	COPA	coatomer protein complex subunit alpha	7627.2	2.18915e-05	0.000193631
ENSGALG00000012153	METTL15P1	methyltransferase like 15 pseudogene 1	200.319	2.21943e-05	0.000196193
ENSGALG00000009265	KCNK18	potassium two pore domain channel subfamily K member 18	14.7141	2.223e-05	0.000196391
ENSGALG00000008497	SLC38A2	solute carrier family 38 member 2	8634.94	2.2319e-05	0.00019706
ENSGALG00000048775	TXLNA	taxilin alpha	1062.56	2.27668e-05	0.000200895
ENSGALG00000016719	TNFRSF21	TNF receptor superfamily member 21	4354.21	2.28367e-05	0.000201345
ENSGALG00000026182	CTTNBP2NL	CTTNBP2 N-terminal like	2463.21	2.28447e-05	0.000201345
ENSGALG00000004568	CELA2A	chymotrypsin like elastase family member 2A	20.6705	2.30409e-05	0.000202954
ENSGALG00000008247	ARFGAP2	ADP ribosylation factor GTPase activating protein 2	2271.04	2.30806e-05	0.000203183
ENSGALG00000041800	GLP2R	glucagon-like peptide 2 receptor	201.411	2.33878e-05	0.000205766
ENSGALG00000016954	RGCC	regulator of cell cycle	497.839	2.34947e-05	0.000206584
ENSGALG00000012259		UBX domain protein 4	3497.21	2.36709e-05	0.00020792
ENSGALG00000009169	TRMT6	tRNA methyltransferase 6	738.769	2.36745e-05	0.00020792
ENSGALG00000000277	GnRH-I	gonadotropin releasing hormone 1	95.9957	2.37664e-05	0.000208604
ENSGALG00000009699	CCNL1	cyclin L1	2054.19	2.38747e-05	0.000209431
ENSGALG00000041114	GOLGA4	golgin A4	5120.01	2.40739e-05	0.000211054
ENSGALG00000006682	BEND7	BEN domain containing 7	1034.6	2.41937e-05	0.00021198
ENSGALG00000048613	KDM4B	lysine demethylase 4B	3684.97	2.43497e-05	0.000213221
ENSGALG00000014818	TRIM45	tripartite motif containing 45	35.0436	2.44062e-05	0.00021359
ENSGALG00000035080	HARS	histidyl-tRNA synthetase	3680.11	2.44739e-05	0.000214057
ENSGALG00000006309	SMAD5	SMAD family member 5	1964.83	2.45179e-05	0.000214315
ENSGALG00000041666	ASNSD1	asparagine synthetase domain containing 1	687.397	2.46638e-05	0.000215465
ENSGALG00000001934	OPN4	opsin 4	948.683	2.48987e-05	0.000217389
ENSGALG00000006575	VIPR2	vasoactive intestinal peptide receptor 2	274.017	2.51394e-05	0.000219363
ENSGALG00000007193	PLAAT1	HRAS like suppressor	1018.32	2.52234e-05	0.000219966
ENSGALG00000046487			1711.73	2.53552e-05	0.000220987
ENSGALG00000015675		ATP-binding cassette, sub-family C (CFTR/MRP), member 13, pseudogene	831.673	2.54216e-05	0.000221436
ENSGALG00000017262	NARS2	asparaginyl-tRNA synthetase 2, mitochondrial (putative)	364.53	2.56474e-05	0.000223039
ENSGALG00000003921	DBNDD2	dysbindin domain containing 2	686.584	2.56481e-05	0.000223039
ENSGALG00000039468		schwannomin interacting protein 1	3898.11	2.56506e-05	0.000223039
ENSGALG00000003965	LEUTX	leucine twenty homeobox	8.89251	2.57628e-05	0.000223884
ENSGALG00000016442	RRM2	ribonucleotide reductase regulatory subunit M2	20.9997	2.61983e-05	0.000227536
ENSGALG00000009104	ANKRD26	ankyrin repeat domain 26	2124.32	2.64739e-05	0.000229795
ENSGALG00000003183	C11H16orf70	chromosome 11 open reading frame, human C16orf70	1567.65	2.65905e-05	0.000230673
ENSGALG00000052786		zinc finger protein 185-like	181.157	2.66854e-05	0.000231361
ENSGALG00000011875	TRPC3	transient receptor potential cation channel subfamily C member 3	258.372	2.67379e-05	0.000231682
ENSGALG00000009507	PLEKHH1	pleckstrin homology, MyTH4 and FERM domain containing H1	248.013	2.70307e-05	0.000234083
ENSGALG00000037316	OCLN	occludin	141.528	2.70861e-05	0.000234426
ENSGALG00000016811	SEPTIN10	septin 14	506.958	2.72505e-05	0.000235712
ENSGALG00000020737	KLHL23	kelch like family member 23	31.0482	2.74102e-05	0.000236956
ENSGALG00000039920	SNRK	SNF related kinase	4211.17	2.74739e-05	0.000237369
ENSGALG00000000692	CDK18	cyclin dependent kinase 18	805.658	2.75743e-05	0.000238098
ENSGALG00000011259	RPE65	RPE65, retinoid isomerohydrolase	14160	2.77136e-05	0.000239162
ENSGALG00000010163	LGR5	leucine rich repeat containing G protein-coupled receptor 5	572.313	2.78902e-05	0.000240547
ENSGALG00000005336	GUK1	guanylate kinase 1	2626.8	2.79142e-05	0.000240614
ENSGALG00000015218	SLC19A2	solute carrier family 19 member 2	69.4574	2.83413e-05	0.000244155
ENSGALG00000029142	ORMDL3	ORMDL sphingolipid biosynthesis regulator 3	2854.9	2.83646e-05	0.000244214
ENSGALG00000029020	PLPP4	phospholipid phosphatase 4	649.016	2.84827e-05	0.00024509
ENSGALG00000008962	MSH2	mutS homolog 2	883.507	2.85803e-05	0.000245787
ENSGALG00000000684	KLHDC8A	kelch domain containing 8A	993.472	2.86857e-05	0.000246552
ENSGALG00000010025	SNX32	sorting nexin 32	2013.71	2.87048e-05	0.000246573
ENSGALG00000031117	STK17A	serine/threonine kinase 17a	294.782	2.87995e-05	0.000247244
ENSGALG00000050054			938.181	2.90847e-05	0.000249548
ENSGALG00000049399	DCAF15	DDB1 and CUL4 associated factor 15	564.595	2.91364e-05	0.000249848
ENSGALG00000005753		nuclear cap binding protein subunit 2, 20kDa	1968.95	2.97209e-05	0.000254714
ENSGALG00000001805		matrix remodeling associated 7	4053.94	2.99424e-05	0.000256464
ENSGALG00000014298	RFC1	replication factor C subunit 1	2000.54	3.01419e-05	0.000258025
ENSGALG00000009805	PPM1H	protein phosphatase, Mg2+/Mn2+ dependent 1H	629.061	3.0453e-05	0.000260538
ENSGALG00000012142	KCNA4	potassium voltage-gated channel subfamily A member 4	464.706	3.04933e-05	0.000260733
ENSGALG00000000674	MYO1D	myosin ID	976.214	3.05535e-05	0.000261098
ENSGALG00000006013	ZNF512B	zinc finger protein 512B	3258.89	3.0651e-05	0.000261781
ENSGALG00000041722	STX1A	syntaxin 1A	6204.47	3.09936e-05	0.000264556
ENSGALG00000006219	PRKAG2	protein kinase AMP-activated non-catalytic subunit gamma 2	732.223	3.11815e-05	0.000266007
ENSGALG00000015123	ZDHHC23	zinc finger DHHC-type containing 23	293.308	3.1611e-05	0.000269517
ENSGALG00000053043	CARHSP1	calcium regulated heat stable protein 1	1717.86	3.16702e-05	0.000269867
ENSGALG00000028570	C6orf132	chromosome 6 open reading frame 132	6.58305	3.17021e-05	0.000269984
ENSGALG00000013211	ST8SIA1	ST8 alpha-N-acetyl-neuraminide alpha-2,8-sialyltransferase 1	192.779	3.20503e-05	0.000272794
ENSGALG00000036294	CAP1	adenylate cyclase associated protein 1	3791.58	3.21157e-05	0.000273194
ENSGALG00000028207		zinc finger B-box domain containing	291.159	3.23924e-05	0.000275391
ENSGALG00000007184	FEZF2	FEZ family zinc finger 2	438.422	3.3021e-05	0.000280575
ENSGALG00000042400	CASK	calcium/calmodulin dependent serine protein kinase	5370.54	3.31331e-05	0.000281367
ENSGALG00000032546	MYEF2	myelin expression factor 2	1504.45	3.31576e-05	0.000281414
ENSGALG00000052307	RPP25	ribonuclease P/MRP subunit p25	732.283	3.34792e-05	0.000283982
ENSGALG00000042030	P4HA3	prolyl 4-hydroxylase subunit alpha 3	418.163	3.36712e-05	0.000285306
ENSGALG00000032146	SLC4A5	solute carrier family 4 member 5	5787.73	3.36736e-05	0.000285306
ENSGALG00000008438	SLC35C1	solute carrier family 35 member C1	1212.36	3.3884e-05	0.000286926
ENSGALG00000040783		microtubule associated protein 4	22806.5	3.42796e-05	0.00029011
ENSGALG00000012124	PELI2	pellino E3 ubiquitin protein ligase family member 2	726.55	3.43713e-05	0.000290721
ENSGALG00000021688	CD320	CD320 molecule	425.602	3.45402e-05	0.000291984
ENSGALG00000043641	JUND	JunD proto-oncogene, AP-1 transcription factor subunit	920.047	3.47925e-05	0.00029395
ENSGALG00000047024	ZNF469	zinc finger protein 469	293.102	3.51167e-05	0.000296521
ENSGALG00000014832	PRKAA1	protein kinase AMP-activated catalytic subunit alpha 1	826.354	3.51574e-05	0.000296696
ENSGALG00000001174	RCC1L	RCC1 like	409.662	3.521e-05	0.000296972
ENSGALG00000027159		CNKSR family member 3	513.034	3.54267e-05	0.000298631
ENSGALG00000014922	ROCK1	Rho-associated, coiled-coil containing protein kinase 1	2505.51	3.5454e-05	0.000298692
ENSGALG00000014083	INTS13	integrator complex subunit 13	2154.88	3.5659e-05	0.000300249
ENSGALG00000006480	TCF7	transcription factor 7 (T-cell specific, HMG-box)	50.8693	3.57297e-05	0.000300674
ENSGALG00000028871	SLC38A3	solute carrier family 38 member 3	8131.16	3.66878e-05	0.000308563
ENSGALG00000012387	NUP43	nucleoporin 43	391.567	3.71867e-05	0.000312582
ENSGALG00000011794	DDX47	DEAD-box helicase 47	958.972	3.72432e-05	0.000312805
ENSGALG00000011193	C3H6orf120	chromosome 3 C6orf120 homolog	874.522	3.72552e-05	0.000312805
ENSGALG00000033598	HIRA	histone cell cycle regulator	1696.34	3.77001e-05	0.000316362
ENSGALG00000015778	GABRR1	gamma-aminobutyric acid type A receptor rho1 subunit	613.963	3.77527e-05	0.000316625
ENSGALG00000028928	LCAT	lecithin-cholesterol acyltransferase	68.9205	3.79295e-05	0.000317929
ENSGALG00000011548	PPP1R13B	protein phosphatase 1 regulatory subunit 13B	3735.07	3.80171e-05	0.000318484
ENSGALG00000054937		rho GTPase-activating protein 7-like	21.4874	3.80421e-05	0.000318514
ENSGALG00000030925	LHPP	phospholysine phosphohistidine inorganic pyrophosphate phosphatase	786.539	3.82323e-05	0.000319787
ENSGALG00000034876	PDP1	pyruvate dehyrogenase phosphatase catalytic subunit 1	923.456	3.8237e-05	0.000319787
ENSGALG00000016583	ESCO2	establishment of sister chromatid cohesion N-acetyltransferase 2	226.344	3.85226e-05	0.000321994
ENSGALG00000004816		folliculin	1459.75	3.92933e-05	0.000328249
ENSGALG00000004612	MTHFR	methylenetetrahydrofolate reductase	1955.09	3.93149e-05	0.000328249
ENSGALG00000016304	LRRC1	leucine rich repeat containing 1	915.69	3.96273e-05	0.000330671
ENSGALG00000007408	MPP7	membrane palmitoylated protein 7	905.202	3.97932e-05	0.00033187
ENSGALG00000048936			357.501	4.01383e-05	0.000334561
ENSGALG00000032373		transforming acidic coiled-coil containing protein 2	905.013	4.03468e-05	0.000336111
ENSGALG00000002881	C26H6ORF125	chromosome 26 open reading frame, human C6orf125	310.103	4.04121e-05	0.000336466
ENSGALG00000045499	TCFL5	transcription factor like 5	115.581	4.05024e-05	0.00033703
ENSGALG00000028551		glutathione S-transferase-like	370.132	4.0592e-05	0.000337587
ENSGALG00000043372	RUNX3	runt related transcription factor 3	6.69968	4.06425e-05	0.000337818
ENSGALG00000047357			4166.65	4.10181e-05	0.000340637
ENSGALG00000017197	CNTN5	contactin 5	887.882	4.10274e-05	0.000340637
ENSGALG00000009602	MYO3B	myosin IIIB	789.549	4.11177e-05	0.000341197
ENSGALG00000032518	NCALD	neurocalcin delta	2013.85	4.1167e-05	0.000341416
ENSGALG00000011020	CYCS	cytochrome c, somatic	1579.37	4.16135e-05	0.000344927
ENSGALG00000004684	IPPK	inositol-pentakisphosphate 2-kinase	992.984	4.17275e-05	0.000345679
ENSGALG00000038634	KIT	KIT proto-oncogene receptor tyrosine kinase	906.022	4.20751e-05	0.000348365
ENSGALG00000010282	TMEM63B	transmembrane protein 63B	7298.89	4.29993e-05	0.00035582
ENSGALG00000038813	KLHL41	kelch like family member 41	122.039	4.30266e-05	0.000355847
ENSGALG00000015548	RNF20	ring finger protein 20	4621.22	4.31945e-05	0.000357038
ENSGALG00000027874	CHAC1	ChaC glutathione specific gamma-glutamylcyclotransferase 1	93.8931	4.33385e-05	0.000358029
ENSGALG00000034618	DCAF13	DDB1 and CUL4 associated factor 13	1942.23	4.33909e-05	0.000358263
ENSGALG00000008628			622.323	4.36364e-05	0.000360091
ENSGALG00000013941	PDE7B	phosphodiesterase 7B	448.319	4.3854e-05	0.000361686
ENSGALG00000037521	PRCP	prolylcarboxypeptidase	612.22	4.40507e-05	0.000362979
ENSGALG00000041112	TRAM1L1	translocation associated membrane protein 1-like 1	1168.03	4.40595e-05	0.000362979
ENSGALG00000004205	SOAT1	sterol O-acyltransferase 1	436.511	4.42163e-05	0.00036407
ENSGALG00000034693	MLLT6	MLLT6, PHD finger domain containing	5750.05	4.43585e-05	0.000365038
ENSGALG00000048263	MEPCE	methylphosphate capping enzyme	606.811	4.58226e-05	0.000376878
ENSGALG00000007647	MYO3A	myosin IIIA	5918.78	4.5976e-05	0.000377932
ENSGALG00000036497	SOX4	SRY-box 4	212.977	4.60648e-05	0.000378453
ENSGALG00000028543	FGFR4	fibroblast growth factor receptor 4	484.708	4.67583e-05	0.000383938
ENSGALG00000010035	NR3C2	nuclear receptor subfamily 3 group C member 2	1653.26	4.6855e-05	0.000384521
ENSGALG00000050605		AMMECR1 like	983.432	4.73327e-05	0.000388227
ENSGALG00000015119	SS18	SS18, nBAF chromatin remodeling complex subunit	1782.17	4.74386e-05	0.000388881
ENSGALG00000001073	NR6A1	nuclear receptor subfamily 6 group A member 1	166.035	4.75284e-05	0.000389403
ENSGALG00000033671	FREM2	FRAS1 related extracellular matrix protein 2	71.3414	4.75821e-05	0.000389629
ENSGALG00000004908		phosphoribosyl pyrophosphate synthetase 1-like 1	2410.1	4.80731e-05	0.000393433
ENSGALG00000053245		vitellogenin 3	11.9238	4.83891e-05	0.000395802
ENSGALG00000003369	KAT2A	lysine acetyltransferase 2A	712.066	4.88353e-05	0.000399233
ENSGALG00000051654	YLPM1	YLP motif containing 1	2769.16	4.91009e-05	0.000401183
ENSGALG00000047514			37.46	4.91351e-05	0.000401243
ENSGALG00000008040		putative acyl-CoA dehydrogenase AidB-like	163.091	4.91674e-05	0.000401287
ENSGALG00000048712	RNF115	ring finger protein 115	1087.26	4.92028e-05	0.000401356
ENSGALG00000053000	DNAAF9	chromosome 4 open reading frame, human C20orf194	13723.5	4.93941e-05	0.000402695
ENSGALG00000011036	HNRNPA2B1	heterogeneous nuclear ribonucleoprotein A2/B1	22268.3	4.98171e-05	0.000405922
ENSGALG00000007045	ADGRA1	adhesion G protein-coupled receptor A1	1857.95	4.99411e-05	0.00040671
ENSGALG00000000209	PRNP	prion protein	11981.5	5.01306e-05	0.000407983
ENSGALG00000031440	PTPRU	protein tyrosine phosphatase, receptor type U	2554.71	5.01522e-05	0.000407983
ENSGALG00000036838		peroxidasin like	453.069	5.02014e-05	0.00040816
ENSGALG00000010118	MIPOL1	mirror-image polydactyly 1	94.0927	5.03609e-05	0.000409234
ENSGALG00000013167	SDHA	succinate dehydrogenase complex flavoprotein subunit A	4327.91	5.09957e-05	0.000414166
ENSGALG00000001048	OLFML2A	olfactomedin like 2A	847.494	5.10679e-05	0.000414527
ENSGALG00000004334	MYLK3	myosin light chain kinase 3	232.341	5.14066e-05	0.000417048
ENSGALG00000011469	IGFBP2	insulin like growth factor binding protein 2	747.386	5.14567e-05	0.000417228
ENSGALG00000030871	BCL2L10	BCL2 like 10	2042.07	5.16524e-05	0.000418587
ENSGALG00000016328	GSTA2	glutathione S-transferase alpha 2	618.82	5.21858e-05	0.000422679
ENSGALG00000005550	ST6GAL1	ST6 beta-galactoside alpha-2,6-sialyltransferase 1	1725.18	5.26307e-05	0.000426052
ENSGALG00000009774	ELF2	E74 like ETS transcription factor 2	1270.62	5.27537e-05	0.000426815
ENSGALG00000040428	MAVS	mitochondrial antiviral signaling protein	494.696	5.30034e-05	0.000428602
ENSGALG00000002883	SCAPER	S-phase cyclin A associated protein in the ER	1594.11	5.30432e-05	0.000428692
ENSGALG00000036201	GALK2	galactokinase 2	604.935	5.37243e-05	0.000433961
ENSGALG00000037686	NBN	nibrin	402.613	5.42706e-05	0.000438136
ENSGALG00000030789	PGAP1	post-GPI attachment to proteins 1	127.999	5.47627e-05	0.000441869
ENSGALG00000011816	ENGASE	endo-beta-N-acetylglucosaminidase	151.616	5.55245e-05	0.000447774
ENSGALG00000002132	KCNIP1	potassium voltage-gated channel interacting protein 1	202.975	5.56402e-05	0.000448464
ENSGALG00000037030	CREBL2	cAMP responsive element binding protein like 2	1993.98	5.59038e-05	0.000450344
ENSGALG00000004152	C9orf78	chromosome 17 C9orf78 homolog	1033.03	5.59628e-05	0.000450576
ENSGALG00000041969	MTSS1	MTSS1, I-BAR domain containing	5675.46	5.60868e-05	0.00045133
ENSGALG00000028283	CCDC92B	coiled-coil domain containing 92B	962.334	5.87941e-05	0.000472861
ENSGALG00000015959	SMAP1	small ArfGAP 1	2393.02	5.92025e-05	0.000475889
ENSGALG00000012041	ACTR10	actin-related protein 10 homolog	2598.57	5.93956e-05	0.000477183
ENSGALG00000010166	VLDLR	very low density lipoprotein receptor	2425.9	5.98141e-05	0.000480286
ENSGALG00000005135	SERPINE2	serpin family E member 2	2390.6	6.00391e-05	0.000481833
ENSGALG00000033926	CBX1	chromobox 1	2649.46	6.19494e-05	0.000496897
ENSGALG00000007178	FADS2	fatty acid desaturase 2	5020.94	6.21073e-05	0.000497895
ENSGALG00000036359	RUVBL2	ruvB-like 2	1038.5	6.26947e-05	0.000502333
ENSGALG00000006294	PSMD2	proteasome 26S subunit, non-ATPase 2	5403.66	6.30171e-05	0.000504645
ENSGALG00000016580	SCARA5	scavenger receptor class A, member 5 (putative)	16.2765	6.37613e-05	0.00051033
ENSGALG00000008073	NF2	neurofibromin 2	1970.56	6.39147e-05	0.000511284
ENSGALG00000043460	SOX2	SRY-box 2	824.76	6.41881e-05	0.000513195
ENSGALG00000043694	RAPGEF4	Rap guanine nucleotide exchange factor 4	3525.37	6.4527e-05	0.000515628
ENSGALG00000031275	TUBB6	tubulin beta 6 class V	193.196	6.53217e-05	0.000521698
ENSGALG00000037739	STK25	serine/threonine kinase 25	4148.36	6.59201e-05	0.000526195
ENSGALG00000001144	ZNF346	zinc finger protein 346	1302.13	6.60734e-05	0.000527136
ENSGALG00000040152	CCNJL	cyclin J-like	56.5876	6.71341e-05	0.000535311
ENSGALG00000035201	HSPA14	heat shock protein family A (Hsp70) member 14	1228.45	6.72881e-05	0.000536253
ENSGALG00000028539	TRAPPC3L	trafficking protein particle complex 3 like	78.1736	6.84295e-05	0.000545057
ENSGALG00000023950	CR1L	complement C3b/C4b receptor 1 like	596.555	6.87582e-05	0.000547383
ENSGALG00000016518	PHKA2	phosphorylase kinase regulatory subunit alpha 2	982.706	6.8862e-05	0.000547917
ENSGALG00000002648			618.685	6.91951e-05	0.000550273
ENSGALG00000002830	NUDT3	nudix hydrolase 3	439.008	6.96193e-05	0.000553351
ENSGALG00000033150	MIDN	midnolin	541.645	6.97912e-05	0.000554348
ENSGALG00000015970	COL9A1	collagen type IX alpha 1 chain	272.588	6.98192e-05	0.000554348
ENSGALG00000009667	MFAP3L	microfibrillar associated protein 3 like	879.452	6.99587e-05	0.00055516
ENSGALG00000015156	NMRK1	nicotinamide riboside kinase 1	308.855	7.03497e-05	0.000557965
ENSGALG00000004646	FBXO44	F-box protein 44	155.669	7.04552e-05	0.000558505
ENSGALG00000035743		ATPase secretory pathway Ca2+ transporting 2	87.4625	7.115e-05	0.000563712
ENSGALG00000012311	UBE2D3	ubiquitin conjugating enzyme E2 D3	3695.63	7.13225e-05	0.000564779
ENSGALG00000041331	RRP12	ribosomal RNA processing 12 homolog	1274.59	7.14541e-05	0.00056552
ENSGALG00000043389			147.188	7.15328e-05	0.000565842
ENSGALG00000026822	WDR81	WD repeat domain 81	2137.82	7.18577e-05	0.000568111
ENSGALG00000006437	NOM1	nucleolar protein with MIF4G domain 1	189.142	7.24004e-05	0.000572097
ENSGALG00000050404			82.6357	7.27277e-05	0.000574379
ENSGALG00000011491	DYNC1LI1	dynein cytoplasmic 1 light intermediate chain 1	3962.08	7.32152e-05	0.000577923
ENSGALG00000041662	OPN4-1	photopigment melanopsin-like	1694.68	7.34265e-05	0.000579284
ENSGALG00000005929		mastermind like transcriptional coactivator 1	329.452	7.35242e-05	0.000579556
ENSGALG00000006947	BDH1A	3-hydroxybutyrate dehydrogenase, type 1 A	2871.65	7.35389e-05	0.000579556
ENSGALG00000027415	GRIN2C	glutamate ionotropic receptor NMDA type subunit 2C	1500.6	7.37417e-05	0.000580848
ENSGALG00000003161	GDF3	growth differentiation factor 3	5385.78	7.38022e-05	0.000580879
ENSGALG00000000667	EDN2	endothelin 2	638.379	7.38236e-05	0.000580879
ENSGALG00000043451	DNAL4	dynein axonemal light chain 4	866.096	7.39568e-05	0.000581506
ENSGALG00000052674			637.071	7.40123e-05	0.000581506
ENSGALG00000031105	SLC4A4	solute carrier family 4 member 4	1624.53	7.40205e-05	0.000581506
ENSGALG00000008418	LARGE2	LARGE xylosyl- and glucuronyltransferase 2	411.399	7.41569e-05	0.00058227
ENSGALG00000012185	PLA2G12A	phospholipase A2 group XIIA	107.458	7.53282e-05	0.000591156
ENSGALG00000035502	ZBTB39	zinc finger and BTB domain containing 39	233.117	7.60642e-05	0.000596617
ENSGALG00000007994	PARD6B	par-6 family cell polarity regulator beta	310.242	7.61282e-05	0.000596805
ENSGALG00000004115	DNAJA2	DnaJ heat shock protein family (Hsp40) member A2	3619.05	7.6192e-05	0.000596991
ENSGALG00000001522	PHF20	PHD finger protein 20	2411.1	7.64185e-05	0.000598451
ENSGALG00000026658	LACTBL1	lactamase beta like 1	4543.73	7.77159e-05	0.000608291
ENSGALG00000001093	TCF3	transcription factor 3	1295.25	7.86583e-05	0.000615243
ENSGALG00000002461			859.788	7.86927e-05	0.000615243
ENSGALG00000003885		KIAA1614	1070.02	7.8728e-05	0.000615243
ENSGALG00000005849	PPDPF	pancreatic progenitor cell differentiation and proliferation factor	3809.38	7.8924e-05	0.000616451
ENSGALG00000039071		importin 4	901.791	8.05826e-05	0.000629076
ENSGALG00000009945	CPM	carboxypeptidase M	88.6726	8.06891e-05	0.000629578
ENSGALG00000003113	RGS14	regulator of G-protein signaling 14	1319.99	8.07955e-05	0.000630078
ENSGALG00000033404	RARG	retinoic acid receptor gamma-like	313.526	8.15169e-05	0.000635371
ENSGALG00000003563	YARS	tyrosyl-tRNA synthetase	2316.76	8.2048e-05	0.00063887
ENSGALG00000035260	RBM14	RNA binding motif protein 14	1390.2	8.20846e-05	0.00063887
ENSGALG00000014936	ESCO1	establishment of sister chromatid cohesion N-acetyltransferase 1	581.34	8.20945e-05	0.00063887
ENSGALG00000017199	MAML2	mastermind like transcriptional coactivator 2	347.093	8.27245e-05	0.000643437
ENSGALG00000007443	TMLHE	trimethyllysine hydroxylase, epsilon	430.792	8.29686e-05	0.000644736
ENSGALG00000029295	AZIN1	antizyme inhibitor 1	6897.17	8.29782e-05	0.000644736
ENSGALG00000033195	IGF2BP2	insulin like growth factor 2 mRNA binding protein 2	1201.82	8.35284e-05	0.00064866
ENSGALG00000029324			165.548	8.35702e-05	0.00064866
ENSGALG00000008940		spectrin beta, non-erythrocytic 5	385.118	8.42472e-05	0.000653574
ENSGALG00000002473	GPR157	G protein-coupled receptor 157	44.2036	8.44465e-05	0.000654779
ENSGALG00000029011	SLC35F1	solute carrier family 35 member F1	450.633	8.45419e-05	0.000655177
ENSGALG00000008376	EIF2B5	eukaryotic translation initiation factor 2B subunit epsilon	1758.19	8.46966e-05	0.000656035
ENSGALG00000002273	LYRM1	LYR motif containing 1	911.077	8.48267e-05	0.000656479
ENSGALG00000004416	TTC19	tetratricopeptide repeat domain 19	757.758	8.4842e-05	0.000656479
ENSGALG00000001817	CTCF	CCCTC-binding factor	3398.83	8.51411e-05	0.000658451
ENSGALG00000006355	SPTY2D1	SPT2 chromatin protein domain containing 1	682.52	8.56963e-05	0.000662401
ENSGALG00000008569	CHP1	calcineurin like EF-hand protein 1	2182.27	8.61473e-05	0.000665541
ENSGALG00000013537	TPM3	tropomyosin 3	4504.74	8.65033e-05	0.000667946
ENSGALG00000003568	PPP1R16B	protein phosphatase 1 regulatory subunit 16B	749.87	8.70874e-05	0.000672107
ENSGALG00000026091	CACNG4	calcium voltage-gated channel auxiliary subunit gamma 4	791.139	8.7535e-05	0.000675212
ENSGALG00000015849	ME1	malic enzyme 1	3947.56	8.77531e-05	0.000676544
ENSGALG00000013765		LTV1 ribosome biogenesis factor	617.807	8.79955e-05	0.000678061
ENSGALG00000039891	ANP32E	acidic nuclear phosphoprotein 32 family member E	17982.4	8.87367e-05	0.000683419
ENSGALG00000011812		sulfotransferase family 1E member 1	131.983	8.90088e-05	0.00068516
ENSGALG00000003293	MBTPS1	membrane bound transcription factor peptidase, site 1	1414.36	8.91077e-05	0.000685568
ENSGALG00000007023	PRKAR2A	protein kinase cAMP-dependent type II regulatory subunit alpha	1463.54	8.92224e-05	0.000686096
ENSGALG00000010583	VIT	vitrin	1624.09	9.07566e-05	0.000697533
ENSGALG00000030070	QDPR	quinoid dihydropteridine reductase	1303.14	9.10018e-05	0.000699057
ENSGALG00000030511	SLC19A1	solute carrier family 19 member 1	1551.5	9.13358e-05	0.000701261
ENSGALG00000043701	ELK3	ELK3, ETS transcription factor	185.632	9.18593e-05	0.000704917
ENSGALG00000008054		acidic nuclear phosphoprotein 32 family member A	5825.18	9.20346e-05	0.000705898
ENSGALG00000011464	EIF5	eukaryotic translation initiation factor 5	9305.54	9.2151e-05	0.000706428
ENSGALG00000041732	NOL4L	chromosome 20 open reading frame, human C20orf112	1277.8	9.23251e-05	0.000707398
ENSGALG00000038769	USH1G	USH1 protein network component sans	294.74	9.24622e-05	0.000708085
ENSGALG00000007386	LUC7L3	LUC7 like 3 pre-mRNA splicing factor	7529.45	9.29297e-05	0.000711299
ENSGALG00000027887		C1q and tumor necrosis factor related protein 3	66.7626	9.35184e-05	0.000715437
ENSGALG00000007211	CDH22	cadherin 22	2055.95	9.4115e-05	0.000719632
ENSGALG00000001684	SEC14L1	SEC14 like lipid binding 1	1549.09	9.42161e-05	0.000720035
ENSGALG00000012367	TRIM9	tripartite motif containing 9	3010.96	9.48323e-05	0.000724373
ENSGALG00000004710	TMOD3	tropomodulin 3	535.36	9.54604e-05	0.000728797
ENSGALG00000015967	LRRTM1	leucine rich repeat transmembrane neuronal 1	1215.36	9.57359e-05	0.000730526
ENSGALG00000009603		prolactin-like protein	18.74	9.58451e-05	0.000730985
ENSGALG00000006824	USP19	ubiquitin specific peptidase 19	3482.9	9.62195e-05	0.000733464
ENSGALG00000041501	AMER3	APC membrane recruitment protein 3	116.126	9.64429e-05	0.000734501
ENSGALG00000037675	COL14A1	collagen type XIV alpha 1 chain	415.251	9.64541e-05	0.000734501
ENSGALG00000048034		chaperonin containing TCP1 subunit 3	5080.62	9.66278e-05	0.000735448
ENSGALG00000012033	SGSM3	small G protein signaling modulator 3	600.53	9.74565e-05	0.000741377
ENSGALG00000009595	TWF1	twinfilin actin binding protein 1	4602.54	9.75267e-05	0.000741531
ENSGALG00000026033	SYT2	synaptotagmin 2	289.881	9.76446e-05	0.000741905
ENSGALG00000027696		ectoderm-neural cortex protein 1-like	32.3537	9.76754e-05	0.000741905
ENSGALG00000037625	FBN3	fibrillin 3	68.4385	9.80319e-05	0.000744233
ENSGALG00000029175	EFNB2	ephrin B2	549.866	9.81905e-05	0.000745057
ENSGALG00000016896	ABCC4	ATP binding cassette subfamily C member 4	231.591	9.84422e-05	0.000746587
ENSGALG00000004832	RBM41	RNA binding motif protein 41	217.35	9.9328e-05	0.000752922
ENSGALG00000037944	LNPK	lunapark, ER junction formation factor	1491.15	9.94729e-05	0.000753636
ENSGALG00000010491	PWWP2B	PWWP domain containing 2B	695.58	9.99037e-05	0.000756163
ENSGALG00000009568	SPOCK3	SPARC/osteonectin, cwcv and kazal like domains proteoglycan 3	12007.7	9.99079e-05	0.000756163
ENSGALG00000014023	H2AFZ	H2A histone family, member Z	1605.46	0.000101113	0.000764894
ENSGALG00000028148	PHF13	PHD finger protein 13	586.927	0.000101423	0.000766851
ENSGALG00000010618	SLC30A6	solute carrier family 30 member 6	696.567	0.000101557	0.000767473
ENSGALG00000042759	PRKX	protein kinase, X-linked	204.955	0.000102131	0.000771418
ENSGALG00000003928	LHX3	LIM homeobox 3	1773.43	0.000102285	0.000772193
ENSGALG00000009944	KAT7	lysine acetyltransferase 7	3172.48	0.000103095	0.000777912
ENSGALG00000002287	CRB1	crumbs cell polarity complex component 1	1928.88	0.000103181	0.00077817
ENSGALG00000030561		dual specificity testis-specific protein kinase 1-like	699.2	0.000104745	0.000789559
ENSGALG00000032618	DUSP5	dual specificity phosphatase 5	798.471	0.000104923	0.000790504
ENSGALG00000016164	ABCG1	ATP binding cassette subfamily G member 1	1148.94	0.00010545	0.000794076
ENSGALG00000010538	TTC27	tetratricopeptide repeat domain 27	729.042	0.000106321	0.000800228
ENSGALG00000004918	RAB9B	RAB9B, member RAS oncogene family	558.433	0.000106523	0.000801341
ENSGALG00000010859	EPGN	epithelial mitogen	140.798	0.000107304	0.000806621
ENSGALG00000018998	UNC5A	unc-5 netrin receptor A	1094.09	0.000107333	0.000806621
ENSGALG00000007543	APCDD1L	APC down-regulated 1 like	13.8108	0.000110821	0.000832177
ENSGALG00000000094	ADIPOR1	adiponectin receptor 1	2736.84	0.000110845	0.000832177
ENSGALG00000001788	ADPGK	ADP dependent glucokinase	1588.34	0.000111027	0.000833125
ENSGALG00000051335	INO80C	INO80 complex subunit C	398.633	0.000112223	0.000841671
ENSGALG00000011211	HACL1	2-hydroxyacyl-CoA lyase 1	1197	0.000113625	0.000851759
ENSGALG00000011164		chimerin 2	4690.94	0.000113942	0.000853705
ENSGALG00000003861		HECT and RLD domain containing E3 ubiquitin protein ligase 4	1504.99	0.000114334	0.00085621
ENSGALG00000031170	ADCY1	adenylate cyclase 1	136.046	0.000115839	0.000867048
ENSGALG00000036095	BICC1	BicC family RNA binding protein 1	602.465	0.000116118	0.000868695
ENSGALG00000005626	TPST2	tyrosylprotein sulfotransferase 2	614.519	0.00011649	0.000871047
ENSGALG00000010924	NFIA	nuclear factor I A	569.734	0.000117338	0.000876942
ENSGALG00000036971	FGF12	fibroblast growth factor 12	2613.47	0.000117472	0.000877242
ENSGALG00000036896		cilia and flagella associated protein 43	481.848	0.000117496	0.000877242
ENSGALG00000016241	ATP6AP2	ATPase H+ transporting accessory protein 2	10268.3	0.000117794	0.000879028
ENSGALG00000008182	CHAC2	ChaC cation transport regulator homolog 2	66.8706	0.000119458	0.000890794
ENSGALG00000006237	PKN2	protein kinase N2	2844.16	0.000119526	0.000890794
ENSGALG00000007979	CALML4	calmodulin like 4	452.032	0.00011955	0.000890794
[truncated: 12,896 more rows]

## Sheet: S2B. Retina_open_eyes
ensembl_gene_id	gene_name	description	baseMean	p-value	p-adj
ENSGALG00000005521	PER2	period circadian clock 2	5731.29	0	0
ENSGALG00000012464	SOUL	SOUL protein	46344.5	0	0
ENSGALG00000009700	PDK4	pyruvate dehydrogenase kinase 4	3244.02	0	0
ENSGALG00000005128	PTPDC1	protein tyrosine phosphatase domain containing 1	1051.53	0	0
ENSGALG00000038217	CD82	CD82 molecule	4045.13	0	0
ENSGALG00000002800	GRK7	G protein-coupled receptor kinase 7	3041.81	0	0
ENSGALG00000004251	ARR3	arrestin 3	21572.9	0	2.56151e-305
ENSGALG00000006236	TPH1	tryptophan hydroxylase 1	1015.28	1.46363e-296	2.66838e-293
ENSGALG00000005378	ARNTL	aryl hydrocarbon receptor nuclear translocator like	1480.25	3.47392e-295	5.62968e-292
ENSGALG00000001035		nuclear receptor subfamily 1, group D, member 1	2424.92	1.29967e-256	1.89556e-253
ENSGALG00000000573	PER3	period circadian clock 3	3800.8	1.7402e-246	2.30734e-243
ENSGALG00000002093	NR2E3	nuclear receptor subfamily 2 group E member 3	583.387	2.24885e-244	2.73329e-241
ENSGALG00000016828	GRTP1	growth hormone regulated TBC protein 1	2741.03	2.71709e-235	3.04836e-232
ENSGALG00000016444	ODC1	ornithine decarboxylase 1	2590.29	9.18495e-234	9.56875e-231
ENSGALG00000010854		histone deacetylase 9	2562.89	4.72991e-229	4.59905e-226
ENSGALG00000015209	NFIL3	nuclear factor, interleukin 3 regulated	1605.17	1.2851e-228	1.17145e-225
ENSGALG00000009052	LBH	limb bud and heart development	14632.4	1.01365e-215	8.69651e-213
ENSGALG00000011524	PPEF2	protein phosphatase with EF-hand domain 2	976.005	7.71753e-197	6.25334e-194
ENSGALG00000039826	CNGA3	cyclic nucleotide gated channel alpha 3	2614.82	2.31944e-194	1.78047e-191
ENSGALG00000001606	INPP5B	inositol polyphosphate-5-phosphatase B	2750.83	1.44746e-191	1.05556e-188
ENSGALG00000015388	PRDM1	PR/SET domain 1	606.203	1.8991e-190	1.31897e-187
ENSGALG00000036964			2009.41	1.04583e-188	6.93335e-186
ENSGALG00000049455			5006.52	4.20019e-185	2.66347e-182
ENSGALG00000054783	NDRG1	N-myc downstream regulated 1	11863.8	4.14221e-180	2.51725e-177
ENSGALG00000024047	MYCL	v-myc avian myelocytomatosis viral oncogene lung carcinoma derived homolog	285.604	1.16431e-177	6.79256e-175
ENSGALG00000051021			1964.13	1.33029e-176	7.46244e-174
ENSGALG00000013007			2219.55	1.00857e-168	5.44813e-166
ENSGALG00000012638	CRY1	cryptochrome circadian regulator 1	4524.08	7.3577e-156	3.83257e-153
ENSGALG00000015374	RBP4	retinol binding protein 4	38293.9	4.82209e-153	2.42518e-150
ENSGALG00000050470	OPN1LW	opsin 1 (cone pigments), long-wave-sensitive (color blindness, protan)	78547.1	1.77482e-152	8.62856e-150
ENSGALG00000016774	NPAS2	neuronal PAS domain protein 2	1450.02	5.59643e-152	2.63303e-149
ENSGALG00000014096	ARNTL2	aryl hydrocarbon receptor nuclear translocator-like 2	2921.68	1.65818e-149	7.55769e-147
ENSGALG00000009837	DTL	denticleless E3 ubiquitin protein ligase homolog	330.714	9.76061e-149	4.31389e-146
ENSGALG00000002848	OPN1MSW	opsin, green sensitive (rhodopsin-like)	10728.9	3.38474e-144	1.45195e-141
ENSGALG00000028324			822.73	1.81497e-140	7.56324e-138
ENSGALG00000031301	TULP1	tubby like protein 1	2985.77	6.4222e-139	2.60188e-136
ENSGALG00000001955	AANAT	aralkylamine N-acetyltransferase	2301.34	5.44769e-135	2.14742e-132
ENSGALG00000042396	SLC12A7	solute carrier family 12 member 7	6087.2	2.67892e-134	1.02821e-131
ENSGALG00000015373	PDE6B	phosphodiesterase 6B	2399.7	3.69948e-133	1.38351e-130
ENSGALG00000029521		SKI family transcriptional corepressor 1	599.702	3.27829e-131	1.19535e-128
ENSGALG00000014861	NIM1K	NIM1 serine/threonine protein kinase	966.725	1.09443e-130	3.89325e-128
ENSGALG00000006626	PDE6C	phosphodiesterase 6C	11880.9	3.76487e-130	1.30739e-127
ENSGALG00000047662	NR1D1	nuclear receptor subfamily 1 group D member 1	1425.77	1.37786e-129	4.67351e-127
ENSGALG00000011291	NR1D2	nuclear receptor subfamily 1 group D member 2	6022.66	2.87809e-129	9.5402e-127
ENSGALG00000005747		serine protease 23-like	445.227	2.00437e-126	6.4964e-124
ENSGALG00000009383	SAMD7	sterile alpha motif domain containing 7	639.364	7.17286e-126	2.27426e-123
ENSGALG00000050857	PTPN20	FERM and PDZ domain containing 2	7087.15	5.87987e-125	1.82464e-122
ENSGALG00000005146	PDP2	pyruvate dehyrogenase phosphatase catalytic subunit 2	972.219	7.16209e-123	2.17623e-120
ENSGALG00000039983	EEPD1	endonuclease/exonuclease/phosphatase family domain containing 1	690.393	1.20807e-120	3.59587e-118
ENSGALG00000040418	DGAT2	diacylglycerol O-acyltransferase 2	3219.45	1.06198e-118	3.09779e-116
ENSGALG00000015364	GUCA1C	guanylate cyclase activator 1C	2160.25	2.70743e-118	7.74272e-116
ENSGALG00000004917	DOC2B	double C2 domain beta	2594.32	2.87291e-118	8.05797e-116
ENSGALG00000005699	NLK	nemo like kinase	1599.55	2.87335e-116	7.90713e-114
ENSGALG00000007227	MSI1	musashi RNA binding protein 1	8258.76	1.45447e-115	3.92841e-113
ENSGALG00000016499			1418.44	4.54936e-115	1.20641e-112
ENSGALG00000008998	FAM179A	family with sequence similarity 179 member A	4176.1	4.02096e-113	1.04725e-110
ENSGALG00000032282	CALB1	calbindin 1	4134.16	9.5665e-112	2.44785e-109
ENSGALG00000003677	NTNG2	netrin G2	3554.68	1.05168e-111	2.6446e-109
ENSGALG00000015225	BLZF1	basic leucine zipper nuclear factor 1	2306.05	2.35105e-110	5.81186e-108
ENSGALG00000009063		PAS domain containing 1	2364.67	5.00011e-110	1.21544e-107
ENSGALG00000016281	DMD	dystrophin	6729.87	7.58673e-110	1.81397e-107
ENSGALG00000027122	APPL2	adaptor protein, phosphotyrosine interacting with PH domain and leucine zipper 2	2840.89	1.23379e-109	2.90239e-107
ENSGALG00000023933	G0S2	G0/G1 switch 2	1284.27	9.14812e-107	2.11786e-104
ENSGALG00000012748	ELOVL2	ELOVL fatty acid elongase 2	1143.93	6.93369e-106	1.58012e-103
ENSGALG00000011880	BBS7	Bardet-Biedl syndrome 7	3629.52	1.95147e-101	4.3788e-99
ENSGALG00000032319		retinol dehydrogenase 8 (all-trans)	2402.6	2.92172e-100	6.45655e-98
ENSGALG00000003033	STXBP4	syntaxin binding protein 4	3101.04	1.4617e-99	3.18193e-97
ENSGALG00000001362	CLK3	CDC like kinase 3	921.623	8.53156e-99	1.82989e-96
ENSGALG00000038733	TRAK1	trafficking kinesin protein 1	4511.14	4.67876e-97	9.88981e-95
ENSGALG00000001695	GABRA6	gamma-aminobutyric acid type A receptor alpha6 subunit	6897.14	1.60118e-94	3.33618e-92
ENSGALG00000031511	HIP1R	huntingtin interacting protein 1 related	1718.49	3.28629e-93	6.75079e-91
ENSGALG00000013892	MAP3K5	mitogen-activated protein kinase kinase kinase 5	1150.83	4.75146e-93	9.62501e-91
ENSGALG00000013725	LONRF1	LON peptidase N-terminal domain and ring finger 1	701.39	3.39947e-92	6.79195e-90
ENSGALG00000015897	IMPG1	interphotoreceptor matrix proteoglycan 1	11621.4	5.36108e-92	1.05664e-89
ENSGALG00000043727	NR4A1	nuclear receptor subfamily 4 group A member 1	558.577	5.53269e-91	1.07592e-88
ENSGALG00000008352	CKMT1B	creatine kinase, mitochondrial 1B	7863.71	4.64363e-89	8.91149e-87
ENSGALG00000007333	UBAP1L	ubiquitin associated protein 1 like	2254.98	2.11085e-88	3.99828e-86
ENSGALG00000048539	BHLHE41	basic helix-loop-helix family member e41	1413.21	3.34093e-88	6.24711e-86
ENSGALG00000003078	MMD	monocyte to macrophage differentiation associated	3251.44	8.98256e-86	1.65836e-83
ENSGALG00000001270	PRKCZ	protein kinase C zeta	1487.84	9.86218e-86	1.798e-83
ENSGALG00000000678	CITED4	Cbp/p300 interacting transactivator with Glu/Asp rich carboxy-terminal domain 4	5542.97	1.7559e-85	3.16171e-83
ENSGALG00000006670	PPP1R3C	protein phosphatase 1 regulatory subunit 3C	549.057	1.974e-85	3.51107e-83
ENSGALG00000001604		galactosidase beta 1 like 2	4410.78	2.73221e-84	4.80112e-82
ENSGALG00000006608		cytosolic 5'-nucleotidase 1A-like	381.682	7.708e-83	1.33835e-80
ENSGALG00000026214	LRTM2	leucine rich repeats and transmembrane domains 2	1127.66	9.06169e-83	1.55488e-80
ENSGALG00000029743	MED6	mediator complex subunit 6	1454.75	9.23358e-83	1.56595e-80
ENSGALG00000013223	CLEC3A	C-type lectin domain family 3 member A	2608.73	9.97976e-83	1.67304e-80
ENSGALG00000014978	IQGAP2	IQ motif containing GTPase activating protein 2	2491.53	8.39183e-82	1.39085e-79
ENSGALG00000003532	DDX5	DEAD-box helicase 5	23152.8	1.45704e-81	2.38774e-79
ENSGALG00000003243	RAD54L2	RAD54-like 2 (S. cerevisiae)	3601.39	1.91796e-81	3.10816e-79
ENSGALG00000004514	PDE6G	phosphodiesterase 6G	4003.92	2.9796e-81	4.77555e-79
ENSGALG00000042816	TP53BP2	tumor protein p53 binding protein 2	2378.85	1.01852e-80	1.61469e-78
ENSGALG00000042647			3060.37	1.48052e-80	2.32187e-78
ENSGALG00000038096	NOS2	nitric oxide synthase 2	950.486	5.04245e-80	7.82385e-78
ENSGALG00000027872	STBD1	starch binding domain 1	3817.25	4.89548e-79	7.51586e-77
ENSGALG00000002307	LRIT2	leucine rich repeat, Ig-like and transmembrane domains 2	4117.12	7.3453e-79	1.11595e-76
ENSGALG00000010820	CHGA	chromogranin A	33571.2	1.02933e-78	1.54771e-76
ENSGALG00000015304	SNX3	sorting nexin 3	1241.26	2.38322e-78	3.54687e-76
ENSGALG00000005007		dual specificity phosphatase 13-like	197.73	1.13453e-77	1.67143e-75
ENSGALG00000028801	YPEL2	yippee like 2	9790.35	7.0263e-77	1.02479e-74
ENSGALG00000031626		guanylyl cyclase-activating protein 1-like	1484.73	1.15683e-76	1.67052e-74
ENSGALG00000007349	RASL12	RAS like family 12	155.746	1.2635e-76	1.80667e-74
ENSGALG00000041775	ESRRB	estrogen related receptor beta	486.048	1.5912e-76	2.25316e-74
ENSGALG00000002638		serine racemase-like	5486.65	7.48315e-76	1.04944e-73
ENSGALG00000016830	CUL4A	cullin 4A	808.5	1.10155e-75	1.53011e-73
ENSGALG00000019867	WDCP	WD repeat and coiled coil containing	1535.63	1.87402e-75	2.57855e-73
ENSGALG00000034224	VXN	chromosome 2 open reading frame, human C8orf46	1741.86	3.39385e-75	4.6261e-73
ENSGALG00000000722		excitatory amino acid transporter 5-like	449.365	7.40047e-75	9.99406e-73
ENSGALG00000013265	GYS2	glycogen synthase 2	1726.68	2.21446e-74	2.96311e-72
ENSGALG00000008744	MCF2L2	MCF.2 cell line derived transforming sequence-like 2	3615.42	2.93058e-74	3.88569e-72
ENSGALG00000004675	RGS9BP	regulator of G-protein signaling 9 binding protein	16056.6	4.93044e-74	6.47842e-72
ENSGALG00000011715	HSPA2	heat shock 70kDa protein 2	2851.21	5.54562e-73	7.22169e-71
ENSGALG00000013085	PTPRO	protein tyrosine phosphatase, receptor type O	4600.04	8.36489e-73	1.07966e-70
ENSGALG00000048343		carboxylesterase 1 like 2	843.999	2.29536e-71	2.93665e-69
ENSGALG00000013624		family with sequence similarity 65, member B	4330.91	1.11035e-70	1.40822e-68
ENSGALG00000049684		sperm associated antigen 1	739.47	3.50775e-70	4.41039e-68
ENSGALG00000007495	SLC24A1	solute carrier family 24 member 1	1135.12	4.04062e-70	5.03696e-68
ENSGALG00000014725	PLK2	polo like kinase 2	1645.43	4.08729e-70	5.05196e-68
ENSGALG00000008947	PAK5	p21 (RAC1) activated kinase 5	977.994	1.01736e-69	1.24691e-67
ENSGALG00000037556	SLC1A2	solute carrier family 1 member 2	1542.19	8.17948e-69	9.94148e-67
ENSGALG00000009078	GALNT14	polypeptide N-acetylgalactosaminyltransferase 14	940.425	1.07857e-68	1.30007e-66
ENSGALG00000042148	FKBP5	FK506 binding protein 5	3160.94	3.21368e-68	3.84192e-66
ENSGALG00000005768	ETV5	ETS variant 5	2018.02	1.39709e-67	1.65663e-65
ENSGALG00000000184	SLC27A6	solute carrier family 27 (fatty acid transporter), member 6	432.606	1.76928e-67	2.08104e-65
ENSGALG00000015352			844.242	2.74557e-67	3.20353e-65
ENSGALG00000025743	CDR2	cerebellar degeneration related protein 2	2553.96	2.85543e-67	3.30527e-65
ENSGALG00000009887	DIEXF	digestive organ expansion factor homolog (zebrafish)	1078.78	3.13969e-66	3.6057e-64
ENSGALG00000032413	NADK	NAD kinase	2472.37	7.34386e-66	8.36799e-64
ENSGALG00000004190	RNF34	ring finger protein 34	1409.53	8.82246e-66	9.97485e-64
ENSGALG00000043106	WDR17	WD repeat domain 17	3788.03	9.80712e-66	1.10028e-63
ENSGALG00000013102	COBL	cordon-bleu WH2 repeat protein	2418.98	1.71249e-65	1.90662e-63
ENSGALG00000038426	CPLX4	complexin 4	1067.41	2.83302e-65	3.13028e-63
ENSGALG00000011419	DUSP4	dual specificity phosphatase 4	172.135	6.21868e-65	6.81951e-63
ENSGALG00000013900	MAP7	microtubule associated protein 7	15087.7	1.38822e-64	1.51099e-62
ENSGALG00000050831		fatty acyl-CoA hydrolase precursor, medium chain-like	680.455	1.07333e-63	1.15959e-61
ENSGALG00000015322	IMPG2	interphotoreceptor matrix proteoglycan 2	3873.34	1.41777e-62	1.52045e-60
ENSGALG00000026896		cyclin-dependent kinase inhibitor 1-like	886.23	1.77073e-61	1.88512e-59
ENSGALG00000000949	HBEGF	heparin binding EGF like growth factor	218.433	6.46649e-61	6.83433e-59
ENSGALG00000001214	PARD6A	par-6 partitioning defective 6 homolog alpha (C. elegans)	320.661	1.13696e-60	1.19299e-58
ENSGALG00000031929		potassium calcium-activated channel subfamily M regulatory beta subunit 2	442.749	7.73796e-60	8.06129e-58
ENSGALG00000009845	GJD2	gap junction protein delta 2	1946.67	1.50816e-59	1.56004e-57
ENSGALG00000001473	MIB2	mindbomb E3 ubiquitin protein ligase 2	4611.76	2.80307e-59	2.87907e-57
ENSGALG00000034003	ARID4B	AT-rich interaction domain 4B	3721.81	1.45136e-58	1.48028e-56
ENSGALG00000043572	FAM89A	family with sequence similarity 89 member A	1781.06	2.2384e-58	2.26716e-56
ENSGALG00000035903	FAM46A	family with sequence similarity 46 member A	1714.05	2.47093e-58	2.48541e-56
ENSGALG00000015086	OSBPL1A	oxysterol binding protein like 1A	4327.34	7.34305e-58	7.33551e-56
ENSGALG00000047483	C1QTNF6	C1q and tumor necrosis factor related protein 6	576.876	1.85247e-57	1.83798e-55
ENSGALG00000001620		cutA divalent cation tolerance homolog	513.193	1.94353e-57	1.91529e-55
ENSGALG00000036288	OAZ2	ornithine decarboxylase antizyme 2	4040.48	8.28155e-57	8.10647e-55
ENSGALG00000039541	SH3GLB2	SH3 domain containing GRB2 like endophilin B2	2198.47	9.23388e-57	8.96502e-55
ENSGALG00000045544			147.307	9.28158e-57	8.96502e-55
ENSGALG00000001334	GNB1	G protein subunit beta 1	23854.2	1.20013e-56	1.15157e-54
ENSGALG00000021686			1416.12	1.96969e-56	1.87764e-54
ENSGALG00000016524		carbamoyl-phosphate synthetase 2, aspartate transcarbamylase, and dihydroorotase	1195.7	5.14309e-56	4.87091e-54
ENSGALG00000026005	DIO2	deiodinase, iodothyronine type II	2411.64	9.01769e-56	8.48535e-54
ENSGALG00000055023		inhibin beta E subunit	43.8705	2.6436e-55	2.4716e-53
ENSGALG00000017644	COTL1	coactosin like F-actin binding protein 1	3323.11	8.2422e-55	7.65684e-53
ENSGALG00000003059	HLF	HLF, PAR bZIP transcription factor	10657	3.85867e-54	3.56195e-52
ENSGALG00000001837	ORAI3	ORAI calcium release-activated calcium modulator 3	754.356	9.12407e-54	8.36947e-52
ENSGALG00000044225		zinc finger protein 132-like	69.7349	3.31864e-53	3.02515e-51
ENSGALG00000041988	SIK1	salt inducible kinase 1	3869.09	6.46249e-53	5.85437e-51
ENSGALG00000006346	CXCL14	C-X-C motif chemokine ligand 14	1770.51	6.77818e-53	6.10245e-51
ENSGALG00000012007	ST13P5	suppression of tumorigenicity 13 (colon carcinoma) (Hsp70 interacting protein) pseudogene 5	6239.4	5.66284e-52	5.06703e-50
ENSGALG00000013617	PDGFRL	platelet derived growth factor receptor like	672.422	7.50737e-52	6.67652e-50
ENSGALG00000008793	SEC23B	Sec23 homolog B, coat complex II component	2599.6	4.55403e-51	4.02549e-49
ENSGALG00000015096	SH3GL2	SH3 domain containing GRB2 like 2, endophilin A1	8285.18	4.97101e-51	4.3676e-49
ENSGALG00000001418	GUCA1B	guanylate cyclase activator 1B	9012.71	8.13303e-51	7.10301e-49
ENSGALG00000010182	SLC29A1	solute carrier family 29 member 1 (Augustine blood group)	1088.2	9.00781e-51	7.82017e-49
ENSGALG00000004814		rhophilin Rho GTPase binding protein 2	1568.51	1.20882e-50	1.04323e-48
ENSGALG00000015664	ADD1	adducin 1	11226.2	1.58772e-50	1.36217e-48
ENSGALG00000026426			797.563	1.95005e-50	1.66324e-48
ENSGALG00000036587	LHX4	LIM homeobox 4	806.955	2.01245e-50	1.70649e-48
ENSGALG00000045196	LAPTM4B	lysosomal protein transmembrane 4 beta	7632.39	5.78589e-50	4.87788e-48
ENSGALG00000036678	ETV4	ETS variant 4	180.301	6.01591e-50	5.04264e-48
ENSGALG00000001802	JMJD6	jumonji domain containing 6	1398.36	7.67195e-50	6.39403e-48
ENSGALG00000041257	ACVR1C	activin A receptor type 1C	284.702	1.1018e-49	9.12419e-48
ENSGALG00000010299	RSPH9	radial spoke head 9 homolog	155.111	1.10729e-49	9.12419e-48
ENSGALG00000006327	FBXL21	F-box and leucine rich repeat protein 21	1259.84	2.16166e-49	1.77122e-47
ENSGALG00000005846	MPDZ	multiple PDZ domain protein	8556.4	2.42013e-49	1.97193e-47
ENSGALG00000034030	L3MBTL3	l(3)mbt-like 3 (Drosophila)	869.052	2.81759e-49	2.28303e-47
ENSGALG00000008381	TMEM237	transmembrane protein 237	947.994	3.30674e-49	2.66457e-47
ENSGALG00000008335	PHTF2	putative homeodomain transcription factor 2	1521.11	4.39356e-49	3.52088e-47
ENSGALG00000012684	DEK	DEK proto-oncogene	2345.96	4.7963e-49	3.82263e-47
ENSGALG00000012200	GCH1	GTP cyclohydrolase 1	217.005	2.30152e-48	1.82433e-46
ENSGALG00000010120	KIF2C	kinesin family member 2C	1029.16	2.52755e-48	1.99266e-46
ENSGALG00000007362	ZDHHC5	zinc finger DHHC-type containing 5	1977.32	3.31097e-48	2.59626e-46
ENSGALG00000001220	HERPUD1	homocysteine inducible ER protein with ubiquitin like domain 1	934.36	5.1875e-48	4.04597e-46
ENSGALG00000038599	PMM1	phosphomannomutase 1	4010.88	6.14972e-48	4.77094e-46
ENSGALG00000005011		SHC adaptor protein 4	777.452	9.68276e-48	7.47212e-46
ENSGALG00000025780	ITPRIP	inositol 1,4,5-trisphosphate receptor interacting protein	251.69	1.24927e-47	9.58982e-46
ENSGALG00000003562	NPTX2	neuronal pentraxin 2	6926.82	3.01498e-47	2.30227e-45
ENSGALG00000004798	MPRIP	myosin phosphatase Rho interacting protein	5455.93	3.9861e-47	3.02798e-45
ENSGALG00000007474	PCYT1A	phosphate cytidylyltransferase 1, choline, alpha	3907.49	6.88434e-47	5.2025e-45
ENSGALG00000007539	ANKRD2	ankyrin repeat domain 2	115.757	9.03539e-47	6.79285e-45
ENSGALG00000005206	ACSL3	acyl-CoA synthetase long chain family member 3	2553.74	1.97394e-46	1.4764e-44
ENSGALG00000005959	GLMN	glomulin, FKBP associated protein	999.365	2.41161e-46	1.79456e-44
ENSGALG00000010837	ASB5	ankyrin repeat and SOCS box containing 5	862.215	5.58919e-46	4.13798e-44
ENSGALG00000036527	SYBU	syntabulin	6427.22	1.17499e-45	8.65517e-44
ENSGALG00000011511	CKB	creatine kinase B	43539	2.16079e-45	1.58367e-43
ENSGALG00000012770		male germ cell associated kinase	1140.17	1.83473e-44	1.33798e-42
ENSGALG00000006950	LIMK2	LIM domain kinase 2	1142.49	4.29941e-44	3.11975e-42
ENSGALG00000050064			1356.59	4.86614e-44	3.5135e-42
ENSGALG00000008759	LAMP3	lysosomal associated membrane protein 3	470.967	5.01506e-44	3.60319e-42
ENSGALG00000029308	PNPLA3	patatin like phospholipase domain containing 3	2948.05	5.33929e-44	3.81733e-42
ENSGALG00000026902	P2RX6	purinergic receptor P2X 6	539.636	6.34584e-44	4.51484e-42
ENSGALG00000008491	BIRC8	baculoviral IAP repeat containing 8	3041.69	8.03304e-44	5.68747e-42
ENSGALG00000012350	TDRD7	tudor domain containing 7	1139.1	8.31796e-44	5.86074e-42
ENSGALG00000010744	GALNT7	polypeptide N-acetylgalactosaminyltransferase 7	1964.89	9.32609e-44	6.53947e-42
ENSGALG00000007565	PPP2R2B	protein phosphatase 2 regulatory subunit Bbeta	4262.41	1.6432e-43	1.1467e-41
ENSGALG00000026687	PLCD4	phospholipase C delta 4	2240.43	2.41559e-43	1.67768e-41
ENSGALG00000005995	SLC13A5	solute carrier family 13 member 5	1409.03	2.61166e-43	1.80526e-41
ENSGALG00000008975	FAM3C	family with sequence similarity 3, member C	4572.72	3.27957e-42	2.25625e-40
ENSGALG00000006134	HOGA1	4-hydroxy-2-oxoglutarate aldolase 1	90.6382	4.43889e-42	3.03949e-40
ENSGALG00000047043		dynein axonemal heavy chain 17	1282.18	9.32228e-42	6.35353e-40
ENSGALG00000026161			2773.69	1.46888e-41	9.96445e-40
ENSGALG00000010809	BZW2	basic leucine zipper and W2 domains 2	2236.25	2.50654e-41	1.69249e-39
ENSGALG00000041078	MID1IP1	MID1 interacting protein 1	2556.58	4.15218e-41	2.79076e-39
ENSGALG00000004630			2458.08	4.18213e-41	2.798e-39
ENSGALG00000014904	CLUL1	clusterin like 1	28986.4	7.06525e-41	4.70533e-39
ENSGALG00000055069			721.642	7.86448e-41	5.21379e-39
ENSGALG00000021598		arylacetamide deacetylase like 3C	3685.68	2.21555e-40	1.46216e-38
ENSGALG00000008179	NT5C2	5'-nucleotidase, cytosolic II	4829.56	2.6408e-40	1.73496e-38
ENSGALG00000030376	DHRS3	dehydrogenase/reductase 3	1948.11	2.77643e-40	1.81588e-38
ENSGALG00000014182	ADORA2B	adenosine A2b receptor	985.054	3.76239e-40	2.44975e-38
ENSGALG00000028318	CDKN1A	cyclin dependent kinase inhibitor 1A	1599.49	5.78277e-40	3.74852e-38
ENSGALG00000038748	RSRP1	arginine and serine rich protein 1	12580.5	7.66076e-40	4.9439e-38
ENSGALG00000002790	ABLIM3	actin binding LIM protein family member 3	2756.6	1.02639e-39	6.59468e-38
ENSGALG00000042773	VOPP1	vesicular, overexpressed in cancer, prosurvival protein 1	1014.54	1.41798e-39	9.07071e-38
ENSGALG00000029610	RGS9	regulator of G-protein signaling 9	4486.9	2.24408e-39	1.42925e-37
ENSGALG00000029927	STRBP	spermatid perinuclear RNA binding protein	1379.08	2.64086e-39	1.67465e-37
ENSGALG00000004442	PPA1	pyrophosphatase (inorganic) 1	5608.01	3.04584e-39	1.9231e-37
ENSGALG00000031519	KHDRBS3	KH RNA binding domain containing, signal transduction associated 3	4239.24	4.58681e-39	2.88356e-37
ENSGALG00000014136	CNGA1	cyclic nucleotide gated channel alpha 1	542.176	6.16403e-39	3.85847e-37
ENSGALG00000003701	SGMS1	sphingomyelin synthase 1	1508.52	7.08069e-39	4.41333e-37
ENSGALG00000011225	SLC25A47	solute carrier family 25 member 47	379.011	1.16864e-38	7.25301e-37
ENSGALG00000001964	INPP5E	inositol polyphosphate-5-phosphatase E	1343.99	1.77631e-38	1.09777e-36
ENSGALG00000043754	GLUL	glutamate-ammonia ligase	85256.4	2.44546e-38	1.50494e-36
ENSGALG00000003345		1-phosphatidylinositol-4,5-bisphosphate phosphodiesterase delta-4-like	3005.22	2.81941e-38	1.72777e-36
ENSGALG00000015081	ACER2	alkaline ceramidase 2	1279.59	3.47169e-38	2.1186e-36
ENSGALG00000050931		NAC alpha domain containing	6412.52	3.83241e-38	2.32899e-36
ENSGALG00000009276	LRAT	lecithin retinol acyltransferase (phosphatidylcholine--retinol O-acyltransferase)	1415.67	5.30135e-38	3.20831e-36
ENSGALG00000011865	SMTN	smoothelin	2797.31	7.06724e-38	4.25933e-36
ENSGALG00000035016	ID2	inhibitor of DNA binding 2, HLH protein	2283.37	1.19676e-37	7.18301e-36
ENSGALG00000011207	DUSP6	dual specificity phosphatase 6	1101.46	1.20344e-37	7.19354e-36
ENSGALG00000031205	GNGT2	G protein subunit gamma transducin 2	43302.9	2.36663e-37	1.40887e-35
ENSGALG00000004170	ADA	adenosine deaminase	422.427	3.08407e-37	1.8285e-35
ENSGALG00000000690	GDPD4	glycerophosphodiester phosphodiesterase domain containing 4	788.371	3.36583e-37	1.98747e-35
ENSGALG00000026862	CLDN1	claudin 1	94.0686	5.41957e-37	3.18727e-35
ENSGALG00000034187	SEPTIN8	septin 8	3898.33	5.5783e-37	3.26745e-35
ENSGALG00000009021	ST6GALNAC5	ST6 N-acetylgalactosaminide alpha-2,6-sialyltransferase 5	2481.52	5.72232e-37	3.3384e-35
ENSGALG00000005670	SLMAP	sarcolemma associated protein	6078.04	6.42169e-37	3.73149e-35
ENSGALG00000003758	MREG	melanoregulin	2370.4	1.44455e-36	8.36063e-35
ENSGALG00000001000	HSPA5	heat shock 70kDa protein 5 (glucose-regulated protein, 78kDa)	6305.03	2.02123e-36	1.1652e-34
ENSGALG00000037787	MEF2D	myocyte enhancer factor 2D	6366.4	2.19817e-36	1.26222e-34
ENSGALG00000041080	CHD7	chromodomain helicase DNA binding protein 7	4386.56	2.8122e-36	1.60847e-34
ENSGALG00000011021			24.2252	3.10172e-36	1.76713e-34
ENSGALG00000021552	RASL10A	RAS-like, family 10, member A	1511.9	4.84708e-36	2.75077e-34
ENSGALG00000005502	KCNG4	potassium voltage-gated channel modifier subfamily G member 4	647.898	5.36298e-36	3.03175e-34
ENSGALG00000016251		tetraspanin 7	13369.5	1.02817e-35	5.7899e-34
ENSGALG00000002024	COMT	catechol-O-methyltransferase	2524.44	1.08906e-35	6.1092e-34
ENSGALG00000028565	PCDHGC3	Gallus gallus protocadherin gamma subfamily A, 2 (PCDHGA2), mRNA.	15752.9	1.437e-35	8.03014e-34
ENSGALG00000037136	RPS6KA1	ribosomal protein S6 kinase A1	4136.49	1.49833e-35	8.34088e-34
ENSGALG00000040244	SEPTIN9	septin 9	5050.31	1.82997e-35	1.01483e-33
ENSGALG00000003778	TMEM38A	transmembrane protein 38A	2842.22	3.36933e-35	1.86143e-33
ENSGALG00000040369	PFKFB3	6-phosphofructo-2-kinase/fructose-2,6-biphosphatase 3	1276.61	4.43459e-35	2.4407e-33
ENSGALG00000043208	TRAFD1	TRAF-type zinc finger domain containing 1	1233.2	6.82215e-35	3.74064e-33
ENSGALG00000026167	PIK3R5	phosphoinositide-3-kinase regulatory subunit 5	2450.93	7.0702e-35	3.86213e-33
ENSGALG00000005421		testis expressed 2-like	1905.44	1.70668e-34	9.28805e-33
ENSGALG00000051442	TSC22D1	TSC22 domain family member 1	9236	1.91982e-34	1.04092e-32
ENSGALG00000002519	SLC25A33	solute carrier family 25 member 33	1062.01	2.47483e-34	1.33687e-32
ENSGALG00000004999	TAF7	TATA-box binding protein associated factor 7	1724.04	2.87053e-34	1.54489e-32
ENSGALG00000008716	FLRT3	fibronectin leucine rich transmembrane protein 3	722.136	3.20391e-34	1.71798e-32
ENSGALG00000036850	DNAJA4	DnaJ heat shock protein family (Hsp40) member A4	2174.94	3.30678e-34	1.76665e-32
ENSGALG00000039170	LHFPL5	lipoma HMGIC fusion partner-like 5	759.43	3.7868e-34	2.01571e-32
ENSGALG00000012277	MAFF	MAF bZIP transcription factor F	907.085	8.10853e-34	4.30047e-32
ENSGALG00000004162	SLC16A6	solute carrier family 16 member 6	681.944	8.43778e-34	4.44729e-32
ENSGALG00000005752	ABCA4	ATP binding cassette subfamily A member 4	4124.48	8.44634e-34	4.44729e-32
ENSGALG00000033137	TLDC1	TBC/LysM-associated domain containing 1	1088.05	1.34726e-33	7.06826e-32
ENSGALG00000012137	KTN1	kinectin 1	6999.83	2.78169e-33	1.45415e-31
ENSGALG00000038943	RASSF5	Ras association domain family member 5	532.068	2.81869e-33	1.46824e-31
ENSGALG00000002407	HYDIN	HYDIN, axonemal central pair apparatus protein	1527.88	5.86667e-33	3.04503e-31
ENSGALG00000005978	RBP3	retinol binding protein 3	10673.9	6.3338e-33	3.27583e-31
ENSGALG00000012631	PWP1	PWP1 homolog, endonuclein	622.152	9.13719e-33	4.70904e-31
ENSGALG00000012425	FERMT2	fermitin family member 2	1508.54	1.36142e-32	6.99167e-31
ENSGALG00000009738	CTBP2	C-terminal binding protein 2	2818.22	1.47743e-32	7.5608e-31
ENSGALG00000011870	HIF1A	hypoxia inducible factor 1 subunit alpha	16917.6	1.5484e-32	7.89632e-31
ENSGALG00000025729			770.566	1.57414e-32	7.9996e-31
ENSGALG00000003179	ANGPTL7	angiopoietin like 7	96.7574	1.66857e-32	8.45002e-31
ENSGALG00000039772	RGS7	regulator of G-protein signaling 7	2221.38	2.80509e-32	1.41565e-30
ENSGALG00000028204	GPX1	glutathione peroxidase 1	293.974	2.84448e-32	1.43058e-30
ENSGALG00000049995			1909.31	3.12248e-32	1.565e-30
ENSGALG00000001207	PLCH2	phospholipase C eta 2	2963.5	3.93025e-32	1.9631e-30
ENSGALG00000037644	CNGB3	cyclic nucleotide gated channel beta 3	2969.7	5.10612e-32	2.54173e-30
ENSGALG00000015537	MAN2B2	mannosidase alpha class 2B member 2	3075.32	7.35111e-32	3.6468e-30
ENSGALG00000031448	MAPK4	mitogen-activated protein kinase 4	13127.6	1.25103e-31	6.18518e-30
ENSGALG00000008369	ABCC5	ATP binding cassette subfamily C member 5	6061.8	1.61011e-31	7.93361e-30
ENSGALG00000033212	HSP90AA1	heat shock protein 90 alpha family class A member 1	48149.7	1.94807e-31	9.56651e-30
ENSGALG00000033279	RAX	retina and anterior neural fold homeobox	784.415	2.23521e-31	1.09398e-29
ENSGALG00000016890	MBNL2	muscleblind like splicing regulator 2	1786.82	2.42108e-31	1.18099e-29
ENSGALG00000010186	CAPN11	calpain 11	3874.98	2.44271e-31	1.18756e-29
ENSGALG00000025735	PDE6H	phosphodiesterase 6H	15917.6	2.67748e-31	1.29738e-29
ENSGALG00000001319	CAMK1G	calcium/calmodulin-dependent protein kinase IG	2147.73	3.69112e-31	1.78261e-29
ENSGALG00000034453	SAMD11	sterile alpha motif domain containing 11	1987.52	3.90663e-31	1.88047e-29
ENSGALG00000002899	AACS	acetoacetyl-CoA synthetase	5349.76	4.10902e-31	1.97138e-29
ENSGALG00000007868	BCO2	beta-carotene oxygenase 2	3769.4	4.25407e-31	2.03428e-29
ENSGALG00000008308	BHLHE40	basic helix-loop-helix family member e40	4451.59	6.59407e-31	3.14296e-29
ENSGALG00000003492	PPP1R3E	GINS complex subunit 4 (Sld5 homolog)	2951.33	6.91535e-31	3.28535e-29
ENSGALG00000010346	TGFB3	transforming growth factor beta 3	1749.74	7.3435e-31	3.47743e-29
ENSGALG00000004975		magnesium transporter NIPA2-like	725.876	8.67445e-31	4.0944e-29
ENSGALG00000042422	GLI1	GLI family zinc finger 1	305.198	1.0786e-30	5.07464e-29
ENSGALG00000040730	RXRG	retinoid X receptor gamma	2512.13	1.71565e-30	8.04591e-29
ENSGALG00000043829		exostosin like glycosyltransferase 1	2576.8	2.08181e-30	9.73178e-29
ENSGALG00000013100	GRB10	growth factor receptor bound protein 10	830.103	2.22999e-30	1.03912e-28
ENSGALG00000026600	C1orf198	chromosome 3 open reading frame, human C1orf198	840.728	4.81865e-30	2.23822e-28
ENSGALG00000005140	RRAD	RRAD, Ras related glycolysis inhibitor and calcium channel regulator	1302.64	5.46289e-30	2.5294e-28
ENSGALG00000004215	WIPI1	WD repeat domain, phosphoinositide interacting 1	2120.72	7.39297e-30	3.41223e-28
ENSGALG00000038772	RNF19A	ring finger protein 19A, RBR E3 ubiquitin protein ligase	779.096	1.04711e-29	4.81768e-28
ENSGALG00000002888	CASZ1	castor zinc finger 1	2739.68	1.08064e-29	4.95632e-28
ENSGALG00000026264	MAFA	MAF bZIP transcription factor A	2440.8	1.28556e-29	5.87771e-28
ENSGALG00000004781	ZBTB40	zinc finger and BTB domain containing 40	234.319	1.33643e-29	6.09118e-28
ENSGALG00000005701	IP6K2	inositol hexakisphosphate kinase 2	2526.31	1.45063e-29	6.59111e-28
ENSGALG00000010476	BNIP3	BCL2 interacting protein 3	1307.71	1.98153e-29	8.97534e-28
ENSGALG00000012412	MTHFD1L	methylenetetrahydrofolate dehydrogenase (NADP+ dependent) 1 like	323.575	2.50672e-29	1.1319e-27
ENSGALG00000035447		interleukin 4 receptor	564.731	3.35769e-29	1.51148e-27
ENSGALG00000017418	NPTX1	neuronal pentraxin 1	6189.39	3.81909e-29	1.71389e-27
ENSGALG00000009628		potassium channel tetramerization domain containing 12	1026.37	4.13656e-29	1.85067e-27
ENSGALG00000014907	DCBLD1	discoidin, CUB and LCCL domain containing 1	349.375	4.32154e-29	1.92751e-27
ENSGALG00000006795	ABCG4	ATP binding cassette subfamily G member 4	1941.32	4.49404e-29	1.99834e-27
ENSGALG00000028602	HMP19	HMP19 protein	17495	6.03432e-29	2.67509e-27
ENSGALG00000023601		D-beta-hydroxybutyrate dehydrogenase, mitochondrial-like	1648.59	6.38476e-29	2.82187e-27
ENSGALG00000015977	SMOX	spermine oxidase	595.9	9.11284e-29	4.01543e-27
ENSGALG00000008803			252.1	1.14744e-28	5.0408e-27
ENSGALG00000021843	AUH	AU RNA binding methylglutaconyl-CoA hydratase	798.925	1.38147e-28	6.05067e-27
ENSGALG00000043034	KIFC3	kinesin family member C2	871.711	1.52869e-28	6.67545e-27
ENSGALG00000008864	FXR1	FMR1 autosomal homolog 1	5002.19	1.89706e-28	8.25928e-27
ENSGALG00000053765		parathymosin	7338.29	2.53401e-28	1.09996e-26
ENSGALG00000023066	DNAJA1	DnaJ heat shock protein family (Hsp40) member A1	2957.17	2.98718e-28	1.29282e-26
ENSGALG00000023354	FSCN2	fascin actin-bundling protein 2, retinal	7390.48	3.5679e-28	1.53958e-26
ENSGALG00000054822			188.284	3.99148e-28	1.71728e-26
ENSGALG00000040855	PTPRR	protein tyrosine phosphatase, receptor type R	1910.1	4.01439e-28	1.72206e-26
ENSGALG00000005014		aryl hydrocarbon receptor interacting protein like 1	11095.8	4.15662e-28	1.77784e-26
ENSGALG00000013348	OTUD7B	OTU deubiquitinase 7B	816.08	4.20023e-28	1.79124e-26
ENSGALG00000003932	SDC4	syndecan 4	1044.76	4.24401e-28	1.80463e-26
ENSGALG00000009020	JAG1	jagged 1	1253.76	5.78745e-28	2.45378e-26
ENSGALG00000006211	BCL2L1	BCL2 like 1	5784.17	6.0905e-28	2.57478e-26
ENSGALG00000007082	CREM	cAMP responsive element modulator	681.658	6.12995e-28	2.58397e-26
ENSGALG00000009007	PCARE	photoreceptor cilium actin regulator	3894.37	6.41345e-28	2.69568e-26
ENSGALG00000016017	SLC4A11	solute carrier family 4 member 11	383.528	7.56119e-28	3.16896e-26
ENSGALG00000026598	NXNL2	nucleoredoxin-like 2	806.04	8.03702e-28	3.35874e-26
ENSGALG00000039072		dnaJ homolog subfamily A member 1-like	1472.32	8.93712e-28	3.72423e-26
ENSGALG00000032386	DCLK2	doublecortin like kinase 2	4743.57	1.07534e-27	4.46833e-26
ENSGALG00000054131	TAL2	T-cell acute lymphocytic leukemia 2	974.98	1.4172e-27	5.87212e-26
ENSGALG00000014858	ADCYAP1	adenylate cyclase activating polypeptide 1	476.552	1.53199e-27	6.32976e-26
ENSGALG00000031255	FGF1	fibroblast growth factor 1	771.067	1.69755e-27	6.99401e-26
ENSGALG00000002816	STK10	serine/threonine kinase 10	1533.71	2.89198e-27	1.18816e-25
ENSGALG00000037402	NOV	nephroblastoma overexpressed	1459.25	3.26593e-27	1.33802e-25
ENSGALG00000010259	COL28A1	collagen type XXVIII alpha 1 chain	77.4985	3.41824e-27	1.3965e-25
ENSGALG00000002046		synaptotagmin 15	353.018	3.66429e-27	1.49284e-25
ENSGALG00000040493	PTN	pleiotrophin	15498.1	5.25941e-27	2.13673e-25
ENSGALG00000032903		reticulon 4 receptor-like 2	439.54	6.13319e-27	2.4848e-25
ENSGALG00000001925	GNB1L	G protein subunit beta 1 like	487.79	6.72682e-27	2.71775e-25
ENSGALG00000008432	AP2M1	adaptor related protein complex 2 mu 1 subunit	29960.8	6.839e-27	2.75544e-25
ENSGALG00000000863	DYRK3	dual specificity tyrosine phosphorylation regulated kinase 3	668.873	7.20172e-27	2.89358e-25
ENSGALG00000029166	UBTD1	ubiquitin domain containing 1	445.774	7.40227e-27	2.96599e-25
ENSGALG00000040035	ADRB2	adrenoceptor beta 2	185.279	9.17775e-27	3.66733e-25
ENSGALG00000009073	PSEN2	presenilin 2 (Alzheimer disease 4)	3253.83	1.04421e-26	4.16114e-25
ENSGALG00000001529	THYN1	thymocyte nuclear protein 1	375.733	1.06966e-26	4.25095e-25
ENSGALG00000008763	SSX2IP	SSX family member 2 interacting protein	2299.74	1.18289e-26	4.68815e-25
ENSGALG00000021074	MYOC	myocilin	1247.22	1.41345e-26	5.58677e-25
ENSGALG00000034289	SLC41A3	solute carrier family 41 member 3	248.828	1.59557e-26	6.28955e-25
ENSGALG00000013155		poly(rC) binding protein 2	8881.29	1.64851e-26	6.48074e-25
ENSGALG00000009012	ZNF385B	zinc finger protein 385B	2706.63	1.7108e-26	6.70755e-25
ENSGALG00000030739	MSL1	male specific lethal 1 homolog	3478.1	1.92676e-26	7.53398e-25
ENSGALG00000003282	STAT5A	signal transducer and activator of transcription 5A	1801.48	2.59077e-26	1.01033e-24
ENSGALG00000005061	PPM1E	protein phosphatase, Mg2+/Mn2+ dependent 1E	1720.42	3.98947e-26	1.55164e-24
ENSGALG00000036897	SLC16A8	solute carrier family 16 member 8	18243.6	4.90951e-26	1.90207e-24
ENSGALG00000002893	STC2	stanniocalcin 2	538.876	4.91657e-26	1.90207e-24
ENSGALG00000000884	CXXC5	CXXC finger protein 5	1799.58	5.07113e-26	1.95668e-24
ENSGALG00000014998	CABLES1	Cdk5 and Abl enzyme substrate 1	219.237	5.57099e-26	2.14388e-24
ENSGALG00000041423	MAP7D3	MAP7 domain containing 3	2426.81	6.12868e-26	2.35228e-24
ENSGALG00000025822	CYP1B1	cytochrome P450 family 1 subfamily B member 1	1401.4	6.50679e-26	2.49085e-24
ENSGALG00000007687	MAP2K1	mitogen-activated protein kinase kinase 1	4123.67	6.59667e-26	2.51865e-24
ENSGALG00000009538		retinol dehydrogenase 11 (all-trans/9-cis/11-cis)	13727.5	6.86066e-26	2.6126e-24
ENSGALG00000047687		SET domain containing 9	253.449	7.50205e-26	2.84941e-24
ENSGALG00000002303	LRIT1	leucine rich repeat, Ig-like and transmembrane domains 1	2584.62	7.77394e-26	2.94501e-24
ENSGALG00000017077	HSPH1	heat shock protein family H (Hsp110) member 1	3400.31	8.33547e-26	3.14956e-24
ENSGALG00000006755	USP2	ubiquitin specific peptidase 2	565.707	8.65749e-26	3.26278e-24
ENSGALG00000002395		rap1 GTPase-GDP dissociation stimulator 1-like	6403.22	9.3049e-26	3.49773e-24
ENSGALG00000034584		neural precursor cell expressed, developmentally down-regulated 4-like, E3 ubiquitin protein ligase	3586.99	1.0335e-25	3.87495e-24
ENSGALG00000023881	PLXDC1	plexin domain containing 1	217.658	1.09746e-25	4.10422e-24
ENSGALG00000005249	BICD2	BICD cargo adaptor 2	3154.05	1.14962e-25	4.28829e-24
ENSGALG00000016440	KLF11	Kruppel like factor 11	743.198	1.18079e-25	4.39331e-24
ENSGALG00000040348	EHBP1	EH domain binding protein 1	5224.21	1.49494e-25	5.54803e-24
ENSGALG00000034741	ETNPPL	ethanolamine-phosphate phospho-lyase	144.17	1.51585e-25	5.61133e-24
ENSGALG00000043831	LRRC73	leucine rich repeat containing 73	2494.59	1.56896e-25	5.79324e-24
ENSGALG00000027096	LGALSL	galectin like	3663.59	1.66779e-25	6.14259e-24
ENSGALG00000007476	VAMP7	vesicle associated membrane protein 7	2547.86	1.9316e-25	7.09631e-24
ENSGALG00000016791	SLC9A2	solute carrier family 9 member A2	72.4203	1.9896e-25	7.29105e-24
ENSGALG00000014496	PROM1	prominin 1	8791.69	2.83868e-25	1.03765e-23
ENSGALG00000036252	SAP30	Sin3A associated protein 30	540.455	3.02157e-25	1.10174e-23
ENSGALG00000042318		nyctalopin-like	178.526	3.20909e-25	1.1672e-23
ENSGALG00000039920	SNRK	SNF related kinase	4242.67	3.58425e-25	1.30041e-23
ENSGALG00000006512	HSPA8	heat shock 70kDa protein 8	40467	4.62258e-25	1.67296e-23
ENSGALG00000045312	SEMA6C	semaphorin 6C	1584.65	4.65551e-25	1.68071e-23
ENSGALG00000010793	SLC24A4	solute carrier family 24 member 4	1253.91	5.63278e-25	2.0285e-23
ENSGALG00000015435			1270.37	7.75421e-25	2.78463e-23
ENSGALG00000005208	S1PR1	sphingosine-1-phosphate receptor 1	1610.6	7.77061e-25	2.78463e-23
ENSGALG00000002321	GOT2	glutamic-oxaloacetic transaminase 2	8191.19	1.15042e-24	4.11248e-23
ENSGALG00000047990	SCRG1	stimulator of chondrogenesis 1	831.671	1.23078e-24	4.38896e-23
ENSGALG00000010649	CNST	consortin, connexin sorting protein	3284.06	1.35093e-24	4.80568e-23
ENSGALG00000000966	NPHP4	nephrocystin 4	1471.23	1.51629e-24	5.3808e-23
ENSGALG00000003851	TRIT1	tRNA isopentenyltransferase 1	496.672	1.58162e-24	5.599e-23
ENSGALG00000034889	OTX2	orthodenticle homeobox 2	4532.33	1.6023e-24	5.65847e-23
ENSGALG00000016913	SLAIN1	SLAIN motif family member 1	623.229	1.7736e-24	6.24829e-23
ENSGALG00000002111			1907.12	2.78639e-24	9.79266e-23
ENSGALG00000005207	SYNPO2L	synaptopodin 2 like	564.058	3.04508e-24	1.06761e-22
ENSGALG00000010663	TTC8	tetratricopeptide repeat domain 8	3729.37	3.1003e-24	1.08436e-22
ENSGALG00000010745	HMGB2	high mobility group box 2	2399.13	3.29235e-24	1.14878e-22
ENSGALG00000033789	HSP90B1	heat shock protein 90 beta family member 1	8668.94	3.38722e-24	1.17906e-22
ENSGALG00000007118		sodium/hydrogen exchanger 2-like	655.37	3.53368e-24	1.22711e-22
ENSGALG00000049422	ATF3	activating transcription factor 3	292.548	4.16777e-24	1.44387e-22
ENSGALG00000037540	PLEKHO1	pleckstrin homology domain containing O1	1978.52	4.73098e-24	1.6351e-22
ENSGALG00000023725	IER5	immediate early response 5	169.099	4.81957e-24	1.66178e-22
ENSGALG00000008996	ANKEF1	ankyrin repeat and EF-hand domain containing 1	397.69	5.00004e-24	1.71994e-22
ENSGALG00000008860	LONRF3	LON peptidase N-terminal domain and ring finger 3	1256.04	5.06987e-24	1.73986e-22
ENSGALG00000007668	BMP7	bone morphogenetic protein 7	1978.67	5.71731e-24	1.95744e-22
ENSGALG00000015713	FAM53A	family with sequence similarity 53 member A	932.128	6.14072e-24	2.09748e-22
ENSGALG00000014674	CLSTN3	calsyntenin 3	8659.1	6.2771e-24	2.13905e-22
ENSGALG00000010177	ZFC3H1	zinc finger C3H1-type containing	4996.96	6.39141e-24	2.17293e-22
ENSGALG00000040720	GRID2IP	Grid2 interacting protein	1993.48	6.97727e-24	2.36659e-22
ENSGALG00000028587	TMX4	thioredoxin related transmembrane protein 4	1976.65	7.45081e-24	2.52135e-22
ENSGALG00000008930	B3GNT2	UDP-GlcNAc:betaGal beta-1,3-N-acetylglucosaminyltransferase 2	2745.97	8.07861e-24	2.72747e-22
ENSGALG00000008437	NET1	neuroepithelial cell transforming 1	1045.97	8.15093e-24	2.74553e-22
ENSGALG00000003134			137.852	8.99491e-24	3.02283e-22
ENSGALG00000008436	CRY2	cryptochrome circadian regulator 2	5066.74	9.85217e-24	3.30331e-22
ENSGALG00000004467	CLIP1	CAP-Gly domain containing linker protein 1	4740.33	1.02734e-23	3.43663e-22
ENSGALG00000010836	AHR	aryl hydrocarbon receptor	2278.31	1.051e-23	3.50774e-22
ENSGALG00000027864	NFKBIA	NFKB inhibitor alpha	652.374	1.26841e-23	4.22369e-22
ENSGALG00000043074		nucleoporin 160	1798.15	1.41987e-23	4.71727e-22
ENSGALG00000012118	TMEM260	transmembrane protein 260	560.453	1.80177e-23	5.97244e-22
ENSGALG00000014758	ARHGAP28	Rho GTPase activating protein 28	380.089	2.04027e-23	6.7477e-22
ENSGALG00000043827	ZHX2	zinc fingers and homeoboxes 2	698.162	2.06425e-23	6.81157e-22
ENSGALG00000001431	GUCA1A	guanylate cyclase activator 1A	9008.78	2.43326e-23	8.01107e-22
ENSGALG00000033293	ACAP3	ArfGAP with coiled-coil, ankyrin repeat and PH domains 3	4565.19	2.52164e-23	8.28338e-22
ENSGALG00000012685	KDM1B	lysine demethylase 1B	3513.59	2.57478e-23	8.43892e-22
ENSGALG00000006040	UCKL1	uridine-cytidine kinase 1 like 1	2595.53	2.80167e-23	9.16198e-22
ENSGALG00000005540	MICAL2	microtubule associated monooxygenase, calponin and LIM domain containing 2	155.245	3.34718e-23	1.09214e-21
ENSGALG00000008103	CEP41	centrosomal protein 41	789.8	3.41793e-23	1.11274e-21
ENSGALG00000038420	HSF2	heat shock transcription factor 2	1543.06	3.63917e-23	1.18212e-21
ENSGALG00000011557	UHRF1BP1L	UHRF1 binding protein 1 like	1887.19	5.05252e-23	1.63758e-21
ENSGALG00000033012	SPRY4	sprouty RTK signaling antagonist 4	112.467	8.80692e-23	2.84809e-21
ENSGALG00000017019	WDFY2	WD repeat and FYVE domain containing 2	998.835	9.0732e-23	2.92771e-21
ENSGALG00000012658	TCP11X2	t-complex 11 family, X-linked 2	2959.53	1.02141e-22	3.28857e-21
ENSGALG00000042838	TRAF2	TNF receptor associated factor 2	605.201	1.08607e-22	3.48906e-21
ENSGALG00000041650	DUSP7	dual specificity phosphatase 7	1483.63	1.28754e-22	4.1272e-21
ENSGALG00000041280	FOSB	protein fosB-like	6.73454	1.61858e-22	5.17698e-21
ENSGALG00000033920		ankyrin repeat and MYND domain containing 1	384.903	2.40745e-22	7.68329e-21
ENSGALG00000002262	ETF1	eukaryotic translation termination factor 1	1693.25	2.52368e-22	8.03664e-21
ENSGALG00000015080	SLC24A2	solute carrier family 24 member 2	1929.3	2.80298e-22	8.90665e-21
ENSGALG00000000856	EIF2D	eukaryotic translation initiation factor 2D	965.087	2.99248e-22	9.48813e-21
ENSGALG00000042029	SERINC4	serine incorporator 4	329.049	3.53699e-22	1.11902e-20
ENSGALG00000000516	FANCA	Fanconi anemia complementation group A	190.853	3.58908e-22	1.13305e-20
ENSGALG00000008318	SLK	STE20 like kinase	5064.45	3.69693e-22	1.16457e-20
ENSGALG00000013940	LNX1	ligand of numb-protein X 1	3163.05	4.46382e-22	1.40312e-20
ENSGALG00000006439	ARHGEF6	Rac/Cdc42 guanine nucleotide exchange factor 6	2285.34	6.44635e-22	2.02194e-20
ENSGALG00000030925	LHPP	phospholysine phosphohistidine inorganic pyrophosphate phosphatase	715.835	7.05402e-22	2.20779e-20
ENSGALG00000042555	STAMBP	STAM binding protein	1040.26	7.92709e-22	2.47573e-20
ENSGALG00000033150	MIDN	midnolin	567.409	9.25906e-22	2.88554e-20
ENSGALG00000030417	PDC	phosducin	20393.6	9.33208e-22	2.9021e-20
ENSGALG00000003880	STX10	syntaxin 10	1579.33	1.39571e-21	4.32744e-20
ENSGALG00000054797			2444.33	1.39748e-21	4.32744e-20
ENSGALG00000041140	HTRA1	HtrA serine peptidase 1	11734.5	1.40309e-21	4.3356e-20
ENSGALG00000031650	BBS9	Bardet-Biedl syndrome 9	468.69	1.45986e-21	4.50149e-20
ENSGALG00000002285	SPSB3	splA/ryanodine receptor domain and SOCS box containing 3	926.616	1.46986e-21	4.52277e-20
ENSGALG00000017248	RAB30	RAB30, member RAS oncogene family	680.689	1.54589e-21	4.7467e-20
ENSGALG00000009428	SUSD6	sushi domain containing 6	1787	1.87116e-21	5.73336e-20
ENSGALG00000042771	GBE1	1,4-alpha-glucan branching enzyme 1	786.184	1.89227e-21	5.7859e-20
ENSGALG00000012444	ACVR2A	activin A receptor type 2A	1703.95	2.24249e-21	6.84242e-20
ENSGALG00000012525	FMNL2	formin like 2	1009.66	2.46763e-21	7.51364e-20
ENSGALG00000011695	HIPK3	homeodomain interacting protein kinase 3	1194.92	3.02009e-21	9.17666e-20
ENSGALG00000008398	MPP4	membrane palmitoylated protein 4	3055.01	4.63583e-21	1.40569e-19
ENSGALG00000006633	TMEM243	transmembrane protein 243	252.808	5.89463e-21	1.78368e-19
ENSGALG00000015836	CEP162	centrosomal protein 162	1767.2	6.08942e-21	1.8388e-19
ENSGALG00000037975	CA3B	carbonic anhydrase 3B	343.447	7.4132e-21	2.23391e-19
ENSGALG00000021314	PLA2G10	phospholipase A2 group X	59.6342	9.13525e-21	2.74717e-19
ENSGALG00000004155	MYOM3	myomesin 3	221.105	9.17299e-21	2.75284e-19
ENSGALG00000016769	CHST10	carbohydrate sulfotransferase 10	1547.07	9.20176e-21	2.7558e-19
ENSGALG00000000498	ACE	angiotensin I converting enzyme	496.946	1.17269e-20	3.50484e-19
ENSGALG00000031415	SLC30A9	solute carrier family 30 member 9	2280.13	1.36145e-20	4.06067e-19
ENSGALG00000013505	SYNE1	spectrin repeat containing, nuclear envelope 1	15791.3	1.48182e-20	4.4107e-19
ENSGALG00000001492	NDRG3	uncharacterized LOC107057310	10815.7	1.5709e-20	4.6663e-19
ENSGALG00000038902	PIM1	Pim-1 proto-oncogene, serine/threonine kinase	194.254	2.42523e-20	7.18942e-19
ENSGALG00000002048	GPRIN2	G protein regulated inducer of neurite outgrowth 2	1656.59	2.67086e-20	7.90152e-19
ENSGALG00000002000	GRAMD2A	GRAM domain containing 2A	843.978	2.95556e-20	8.72608e-19
ENSGALG00000041365	SALL4	spalt like transcription factor 4	183.873	3.2227e-20	9.49557e-19
ENSGALG00000031035	PCMTD1	protein-L-isoaspartate (D-aspartate) O-methyltransferase domain containing 1	2208.64	3.55089e-20	1.04415e-18
ENSGALG00000026364	ASAH1	N-acylsphingosine amidohydrolase (acid ceramidase) 1	4231.67	3.57641e-20	1.04954e-18
ENSGALG00000002448	CCT6A	chaperonin containing TCP1 subunit 6A	3871.97	4.06226e-20	1.18972e-18
ENSGALG00000006157	INTS6L	integrator complex subunit 6 like	1177.84	4.54505e-20	1.32845e-18
ENSGALG00000002347	DIPK2A	chromosome 9 C3orf58 homolog	1689.73	5.31396e-20	1.55008e-18
ENSGALG00000053194			2242.63	6.5437e-20	1.90499e-18
ENSGALG00000040008	STK11	serine/threonine kinase 11	1522.86	6.99112e-20	2.03119e-18
ENSGALG00000005982	KLHL9	kelch like family member 9	5702.79	8.3041e-20	2.40786e-18
ENSGALG00000031932	AGPAT3	1-acylglycerol-3-phosphate O-acyltransferase 3	1974.07	8.84137e-20	2.55856e-18
ENSGALG00000010185	HSPA4L	heat shock protein family A (Hsp70) member 4 like	5875.19	8.86949e-20	2.56161e-18
ENSGALG00000009730	SLC38A4	solute carrier family 38 member 4	760.279	1.00488e-19	2.89648e-18
ENSGALG00000010173	KCNV2	potassium voltage-gated channel modifier subfamily V member 2	626.977	1.05777e-19	3.04291e-18
ENSGALG00000010645	ENPP6	ectonucleotide pyrophosphatase/phosphodiesterase 6	1145.47	1.14514e-19	3.28775e-18
ENSGALG00000001918	DNAJB5	DnaJ heat shock protein family (Hsp40) member B5	516.524	1.18851e-19	3.40558e-18
ENSGALG00000037437	EGR3	early growth response 3	192.433	1.27152e-19	3.63629e-18
ENSGALG00000053641		circadian associated repressor of transcription	55.0975	1.43252e-19	4.08872e-18
ENSGALG00000049241		hair growth associated	3847.15	1.48621e-19	4.23368e-18
ENSGALG00000002653	NCBP3	nuclear cap binding subunit 3	1527.07	1.69905e-19	4.83053e-18
ENSGALG00000005000	COMTD1	catechol-O-methyltransferase domain containing 1	159.002	2.10602e-19	5.97593e-18
ENSGALG00000011657	EAF2	ELL associated factor 2	173.401	2.40137e-19	6.80077e-18
ENSGALG00000010256	TIPARP	TCDD inducible poly(ADP-ribose) polymerase	496.269	2.45116e-19	6.92833e-18
ENSGALG00000009433	BAG3	BCL2 associated athanogene 3	759.146	2.76507e-19	7.8005e-18
ENSGALG00000031735	CD5	CD5 molecule	127.982	2.82763e-19	7.96159e-18
ENSGALG00000002445	KIAA0319L	KIAA0319 like	6581.27	2.94574e-19	8.27815e-18
ENSGALG00000010903	RASGEF1B	RasGEF domain family member 1B	1640.92	3.35617e-19	9.4134e-18
ENSGALG00000051280	DNAJB1	dnaJ homolog subfamily B member 1-like	1089.47	3.42231e-19	9.5805e-18
ENSGALG00000010798	DHCR24	24-dehydrocholesterol reductase	1106.51	4.20099e-19	1.17378e-17
ENSGALG00000006357	XPC	XPC complex subunit, DNA damage recognition and repair factor	1485.67	4.25341e-19	1.18616e-17
ENSGALG00000004325	P4HA1	prolyl 4-hydroxylase subunit alpha 1	4349.32	4.56693e-19	1.27116e-17
ENSGALG00000012472	IL2RB	interleukin 2 receptor subunit beta	67.4011	4.61836e-19	1.28302e-17
ENSGALG00000011504	TMPO	thymopoietin	2729.14	4.63974e-19	1.28651e-17
ENSGALG00000013971	SGK1	serum/glucocorticoid regulated kinase 1	4262.99	4.65926e-19	1.28948e-17
ENSGALG00000004107	ITM2A	integral membrane protein 2A	23121.9	5.00989e-19	1.38389e-17
ENSGALG00000044814	CCDC14	coiled-coil domain containing 14	401.614	5.11764e-19	1.41098e-17
ENSGALG00000002510	IP6K1	inositol hexakisphosphate kinase 1	4474.86	5.1549e-19	1.41857e-17
ENSGALG00000052932	SHROOM3	shroom family member 3	3423.09	5.53402e-19	1.52003e-17
ENSGALG00000009228	PARP1	poly (ADP-ribose) polymerase 1	6146.56	5.83643e-19	1.60008e-17
ENSGALG00000026231	ARID3A	AT-rich interaction domain 3A	631.276	6.33988e-19	1.73484e-17
ENSGALG00000007023	PRKAR2A	protein kinase cAMP-dependent type II regulatory subunit alpha	1458.15	6.6249e-19	1.80944e-17
ENSGALG00000020479	SLC43A3	solute carrier family 43 member 3	1060.34	6.95734e-19	1.89669e-17
ENSGALG00000023806	PITPNA	phosphatidylinositol transfer protein alpha	5927.78	7.77928e-19	2.11681e-17
ENSGALG00000001798	BBS4	Bardet-Biedl syndrome 4	3273.96	8.22908e-19	2.23503e-17
ENSGALG00000034438	GNB3	prolyl 3-hydroxylase 3	36062.6	9.98061e-19	2.70571e-17
ENSGALG00000025800		CDP-diacylglycerol--serine O-phosphatidyltransferase-like	3996.38	1.08083e-18	2.92466e-17
ENSGALG00000008257	MERTK	MER proto-oncogene, tyrosine kinase	346.092	1.13079e-18	3.05418e-17
ENSGALG00000029909	DHDDS	dehydrodolichyl diphosphate synthase subunit	2687.22	1.26602e-18	3.41312e-17
ENSGALG00000040926	SAMSN1	SAM domain, SH3 domain and nuclear localization signals 1	1728.15	1.39689e-18	3.75899e-17
ENSGALG00000009185	ROM1	retinal outer segment membrane protein 1	2282.64	1.42741e-18	3.83403e-17
ENSGALG00000011058	LEPR	leptin receptor	194.67	1.44758e-18	3.88107e-17
ENSGALG00000027428	ZDHHC21	zinc finger DHHC-type containing 21	994.202	1.62346e-18	4.34461e-17
ENSGALG00000006826	KLHL25	kelch like family member 25	334.221	1.86664e-18	4.98624e-17
ENSGALG00000015109	TJP2	tight junction protein 2	3593.25	2.06683e-18	5.51091e-17
ENSGALG00000027757	ARL4A	ADP ribosylation factor like GTPase 4A	5380.13	2.16299e-18	5.75679e-17
ENSGALG00000004571	PPP1CC	protein phosphatase 1 catalytic subunit gamma	7744.41	2.36128e-18	6.27309e-17
ENSGALG00000008281	NEURL1	neuralized E3 ubiquitin protein ligase 1	2876.83	2.44592e-18	6.48612e-17
ENSGALG00000016915	MYCBP2	MYC binding protein 2, E3 ubiquitin protein ligase	3608.49	3.02426e-18	7.99121e-17
ENSGALG00000012013	SLC25A17	solute carrier family 25 member 17	1337.19	3.02444e-18	7.99121e-17
ENSGALG00000015305	NR2E1	nuclear receptor subfamily 2 group E member 1	721.431	3.08146e-18	8.12715e-17
ENSGALG00000009519	ARG2	arginase 2	2432.86	3.13278e-18	8.24758e-17
ENSGALG00000014964	NT5DC1	5'-nucleotidase domain containing 1	451.328	3.29063e-18	8.64755e-17
ENSGALG00000037097	GRK3	G protein-coupled receptor kinase 3	11808.7	4.33052e-18	1.13598e-16
ENSGALG00000009507	PLEKHH1	pleckstrin homology, MyTH4 and FERM domain containing H1	275.589	4.58229e-18	1.19987e-16
ENSGALG00000005628	COL9A3	collagen type IX alpha 3 chain	2412.03	4.82619e-18	1.26147e-16
ENSGALG00000033683	PHOSPHO1	phosphoethanolamine/phosphocholine phosphatase	3558.99	5.06449e-18	1.32139e-16
ENSGALG00000005138	KCTD10	potassium channel tetramerization domain containing 10	2804.47	6.36638e-18	1.6581e-16
ENSGALG00000009450	DUSP10	dual specificity phosphatase 10	2705.85	6.78621e-18	1.76429e-16
ENSGALG00000003362	ACSS2	acyl-CoA synthetase short-chain family member 2	1622.17	7.36512e-18	1.91139e-16
ENSGALG00000001938	SLC25A24	solute carrier family 25 member 24	1324.98	8.32768e-18	2.15736e-16
ENSGALG00000026906	TMEM189	transmembrane protein 189	1101.77	8.41138e-18	2.17518e-16
ENSGALG00000014934	HS3ST1	heparan sulfate-glucosamine 3-sulfotransferase 1	455.362	8.47435e-18	2.18758e-16
ENSGALG00000039155	ZHX3	zinc fingers and homeoboxes 3	724.186	9.04367e-18	2.33042e-16
ENSGALG00000042839	FAM214A	family with sequence similarity 214 member A	3378.47	9.90312e-18	2.54739e-16
ENSGALG00000010463	AHSA1	activator of Hsp90 ATPase activity 1	2022.68	1.14199e-17	2.93238e-16
ENSGALG00000009098	MAMLD1	mastermind like domain containing 1	1280.63	1.20704e-17	3.09397e-16
ENSGALG00000006872	PISD	phosphatidylserine decarboxylase	1539.85	1.24554e-17	3.18705e-16
ENSGALG00000010001	EGLN3	egl-9 family hypoxia inducible factor 3	222.478	1.29524e-17	3.30842e-16
ENSGALG00000029912	CAMK1	calcium/calmodulin dependent protein kinase I	790.326	1.32533e-17	3.37935e-16
ENSGALG00000027472	TMEM38B	transmembrane protein 38B	903.68	1.33544e-17	3.39919e-16
ENSGALG00000043329		prothymosin, alpha	6305.51	1.50548e-17	3.82066e-16
ENSGALG00000042726	TRMT9B	KIAA1456	462.525	1.50626e-17	3.82066e-16
ENSGALG00000008555	MXI1	MAX interactor 1, dimerization protein	4039.02	1.51795e-17	3.84362e-16
ENSGALG00000015286	SESN1	sestrin 1	1124.92	1.58093e-17	3.99617e-16
ENSGALG00000040882	HSPA4	heat shock protein family A (Hsp70) member 4	3824.09	1.62345e-17	4.09653e-16
ENSGALG00000014711	PLPP1	phospholipid phosphatase 1	1025.42	1.70183e-17	4.28691e-16
ENSGALG00000017394	INSIG1	insulin induced gene 1	2846.4	1.76948e-17	4.44901e-16
ENSGALG00000017126	ZDHHC20	zinc finger DHHC-type containing 20	293.06	1.77228e-17	4.44901e-16
ENSGALG00000040363	ABHD4	abhydrolase domain containing 4	1475.83	1.82387e-17	4.57065e-16
ENSGALG00000012244	KLHDC2	kelch domain containing 2	4771.45	1.92521e-17	4.81632e-16
ENSGALG00000037067	EIF3E	eukaryotic translation initiation factor 3 subunit E	3029.95	1.93147e-17	4.8237e-16
ENSGALG00000004758	KCNB1	potassium voltage-gated channel subfamily B member 1	1818.55	2.01918e-17	5.03414e-16
ENSGALG00000007695	SNAPC5	small nuclear RNA activating complex polypeptide 5	1385.93	2.05741e-17	5.1207e-16
ENSGALG00000017291	FAR2	fatty acyl-CoA reductase 2	1106.74	2.88904e-17	7.17831e-16
ENSGALG00000003550	ARHGAP40	Rho GTPase activating protein 40	1165.4	3.20199e-17	7.94234e-16
ENSGALG00000032257	CSNK1E	casein kinase 1 epsilon	1727.94	3.28406e-17	8.13209e-16
ENSGALG00000028996	SIGMAR1	sigma non-opioid intracellular receptor 1	321.709	3.35576e-17	8.29555e-16
ENSGALG00000005668	WSB1	WD repeat and SOCS box containing 1	7115.6	3.49438e-17	8.62362e-16
ENSGALG00000001373	TRAF3IP3	TRAF3 interacting protein 3	147.354	4.12326e-17	1.01584e-15
ENSGALG00000000104		cryptochrome 4	1518.6	4.57019e-17	1.12405e-15
ENSGALG00000016088	CCT7	chaperonin containing TCP1 subunit 7	2992.76	4.95066e-17	1.21558e-15
ENSGALG00000034528	SNTB1	syntrophin beta 1	7664.51	5.06662e-17	1.24196e-15
ENSGALG00000053275			287.171	6.86087e-17	1.67896e-15
ENSGALG00000029424	JPH3	junctophilin 3	1809.52	6.92698e-17	1.6923e-15
ENSGALG00000026653	ARL9	ADP ribosylation factor like GTPase 9	1094.53	7.01398e-17	1.71068e-15
ENSGALG00000015326	CLTA	clathrin light chain A	8118.96	7.37519e-17	1.79578e-15
ENSGALG00000014298	RFC1	replication factor C subunit 1	1971.53	7.7222e-17	1.87714e-15
ENSGALG00000032558	INSC	inscuteable homolog (Drosophila)	57.3633	7.87967e-17	1.91223e-15
ENSGALG00000002942	JMJD1C	jumonji domain containing 1C	3824.81	8.62954e-17	2.09073e-15
ENSGALG00000052786		zinc finger protein 185-like	165.11	9.06175e-17	2.1918e-15
ENSGALG00000010939	LIN7A	lin-7 homolog A, crumbs cell polarity complex component	10232.5	1.0538e-16	2.54465e-15
ENSGALG00000002623	PCOLCE2	procollagen C-endopeptidase enhancer 2	293.604	1.16004e-16	2.79656e-15
ENSGALG00000010044	KCNMB4	potassium calcium-activated channel subfamily M regulatory beta subunit 4	1229.79	1.28773e-16	3.09926e-15
ENSGALG00000011962	NDNF	neuron-derived neurotrophic factor	4236.24	1.34492e-16	3.23157e-15
ENSGALG00000039989	GPR160	G protein-coupled receptor 160	20.9226	1.41365e-16	3.39113e-15
ENSGALG00000006908	DLG1	discs large MAGUK scaffold protein 1	4356.05	1.60122e-16	3.83477e-15
ENSGALG00000014324	SLC2A14	solute carrier family 2 member 14	5886.19	1.75986e-16	4.20779e-15
ENSGALG00000004833	P3H1	prolyl 3-hydroxylase 1	452.316	1.91898e-16	4.58075e-15
ENSGALG00000049379		insulin receptor substrate 2	604.624	1.93273e-16	4.60603e-15
ENSGALG00000028031	C1QL1	complement C1q like 1	725.815	2.14728e-16	5.10899e-15
ENSGALG00000015618		ATPase H+ transporting accessory protein 1 like	754.078	2.1741e-16	5.16437e-15
ENSGALG00000001617	CAMKK1	calcium/calmodulin dependent protein kinase kinase 1	546.402	2.28175e-16	5.41128e-15
ENSGALG00000048246		uncharacterized LOC107049018	75.8942	2.45915e-16	5.82251e-15
ENSGALG00000008326		synaptotagmin-like protein 2-like	171.951	2.76917e-16	6.54593e-15
ENSGALG00000029301	BMP2	bone morphogenetic protein 2	199.618	2.99551e-16	7.0695e-15
ENSGALG00000011259	RPE65	RPE65, retinoid isomerohydrolase	14906	3.24962e-16	7.65681e-15
ENSGALG00000012691	ALDH1L2	aldehyde dehydrogenase 1 family member L2	2182.5	3.27623e-16	7.70708e-15
ENSGALG00000011456	CDK17	cyclin dependent kinase 17	2982.78	3.49838e-16	8.2164e-15
ENSGALG00000029102	PXYLP1	2-phosphoxylose phosphatase 1	1791.51	3.50809e-16	8.22596e-15
ENSGALG00000006354	GAL3ST2	galactose-3-O-sulfotransferase 2	140.836	4.69742e-16	1.09971e-14
ENSGALG00000000223	TMEM183A	transmembrane protein 183A	927.801	5.92402e-16	1.38465e-14
ENSGALG00000015708	FGFR3	fibroblast growth factor receptor 3	1005.51	6.32229e-16	1.47537e-14
ENSGALG00000028807	AP1AR	adaptor related protein complex 1 associated regulatory protein	686.167	6.74477e-16	1.57145e-14
ENSGALG00000033880	CRISPLD1	cysteine rich secretory protein LCCL domain containing 1	390.989	7.18215e-16	1.67068e-14
ENSGALG00000016271	PTP4A1	protein tyrosine phosphatase type IVA, member 1	10897.9	7.31252e-16	1.6983e-14
ENSGALG00000006571	SETD5	SET domain containing 5	3943.72	8.24448e-16	1.9117e-14
ENSGALG00000027188	SREBF1	sterol regulatory element binding transcription factor 1	4838.01	8.54305e-16	1.97778e-14
ENSGALG00000038540	ZBTB32	zinc finger and BTB domain containing 32	281.572	9.36661e-16	2.16501e-14
ENSGALG00000005361		hypoxanthine-guanine phosphoribosyltransferase-like	864.656	1.32776e-15	3.06415e-14
ENSGALG00000021647	NRTN	neurturin	445.794	1.3714e-15	3.15986e-14
ENSGALG00000039775	SHC1	SHC adaptor protein 1	593.273	1.61009e-15	3.70398e-14
ENSGALG00000005460	SLCO4A1	solute carrier organic anion transporter family member 4A1	1009.48	1.64581e-15	3.78017e-14
ENSGALG00000016988	RUBCNL	RUN and cysteine rich domain containing beclin 1 interacting protein like	460.003	1.6521e-15	3.78867e-14
ENSGALG00000046793	HELT	helt bHLH transcription factor	12.7182	1.68252e-15	3.85236e-14
ENSGALG00000048716	FBXL3	F-box and leucine rich repeat protein 3	2421.12	1.9655e-15	4.49322e-14
ENSGALG00000019961	SLC18B1	solute carrier family 18 member B1	224.552	2.06585e-15	4.71525e-14
ENSGALG00000004225	KDM2B	lysine demethylase 2B	877.92	2.09395e-15	4.7653e-14
ENSGALG00000014681	PCSK1	proprotein convertase subtilisin/kexin type 1	389.547	2.09432e-15	4.7653e-14
ENSGALG00000050054			873.254	2.42828e-15	5.51659e-14
ENSGALG00000052935	TNFRSF9	tumor necrosis factor receptor superfamily member 9	454.351	2.55544e-15	5.79645e-14
ENSGALG00000042022		GSG1 like 2	351.859	2.67631e-15	6.06117e-14
ENSGALG00000016586	CCDC25	coiled-coil domain containing 25	1299.12	2.93282e-15	6.6318e-14
ENSGALG00000011226	ANKRD28	ankyrin repeat domain 28	1545.85	2.99637e-15	6.76502e-14
ENSGALG00000004477			1527.22	3.09983e-15	6.98778e-14
ENSGALG00000006565		gamma-glutamyltransferase 2	390.782	3.24382e-15	7.30111e-14
ENSGALG00000050386			723.976	3.30575e-15	7.42902e-14
ENSGALG00000023510	ERP29	endoplasmic reticulum protein 29	5992.14	3.47023e-15	7.78665e-14
ENSGALG00000011957	TOB2	transducer of ERBB2, 2	3502.92	3.68576e-15	8.25758e-14
ENSGALG00000011413		cytochrome P450, family 2, subfamily J, polypeptide 19	5171.72	3.80757e-15	8.51739e-14
ENSGALG00000015656	PALM2AKAP2	PALM2-AKAP2 fusion	3176.48	3.88532e-15	8.67801e-14
ENSGALG00000015144	ZFAND5	zinc finger AN1-type containing 5	2953.27	4.02685e-15	8.98037e-14
ENSGALG00000043906		chicken D-serine dehydratase	1208.93	4.23604e-15	9.43246e-14
ENSGALG00000014331	FKBP4	FK506 binding protein 4	4982.42	4.42035e-15	9.82787e-14
ENSGALG00000028203	SPRED1	sprouty related EVH1 domain containing 1	1606.63	5.11238e-15	1.13492e-13
ENSGALG00000016523	RS1	retinoschisin 1	6395.54	5.56502e-15	1.23352e-13
ENSGALG00000009737	TAC1	tachykinin precursor 1	322.15	5.59715e-15	1.23876e-13
ENSGALG00000005398	HAGH	hydroxyacylglutathione hydrolase	3287.77	5.60961e-15	1.23964e-13
ENSGALG00000000558	SLC1A6	solute carrier family 1 (high affinity aspartate/glutamate transporter), member 6	714.977	5.88282e-15	1.29805e-13
ENSGALG00000030802	SHROOM2	shroom family member 2	12479.8	6.05175e-15	1.33331e-13
ENSGALG00000031866		protein NDNF-like	2507.86	6.10816e-15	1.3437e-13
ENSGALG00000014843	TPD52L1	tumor protein D52-like 1	2257.76	6.41103e-15	1.40821e-13
ENSGALG00000001163	NDEL1	nudE neurodevelopment protein 1-like 1	2407.12	6.87844e-15	1.5086e-13
ENSGALG00000047125			704.855	7.02253e-15	1.53789e-13
ENSGALG00000012300	RAB32	RAB32, member RAS oncogene family	366.182	7.09115e-15	1.55059e-13
ENSGALG00000035836	LDHB	lactate dehydrogenase B	13502.3	7.31268e-15	1.59664e-13
ENSGALG00000042538	BAIAP2	BAI1 associated protein 2	2476.45	7.55198e-15	1.64642e-13
ENSGALG00000029392	GABRB3	gamma-aminobutyric acid type A receptor beta3 subunit	2744.17	7.98727e-15	1.73872e-13
ENSGALG00000032305	DHX8	DEAH-box helicase 8	1460.52	8.23293e-15	1.78953e-13
ENSGALG00000011052	SLC38A11	solute carrier family 38 member 11	44.9562	9.22061e-15	2.00123e-13
ENSGALG00000020143	GABRG1	gamma-aminobutyric acid type A receptor gamma1 subunit	302.604	9.89598e-15	2.14462e-13
ENSGALG00000038399	PLEKHA6	pleckstrin homology domain containing A6	4759.38	1.00002e-14	2.164e-13
ENSGALG00000041202	FBXO32	F-box protein 32	1446.81	1.08546e-14	2.34539e-13
ENSGALG00000004078		LON peptidase N-terminal domain and RING finger protein 2-like	155.945	1.08951e-14	2.35067e-13
ENSGALG00000011094	PDE4B	phosphodiesterase 4B	2673.32	1.09975e-14	2.36619e-13
ENSGALG00000052307	RPP25	ribonuclease P/MRP subunit p25	686.634	1.09995e-14	2.36619e-13
ENSGALG00000005929		mastermind like transcriptional coactivator 1	328.618	1.16312e-14	2.4984e-13
ENSGALG00000004889	SLC2A1	solute carrier family 2 member 1	28012.9	1.25551e-14	2.69288e-13
ENSGALG00000014115	SLAIN2	SLAIN motif family member 2	398.657	1.27932e-14	2.73992e-13
ENSGALG00000025921		LOC431653	70.2598	1.39134e-14	2.97548e-13
ENSGALG00000005814		KIAA1161	202.279	1.40958e-14	3.01006e-13
ENSGALG00000047000			191.581	1.46152e-14	3.11641e-13
ENSGALG00000040856	CPNE1	copine 1	1276.18	1.61161e-14	3.43143e-13
ENSGALG00000026658	LACTBL1	lactamase beta like 1	4426.07	1.69393e-14	3.59989e-13
ENSGALG00000040549	HTR7	5-hydroxytryptamine (serotonin) receptor 7, adenylate cyclase-coupled	118.947	1.69566e-14	3.59989e-13
ENSGALG00000015026		TRAF3 interacting protein 2	227.482	1.79822e-14	3.81207e-13
ENSGALG00000042551		pleckstrin and Sec7 domain containing	904.218	1.88675e-14	3.99395e-13
ENSGALG00000002090	GPSM2	G-protein signaling modulator 2	1772.49	1.93603e-14	4.09231e-13
ENSGALG00000015879	HUNK	hormonally up-regulated Neu-associated kinase	893.704	1.98478e-14	4.18929e-13
ENSGALG00000016844	RAB20	RAB20, member RAS oncogene family	78.5654	2.00218e-14	4.21992e-13
ENSGALG00000042415	BBS2	Bardet-Biedl syndrome 2	1785.8	2.21282e-14	4.65715e-13
ENSGALG00000033927	MFSD5	major facilitator superfamily domain containing 5	659.704	2.24825e-14	4.71982e-13
ENSGALG00000005401	WNT9A	Wnt family member 9A	73.9008	2.24966e-14	4.71982e-13
ENSGALG00000002313	SLC38A7	solute carrier family 38 member 7	1411.61	2.2541e-14	4.71982e-13
ENSGALG00000011236	BEGAIN	brain enriched guanylate kinase associated	492.246	2.25554e-14	4.71982e-13
ENSGALG00000044053	NLRX1	NLR family member X1	416.758	2.30271e-14	4.81161e-13
ENSGALG00000005078	NUP210	nucleoporin 210	219.332	2.47885e-14	5.17224e-13
ENSGALG00000003933	QSOX1	quiescin Q6 sulfhydryl oxidase 1	7671.61	2.5155e-14	5.2409e-13
ENSGALG00000035129	RBM12B	RNA binding motif protein 12B	1994.21	2.51894e-14	5.2409e-13
ENSGALG00000016768	LONRF2	LON peptidase N-terminal domain and ring finger 2	480.252	2.52326e-14	5.24242e-13
ENSGALG00000040368	CALR	calreticulin	7559.61	2.57982e-14	5.35231e-13
ENSGALG00000010611	CFAP97	cilia and flagella associated protein 97	1043.12	2.60076e-14	5.38808e-13
ENSGALG00000053422		centrosome-associated protein 350-like	214.145	2.71107e-14	5.60865e-13
ENSGALG00000003398	ADAM9	ADAM metallopeptidase domain 9	2409.35	2.84008e-14	5.86721e-13
ENSGALG00000005901	PCMTD2	protein-L-isoaspartate (D-aspartate) O-methyltransferase domain containing 2	7529.15	2.89674e-14	5.97581e-13
ENSGALG00000037944	LNPK	lunapark, ER junction formation factor	1393.24	2.92021e-14	6.01571e-13
ENSGALG00000001749	ACSBG2	acyl-CoA synthetase bubblegum family member 2	1543.86	3.08628e-14	6.34886e-13
ENSGALG00000003799	USP4	ubiquitin specific peptidase 4	1718.59	3.1507e-14	6.47225e-13
ENSGALG00000016186	PDE9A	phosphodiesterase 9A	972.795	3.18324e-14	6.52989e-13
ENSGALG00000034742	LIMA1	LIM domain and actin binding 1	2698.15	3.47959e-14	7.12778e-13
ENSGALG00000008903	ITPRID2	sperm specific antigen 2	882.831	3.56589e-14	7.29432e-13
ENSGALG00000034414	SLU7	SLU7 homolog, splicing factor	2650.7	3.57495e-14	7.30262e-13
ENSGALG00000032618	DUSP5	dual specificity phosphatase 5	798.093	3.7268e-14	7.60215e-13
ENSGALG00000001121	SH3GL1	SH3 domain containing GRB2 like 1, endophilin A2	4598.49	3.84842e-14	7.83928e-13
ENSGALG00000026661	MSRB3	methionine sulfoxide reductase B3	1233.44	3.86298e-14	7.85796e-13
ENSGALG00000011250	ASIC4	acid sensing ion channel subunit family member 4	3003.79	3.90984e-14	7.9422e-13
ENSGALG00000052460	CYB5R4	cytochrome b5 reductase 4	575.743	4.48287e-14	9.09356e-13
ENSGALG00000000379	ITGB3	integrin subunit beta 3	212.426	4.58117e-14	9.28005e-13
ENSGALG00000005584	GALNT18	polypeptide N-acetylgalactosaminyltransferase 18	1437.79	4.59499e-14	9.29514e-13
ENSGALG00000016259	DYNLT3	dynein light chain Tctex-type 3	989.948	4.63035e-14	9.3537e-13
ENSGALG00000039448	NCAPD2	non-SMC condensin I complex subunit D2	1362.62	4.85667e-14	9.79731e-13
ENSGALG00000008812	CCT4	chaperonin containing TCP1 subunit 4	3048.78	4.88178e-14	9.83436e-13
ENSGALG00000015803	KDM3A	lysine demethylase 3A	4068.5	4.93332e-14	9.92447e-13
ENSGALG00000016370	TPO	thyroid peroxidase	73.9004	5.54472e-14	1.11391e-12
ENSGALG00000049427	RELT	RELT tumor necrosis factor receptor	1227.09	5.6106e-14	1.12559e-12
ENSGALG00000038494	CMIP	c-Maf inducing protein	987.163	5.80733e-14	1.16346e-12
ENSGALG00000004878			1572.88	5.84669e-14	1.16974e-12
ENSGALG00000030324	ELAPOR2	KIAA1324 like	3009.68	5.88613e-14	1.17602e-12
ENSGALG00000000067	SPR	sepiapterin reductase (7,8-dihydrobiopterin:NADP+ oxidoreductase)	318.698	6.2838e-14	1.25375e-12
ENSGALG00000001678	PRKAB2	protein kinase AMP-activated non-catalytic subunit beta 2	661.703	6.34877e-14	1.26498e-12
ENSGALG00000015006	MAB21L3	mab-21 like 3	753.85	6.73503e-14	1.34011e-12
ENSGALG00000000241	STARD4	StAR related lipid transfer domain containing 4	2286.99	6.74648e-14	1.34056e-12
ENSGALG00000005903	NRIP3	nuclear receptor interacting protein 2	6702.61	7.57968e-14	1.50408e-12
ENSGALG00000037778	NAB1	NGFI-A binding protein 1	535.257	7.68771e-14	1.52344e-12
ENSGALG00000020805	LRRC8D	leucine rich repeat containing 8 family member D	1049.97	8.42996e-14	1.66826e-12
ENSGALG00000050240	TBX21	T-box 21	278.802	8.58142e-14	1.69594e-12
ENSGALG00000041102			815.235	8.69238e-14	1.71554e-12
ENSGALG00000010364	AADAC	arylacetamide deacetylase	103.667	8.76333e-14	1.7272e-12
ENSGALG00000025941	RGS20	regulator of G-protein signaling 20	467.264	9.03247e-14	1.77785e-12
ENSGALG00000012971	CCDC170	coiled-coil domain containing 170	149.083	9.54313e-14	1.87583e-12
ENSGALG00000052464	ANKRD33	ankyrin repeat domain 33	1319.59	1.00999e-13	1.9826e-12
ENSGALG00000013431	RAX2	retina and anterior neural fold homeobox 2	936.835	1.06227e-13	2.08242e-12
ENSGALG00000028849	SCAF11	SR-related CTD-associated factor 11	2381.27	1.13278e-13	2.21766e-12
ENSGALG00000052027		fibronectin type III domain-containing protein 9-like	1527	1.17427e-13	2.2958e-12
ENSGALG00000008703	RFC4	replication factor C subunit 4	419.733	1.21041e-13	2.36329e-12
ENSGALG00000003537	SGK2	SGK2, serine/threonine kinase 2	132.17	1.29354e-13	2.51971e-12
ENSGALG00000001250	APLP2	amyloid beta precursor like protein 2	51617.8	1.29397e-13	2.51971e-12
ENSGALG00000011065	SPRTN	SprT-like N-terminal domain	1091	1.32793e-13	2.58238e-12
ENSGALG00000003073	RHOBTB1	Rho related BTB domain containing 1	1023.69	1.37206e-13	2.66465e-12
ENSGALG00000006409	PODXL	podocalyxin like	1905.48	1.41956e-13	2.75324e-12
ENSGALG00000009568	SPOCK3	SPARC/osteonectin, cwcv and kazal like domains proteoglycan 3	11616.5	1.46421e-13	2.83605e-12
ENSGALG00000030550	ATP2B1	ATPase plasma membrane Ca2+ transporting 1	10596.2	1.5206e-13	2.94138e-12
ENSGALG00000043036	VASH1	vasohibin 1	387.081	1.6268e-13	3.14264e-12
ENSGALG00000008551	CRELD2	cysteine rich with EGF like domains 2	492.88	1.68155e-13	3.2441e-12
ENSGALG00000034020	RHOBTB2	Rho-related BTB domain containing 2	1499.96	1.70736e-13	3.28955e-12
ENSGALG00000013041	CCT5	chaperonin containing TCP1 subunit 5	3435.19	1.86343e-13	3.58551e-12
ENSGALG00000041795	WWP1	WW domain containing E3 ubiquitin protein ligase 1	3066.09	1.8761e-13	3.60513e-12
ENSGALG00000001058	ARHGEF16	Rho guanine nucleotide exchange factor 16	90.5139	1.95854e-13	3.75859e-12
ENSGALG00000013427	SORBS2	sorbin and SH3 domain containing 2	3601.71	2.01791e-13	3.86744e-12
ENSGALG00000011564	RUFY3	RUN and FYVE domain containing 3	7491.89	2.04644e-13	3.91696e-12
ENSGALG00000008475	ARRDC1	arrestin domain containing 1	1032.28	2.51636e-13	4.8101e-12
ENSGALG00000035461	CHORDC1	cysteine and histidine rich domain containing 1	624.17	2.52354e-13	4.81235e-12
ENSGALG00000040098	EEF1D	eukaryotic translation elongation factor 1 delta	8299.24	2.52413e-13	4.81235e-12
ENSGALG00000040492	LONP1	lon peptidase 1, mitochondrial	2005.91	2.58766e-13	4.92702e-12
ENSGALG00000010804	ANKMY2	ankyrin repeat and MYND domain containing 2	1689.49	2.60017e-13	4.94439e-12
ENSGALG00000031482	Pou5f3	POU domain class 5 transcription factor 3	2921.04	2.78087e-13	5.28111e-12
ENSGALG00000017321	PLEKHB1	pleckstrin homology domain containing B1	21306.3	3.0485e-13	5.78184e-12
ENSGALG00000052223	YPEL1	yippee like 1	1074.8	3.11075e-13	5.89225e-12
ENSGALG00000014719			217.638	3.13119e-13	5.92326e-12
ENSGALG00000025977	GADD45A	growth arrest and DNA damage inducible alpha	607.076	3.19423e-13	6.0347e-12
ENSGALG00000039163	ARHGEF11	Rho guanine nucleotide exchange factor 11	8521.96	3.2322e-13	6.09852e-12
ENSGALG00000044146		purine nucleoside phosphorylase	541.92	3.25728e-13	6.13792e-12
ENSGALG00000031475	MAFG	MAF bZIP transcription factor G	459.589	3.60092e-13	6.7767e-12
ENSGALG00000028451	MT4	metallothionein 4	98.1997	4.11075e-13	7.72621e-12
ENSGALG00000003129	RAB11FIP1	RAB11 family interacting protein 1	473.809	4.14763e-13	7.78548e-12
ENSGALG00000038858	ZFP64	ZFP64 zinc finger protein	1744.32	4.16124e-13	7.80099e-12
ENSGALG00000011164		chimerin 2	4695.01	4.26857e-13	7.99193e-12
ENSGALG00000042374	PDE11A	phosphodiesterase 11A	100.488	4.31817e-13	8.07035e-12
ENSGALG00000040553	SLC27A1	solute carrier family 27 member 1	1613.86	4.32219e-13	8.07035e-12
ENSGALG00000038313	EFHD2	EF-hand domain family member D2	1133.28	4.32706e-13	8.07035e-12
ENSGALG00000005030	DOCK10	dedicator of cytokinesis 10	1325.92	4.80034e-13	8.94163e-12
ENSGALG00000048077			113.744	4.93868e-13	9.18758e-12
ENSGALG00000012946	FAM60A	family with sequence similarity 60 member A	885.678	5.8778e-13	1.09207e-11
ENSGALG00000005884		mitogen-activated protein kinase kinase kinase 3-like	941.234	6.30787e-13	1.17049e-11
ENSGALG00000013941	PDE7B	phosphodiesterase 7B	431.53	6.46908e-13	1.19888e-11
ENSGALG00000028709	RNF144A	ring finger protein 144A	261.036	7.12396e-13	1.31856e-11
ENSGALG00000040761	DRD4	dopamine receptor D4	6253.71	7.28517e-13	1.34669e-11
ENSGALG00000039316	FAM120A	family with sequence similarity 120C	5256.87	7.61282e-13	1.40548e-11
ENSGALG00000040908	HIP1	huntingtin interacting protein 1	2685.67	7.75031e-13	1.42905e-11
ENSGALG00000008623	TOR4A	torsin family 4 member A	313.852	8.09318e-13	1.49039e-11
ENSGALG00000016245	BCOR	BCL6 corepressor	2912.21	8.29485e-13	1.5256e-11
ENSGALG00000010363	HERC3	HECT and RLD domain containing E3 ubiquitin protein ligase 3	7224.27	8.34654e-13	1.53318e-11
ENSGALG00000004115	DNAJA2	DnaJ heat shock protein family (Hsp40) member A2	3382.01	8.42578e-13	1.54579e-11
ENSGALG00000017163	ACAT1	acetyl-CoA acetyltransferase 1	995.385	8.53615e-13	1.56291e-11
ENSGALG00000009002	CPED1	cadherin-like and PC-esterase domain containing 1	115.977	8.54055e-13	1.56291e-11
ENSGALG00000010411	RNF13	ring finger protein 13	5525.88	8.65698e-13	1.58223e-11
ENSGALG00000003771	SIN3B	SIN3 transcription regulator family member B	1419.5	8.81061e-13	1.6083e-11
ENSGALG00000004300	PTDSS2	phosphatidylserine synthase 2	1908.69	9.26879e-13	1.68982e-11
ENSGALG00000005575	AKAP1	A-kinase anchoring protein 1	1419.07	9.48553e-13	1.72717e-11
ENSGALG00000015958	EIF2AK3	eukaryotic translation initiation factor 2 alpha kinase 3	1489.09	9.8236e-13	1.7865e-11
ENSGALG00000043583	SCG3	secretogranin III	27263.6	1.01328e-12	1.84043e-11
ENSGALG00000043513	TEAD3	TEA domain transcription factor 3	328.261	1.04525e-12	1.89614e-11
ENSGALG00000004897	GTSE1	G2 and S-phase expressed 1	22.0777	1.05062e-12	1.90352e-11
ENSGALG00000026188	PGAP6	transmembrane protein 8A	1027.02	1.08986e-12	1.97215e-11
ENSGALG00000003879	MFSD2A	major facilitator superfamily domain containing 2A	252.87	1.12398e-12	2.03138e-11
ENSGALG00000041459	DDIT4	DNA damage inducible transcript 4	873.184	1.12995e-12	2.03964e-11
ENSGALG00000013867	PTPN2	protein tyrosine phosphatase, non-receptor type 2	915.897	1.25004e-12	2.25363e-11
ENSGALG00000010762	OPN3	opsin 3	180.971	1.27763e-12	2.30052e-11
ENSGALG00000031520		complexin-3-like	167.079	1.29074e-12	2.32126e-11
ENSGALG00000006057	CLK4	CDC like kinase 4	2075.09	1.29399e-12	2.32425e-11
ENSGALG00000033889	NAA50	N(alpha)-acetyltransferase 50, NatE catalytic subunit	1859.88	1.3247e-12	2.37647e-11
ENSGALG00000003655	GAS2	growth arrest specific 2	150.503	1.3334e-12	2.38914e-11
ENSGALG00000007093	CYTH1	cytohesin 1	5925.23	1.33674e-12	2.3922e-11
ENSGALG00000035028	NAB2	NGFI-A binding protein 2	947.123	1.34922e-12	2.41157e-11
ENSGALG00000030789	PGAP1	post-GPI attachment to proteins 1	127.578	1.38113e-12	2.46558e-11
ENSGALG00000010889	HOOK1	hook microtubule tethering protein 1	1651.1	1.40808e-12	2.51062e-11
ENSGALG00000047477			11.3401	1.6043e-12	2.85699e-11
ENSGALG00000010335		phosphoinositide-3-kinase regulatory subunit 3	3174.45	1.60823e-12	2.8605e-11
ENSGALG00000009759	SLC16A7	solute carrier family 16 member 7	191.233	1.66578e-12	2.95925e-11
ENSGALG00000045758	SEC14L5	SEC14 like lipid binding 5	1160.14	1.67942e-12	2.97985e-11
ENSGALG00000011623	ADAMTS3	ADAM metallopeptidase with thrombospondin type 1 motif 3	1225.58	1.69144e-12	2.99753e-11
ENSGALG00000007012	ARRDC4	arrestin domain containing 4	672.964	1.71002e-12	3.0263e-11
ENSGALG00000012795	RIOK1	RIO kinase 1	752.603	1.71182e-12	3.0263e-11
ENSGALG00000010674	DCTD	dCMP deaminase	318.682	1.74681e-12	3.08441e-11
ENSGALG00000019894	TMEM14A	transmembrane protein 14A	729.619	1.7968e-12	3.16885e-11
ENSGALG00000029617	COL17A1	collagen type XVII alpha 1 chain	35.6576	1.86935e-12	3.29281e-11
ENSGALG00000036883	MET	MET proto-oncogene, receptor tyrosine kinase	691.855	1.87305e-12	3.29534e-11
ENSGALG00000016685	ASMT	acetylserotonin O-methyltransferase	1107.66	1.88139e-12	3.30604e-11
ENSGALG00000050272	REEP4	receptor accessory protein 4	112.714	1.89572e-12	3.3272e-11
ENSGALG00000035578	RBM6	RNA binding motif protein 6	1501.85	1.977e-12	3.46568e-11
ENSGALG00000040696	PRCC	papillary renal cell carcinoma (translocation-associated)	2164.88	2.0437e-12	3.57832e-11
ENSGALG00000001490	KCNJ13	Potassium inwardly rectifying channel subfamily J member 13	265.453	2.23024e-12	3.90025e-11
ENSGALG00000004740	TMOD2	tropomodulin 2	2478.17	2.24077e-12	3.91396e-11
ENSGALG00000051502			414.575	2.27894e-12	3.97588e-11
ENSGALG00000016895	DZIP1	DAZ interacting zinc finger protein 1	343.206	2.47846e-12	4.31881e-11
ENSGALG00000031896	GSE1	Gse1 coiled-coil protein	2105.58	2.54021e-12	4.42112e-11
ENSGALG00000037576	VSX1	visual system homeobox 1	2904.08	2.59955e-12	4.51537e-11
ENSGALG00000031895	SDK2	sidekick cell adhesion molecule 2	4217.97	2.60056e-12	4.51537e-11
ENSGALG00000003135	ANK3	ankyrin 3	14220.4	2.67549e-12	4.63995e-11
ENSGALG00000007305	NME1	NME/NM23 nucleoside diphosphate kinase 1	10268.4	2.71708e-12	4.70649e-11
ENSGALG00000012426	DDHD1	DDHD domain containing 1	1080.47	2.752e-12	4.76132e-11
ENSGALG00000009682	VEPH1	ventricular zone expressed PH domain containing 1	114.98	2.79973e-12	4.83817e-11
ENSGALG00000005796	XBP1	X-box binding protein 1	2551.43	2.83557e-12	4.89429e-11
ENSGALG00000036783			2138.58	2.86207e-12	4.9342e-11
ENSGALG00000016027	CBR3	carbonyl reductase 3	1827.1	2.98433e-12	5.13889e-11
ENSGALG00000033813	BTBD6	BTB domain containing 6	2018.93	3.1275e-12	5.37908e-11
ENSGALG00000040436	GAD2	glutamate decarboxylase 2	6113.08	3.22658e-12	5.54296e-11
ENSGALG00000023847		huntingtin associated protein 1	7340.84	3.30559e-12	5.67201e-11
ENSGALG00000039710	HDAC7	histone deacetylase 7	1270.44	3.44561e-12	5.90532e-11
ENSGALG00000010081	SH3D19	SH3 domain containing 19	1441.28	3.46415e-12	5.93011e-11
ENSGALG00000053187		soluble scavenger receptor cysteine-rich domain-containing protein SSC5D-like	2597.69	3.47034e-12	5.93376e-11
ENSGALG00000008797	WASL	Wiskott-Aldrich syndrome like	5315.93	3.73149e-12	6.37281e-11
ENSGALG00000043618	SLC40A1	solute carrier family 40 member 1	442.281	3.82563e-12	6.52595e-11
ENSGALG00000013568	NR4A3	nuclear receptor subfamily 4 group A member 3	132.491	4.19138e-12	7.1415e-11
ENSGALG00000029921	CSRP2	cysteine and glycine rich protein 2	6305.65	4.24356e-12	7.22198e-11
ENSGALG00000014908	FST	follistatin	217.436	4.30951e-12	7.32567e-11
ENSGALG00000007596		monocarboxylate transporter 2-like	763.077	4.39692e-12	7.46554e-11
ENSGALG00000010891	ABCB11	ATP binding cassette subfamily B member 11	473.966	4.4348e-12	7.52112e-11
ENSGALG00000003108	SMG6	SMG6, nonsense mediated mRNA decay factor	2422.89	4.64852e-12	7.8744e-11
ENSGALG00000017002	FNDC3A	fibronectin type III domain containing 3A	1709.41	5.42085e-12	9.17206e-11
ENSGALG00000011614	ANO4	anoctamin 4	159.846	5.45385e-12	9.21719e-11
ENSGALG00000008950	EHD4	EH domain containing 4	179.613	5.48655e-12	9.26173e-11
ENSGALG00000036925	CADM3	cell adhesion molecule 3	5156.79	5.69835e-12	9.60814e-11
ENSGALG00000001741	NPTN	neuroplastin	10804.6	5.99709e-12	1.01002e-10
ENSGALG00000027363	C1orf159	chromosome 21 C1orf159 homolog	366.634	6.36483e-12	1.07072e-10
ENSGALG00000041054			766.47	7.03909e-12	1.18278e-10
ENSGALG00000012056	GRAP2	GRB2-related adaptor protein 2	57.2925	7.32955e-12	1.23017e-10
ENSGALG00000001038	MAN1C1	mannosidase, alpha, class 1C, member 1	2664.68	8.16921e-12	1.36952e-10
ENSGALG00000006426	PAK2	p21 (RAC1) activated kinase 2	1241.57	8.343e-12	1.39704e-10
ENSGALG00000035492	ELMO1	engulfment and cell motility 1	5244.81	8.59194e-12	1.43708e-10
ENSGALG00000010090	FHIP1A	family with sequence similarity 160 member A1	427.112	8.64362e-12	1.44274e-10
ENSGALG00000051135	BCL2L11	BCL2 like 11	242.156	8.64559e-12	1.44274e-10
ENSGALG00000007996	ANKRD44	ankyrin repeat domain 44	2659.42	8.8675e-12	1.47809e-10
ENSGALG00000018946	LMOD3	leiomodin 3	185.966	9.13306e-12	1.52061e-10
ENSGALG00000006891	ITIH5	inter-alpha-trypsin inhibitor heavy chain family member 5	288.445	9.21271e-12	1.53213e-10
ENSGALG00000028880	FDPS	farnesyl diphosphate synthase	2192.99	9.26106e-12	1.53841e-10
ENSGALG00000009752	C1GALT1	core 1 synthase, glycoprotein-N-acetylgalactosamine 3-beta-galactosyltransferase 1	3467.84	9.88029e-12	1.63941e-10
ENSGALG00000009670	SGCE	sarcoglycan epsilon	1019.86	1.00884e-11	1.67204e-10
ENSGALG00000039139	TNS3	tensin 3	530.497	1.09098e-11	1.80612e-10
ENSGALG00000043064	EXFABP	extracellular fatty acid-binding protein	112.443	1.13473e-11	1.87642e-10
ENSGALG00000031890	YBX3	Y-box binding protein 3	5076.65	1.19483e-11	1.97356e-10
ENSGALG00000007928	MLLT10	myeloid/lymphoid or mixed-lineage leukemia; translocated to, 10	1121.72	1.19799e-11	1.97655e-10
ENSGALG00000001684	SEC14L1	SEC14 like lipid binding 1	1483.41	1.23436e-11	2.03425e-10
ENSGALG00000008837	PELI3	pellino E3 ubiquitin protein ligase family member 3	1741.39	1.26579e-11	2.08369e-10
ENSGALG00000040248	PLEKHF2	pleckstrin homology and FYVE domain containing 2	1264.51	1.34291e-11	2.20816e-10
ENSGALG00000009448	IFRD1	interferon related developmental regulator 1	2802.76	1.42782e-11	2.34513e-10
ENSGALG00000011970	CHADL	chondroadherin-like	72.9874	1.46097e-11	2.39687e-10
ENSGALG00000047976	ASB16	ankyrin repeat and SOCS box containing 16	113.329	1.52798e-11	2.504e-10
ENSGALG00000007077	CPT1A	carnitine palmitoyltransferase 1A	569.395	1.5844e-11	2.59354e-10
ENSGALG00000016198	U2AF1	U2 small nuclear RNA auxiliary factor 1	3716.36	1.59107e-11	2.60154e-10
ENSGALG00000036201	GALK2	galactokinase 2	578.439	1.59771e-11	2.60948e-10
ENSGALG00000015221	CCDC181	coiled-coil domain containing 181	166.516	1.6662e-11	2.71545e-10
ENSGALG00000005685		kinase suppressor of ras 1	986.06	1.66632e-11	2.71545e-10
ENSGALG00000007217	BEST1	bestrophin 1	794.609	1.72305e-11	2.80476e-10
ENSGALG00000010340	TTLL5	tubulin tyrosine ligase like 5	1503.91	1.80895e-11	2.94045e-10
ENSGALG00000015030	NPC1	NPC intracellular cholesterol transporter 1	3170.25	1.81044e-11	2.94045e-10
ENSGALG00000047356	VASN	vasorin	127.295	1.94259e-11	3.15158e-10
ENSGALG00000004345	OIT3	oncoprotein induced transcript 3	1976.28	2.03086e-11	3.29111e-10
ENSGALG00000013094	DDC	dopa decarboxylase	613.167	2.09775e-11	3.394e-10
ENSGALG00000033002	SLC7A3	solute carrier family 7 member 3	775.193	2.099e-11	3.394e-10
ENSGALG00000034591		transmembrane protein 14C	400.703	2.18949e-11	3.5364e-10
ENSGALG00000009975	CCT2	chaperonin containing TCP1 subunit 2	3616.4	2.23198e-11	3.60104e-10
ENSGALG00000014901	METTL16	methyltransferase like 16	812.806	2.28708e-11	3.68587e-10
ENSGALG00000012468	PRPF39	pre-mRNA processing factor 39	2586.43	2.34884e-11	3.78121e-10
ENSGALG00000002958	DNER	delta/notch like EGF repeat containing	6666.36	2.40716e-11	3.87082e-10
ENSGALG00000005156		neurotrypsin-like	5410.52	2.52957e-11	4.06319e-10
ENSGALG00000001954	APTX	aprataxin	366.617	2.5422e-11	4.07899e-10
ENSGALG00000037195	TALDO1	transaldolase 1	3151.21	2.63074e-11	4.21642e-10
ENSGALG00000028207		zinc finger B-box domain containing	265.097	2.7118e-11	4.34156e-10
ENSGALG00000012196	MCUB	mitochondrial calcium uniporter dominant negative beta subunit	244.521	2.74926e-11	4.39671e-10
ENSGALG00000002666	RAB11FIP3	RAB11 family interacting protein 3	2021.09	2.75509e-11	4.4012e-10
ENSGALG00000054650		coiled-coil domain-containing protein 180-like	238.225	2.78139e-11	4.43835e-10
ENSGALG00000006009		podocalyxin like 2	7275.62	2.78889e-11	4.44546e-10
ENSGALG00000008486	CACNA2D1	calcium voltage-gated channel auxiliary subunit alpha2delta 1	3851.44	2.81827e-11	4.48738e-10
ENSGALG00000051844	SKOR2	SKI family transcriptional corepressor 2	270.261	2.85285e-11	4.53749e-10
ENSGALG00000002616	LZIC	leucine zipper and CTNNBIP1 domain containing	1420.02	3.19129e-11	5.07026e-10
ENSGALG00000021231	TMEM254	transmembrane protein 254	7544.4	3.22315e-11	5.11531e-10
ENSGALG00000030303	PPP1R3B	protein phosphatase 1 regulatory subunit 3B	60.2132	3.422e-11	5.42498e-10
ENSGALG00000019768	ACSF2	acyl-CoA synthetase family member 2	612.415	3.57623e-11	5.66334e-10
ENSGALG00000017096	LNX2	uncharacterized LOC101749023	1160.11	3.80472e-11	6.01863e-10
ENSGALG00000014528	ENO2	enolase 2	63869.4	3.82832e-11	6.0494e-10
ENSGALG00000012177		NCK associated protein 5	2688.97	3.95423e-11	6.24161e-10
ENSGALG00000033695	CYP26A1	cytochrome P450 family 26 subfamily A member 1	102.956	4.11075e-11	6.48165e-10
ENSGALG00000012662	NUAK1	NUAK family kinase 1	596.409	4.17267e-11	6.57218e-10
ENSGALG00000007139	FAM107A	family with sequence similarity 107 member A	482.156	4.18418e-11	6.58319e-10
ENSGALG00000009520	MARCH1	membrane associated ring-CH-type finger 1	3216.92	4.19844e-11	6.59852e-10
ENSGALG00000004088	FNBP1	formin binding protein 1	3483.13	4.65133e-11	7.30244e-10
ENSGALG00000000808		guanylate cyclase 2D, retinal	402.318	4.70475e-11	7.37837e-10
ENSGALG00000009861	RD3	retinal degeneration 3	2278.47	4.91721e-11	7.70327e-10
ENSGALG00000016655	GYG2	glycogenin 2	162.079	5.1976e-11	8.13379e-10
ENSGALG00000039474	ID4	inhibitor of DNA binding 4, HLH protein	4601.07	5.22819e-11	8.17289e-10
ENSGALG00000011084	CCSAP	centriole, cilia and spindle associated protein	308.116	5.39866e-11	8.43035e-10
ENSGALG00000054474			445.262	5.63414e-11	8.78866e-10
ENSGALG00000040474	ITCH	itchy E3 ubiquitin protein ligase	1528.38	5.73278e-11	8.93297e-10
ENSGALG00000001934	OPN4	opsin 4	930.643	5.76744e-11	8.97507e-10
ENSGALG00000030836	PSD2	pleckstrin and Sec7 domain containing 2	3880.7	5.7721e-11	8.97507e-10
ENSGALG00000005512	KIAA1671	KIAA1671	4191.54	5.91706e-11	9.19067e-10
ENSGALG00000012345	UST	uronyl 2-sulfotransferase	518.884	5.98233e-11	9.28217e-10
ENSGALG00000007324	TP63	tumor protein p63	176.291	6.11449e-11	9.47361e-10
ENSGALG00000034317	SYNJ1	synaptojanin 1	3661.36	6.11871e-11	9.47361e-10
ENSGALG00000030011	ZNF704	zinc finger protein 704	205.304	6.18681e-11	9.56889e-10
ENSGALG00000010628	ACSL1	acyl-CoA synthetase long-chain family member 1	974.725	6.21783e-11	9.60667e-10
ENSGALG00000017169	ELMOD1	ELMO domain containing 1	6242.31	6.33168e-11	9.77222e-10
ENSGALG00000039891	ANP32E	acidic nuclear phosphoprotein 32 family member E	17115.6	6.65413e-11	1.0259e-09
ENSGALG00000012378	KATNA1	katanin catalytic subunit A1	288.207	7.0225e-11	1.08155e-09
ENSGALG00000011117	AGT	angiotensinogen	339.085	7.12013e-11	1.09543e-09
ENSGALG00000019077		spermatogenesis associated 13	1241.44	7.26215e-11	1.11563e-09
ENSGALG00000051438	EXTL2	exostosin like glycosyltransferase 2	559.075	7.26672e-11	1.11563e-09
ENSGALG00000014683	PEX5	peroxisomal biogenesis factor 5	1776.98	7.28102e-11	1.11665e-09
ENSGALG00000040360	DUSP1	dual specificity phosphatase 1	1097.72	7.93048e-11	1.21498e-09
ENSGALG00000012124	PELI2	pellino E3 ubiquitin protein ligase family member 2	716.66	8.09746e-11	1.23926e-09
ENSGALG00000004553	SGPL1	sphingosine-1-phosphate lyase 1	2144.09	8.17984e-11	1.25055e-09
ENSGALG00000003937	GEMIN5	gem nuclear organelle associated protein 5	1002.43	8.59443e-11	1.31256e-09
ENSGALG00000015336	CHRNA8	neuronal acetylcholine receptor subunit alpha-7-like	3089.97	8.61737e-11	1.31469e-09
ENSGALG00000005416	TTC39B	tetratricopeptide repeat domain 39B	650.306	8.69659e-11	1.32539e-09
ENSGALG00000003921	DBNDD2	dysbindin domain containing 2	655.125	8.79112e-11	1.33802e-09
ENSGALG00000012457	SSTR3	somatostatin receptor 3	55.5382	8.79779e-11	1.33802e-09
ENSGALG00000006225	EFL1	elongation factor like GTPase 1	1448.38	8.87954e-11	1.34904e-09
ENSGALG00000037160		SMAD family member 7	257.257	8.88878e-11	1.34904e-09
ENSGALG00000034605			460.636	8.91591e-11	1.35175e-09
ENSGALG00000011465	STT3B	STT3B, catalytic subunit of the oligosaccharyltransferase complex	3799.4	9.13842e-11	1.38405e-09
ENSGALG00000019397	CERK	ceramide kinase	2225.57	9.40627e-11	1.42314e-09
ENSGALG00000019003	PRAG1	PEAK1 related, kinase-activating pseudokinase 1	370.8	9.41782e-11	1.42341e-09
ENSGALG00000002150	CPEB1	cytoplasmic polyadenylation element binding protein 1	606.738	9.86996e-11	1.4902e-09
ENSGALG00000009241	SFRP2	secreted frizzled related protein 2	227.235	1.03261e-10	1.55745e-09
ENSGALG00000047461		aspartate beta-hydroxylase	6280.56	1.04287e-10	1.5713e-09
ENSGALG00000011299	KIF25	kinesin family member 25	662.752	1.143e-10	1.7204e-09
ENSGALG00000039322	DDR2	discoidin domain receptor tyrosine kinase 2	189.815	1.17014e-10	1.75944e-09
ENSGALG00000036896		cilia and flagella associated protein 43	462.093	1.18192e-10	1.77531e-09
ENSGALG00000036294	CAP1	adenylate cyclase associated protein 1	3568.16	1.19185e-10	1.78839e-09
ENSGALG00000039238	SALL1	spalt like transcription factor 1	4668.94	1.24133e-10	1.86071e-09
ENSGALG00000001522	PHF20	PHD finger protein 20	2322.09	1.35204e-10	2.02459e-09
ENSGALG00000008337			518.727	1.36711e-10	2.04505e-09
ENSGALG00000001531	FN3K	fructosamine 3 kinase	1555.87	1.41215e-10	2.11026e-09
ENSGALG00000053112			910.839	1.43278e-10	2.1389e-09
ENSGALG00000003866	FIBCD1	ficolin 3	2185.87	1.48007e-10	2.20724e-09
ENSGALG00000008567		phosphofurin acidic cluster sorting protein 1	5681.5	1.50043e-10	2.23532e-09
ENSGALG00000007491	VWA9	von Willebrand factor A domain containing 9	948.373	1.5051e-10	2.23998e-09
ENSGALG00000015876	ELOVL4	ELOVL fatty acid elongase 4	1334.06	1.55683e-10	2.31462e-09
ENSGALG00000034344	MTHFD2	methylenetetrahydrofolate dehydrogenase (NADP+ dependent) 2, methenyltetrahydrofolate cyclohydrolase	526.458	1.61022e-10	2.39156e-09
ENSGALG00000048613	KDM4B	lysine demethylase 4B	3591.65	1.6119e-10	2.39161e-09
ENSGALG00000002564	RGS4	regulator of G-protein signaling 4	1545.98	1.64432e-10	2.43724e-09
ENSGALG00000013098	MGST1	microsomal glutathione S-transferase 1	1086.38	1.68807e-10	2.49954e-09
ENSGALG00000027476	PLEKHG5	pleckstrin homology and RhoGEF domain containing G5	6246.4	1.74111e-10	2.57546e-09
ENSGALG00000009082	COQ8A	coenzyme Q8A	3292.64	1.74453e-10	2.57791e-09
ENSGALG00000051404			1105.22	1.77702e-10	2.62327e-09
ENSGALG00000036001	SMAD2Z	SMAD family member 2-Z	1637.82	1.82553e-10	2.69215e-09
ENSGALG00000016014	RCAN1	regulator of calcineurin 1	4658.6	1.86355e-10	2.74545e-09
ENSGALG00000037030	CREBL2	cAMP responsive element binding protein like 2	1876.28	1.96848e-10	2.89711e-09
ENSGALG00000005248	CDC14A	cell division cycle 14A	1468.03	1.99706e-10	2.9362e-09
ENSGALG00000014510	FBXL5	F-box and leucine rich repeat protein 5	2948.47	2.05996e-10	3.02563e-09
ENSGALG00000015733	MDN1	midasin AAA ATPase 1	2230.27	2.11444e-10	3.10252e-09
ENSGALG00000009581	MPP5	membrane palmitoylated protein 5	3221.03	2.33596e-10	3.42412e-09
ENSGALG00000031058		heparan sulfate glucosamine 3-O-sulfotransferase 3B1-like	231.638	2.36562e-10	3.46411e-09
ENSGALG00000027365	HIVEP3	human immunodeficiency virus type I enhancer binding protein 3	1374.17	2.41413e-10	3.5316e-09
ENSGALG00000027190	COX11	COX11, cytochrome c oxidase copper chaperone	797.842	2.56202e-10	3.7442e-09
ENSGALG00000011799		heme binding protein 1	59.4521	2.61316e-10	3.81511e-09
ENSGALG00000038003	EDF1	endothelial differentiation related factor 1	3989.08	2.6271e-10	3.83163e-09
ENSGALG00000031450	MYO7A	myosin VIIA	3446.74	2.75309e-10	4.01137e-09
ENSGALG00000007040	ACAP2	ArfGAP with coiled-coil, ankyrin repeat and PH domains 2	1470.18	2.79603e-10	4.06987e-09
ENSGALG00000012790	DSP	desmoplakin	173.405	2.81909e-10	4.09934e-09
ENSGALG00000014463	ACTN2	actinin alpha 2	2053.54	2.83217e-10	4.11426e-09
ENSGALG00000012978	CDYL2	chromodomain Y-like 2	206.8	2.92047e-10	4.23831e-09
ENSGALG00000003726	EGFLAM	EGF like, fibronectin type III and laminin G domains	13634.6	2.93989e-10	4.26225e-09
ENSGALG00000037682	CCSER2	coiled-coil serine rich protein 2	1269.85	3.02833e-10	4.38612e-09
ENSGALG00000016817	RASA3	RAS p21 protein activator 3	3170.41	3.12471e-10	4.52122e-09
ENSGALG00000015551	GRIN3A	glutamate ionotropic receptor NMDA type subunit 3A	566.247	3.24983e-10	4.6976e-09
ENSGALG00000039307	GNB5	G protein subunit beta 5	13411.4	3.33949e-10	4.82242e-09
ENSGALG00000052647		DEAH (Asp-Glu-Ala-His) box polypeptide 33	594.442	3.35174e-10	4.83533e-09
ENSGALG00000012317			49.7414	3.35989e-10	4.84229e-09
ENSGALG00000019716	KRT40	keratin 40	114.74	3.41902e-10	4.92265e-09
ENSGALG00000040167	TPD52	tumor protein D52	4584.06	3.5087e-10	5.04679e-09
ENSGALG00000013952	B3GALNT2	beta-1,3-N-acetylgalactosaminyltransferase 2	2218.11	3.61729e-10	5.19784e-09
ENSGALG00000043352		ceramide synthase 4	357.392	3.71172e-10	5.3283e-09
ENSGALG00000017053	SPART	spastic paraplegia 20 (Troyer syndrome)	1646.96	3.71566e-10	5.3287e-09
ENSGALG00000015020	TMEM171	transmembrane protein 174	485.284	3.80511e-10	5.45162e-09
ENSGALG00000000311	DOCK5	dedicator of cytokinesis 5	109.736	3.83306e-10	5.48627e-09
ENSGALG00000007193	PLAAT1	HRAS like suppressor	982.283	3.86293e-10	5.52361e-09
ENSGALG00000013607	FBXO5	F-box protein 5	613.932	4.04594e-10	5.77963e-09
ENSGALG00000006904	RNH1	ribonuclease/angiogenin inhibitor 1	791.783	4.11598e-10	5.87392e-09
ENSGALG00000015256	PAM	peptidylglycine alpha-amidating monooxygenase	3856.28	4.19668e-10	5.98324e-09
ENSGALG00000028015	HES1	hes family bHLH transcription factor 1	303.565	4.22139e-10	6.0126e-09
ENSGALG00000032664	UBE2B	ubiquitin conjugating enzyme E2 B	875.155	4.29879e-10	6.11687e-09
ENSGALG00000034044	TBC1D12	TBC1 domain family member 12	1040.63	4.43416e-10	6.30334e-09
ENSGALG00000000667	EDN2	endothelin 2	600.274	4.82222e-10	6.8483e-09
ENSGALG00000039583	MITF	melanogenesis associated transcription factor	561.974	4.87484e-10	6.9155e-09
ENSGALG00000013034	CECR2	CECR2, histone acetyl-lysine reader	925.927	4.87902e-10	6.9155e-09
ENSGALG00000005135	SERPINE2	serpin family E member 2	2257.65	5.02756e-10	7.11913e-09
ENSGALG00000007080			833.123	5.12824e-10	7.25465e-09
ENSGALG00000043555	NPNT	nephronectin	117.972	5.16786e-10	7.30361e-09
ENSGALG00000003111	BFAR	bifunctional apoptosis regulator	409.134	5.39021e-10	7.61047e-09
ENSGALG00000038769	USH1G	USH1 protein network component sans	275.3	5.45978e-10	7.70125e-09
ENSGALG00000016447	PDIA6	protein disulfide isomerase family A member 6	3312.39	5.60719e-10	7.90153e-09
ENSGALG00000011708	MYLK	myosin light chain kinase	4131.35	5.65587e-10	7.96244e-09
ENSGALG00000002527		transmembrane protein 201	867.36	5.72869e-10	8.05718e-09
ENSGALG00000003454	ZNF207	zinc finger protein 207	4056.79	5.87537e-10	8.25552e-09
ENSGALG00000023036			153.394	5.88488e-10	8.26092e-09
ENSGALG00000008739	MINDY3	family with sequence similarity 188 member A	1491.77	6.155e-10	8.63179e-09
ENSGALG00000053580			295.676	6.18471e-10	8.66513e-09
ENSGALG00000028438	CLK1	CDC like kinase 1	2375.29	6.41019e-10	8.97243e-09
ENSGALG00000027641	DUSP14	dual specificity phosphatase 14	1466.54	6.43608e-10	9.00002e-09
ENSGALG00000002514	SFPQ	splicing factor proline and glutamine rich	4954.14	6.47999e-10	9.05274e-09
ENSGALG00000038520	STRIP2	striatin interacting protein 2	782.837	6.73783e-10	9.40395e-09
ENSGALG00000036443	FUT8	fucosyltransferase 8	917.774	6.76222e-10	9.42896e-09
ENSGALG00000029198	YDJC	YdjC homolog (bacterial)	185.99	6.78884e-10	9.45705e-09
ENSGALG00000001536		Rho GTPase activating protein 39	801.934	6.88426e-10	9.58081e-09
ENSGALG00000034294	ATP6V0D2	ATPase H+ transporting V0 subunit d2	452.016	7.09757e-10	9.86826e-09
ENSGALG00000004413	SLC39A11	solute carrier family 39 member 11	389.121	7.16338e-10	9.94892e-09
ENSGALG00000009879		transmembrane BAX inhibitor motif containing 4	2124.03	7.16922e-10	9.94892e-09
ENSGALG00000008080	C1QTNF4	C1q and tumor necrosis factor related protein 4	1583.05	7.27182e-10	1.00817e-08
ENSGALG00000002786	PSTPIP1	proline-serine-threonine phosphatase interacting protein 1	24.4299	7.32245e-10	1.01423e-08
ENSGALG00000001051	LDLRAP1	low density lipoprotein receptor adaptor protein 1	751.666	7.36963e-10	1.01979e-08
ENSGALG00000041643	NFIC	nuclear factor I C	1479.05	7.55164e-10	1.04399e-08
ENSGALG00000016329	AGPAT5	1-acylglycerol-3-phosphate O-acyltransferase 5	2394.64	7.65821e-10	1.05772e-08
ENSGALG00000033404	RARG	retinoic acid receptor gamma-like	308.646	7.70759e-10	1.06353e-08
ENSGALG00000013951	AHI1	Abelson helper integration site 1	721.483	7.83667e-10	1.08032e-08
ENSGALG00000017307	POLD3	DNA polymerase delta 3, accessory subunit	764.836	8.15196e-10	1.12272e-08
ENSGALG00000032819	RNF41	ring finger protein 41	1701.93	8.27779e-10	1.13898e-08
ENSGALG00000041687	SREBF2	sterol regulatory element binding transcription factor 2	5011.45	8.37814e-10	1.1517e-08
ENSGALG00000016834	MCF2L	MCF.2 cell line derived transforming sequence like	3141.05	8.57119e-10	1.17713e-08
ENSGALG00000030730	NOL6	nucleolar protein 6	613.583	8.68021e-10	1.19098e-08
ENSGALG00000034502	SCD5	stearoyl-CoA desaturase 5	3610.93	8.76323e-10	1.20124e-08
ENSGALG00000004057	HMGCL	3-hydroxymethyl-3-methylglutaryl-CoA lyase	776.287	8.90444e-10	1.21945e-08
ENSGALG00000014973	GPR156	G protein-coupled receptor 156	108.926	9.04158e-10	1.23707e-08
ENSGALG00000031763	EDARADD	EDAR associated death domain	484.538	9.05509e-10	1.23776e-08
ENSGALG00000016849	ING1	inhibitor of growth family member 1	1267.14	9.13393e-10	1.24736e-08
ENSGALG00000012179	SOCS4	suppressor of cytokine signaling 4	874.289	9.39093e-10	1.28126e-08
ENSGALG00000012135	ATF4	activating transcription factor 4	16211.5	9.537e-10	1.29997e-08
ENSGALG00000041644	ATP11A	ATPase phospholipid transporting 11A	4786.61	9.6637e-10	1.31601e-08
ENSGALG00000034487	IMPA1	inositol monophosphatase 1	1745.9	9.84781e-10	1.33983e-08
ENSGALG00000026298	SERTAD2	SERTA domain containing 2	795.929	1.04789e-09	1.42436e-08
ENSGALG00000030407	IL6R	interleukin 6 receptor	189.124	1.0549e-09	1.43256e-08
ENSGALG00000016709	RCAN2	regulator of calcineurin 2	1271.35	1.07631e-09	1.46028e-08
ENSGALG00000029621	SEMA3F	semaphorin 3F	394.877	1.10329e-09	1.49548e-08
ENSGALG00000041124	NOLC1	nucleolar and coiled-body phosphoprotein 1	731.451	1.1563e-09	1.56589e-08
ENSGALG00000011109	MAPK10	mitogen-activated protein kinase 10	3567.55	1.16534e-09	1.57667e-08
ENSGALG00000016986	LCP1	lymphocyte cytosolic protein 1	368.694	1.1858e-09	1.60286e-08
ENSGALG00000005268	SEC22C	SEC22 homolog C, vesicle trafficking protein	483.854	1.2145e-09	1.64013e-08
ENSGALG00000034306	NEUROD4	neuronal differentiation 4	3228.06	1.21591e-09	1.64052e-08
ENSGALG00000006147	NUCB2	nucleobindin 2	4618.81	1.24277e-09	1.67456e-08
ENSGALG00000009654		myeloid leukemia factor 1	3477.45	1.24343e-09	1.67456e-08
ENSGALG00000053597	MBNL3	muscleblind like splicing regulator 3	3469.57	1.26938e-09	1.70793e-08
ENSGALG00000041604	NPTXR	neuronal pentraxin receptor	1238.94	1.3055e-09	1.7549e-08
ENSGALG00000048011	SCLT1	sodium channel and clathrin linker 1	796.787	1.34248e-09	1.80295e-08
ENSGALG00000029020	PLPP4	phospholipid phosphatase 4	635.891	1.34944e-09	1.81064e-08
ENSGALG00000026384	PCSK4	proprotein convertase subtilisin/kexin type 4	141.724	1.42357e-09	1.90835e-08
ENSGALG00000025915	ARRDC3	arrestin domain containing 3	934.844	1.43625e-09	1.92357e-08
ENSGALG00000005582	KLHL18	kelch like family member 18	1958.72	1.48513e-09	1.98722e-08
ENSGALG00000005147	AMY1A	amylase, alpha 1A; hepatic	3553.1	1.48738e-09	1.9884e-08
ENSGALG00000001472	JAM3	junctional adhesion molecule 3	2498.77	1.49911e-09	2.00225e-08
ENSGALG00000052499			12084.2	1.50468e-09	2.00785e-08
ENSGALG00000006355	SPTY2D1	SPT2 chromatin protein domain containing 1	665.643	1.53049e-09	2.04042e-08
ENSGALG00000011392	MSH4	mutS homolog 4	981.891	1.53408e-09	2.04334e-08
ENSGALG00000009028	BTBD3	BTB domain containing 3	3582.99	1.54814e-09	2.06019e-08
ENSGALG00000001330	ATP5MC1	ATP synthase, H+ transporting, mitochondrial Fo complex subunit C1 (subunit 9)	2526.38	1.57585e-09	2.09515e-08
ENSGALG00000037811	NRSN1	neurensin 1	1414.84	1.57756e-09	2.09552e-08
ENSGALG00000026822	WDR81	WD repeat domain 81	2081.8	1.58174e-09	2.09915e-08
ENSGALG00000016981	SPERT	spermatid associated	119.285	1.59773e-09	2.11844e-08
ENSGALG00000010571	HEATR5B	HEAT repeat containing 5B	2561.64	1.62196e-09	2.14862e-08
ENSGALG00000038850	WNK2	WNK lysine deficient protein kinase 2	8026.49	1.64125e-09	2.1722e-08
ENSGALG00000023576	PIM3	pim-3 oncogene	1244.37	1.67259e-09	2.21066e-08
ENSGALG00000008776	HYAL6	hyaluronoglucosaminidase 6	298.51	1.67334e-09	2.21066e-08
ENSGALG00000006922			1676.24	1.67652e-09	2.21285e-08
ENSGALG00000003065	NECAB3	N-terminal EF-hand calcium binding protein 3	1607.25	1.73474e-09	2.28763e-08
ENSGALG00000004193	ARSG	arylsulfatase G	237.652	1.75829e-09	2.31659e-08
ENSGALG00000036490	CYRIB	family with sequence similarity 49 member B	1319.39	1.79127e-09	2.35792e-08
ENSGALG00000002883	SCAPER	S-phase cyclin A associated protein in the ER	1529.56	1.84786e-09	2.43021e-08
ENSGALG00000008050	HBP1	HMG-box transcription factor 1	1198.79	1.91228e-09	2.51266e-08
ENSGALG00000030419	GLS2	glutaminase 2	3728.19	1.91914e-09	2.51941e-08
ENSGALG00000029944	FAM222A	family with sequence similarity 222 member A	690.567	1.9474e-09	2.55421e-08
ENSGALG00000039822	RASSF10	Ras association domain family member 10	313.624	1.97482e-09	2.58785e-08
ENSGALG00000042458	ACTN1	actinin, alpha 1	4002.77	2.02526e-09	2.65157e-08
ENSGALG00000002878	CREBRF	CREB3 regulatory factor	370.993	2.05767e-09	2.69158e-08
ENSGALG00000004503		centromere protein V	441.221	2.08776e-09	2.7285e-08
ENSGALG00000035505	AOAH	acyloxyacyl hydrolase	144.634	2.11649e-09	2.76357e-08
ENSGALG00000038678	EPB41L3	erythrocyte membrane protein band 4.1 like 3	8712.24	2.15927e-09	2.8169e-08
ENSGALG00000003103	MST1R	macrophage stimulating 1 receptor	38.5789	2.1613e-09	2.81703e-08
ENSGALG00000014960		POC5 centriolar protein	206.427	2.18919e-09	2.85084e-08
ENSGALG00000013604	VIP	vasoactive intestinal peptide	340.114	2.19354e-09	2.85395e-08
ENSGALG00000005095	SLC25A25	solute carrier family 25 member 25	5780.68	2.29472e-09	2.98293e-08
ENSGALG00000003247	NFYA	nuclear transcription factor Y subunit alpha	1992.72	2.35479e-09	3.05829e-08
ENSGALG00000035804	SQSTM1	sequestosome 1	2896.56	2.35873e-09	3.06068e-08
ENSGALG00000035994		probable acyl coa dehydrogenase 6-like	2884.44	2.48607e-09	3.22305e-08
ENSGALG00000033938	ARHGAP26	Rho GTPase activating protein 26	1067.16	2.49636e-09	3.23351e-08
ENSGALG00000007748	SLC16A2	solute carrier family 16 member 2	1316.73	2.5003e-09	3.23575e-08
ENSGALG00000010127	GLO1	glyoxalase I	8138.39	2.58037e-09	3.33641e-08
ENSGALG00000031843	ARHGAP18	Rho GTPase activating protein 18	1700.69	2.60421e-09	3.36425e-08
ENSGALG00000032546	MYEF2	myelin expression factor 2	1441.5	2.72414e-09	3.51607e-08
ENSGALG00000004966	NYAP2	neuronal tyrosine-phosphorylated phosphoinositide-3-kinase adaptor 2	793.902	2.75091e-09	3.54749e-08
ENSGALG00000039333	SLC6A20	solute carrier family 6 member 20	980.738	2.77558e-09	3.57613e-08
ENSGALG00000004249	GRHL3	grainyhead like transcription factor 3	216.111	2.78554e-09	3.5858e-08
ENSGALG00000030076	PCSK6	proprotein convertase subtilisin/kexin type 6	389.725	2.78977e-09	3.58807e-08
ENSGALG00000003349	PLEKHA2	pleckstrin homology domain containing A2	1721.85	2.81299e-09	3.61475e-08
ENSGALG00000027453	CLRN2	clarin 2	20.0389	2.91934e-09	3.74812e-08
ENSGALG00000002802	PACSIN1	protein kinase C and casein kinase substrate in neurons 1	16913.3	3.00135e-09	3.85002e-08
ENSGALG00000035065	FAM110B	family with sequence similarity 110 member B	519.056	3.02063e-09	3.87134e-08
ENSGALG00000010163	LGR5	leucine rich repeat containing G protein-coupled receptor 5	525.802	3.07011e-09	3.9313e-08
ENSGALG00000016735	TUBGCP5	tubulin gamma complex associated protein 5	2447.87	3.08359e-09	3.94511e-08
ENSGALG00000016708	ENPP4	ectonucleotide pyrophosphatase/phosphodiesterase 4 (putative)	699.492	3.12016e-09	3.98839e-08
ENSGALG00000045092	CCDC112	coiled-coil domain containing 112	133.107	3.13879e-09	4.00705e-08
ENSGALG00000007178	FADS2	fatty acid desaturase 2	4682.88	3.14025e-09	4.00705e-08
ENSGALG00000023451	TRPM7	transient receptor potential cation channel subfamily M member 7	1534.24	3.14377e-09	4.00804e-08
ENSGALG00000001692	CAMSAP1	calmodulin regulated spectrin associated protein 1	5330	3.27082e-09	4.16636e-08
ENSGALG00000035017		protein tyrosine phosphatase, non-receptor type 11-like	120.95	3.3442e-09	4.25612e-08
ENSGALG00000039284	RCN2	reticulocalbin 2	2363.87	3.3543e-09	4.26525e-08
ENSGALG00000014516	CPEB2	cytoplasmic polyadenylation element binding protein 2	465.76	3.37319e-09	4.28554e-08
ENSGALG00000041285	MAP2K3	mitogen-activated protein kinase kinase 3	1367.97	3.38252e-09	4.29365e-08
ENSGALG00000011038	CBX3	chromobox 3	4429.83	3.40964e-09	4.32432e-08
ENSGALG00000016811	SEPTIN10	septin 14	479.19	3.4816e-09	4.41175e-08
ENSGALG00000011214	SERPINH1	serpin family H member 1	1166.23	3.48685e-09	4.41456e-08
ENSGALG00000010036	FOSL2	FOS like 2, AP-1 transcription factor subunit	84.9129	3.49259e-09	4.41799e-08
ENSGALG00000030732	MAPK8IP1	mitogen-activated protein kinase 8 interacting protein 1	2470.73	3.51987e-09	4.44864e-08
ENSGALG00000011671	SLC15A2	solute carrier family 15 member 2	1143.64	3.62262e-09	4.57454e-08
ENSGALG00000010221	ZSWIM5	zinc finger SWIM-type containing 5	1766.41	3.70636e-09	4.67623e-08
ENSGALG00000023581	UTS2R	urotensin-2 receptor-like	265.557	3.72639e-09	4.69744e-08
ENSGALG00000048771		sperm associated antigen 5	1242.46	3.75263e-09	4.72644e-08
ENSGALG00000030511	SLC19A1	solute carrier family 19 member 1	1444.32	3.88092e-09	4.8838e-08
ENSGALG00000034134	ZNF302	zinc finger protein 302	284.804	3.92036e-09	4.92918e-08
ENSGALG00000012953	IPO8	importin 8	1131.34	3.96973e-09	4.98695e-08
ENSGALG00000014645	MEF2C	myocyte enhancer factor 2C	592.381	3.97542e-09	4.9898e-08
ENSGALG00000020922	C1orf21	chromosome 8 open reading frame, human C1orf21	1475.4	3.99504e-09	5.01012e-08
ENSGALG00000008548	MDH1B	malate dehydrogenase 1B	61.9831	4.05136e-09	5.07639e-08
ENSGALG00000053657	LATS2	large tumor suppressor kinase 2	330.62	4.20176e-09	5.26031e-08
ENSGALG00000015778	GABRR1	gamma-aminobutyric acid type A receptor rho1 subunit	584.442	4.22257e-09	5.28184e-08
ENSGALG00000039659		piccolo presynaptic cytomatrix protein	6777.36	4.30958e-09	5.38605e-08
ENSGALG00000033635	PTGS2	prostaglandin-endoperoxide synthase 2	519.084	4.33589e-09	5.4143e-08
ENSGALG00000032181	LRP4	LDL receptor related protein 4	1530.52	4.40133e-09	5.49131e-08
ENSGALG00000012913	PKP2	plakophilin 2	690.538	4.51327e-09	5.62616e-08
ENSGALG00000008445	SLC24A3	solute carrier family 24 member 3	2787.79	4.72504e-09	5.88511e-08
ENSGALG00000005571	HCCS	holocytochrome c synthase	1501.11	4.85227e-09	6.03843e-08
ENSGALG00000002864	LRRTM3	leucine rich repeat transmembrane neuronal 3	696.818	5.09374e-09	6.33352e-08
ENSGALG00000007248		pleckstrin homology domain containing O2	570.769	5.18548e-09	6.4421e-08
ENSGALG00000003261	PTRF	polymerase I and transcript release factor	2898.21	5.29737e-09	6.5755e-08
ENSGALG00000040672	IGFBP4	insulin like growth factor binding protein 4	3341.49	5.47944e-09	6.79571e-08
ENSGALG00000008304	STN1	STN1, CST complex subunit	205.928	5.52338e-09	6.8444e-08
ENSGALG00000053950		Rho GTPase activating protein 23	1825.69	5.53124e-09	6.84832e-08
ENSGALG00000008813	CROT	carnitine O-octanoyltransferase	1718.42	5.69136e-09	7.04059e-08
ENSGALG00000010583	VIT	vitrin	1553.25	5.94329e-09	7.346e-08
ENSGALG00000034910	ZDHHC18	zinc finger, DHHC-type containing 18	457.049	6.19277e-09	7.64789e-08
ENSGALG00000041163	ABHD17A	abhydrolase domain containing 17A	968.522	6.2114e-09	7.6644e-08
ENSGALG00000043662	NDRG4	NDRG family member 4	27682.1	6.22043e-09	7.66905e-08
ENSGALG00000013406	EOGT	EGF domain specific O-linked N-acetylglucosamine transferase	1447.61	6.22603e-09	7.66948e-08
ENSGALG00000013628	C6orf62	chromosome 2 open reading frame, human C6orf62	4079.03	6.28898e-09	7.73559e-08
ENSGALG00000012640	TMEM263	transmembrane protein 263	1289.88	6.2903e-09	7.73559e-08
ENSGALG00000003540	CEP95	centrosomal protein 95	369.832	6.57895e-09	8.08373e-08
ENSGALG00000004121	LPAR4	lysophosphatidic acid receptor 4	737.58	6.71234e-09	8.2407e-08
ENSGALG00000012739	HIVEP1	human immunodeficiency virus type I enhancer binding protein 1	2093.66	7.01825e-09	8.60902e-08
ENSGALG00000000364	STC1	stanniocalcin 1	38.9189	7.09898e-09	8.70073e-08
ENSGALG00000005425	OGT	O-linked N-acetylglucosamine (GlcNAc) transferase	21305.8	7.1411e-09	8.745e-08
ENSGALG00000010835	DTX4	deltex E3 ubiquitin ligase 4	4833.43	7.15842e-09	8.75886e-08
ENSGALG00000007300	PYCR1	pyrroline-5-carboxylate reductase 1	240.881	7.22901e-09	8.83476e-08
ENSGALG00000011689	PDIA5	protein disulfide isomerase family A member 5	817.579	7.23257e-09	8.83476e-08
ENSGALG00000037665	LMBR1L	limb development membrane protein 1 like	308.737	7.25783e-09	8.8582e-08
ENSGALG00000001428	EFHD1	EF-hand domain family member D1	2839.17	7.27597e-09	8.87291e-08
ENSGALG00000007525		inner centromere protein antigens 135/155kDa-like	77.448	7.40259e-09	9.01979e-08
ENSGALG00000041494	GOLGB1	golgin B1	2269.45	7.63267e-09	9.29237e-08
ENSGALG00000009338	ZFYVE1	zinc finger FYVE-type containing 1	2266.33	7.7482e-09	9.42515e-08
ENSGALG00000004980	KCNMA1	potassium calcium-activated channel subfamily M alpha 1	2060.01	7.85227e-09	9.54378e-08
ENSGALG00000036219	STK35	serine/threonine kinase 35	2005.99	7.96527e-09	9.67306e-08
ENSGALG00000005626	TPST2	tyrosylprotein sulfotransferase 2	582.189	8.00635e-09	9.71237e-08
ENSGALG00000001093	TCF3	transcription factor 3	1247.19	8.01096e-09	9.71237e-08
ENSGALG00000011241	RFTN1	raftlin, lipid raft linker 1	991.693	8.02221e-09	9.71793e-08
ENSGALG00000027608	PIGC	phosphatidylinositol glycan anchor biosynthesis class C	159.722	8.47208e-09	1.02544e-07
ENSGALG00000005778		solute carrier family 2 member 11-like 5	873.551	8.6893e-09	1.05086e-07
ENSGALG00000030776	METTL7A	methyltransferase like 7A	155.136	8.90554e-09	1.07612e-07
ENSGALG00000012569	FBXO7	F-box protein 7	1231.11	8.91385e-09	1.07623e-07
ENSGALG00000046593		adrenomedullin	32.1945	9.00541e-09	1.08638e-07
ENSGALG00000007771	FAM210B	family with sequence similarity 210 member B	1070.43	9.04951e-09	1.0908e-07
ENSGALG00000002277	KLHL24	kelch like family member 24	1223.11	9.33786e-09	1.12463e-07
ENSGALG00000011086	ACTA1	actin alpha 1, skeletal muscle	393.62	9.37346e-09	1.12799e-07
ENSGALG00000001595	PHF19	PHD finger protein 19	307.031	9.69482e-09	1.1657e-07
ENSGALG00000002739	INPP5K	inositol polyphosphate-5-phosphatase K	8926.79	1.10802e-08	1.33117e-07
ENSGALG00000046811	STIP1	stress induced phosphoprotein 1	2647.8	1.16431e-08	1.39765e-07
ENSGALG00000038461	FECH	ferrochelatase	352.878	1.21964e-08	1.46287e-07
ENSGALG00000002959	NRBF2	nuclear receptor binding factor 2	462.953	1.23408e-08	1.47897e-07
ENSGALG00000027980	NANOS1	nanos C2HC-type zinc finger 1	251.11	1.24375e-08	1.48933e-07
ENSGALG00000048984			127.611	1.27048e-08	1.52009e-07
ENSGALG00000010098	SLC6A9	solute carrier family 6 member 9	16893.2	1.2731e-08	1.52197e-07
ENSGALG00000004504		Ras associating with DIL domains	559.112	1.28605e-08	1.53621e-07
ENSGALG00000011913	SEPTIN3	septin 3	2696.54	1.29387e-08	1.54428e-07
ENSGALG00000002708	LINGO1	leucine rich repeat and Ig domain containing 1	2109.49	1.34243e-08	1.60093e-07
ENSGALG00000002615	DEF6	DEF6, guanine nucleotide exchange factor	600.962	1.35011e-08	1.60877e-07
ENSGALG00000009621	ACTB	actin, beta	21988.8	1.36441e-08	1.62448e-07
ENSGALG00000008559	CUL4B	cullin 4B	1248.54	1.37592e-08	1.63686e-07
ENSGALG00000005894	USP8	ubiquitin specific peptidase 8	3162.55	1.41772e-08	1.6852e-07
ENSGALG00000014768	SGTB	small glutamine rich tetratricopeptide repeat containing beta	2758.14	1.42156e-08	1.6884e-07
ENSGALG00000009463	DCAF5	DDB1 and CUL4 associated factor 5	958.246	1.44716e-08	1.7174e-07
ENSGALG00000014346	TSPAN9	tetraspanin 9	721.572	1.47696e-08	1.75045e-07
ENSGALG00000008896	PPP1R1C	protein phosphatase 1 regulatory inhibitor subunit 1C	408.547	1.47789e-08	1.75045e-07
ENSGALG00000030251	ADCY8	adenylate cyclase 8	1704.08	1.47861e-08	1.75045e-07
ENSGALG00000015779	PM20D2	peptidase M20 domain containing 2	461.64	1.50181e-08	1.77647e-07
ENSGALG00000002546	COL5A1	collagen type V alpha 1 chain	3740.83	1.54449e-08	1.82548e-07
ENSGALG00000010347	CCNG2	cyclin G2	2164.71	1.58294e-08	1.86941e-07
ENSGALG00000027695	PCBP4	poly(rC)-binding protein 4-like	5006.06	1.65354e-08	1.9512e-07
ENSGALG00000010238	NAP1L1	nucleosome assembly protein 1 like 1	3094.84	1.65688e-08	1.95356e-07
ENSGALG00000007222	UTS2B	urotensin 2B	102.653	1.66442e-08	1.96088e-07
ENSGALG00000007721	ARHGAP21	Rho GTPase activating protein 21	6943.04	1.72128e-08	2.02622e-07
ENSGALG00000009699	CCNL1	cyclin L1	1996.58	1.75072e-08	2.05922e-07
ENSGALG00000037163		sodium-dependent serotonin transporter-like	57.4238	1.83329e-08	2.1546e-07
ENSGALG00000005830	MNT	MAX network transcriptional repressor	713.305	1.87518e-08	2.20205e-07
ENSGALG00000013615	MTUS1	microtubule associated tumor suppressor 1	1920.72	1.95656e-08	2.29577e-07
ENSGALG00000042810			5419.97	1.96279e-08	2.30072e-07
ENSGALG00000051645	CDC6	cell division cycle 6	78.6434	1.96393e-08	2.30072e-07
ENSGALG00000000883	MAPKAPK2	mitogen-activated protein kinase-activated protein kinase 2	1705.26	2.01438e-08	2.35793e-07
ENSGALG00000004613	P2RX5	purinergic receptor P2X 5	495.842	2.05415e-08	2.40255e-07
ENSGALG00000007310	CEP164	centrosomal protein 164	1854.64	2.09072e-08	2.44337e-07
ENSGALG00000020742	PPRC1	peroxisome proliferator-activated receptor gamma, coactivator-related 1	374.096	2.10609e-08	2.45936e-07
ENSGALG00000002840	GRM4	glutamate receptor, metabotropic 4	2583.19	2.12591e-08	2.48051e-07
ENSGALG00000003702	CLINT1	clathrin interactor 1	2217.17	2.13251e-08	2.48623e-07
ENSGALG00000005036	SH2D3C	SH2 domain containing 3C	1748.23	2.14378e-08	2.49737e-07
ENSGALG00000038336	SLC20A2	solute carrier family 20 member 2	2555.44	2.36177e-08	2.74912e-07
ENSGALG00000013143	PDE3A	phosphodiesterase 3A	348.976	2.37429e-08	2.76149e-07
ENSGALG00000027415	GRIN2C	glutamate ionotropic receptor NMDA type subunit 2C	1371.54	2.37978e-08	2.76567e-07
ENSGALG00000013205	ETNK1	ethanolamine kinase 1	460.869	2.46125e-08	2.85807e-07
ENSGALG00000014201	PARVB	parvin beta	667.916	2.49046e-08	2.88969e-07
ENSGALG00000050395			124.049	2.52846e-08	2.93144e-07
ENSGALG00000048295	IRX6	iroquois homeobox 6	820.601	2.53888e-08	2.94119e-07
ENSGALG00000038634	KIT	KIT proto-oncogene receptor tyrosine kinase	886.792	2.66831e-08	3.08868e-07
ENSGALG00000031786	BLVRA	biliverdin reductase A	794.047	2.82594e-08	3.26854e-07
ENSGALG00000002187	HSD17B4	hydroxysteroid 17-beta dehydrogenase 4	2919.64	2.91642e-08	3.37052e-07
ENSGALG00000021047	KIFAP3	kinesin associated protein 3	2923.33	2.93523e-08	3.38957e-07
ENSGALG00000014103	FRYL	FRY like transcription coactivator	2956.42	2.94075e-08	3.39326e-07
ENSGALG00000038043	HECTD2	HECT domain E3 ubiquitin protein ligase 2	720.917	2.97871e-08	3.43435e-07
ENSGALG00000009841	FASTKD1	FAST kinase domains 1	435.81	3.06076e-08	3.52616e-07
ENSGALG00000003691	RNF145	ring finger protein 145	4950.76	3.10799e-08	3.57774e-07
ENSGALG00000012595	AGTPBP1	ATP/GTP binding protein 1	1070.07	3.16273e-08	3.63789e-07
ENSGALG00000029968	GADD45B	growth arrest and DNA damage inducible beta	412.726	3.17918e-08	3.65392e-07
ENSGALG00000052763	BTG2	BTG anti-proliferation factor 2	2972.65	3.25539e-08	3.73857e-07
ENSGALG00000004250		beta-1,4-N-acetyl-galactosaminyltransferase 4	2457.84	3.29244e-08	3.77815e-07
ENSGALG00000050049	C3orf70	chromosome 3 open reading frame 70	4383.4	3.52091e-08	4.03715e-07
ENSGALG00000043367	LHFPL3	LHFPL tetraspan subfamily member 3	298.562	3.54132e-08	4.05736e-07
ENSGALG00000036931	KLHL20	kelch like family member 20	2318.01	3.59485e-08	4.11226e-07
ENSGALG00000011643	UTP20	UTP20, small subunit processome component	908.88	3.59488e-08	4.11226e-07
ENSGALG00000005237	FGD3	FYVE, RhoGEF and PH domain containing 3	1791.19	3.68074e-08	4.20717e-07
ENSGALG00000006237	PKN2	protein kinase N2	2861.95	3.71054e-08	4.23763e-07
ENSGALG00000047280	CLDN20	claudin 20	439.334	3.71319e-08	4.23763e-07
ENSGALG00000009509	CALCR	calcitonin receptor	101.436	3.75256e-08	4.2792e-07
ENSGALG00000009291	EPHX1	epoxide hydrolase 1	273.121	3.78502e-08	4.31286e-07
ENSGALG00000007331	SVIL	supervillin	4299.07	3.80082e-08	4.32747e-07
ENSGALG00000004260			24.3862	3.8598e-08	4.3912e-07
ENSGALG00000001527	VWA1	von Willebrand factor A domain containing 1	1005.72	3.88434e-08	4.41568e-07
ENSGALG00000033129	ZFP36L2	ZFP36 ring finger protein like 2	476.412	3.88811e-08	4.41651e-07
ENSGALG00000015004	RIOK3	RIO kinase 3	1432.33	4.01982e-08	4.56258e-07
ENSGALG00000034855	HK2	hexokinase 2	66968.1	4.16187e-08	4.72013e-07
ENSGALG00000015682	UGCG	UDP-glucose ceramide glucosyltransferase	607.017	4.23172e-08	4.79286e-07
ENSGALG00000029197	KIRREL3	kin of IRRE like 3 (Drosophila)	2242	4.23257e-08	4.79286e-07
ENSGALG00000024486	C4orf48	chromosome 4 open reading frame 48	6532.98	4.29182e-08	4.85619e-07
ENSGALG00000008032		G protein-coupled receptor 22	732.499	4.373e-08	4.9442e-07
ENSGALG00000015606	GJA10	gap junction protein, alpha 10, 62kDa	105.462	4.41192e-08	4.98435e-07
ENSGALG00000029510	STK32B	serine/threonine kinase 32B	330.176	4.53597e-08	5.12052e-07
ENSGALG00000034284	SLC4A2	solute carrier family 4 member 2	1484.17	4.79347e-08	5.40702e-07
ENSGALG00000009360	CAPN2	calpain 2	446.898	4.83011e-08	5.44414e-07
ENSGALG00000001167	KCNJ1	potassium inwardly rectifying channel subfamily J member 1	365.265	4.9273e-08	5.5494e-07
ENSGALG00000006702	MFGE8	milk fat globule-EGF factor 8 protein	5246.35	5.0583e-08	5.69254e-07
ENSGALG00000003911	CACNG5	calcium voltage-gated channel auxiliary subunit gamma 5	579.03	5.15856e-08	5.8009e-07
ENSGALG00000029766	ITGB5	integrin subunit beta 5	2596.19	5.17021e-08	5.80951e-07
ENSGALG00000034377	SLC30A8	solute carrier family 30 member 8	16.3246	5.37961e-08	6.04015e-07
ENSGALG00000002201	PPL	periplakin	930.444	5.43039e-08	6.09248e-07
ENSGALG00000000336	PPP1R12B	protein phosphatase 1 regulatory subunit 12B	2555.44	5.44608e-08	6.10539e-07
ENSGALG00000026086	CRYBB2	crystallin beta B2	55.8479	5.63107e-08	6.30374e-07
ENSGALG00000009880	INPP4B	inositol polyphosphate-4-phosphatase type II B	503.296	5.63166e-08	6.30374e-07
ENSGALG00000010940	ACSS3	acyl-CoA synthetase short-chain family member 3	83.3754	5.75825e-08	6.4405e-07
ENSGALG00000037739	STK25	serine/threonine kinase 25	3941.01	5.87324e-08	6.56408e-07
ENSGALG00000008255	C11orf49	chromosome 5 C11orf49 homolog	1625.87	5.93177e-08	6.62441e-07
ENSGALG00000007441	MAP6	microtubule associated protein 6	7680.86	6.05396e-08	6.75571e-07
ENSGALG00000007234	CLCN5	chloride voltage-gated channel 5	2265.26	6.11753e-08	6.82142e-07
ENSGALG00000026955	DIRAS1	DIRAS family GTPase 1	1094.09	6.12616e-08	6.82583e-07
ENSGALG00000005547	PIK3AP1	phosphoinositide-3-kinase adaptor protein 1	185.037	6.29811e-08	7.01206e-07
ENSGALG00000033092	TMEM127	transmembrane protein 127	1080.65	6.43323e-08	7.15703e-07
ENSGALG00000032957	NOCT	nocturnin	474.088	6.46384e-08	7.18561e-07
ENSGALG00000026182	CTTNBP2NL	CTTNBP2 N-terminal like	2338.36	6.5649e-08	7.28809e-07
ENSGALG00000008438	SLC35C1	solute carrier family 35 member C1	1126.94	6.56603e-08	7.28809e-07
ENSGALG00000030101	CSDC2	cold shock domain containing C2, RNA binding	2886.29	6.61747e-08	7.3396e-07
ENSGALG00000033090	VDR	vitamin D (1,25- dihydroxyvitamin D3) receptor	200.933	6.6938e-08	7.41863e-07
ENSGALG00000042356	FSTL3	follistatin like 3	25.2505	6.7284e-08	7.45131e-07
ENSGALG00000034688	TIMELESS	timeless circadian clock	2726.06	6.75859e-08	7.47907e-07
ENSGALG00000027635	NME3	NME/NM23 nucleoside diphosphate kinase 3	1626.99	6.7785e-08	7.49541e-07
ENSGALG00000009047	YPEL5	yippee like 5	2840.6	6.92081e-08	7.64697e-07
ENSGALG00000015969	FAM135A	family with sequence similarity 135 member A	1666.51	7.01839e-08	7.74892e-07
ENSGALG00000037203	CTNNB1	catenin beta 1	9132.21	7.14198e-08	7.87941e-07
ENSGALG00000041732	NOL4L	chromosome 20 open reading frame, human C20orf112	1219.32	7.19522e-08	7.93215e-07
ENSGALG00000020688	CYP4A22	cytochrome P450 family 4 subfamily A member 22	551.747	7.43305e-08	8.18815e-07
ENSGALG00000006776	KLHDC8B	kelch domain containing 8B	206.095	7.48986e-08	8.2445e-07
ENSGALG00000014942	NSA2	NSA2, ribosome biogenesis homolog	1348.83	7.6215e-08	8.38307e-07
ENSGALG00000002397	PSPH	phosphoserine phosphatase	72.5971	7.68248e-08	8.44378e-07
ENSGALG00000017133	EEF1AKMT1	eukaryotic translation elongation factor 1 alpha lysine methyltransferase 1	396.398	7.78874e-08	8.54774e-07
ENSGALG00000047357			3923.15	7.78879e-08	8.54774e-07
ENSGALG00000015331	GNE	glucosamine (UDP-N-acetyl)-2-epimerase/N-acetylmannosamine kinase	2349.39	8.10163e-08	8.88438e-07
ENSGALG00000020084	CAPN13	calpain 13	40.8277	8.38734e-08	9.19079e-07
ENSGALG00000012769	CHPT1	choline phosphotransferase 1	1094.44	8.50876e-08	9.31684e-07
ENSGALG00000005337	SNX2	sorting nexin 2	2172.23	8.5294e-08	9.33243e-07
ENSGALG00000004239	IFITM5	interferon induced transmembrane protein 5	80.7754	8.55414e-08	9.35248e-07
ENSGALG00000001950	PMPCA	peptidase, mitochondrial processing alpha subunit	1233.41	9.02418e-08	9.859e-07
ENSGALG00000011798	HEBP1	heme binding protein 1	1587.94	9.04874e-08	9.87843e-07
ENSGALG00000010145	MDGA1	MAM domain containing glycosylphosphatidylinositol anchor 1	2846.44	9.07749e-08	9.90241e-07
ENSGALG00000009728	SLC25A13	solute carrier family 25 member 13	2628.85	9.11842e-08	9.93962e-07
ENSGALG00000015037	EVC	EvC ciliary complex subunit 1	1297.21	9.29266e-08	1.0122e-06
ENSGALG00000003674	DHTKD1	dehydrogenase E1 and transketolase domain containing 1	576.408	9.36009e-08	1.01878e-06
ENSGALG00000005612	CCM2	CCM2 scaffolding protein	645.03	9.39574e-08	1.0219e-06
ENSGALG00000004437	LHFPL2	lipoma HMGIC fusion partner-like 2	233.11	9.45958e-08	1.02808e-06
ENSGALG00000027809	INSYN2B	inhibitory synaptic factor family member 2B	248.128	9.47746e-08	1.02925e-06
ENSGALG00000034939			870.996	9.66263e-08	1.04858e-06
ENSGALG00000007116	CABP1	calcium binding protein 5	8361.34	9.719e-08	1.05392e-06
ENSGALG00000021688	CD320	CD320 molecule	392.828	9.87838e-08	1.0704e-06
ENSGALG00000008907	PLCB4	phospholipase C beta 4	3611.88	1.02758e-07	1.11264e-06
ENSGALG00000007998	SLC26A4	solute carrier family 26 member 4	49.5286	1.03278e-07	1.11744e-06
ENSGALG00000001793	MYL10	myosin, light chain 10, regulatory	48.479	1.03606e-07	1.12016e-06
ENSGALG00000009402	LRRC34	leucine rich repeat containing 34	123.08	1.08009e-07	1.1669e-06
ENSGALG00000006779	PDZD3	PDZ domain containing 3	164.219	1.08982e-07	1.17653e-06
ENSGALG00000012254	KCNJ4	Potassium inwardly rectifying channel subfamily J member 4	343.859	1.10113e-07	1.18787e-06
ENSGALG00000005897	HMCES	5-hydroxymethylcytosine (hmC) binding, ES cell-specific	1023.77	1.11711e-07	1.20421e-06
ENSGALG00000033696	RALY	RALY heterogeneous nuclear ribonucleoprotein	6483.5	1.1536e-07	1.24263e-06
ENSGALG00000042055	RXRA	retinoid X receptor alpha	835.429	1.18422e-07	1.27467e-06
ENSGALG00000043372	RUNX3	runt related transcription factor 3	6.24674	1.19538e-07	1.28574e-06
ENSGALG00000009104	ANKRD26	ankyrin repeat domain 26	2014.45	1.19918e-07	1.28887e-06
ENSGALG00000011548	PPP1R13B	protein phosphatase 1 regulatory subunit 13B	3542.9	1.22159e-07	1.31199e-06
ENSGALG00000014391	CCDC149	coiled-coil domain containing 149	1058.02	1.23224e-07	1.32246e-06
ENSGALG00000039951	TRAP1	TNF receptor associated protein 1	2594.18	1.24363e-07	1.3337e-06
ENSGALG00000029648	TH	tyrosine hydroxylase	34.8958	1.25637e-07	1.34638e-06
ENSGALG00000004777	AIFM2	apoptosis inducing factor, mitochondria associated 2	130.085	1.28106e-07	1.37182e-06
ENSGALG00000016289	DST	dystonin	7504.81	1.29528e-07	1.38603e-06
ENSGALG00000039242	PGA5	pepsinogen 5, group I (pepsinogen A)	23.3062	1.31029e-07	1.40106e-06
ENSGALG00000037646	BRD8	bromodomain containing 8	3100.73	1.3399e-07	1.43168e-06
ENSGALG00000006955	CCNJ	cyclin J	72.2118	1.34559e-07	1.43671e-06
ENSGALG00000012181	RRH	retinal pigment epithelium-derived rhodopsin homolog	672.295	1.34863e-07	1.43891e-06
ENSGALG00000033432	NHLH2	nescient helix-loop-helix 2	373.512	1.35196e-07	1.4414e-06
ENSGALG00000002447	CTNNA1	catenin alpha 1	2889.04	1.38406e-07	1.47454e-06
ENSGALG00000009909	PRPH2	peripherin 2	12645	1.42454e-07	1.51657e-06
ENSGALG00000010440	MKNK1	MAP kinase interacting serine/threonine kinase 1	212.137	1.42577e-07	1.51676e-06
ENSGALG00000040212	FYCO1	FYVE and coiled-coil domain containing 1	1057.78	1.48165e-07	1.5748e-06
ENSGALG00000007211	CDH22	cadherin 22	1897.85	1.48248e-07	1.5748e-06
ENSGALG00000008940		spectrin beta, non-erythrocytic 5	371.699	1.49548e-07	1.58745e-06
ENSGALG00000025896	PLPPR4	phospholipid phosphatase related 4	1438.21	1.50457e-07	1.59594e-06
ENSGALG00000007557	RUBCN	RUN and cysteine rich domain containing beclin 1 interacting protein	666.798	1.55464e-07	1.64785e-06
ENSGALG00000028537	NDUFB1	NADH:ubiquinone oxidoreductase subunit B1	1444.57	1.57369e-07	1.66683e-06
ENSGALG00000007307	USP7	ubiquitin specific peptidase 7	4710.82	1.5817e-07	1.67409e-06
ENSGALG00000011541	BIN1	bridging integrator 1	6635.97	1.58547e-07	1.67687e-06
ENSGALG00000030871	BCL2L10	BCL2 like 10	1914.47	1.59845e-07	1.68938e-06
ENSGALG00000011811	SYNE2	spectrin repeat containing nuclear envelope protein 2	4740.03	1.60714e-07	1.69733e-06
ENSGALG00000000920	CGN	cingulin	3353.6	1.61287e-07	1.70215e-06
ENSGALG00000001405	IRF6	interferon regulatory factor 6	61.9437	1.64203e-07	1.73167e-06
ENSGALG00000052867	CABP4	calcium binding protein 4	2025.81	1.64382e-07	1.73231e-06
ENSGALG00000010318	TMED10	transmembrane p24 trafficking protein 10	5638.78	1.66524e-07	1.75361e-06
ENSGALG00000029190	MBNL1	muscleblind like splicing regulator 1	1799.35	1.76578e-07	1.85815e-06
ENSGALG00000007929	DIXDC1	DIX domain containing 1	1949.39	1.77329e-07	1.8647e-06
ENSGALG00000026431	SEZ6	seizure related 6 homolog	11670.4	1.81764e-07	1.90997e-06
ENSGALG00000004169		fibronectin type III domain containing 3A-like	1701.14	1.8191e-07	1.91012e-06
ENSGALG00000045747	REEP6	receptor accessory protein 6	720.733	1.8258e-07	1.91578e-06
ENSGALG00000047827	TMEM86A	transmembrane protein 86A	318.214	1.82957e-07	1.91835e-06
ENSGALG00000015688	MXD4	MAX dimerization protein 4	1117.87	1.84987e-07	1.93825e-06
ENSGALG00000040620	LSAMP	limbic system-associated membrane protein	3819.5	1.86582e-07	1.95356e-06
ENSGALG00000042570		microtubule associated scaffold protein 2	591.616	1.88694e-07	1.97424e-06
ENSGALG00000033760	PTGES2	prostaglandin E synthase 2	850.921	1.91075e-07	1.99773e-06
ENSGALG00000016820	GAS6	growth arrest specific 6	1241.24	1.92664e-07	2.01165e-06
ENSGALG00000050797	SOCS7	suppressor of cytokine signaling 7	1190.43	1.92683e-07	2.01165e-06
ENSGALG00000051398		transmembrane protein 14C-like	738.4	1.94628e-07	2.03051e-06
ENSGALG00000010678	DESI2	desumoylating isopeptidase 2	1066.93	1.97982e-07	2.06403e-06
ENSGALG00000034132	CACFD1	calcium channel flower domain containing 1	560.662	2.02109e-07	2.10554e-06
ENSGALG00000040594	GNPDA1	glucosamine-6-phosphate deaminase 1	492.376	2.04576e-07	2.12972e-06
ENSGALG00000005122	MYO1H	myosin IH	111.764	2.06916e-07	2.15131e-06
ENSGALG00000030705	TRABD	TraB domain containing	645.498	2.06945e-07	2.15131e-06
ENSGALG00000016861	BIVM	basic, immunoglobulin-like variable motif containing	1168.62	2.14265e-07	2.22583e-06
ENSGALG00000034493	DCLK3	doublecortin like kinase 3	611.13	2.16153e-07	2.24384e-06
ENSGALG00000002287	CRB1	crumbs cell polarity complex component 1	1878.09	2.21809e-07	2.30091e-06
ENSGALG00000001364	CSNK1A1	casein kinase 1 alpha 1	6025.59	2.23243e-07	2.31414e-06
ENSGALG00000040241	NTRK3	neurotrophic receptor tyrosine kinase 3	547.915	2.2886e-07	2.37068e-06
ENSGALG00000001943	RHBDF2	rhomboid 5 homolog 2	220.413	2.29145e-07	2.37195e-06
ENSGALG00000002531	SF3B3	splicing factor 3b subunit 3	4725.87	2.3051e-07	2.38439e-06
ENSGALG00000005092	HDAC11	histone deacetylase 11	1362.98	2.34814e-07	2.42719e-06
ENSGALG00000015953		histamine H2 receptor-like	40.1645	2.37899e-07	2.45733e-06
ENSGALG00000041802	LYRM9	LYR motif containing 9	35.4348	2.4237e-07	2.50175e-06
ENSGALG00000039895	EPHA2	EPH receptor A2	62.8421	2.46152e-07	2.53899e-06
ENSGALG00000011104	GCG	glucagon	480.966	2.46531e-07	2.5411e-06
ENSGALG00000009092	STON1	stonin 1	929.054	2.48027e-07	2.55472e-06
ENSGALG00000002761	SIRT1	sirtuin 1	527.352	2.48875e-07	2.56163e-06
ENSGALG00000001717	SLC16A1	solute carrier family 16 member 1	39331.6	2.52749e-07	2.59968e-06
ENSGALG00000006054	CALCA	calcitonin	67.7158	2.54739e-07	2.6183e-06
ENSGALG00000034971	SLC45A4	solute carrier family 45 member 4	565.637	2.57614e-07	2.64599e-06
ENSGALG00000026553		cardiomyopathy associated 5	185.171	2.59833e-07	2.6669e-06
ENSGALG00000039735	EML1	echinoderm microtubule associated protein like 1	3568.71	2.63974e-07	2.7075e-06
ENSGALG00000017234	FOLH1	folate hydrolase 1	226.769	2.72704e-07	2.79507e-06
ENSGALG00000007354	CIT	citron rho-interacting serine/threonine kinase	3909.16	2.7549e-07	2.82164e-06
ENSGALG00000014194	SAMM50	SAMM50 sorting and assembly machinery component	1835.57	2.76739e-07	2.83244e-06
ENSGALG00000008591	CACNB2	calcium voltage-gated channel auxiliary subunit beta 2	1147.66	2.7757e-07	2.83896e-06
ENSGALG00000001805		matrix remodeling associated 7	3830.91	2.83059e-07	2.89307e-06
ENSGALG00000010764	FBXO8	F-box protein 8	618.785	2.86187e-07	2.92096e-06
ENSGALG00000032066			348.748	2.86188e-07	2.92096e-06
ENSGALG00000039708		PML-RARA regulated adaptor molecule 1	22.0691	2.869e-07	2.92618e-06
ENSGALG00000032980	DLGAP3	DLG associated protein 3	1925.03	2.89249e-07	2.94807e-06
ENSGALG00000007132	ACOX2	acyl-CoA oxidase 2	180.388	2.90482e-07	2.95858e-06
ENSGALG00000029203	TNNT1	troponin T1, slow skeletal type	54.2808	2.91334e-07	2.96518e-06
ENSGALG00000006871	SLCO3A1	solute carrier organic anion transporter family member 3A1	377.053	2.9161e-07	2.96592e-06
ENSGALG00000016967	ENOX1	ecto-NOX disulfide-thiol exchanger 1	999.221	2.92389e-07	2.97177e-06
ENSGALG00000016164	ABCG1	ATP binding cassette subfamily G member 1	1140.69	2.93323e-07	2.97919e-06
ENSGALG00000001382	CDC2L1	cell division cycle 2-like 1 (PITSLRE proteins)	2346.56	2.94298e-07	2.98555e-06
ENSGALG00000020575	ERMN	ermin	7977.88	2.94358e-07	2.98555e-06
ENSGALG00000013858	CEP76	centrosomal protein 76	257.989	2.95462e-07	2.99466e-06
ENSGALG00000015179	CEP78	centrosomal protein 78	265.264	2.98009e-07	3.01838e-06
ENSGALG00000010811	LGMN	legumain	3416.78	3.04293e-07	3.07988e-06
ENSGALG00000013814	IMPA2	inositol monophosphatase 2	1572.7	3.05822e-07	3.09321e-06
ENSGALG00000004346	P2RY4	pyrimidinergic receptor P2Y4	355.398	3.096e-07	3.12926e-06
ENSGALG00000037521	PRCP	prolylcarboxypeptidase	478.832	3.11001e-07	3.14124e-06
ENSGALG00000028345	RHBDL1	rhomboid like 1	739.473	3.12978e-07	3.15902e-06
ENSGALG00000026295	CDR2L	cerebellar degeneration related protein 2 like	773.689	3.14547e-07	3.17266e-06
ENSGALG00000009667	MFAP3L	microfibrillar associated protein 3 like	847.118	3.23316e-07	3.25886e-06
ENSGALG00000013737	TMEM181	transmembrane protein 181	3392.17	3.25437e-07	3.27797e-06
ENSGALG00000011635	TFCP2L1	transcription factor CP2 like 1	8.51445	3.28975e-07	3.31132e-06
ENSGALG00000012536	GALNT13	polypeptide N-acetylgalactosaminyltransferase 13	953.492	3.37839e-07	3.3982e-06
ENSGALG00000041748	FAM83A	family with sequence similarity 83 member A	73.553	3.40079e-07	3.41837e-06
ENSGALG00000003904	MLPH	melanophilin	8034.69	3.47313e-07	3.48868e-06
ENSGALG00000029746	NT5DC3	5'-nucleotidase domain containing 3	1248.08	3.57424e-07	3.58777e-06
ENSGALG00000047163	TSEN54	tRNA splicing endonuclease subunit 54	1555.72	3.59942e-07	3.61056e-06
ENSGALG00000031009	ARHGEF7	Rho guanine nucleotide exchange factor 7	890.197	3.67742e-07	3.68626e-06
ENSGALG00000019026		oxytocin/neurophysin I prepropeptide	19.8546	3.68903e-07	3.69536e-06
ENSGALG00000011812		sulfotransferase family 1E member 1	120.056	3.70395e-07	3.70725e-06
ENSGALG00000014691	PHAX	phosphorylated adaptor for RNA export	1293.28	3.70597e-07	3.70725e-06
ENSGALG00000012885	BCL2	BCL2, apoptosis regulator	611.559	3.73188e-07	3.7306e-06
ENSGALG00000047364			194.854	3.7438e-07	3.73978e-06
ENSGALG00000010384	CLRN1	clarin 1	169.053	3.74619e-07	3.73978e-06
ENSGALG00000043570	SGK3	serum/glucocorticoid regulated kinase family, member 3	1882.12	3.7591e-07	3.7501e-06
ENSGALG00000015306	OSTM1	osteopetrosis associated transmembrane protein 1	1580.79	3.76967e-07	3.75807e-06
ENSGALG00000002907	MYL1	myosin, light chain 1, alkali; skeletal, fast	130.183	3.7835e-07	3.76928e-06
ENSGALG00000052674			606.376	3.78818e-07	3.77138e-06
ENSGALG00000011608		inverted formin, FH2 and WH2 domain containing	562.137	3.79327e-07	3.77387e-06
ENSGALG00000031332	NPEPPS	aminopeptidase puromycin sensitive	7394.51	3.8597e-07	3.83734e-06
ENSGALG00000009560	MSMO1	methylsterol monooxygenase 1	2738.05	3.86681e-07	3.84178e-06
ENSGALG00000000329	AHCYL1	adenosylhomocysteinase like 1	4587.84	3.87731e-07	3.8496e-06
ENSGALG00000016457	TRIB2	tribbles pseudokinase 2	3766.25	3.88742e-07	3.85701e-06
ENSGALG00000012370	GINM1	glycoprotein integral membrane 1	666.541	3.94644e-07	3.91291e-06
ENSGALG00000041706	FAM13B	family with sequence similarity 13, member B	2910.59	3.99959e-07	3.9629e-06
ENSGALG00000037852	HSD17B7	hydroxysteroid 17-beta dehydrogenase 7	445.393	4.00434e-07	3.96493e-06
ENSGALG00000005849	PPDPF	pancreatic progenitor cell differentiation and proliferation factor	3519.77	4.02707e-07	3.98472e-06
ENSGALG00000013342	GBX2	gastrulation brain homeobox 2	348.96	4.13052e-07	4.08431e-06
ENSGALG00000015156	NMRK1	nicotinamide riboside kinase 1	304.32	4.15694e-07	4.10714e-06
ENSGALG00000021362	GPRC5C	G protein-coupled receptor class C group 5 member C	476.68	4.15924e-07	4.10714e-06
ENSGALG00000003183	C11H16orf70	chromosome 11 open reading frame, human C16orf70	1513.16	4.19735e-07	4.14197e-06
ENSGALG00000008040		putative acyl-CoA dehydrogenase AidB-like	165.594	4.24474e-07	4.18591e-06
ENSGALG00000002055	HES4	hes family bHLH transcription factor 4	415.748	4.27028e-07	4.20825e-06
ENSGALG00000005769	WEE1	WEE1 G2 checkpoint kinase	368.711	4.3024e-07	4.23704e-06
ENSGALG00000027506	DNAJB2	DnaJ heat shock protein family (Hsp40) member B2	3832.87	4.39125e-07	4.31873e-06
ENSGALG00000042182	OXR1	oxidation resistance 1	12487.6	4.39128e-07	4.31873e-06
ENSGALG00000010491	PWWP2B	PWWP domain containing 2B	681.513	4.39838e-07	4.3228e-06
ENSGALG00000005788	FARP2	FERM, ARH/RhoGEF and pleckstrin domain protein 2	1622.65	4.45846e-07	4.3789e-06
ENSGALG00000010857	DAB1	DAB1, reelin adaptor protein	1912.54	4.49771e-07	4.41447e-06
ENSGALG00000025759	TFDP2	transcription factor Dp-2	762.729	4.56419e-07	4.47671e-06
ENSGALG00000016728	RP2	retinitis pigmentosa 2 (X-linked recessive)	1774.16	4.57328e-07	4.48261e-06
ENSGALG00000039221		USP6 N-terminal like	554.004	4.59941e-07	4.5052e-06
ENSGALG00000006992	MMP9	matrix metallopeptidase 9	61.1159	4.62646e-07	4.52865e-06
ENSGALG00000016391	CNKSR2	connector enhancer of kinase suppressor of Ras 2	814.503	4.75134e-07	4.64777e-06
ENSGALG00000003651	NT5C3B	5'-nucleotidase, cytosolic IIIB	789.723	4.77552e-07	4.66829e-06
ENSGALG00000008094	HSPD1	heat shock protein family D (Hsp60) member 1	4291.23	4.84604e-07	4.73406e-06
ENSGALG00000002289	CHAT	choline O-acetyltransferase	184.356	4.89643e-07	4.77872e-06
ENSGALG00000042853	GGPS1	geranylgeranyl diphosphate synthase 1	429.545	4.89831e-07	4.77872e-06
ENSGALG00000001244		TBC1 domain family member 24-like	223.255	4.97391e-07	4.84923e-06
ENSGALG00000016799	NCK1	NCK adaptor protein 1	1249.18	5.17981e-07	5.0466e-06
ENSGALG00000048263	MEPCE	methylphosphate capping enzyme	585.285	5.21708e-07	5.07952e-06
ENSGALG00000010610	SNX25	sorting nexin 25	2983.15	5.22574e-07	5.08455e-06
ENSGALG00000002492	H6PD	hexose-6-phosphate dehydrogenase (glucose 1-dehydrogenase)	199.713	5.36775e-07	5.21924e-06
ENSGALG00000030276	SHTN1	shootin 1	1508.86	5.37385e-07	5.2217e-06
ENSGALG00000049067		regulating synaptic membrane exocytosis 1	853.765	5.41338e-07	5.25661e-06
ENSGALG00000054033			90.3403	5.44982e-07	5.28846e-06
ENSGALG00000016906	SPRY2	sprouty RTK signaling antagonist 2	498.992	5.52169e-07	5.35465e-06
ENSGALG00000010096	MBIP	MAP3K12 binding inhibitory protein 1	455.423	5.53056e-07	5.35968e-06
ENSGALG00000010542	PAPSS1	3'-phosphoadenosine 5'-phosphosulfate synthase 1	2225.86	5.57578e-07	5.39992e-06
ENSGALG00000002583	PIK3CD	phosphatidylinositol-4,5-bisphosphate 3-kinase catalytic subunit delta	159.974	5.6105e-07	5.42994e-06
ENSGALG00000003153	COPE	coatomer protein complex subunit epsilon	2676.07	5.73211e-07	5.54396e-06
ENSGALG00000037219	RNF2	ring finger protein 2	1547.52	5.75841e-07	5.5657e-06
ENSGALG00000023886	ZNF804A	zinc finger protein 804A	2288.59	5.82346e-07	5.62485e-06
ENSGALG00000034210	RPTOR	regulatory associated protein of MTOR complex 1	2140.31	5.87797e-07	5.67374e-06
ENSGALG00000009595	TWF1	twinfilin actin binding protein 1	4262.53	5.95666e-07	5.74589e-06
ENSGALG00000030900	NCMAP	non-compact myelin associated protein	71.2419	5.99892e-07	5.78283e-06
ENSGALG00000009885	HELB	DNA helicase B	907.605	6.1215e-07	5.89521e-06
ENSGALG00000048241		INSM transcriptional repressor 1	111.951	6.12358e-07	5.89521e-06
ENSGALG00000000277	GnRH-I	gonadotropin releasing hormone 1	80.8659	6.29009e-07	6.05151e-06
ENSGALG00000039288	RBM10	RNA binding motif protein 10	22007.8	6.4647e-07	6.21541e-06
ENSGALG00000012809	ECI2	enoyl-CoA delta isomerase 2	853.137	6.47569e-07	6.22187e-06
ENSGALG00000007808	HID1	HID1 domain containing	2969.39	6.48236e-07	6.22417e-06
ENSGALG00000041722	STX1A	syntaxin 1A	6138.33	6.5831e-07	6.31675e-06
ENSGALG00000028225	SLC17A9	solute carrier family 17 member 9	112.752	6.8289e-07	6.5483e-06
ENSGALG00000006877	KLHL4	kelch like family member 4	2293.14	6.93337e-07	6.64155e-06
ENSGALG00000016897	GPR180	G protein-coupled receptor 180	396.148	6.93526e-07	6.64155e-06
ENSGALG00000055035			38.272	6.97132e-07	6.6717e-06
ENSGALG00000009318	IFT140	intraflagellar transport 140	1902.99	7.0219e-07	6.7157e-06
ENSGALG00000012763	GNPTAB	N-acetylglucosamine-1-phosphate transferase alpha and beta subunits	1255.29	7.11531e-07	6.80058e-06
ENSGALG00000011537	PDE10A	phosphodiesterase 10A	184.423	7.138e-07	6.8178e-06
ENSGALG00000043035	SHISA2	shisa family member 2	1950.64	7.15271e-07	6.82737e-06
ENSGALG00000031975	UBE2H	ubiquitin conjugating enzyme E2 H	2197.78	7.307e-07	6.97008e-06
ENSGALG00000041800	GLP2R	glucagon-like peptide 2 receptor	185.775	7.57926e-07	7.22506e-06
ENSGALG00000005867	MARCH8	membrane associated ring-CH-type finger 8	1107.11	7.59599e-07	7.23628e-06
ENSGALG00000052546	HIF3A	hypoxia inducible factor 3 alpha subunit	50.7206	7.62816e-07	7.26213e-06
ENSGALG00000040606	RAC3	ras-related C3 botulinum toxin substrate 3 (rho family, small GTP binding protein Rac3)	1704.29	7.63308e-07	7.26213e-06
ENSGALG00000005400	CACNA2D3	calcium voltage-gated channel auxiliary subunit alpha2delta 3	916.363	7.73973e-07	7.35864e-06
ENSGALG00000016283	BEND6	BEN domain containing 6	2375.42	7.74461e-07	7.35864e-06
ENSGALG00000005774	NKAIN4	Na+/K+ transporting ATPase interacting 4	1037.16	7.75318e-07	7.36198e-06
ENSGALG00000008676	RRBP1	ribosome binding protein 1	2087.73	7.76555e-07	7.36894e-06
ENSGALG00000033461		histamine N-methyltransferase-like	1491.41	7.78562e-07	7.38318e-06
ENSGALG00000008197	PGGT1B	protein geranylgeranyltransferase type I subunit beta	252.235	7.80696e-07	7.39861e-06
ENSGALG00000032632	SLC49A4	disrupted in renal carcinoma 2	1401.28	7.85464e-07	7.43895e-06
ENSGALG00000016314	ELOVL5	ELOVL fatty acid elongase 5	1334.46	7.90613e-07	7.48286e-06
ENSGALG00000029142	ORMDL3	ORMDL sphingolipid biosynthesis regulator 3	2747.42	7.99511e-07	7.56217e-06
ENSGALG00000012142	KCNA4	potassium voltage-gated channel subfamily A member 4	468.161	8.01274e-07	7.57393e-06
ENSGALG00000001725	TNRC6C	trinucleotide repeat containing 6C	6969.61	8.16563e-07	7.71345e-06
ENSGALG00000030985	MYH7B	myosin, heavy chain 7B, cardiac muscle, beta	28.3499	8.27289e-07	7.80927e-06
ENSGALG00000039336	OTX5	orthodenticle-related homeobox 5	7233.85	8.27777e-07	7.80927e-06
ENSGALG00000029083	NXPH2	neurexophilin 2	760.88	8.3458e-07	7.86836e-06
ENSGALG00000050425			311.927	8.52479e-07	8.03192e-06
ENSGALG00000008908	NEUROD1	neuronal differentiation 1	4115.6	8.56913e-07	8.06848e-06
ENSGALG00000029476	XPO1	exportin 1	5076.96	8.6491e-07	8.13852e-06
ENSGALG00000053246	OCM2	oncomodulin 2	50.3293	8.66543e-07	8.14863e-06
ENSGALG00000005448	MYL3	myosin, light chain 3, alkali; ventricular, skeletal, slow	29.9183	8.85312e-07	8.31977e-06
ENSGALG00000000668	RBBP5	RB binding protein 5, histone lysine methyltransferase complex subunit	2827.36	8.9424e-07	8.39826e-06
ENSGALG00000033598	HIRA	histone cell cycle regulator	1606.43	8.98081e-07	8.4235e-06
ENSGALG00000035594	MYH7	myosin, heavy chain 7, cardiac muscle, beta	106.42	8.98083e-07	8.4235e-06
ENSGALG00000053198		filamin A interacting protein 1 like	27.547	9.14062e-07	8.56787e-06
ENSGALG00000002204	SLC7A4	solute carrier family 7 member 4	1249.8	9.20788e-07	8.62536e-06
ENSGALG00000001392	MMP23B	matrix metallopeptidase 23A (pseudogene)	63.2779	9.26723e-07	8.67539e-06
ENSGALG00000033051	CAMK1D	calcium/calmodulin dependent protein kinase ID	891.615	9.27716e-07	8.67911e-06
ENSGALG00000031553	KIF18B	kinesin family member 18B	54.1142	9.41761e-07	8.80486e-06
ENSGALG00000009652	USH2A	usherin	1302.28	9.43135e-07	8.81206e-06
ENSGALG00000026179	FAM163B	family with sequence similarity 163 member B	530.935	9.49057e-07	8.86171e-06
ENSGALG00000009018	TMEM87A	transmembrane protein 87B	2756.94	9.50359e-07	8.8682e-06
ENSGALG00000030552		gamma-glutamylcyclotransferase	793.534	9.51945e-07	8.87731e-06
ENSGALG00000016991	ESD	esterase D	521.857	9.59647e-07	8.94342e-06
ENSGALG00000000521	SPIRE2	spire-type actin nucleation factor 2	1906.27	9.62455e-07	8.96386e-06
ENSGALG00000038458	LOXL1	lysyl oxidase like 1	353.028	9.6571e-07	8.98843e-06
ENSGALG00000010538	TTC27	tetratricopeptide repeat domain 27	683.484	9.70658e-07	9.02873e-06
ENSGALG00000042400	CASK	calcium/calmodulin dependent serine protein kinase	5169.25	9.7282e-07	9.03832e-06
ENSGALG00000010170			243.043	9.72929e-07	9.03832e-06
ENSGALG00000039344		uncharacterized LOC107055134	51.8048	9.81918e-07	9.11603e-06
ENSGALG00000004122	PNRC2	proline rich nuclear receptor coactivator 2	5124.04	9.84464e-07	9.13385e-06
ENSGALG00000041277	UBB	ubiquitin B	11326.6	9.8573e-07	9.13977e-06
ENSGALG00000047947		methionine adenosyltransferase 2A	1467.14	9.90764e-07	9.18062e-06
ENSGALG00000020813	CCDC50	coiled-coil domain containing 50	1318.92	1.00033e-06	9.26336e-06
ENSGALG00000008222	SLC26A5	solute carrier family 26 member 5	375.534	1.00434e-06	9.29458e-06
ENSGALG00000029304	SMARCD2	SWI/SNF related, matrix associated, actin dependent regulator of chromatin, subfamily d, member 2	2343.59	1.02473e-06	9.47725e-06
ENSGALG00000038421	RWDD3	RWD domain containing 3	558.555	1.03942e-06	9.6071e-06
ENSGALG00000029450	UBE2Q1	ubiquitin conjugating enzyme E2 Q1	2914.08	1.05131e-06	9.71078e-06
ENSGALG00000007766	KIAA1217	KIAA1217	858.426	1.07154e-06	9.89135e-06
ENSGALG00000008152	SPATS2L	spermatogenesis associated serine rich 2 like	1012.9	1.07551e-06	9.91924e-06
ENSGALG00000015701	CXADR	thiosulfate sulfurtransferase like domain containing 1	433.111	1.07592e-06	9.91924e-06
ENSGALG00000037935	RARA	retinoic acid receptor alpha	3332.83	1.07973e-06	9.94812e-06
ENSGALG00000005713	NCKIPSD	NCK interacting protein with SH3 domain	3202.24	1.08633e-06	1.00026e-05
ENSGALG00000035187	FHL3	four and a half LIM domains 3	390.569	1.09356e-06	1.00628e-05
ENSGALG00000001046	DLGAP4	discs, large (Drosophila) homolog-associated protein 4	5148.14	1.11006e-06	1.02082e-05
ENSGALG00000002470		cytochrome P450 family 27 subfamily A member 1	219.238	1.1406e-06	1.04825e-05
ENSGALG00000030845	ENHO	energy homeostasis associated	1994.67	1.16639e-06	1.07127e-05
ENSGALG00000005983	SMARCB1	SWI/SNF related, matrix associated, actin dependent regulator of chromatin, subfamily b, member 1	1345.69	1.19029e-06	1.09254e-05
ENSGALG00000007582	DPYSL3	dihydropyrimidinase like 3	1594.66	1.1993e-06	1.10011e-05
ENSGALG00000009256	LEFTY1	left-right determination factor 1	3.73141	1.208e-06	1.1065e-05
ENSGALG00000011476	SEPTIN11	septin 11	926.326	1.20824e-06	1.1065e-05
ENSGALG00000017142	PSPC1	paraspeckle component 1	1550.11	1.20854e-06	1.1065e-05
ENSGALG00000028037	FOS	Fos proto-oncogene, AP-1 transcription factor subunit	1161.02	1.23185e-06	1.12714e-05
ENSGALG00000033618	MYO9A	myosin IXA	5410.35	1.23928e-06	1.13322e-05
ENSGALG00000005714	PKD1	polycystin 1, transient receptor potential channel interacting	1683.7	1.25952e-06	1.15101e-05
ENSGALG00000002219	WBP2	WW domain binding protein 2	9625.91	1.26258e-06	1.15308e-05
ENSGALG00000005126	DHX40	DEAH-box helicase 40	941.544	1.27499e-06	1.16369e-05
ENSGALG00000012823	TRIM24	tripartite motif containing 24	1243.58	1.28099e-06	1.16843e-05
ENSGALG00000001183	MYH10	myosin, heavy chain 10, non-muscle	7195.71	1.2828e-06	1.16935e-05
ENSGALG00000002955	ADAMTSL2	ADAMTS like 2	752.844	1.28722e-06	1.17265e-05
ENSGALG00000003267	STAT3	signal transducer and activator of transcription 3	4874.89	1.29242e-06	1.17665e-05
ENSGALG00000016547	TXLNG	taxilin gamma	496.975	1.29551e-06	1.1786e-05
ENSGALG00000013489	CCDC82	coiled-coil domain containing 82	484.672	1.29618e-06	1.1786e-05
ENSGALG00000055010	MAP1LC3B	microtubule associated protein 1 light chain 3 beta	6893.03	1.32523e-06	1.20426e-05
ENSGALG00000003464		tetratricopeptide repeat domain 25	59.3853	1.35426e-06	1.22988e-05
ENSGALG00000016241	ATP6AP2	ATPase H+ transporting accessory protein 2	9760.86	1.36569e-06	1.23949e-05
ENSGALG00000045762		shisa family member 8	736.191	1.38198e-06	1.25349e-05
ENSGALG00000000684	KLHDC8A	kelch domain containing 8A	916.675	1.38426e-06	1.25478e-05
ENSGALG00000012944	DENND5B	DENN domain containing 5B	2757.05	1.38714e-06	1.25661e-05
ENSGALG00000032173	TADA1	transcriptional adaptor 1	600.34	1.39103e-06	1.25935e-05
ENSGALG00000013235	PDK1	pyruvate dehydrogenase kinase 1	1429.42	1.39473e-06	1.26192e-05
ENSGALG00000052799			723.547	1.40429e-06	1.26978e-05
ENSGALG00000034024	RAPGEF5	Rap guanine nucleotide exchange factor 5	1328.91	1.43732e-06	1.29885e-05
ENSGALG00000026722	UNC119B	unc-119 lipid binding chaperone B	971.084	1.44131e-06	1.30164e-05
ENSGALG00000004195	KIF4B	kinesin family member 4B	165.498	1.45508e-06	1.31326e-05
ENSGALG00000007162	SELENOS	selenoprotein S	1731.92	1.46585e-06	1.32216e-05
ENSGALG00000016148	C2CD2	C2 calcium dependent domain containing 2	1514.19	1.47051e-06	1.32505e-05
ENSGALG00000004079	ENOX2	ecto-NOX disulfide-thiol exchanger 2	2033.24	1.47087e-06	1.32505e-05
ENSGALG00000010748	EXO1	exonuclease 1	119.259	1.47767e-06	1.33036e-05
ENSGALG00000010025	SNX32	sorting nexin 32	1907.54	1.50093e-06	1.35047e-05
ENSGALG00000031390	STAU2	staufen double-stranded RNA binding protein 2	2436.76	1.51203e-06	1.35961e-05
ENSGALG00000045199		dispanin subfamily A member 2b-like	592.01	1.51621e-06	1.36254e-05
ENSGALG00000020151	NMU	neuromedin U	55.9163	1.51967e-06	1.3648e-05
ENSGALG00000006572	TNNT3	troponin T3, fast skeletal type	204.353	1.55536e-06	1.396e-05
ENSGALG00000020615	STK32C	serine/threonine kinase 32C	1616.52	1.56085e-06	1.40006e-05
ENSGALG00000006437	NOM1	nucleolar protein with MIF4G domain 1	178.645	1.56603e-06	1.40384e-05
ENSGALG00000005134	ZSWIM8	zinc finger SWIM-type containing 8	2397.18	1.58084e-06	1.41581e-05
ENSGALG00000008974	USP33	ubiquitin specific peptidase 33	2514.84	1.58132e-06	1.41581e-05
ENSGALG00000010030			712.665	1.59614e-06	1.4282e-05
ENSGALG00000040433		centrosomal protein 295	661.893	1.61117e-06	1.44076e-05
ENSGALG00000047102	SAPCD2	suppressor APC domain containing 2	510.14	1.64477e-06	1.46925e-05
ENSGALG00000001637	PSMD5	proteasome 26S subunit, non-ATPase 5	450.588	1.64503e-06	1.46925e-05
ENSGALG00000040586	TUBA3E	tubulin, alpha 3e	650.635	1.66231e-06	1.48377e-05
ENSGALG00000037029		phosphodiesterase 4C	1555.79	1.67455e-06	1.49378e-05
ENSGALG00000030800	IL31RA	interleukin 31 receptor A	90.6598	1.68257e-06	1.50001e-05
ENSGALG00000007752	COPS7B	COP9 signalosome subunit 7B	415.34	1.69862e-06	1.5134e-05
ENSGALG00000008728	PTER	phosphotriesterase related	316.145	1.70889e-06	1.52162e-05
ENSGALG00000050995	LRRC47	leucine rich repeat containing 47	1011.63	1.71053e-06	1.52215e-05
ENSGALG00000012466	FKBP3	FK506 binding protein 3	971.078	1.72089e-06	1.53044e-05
ENSGALG00000015190	GTPBP8	GTP binding protein 8 (putative)	489.234	1.72279e-06	1.5312e-05
ENSGALG00000034507	CHST2	carbohydrate sulfotransferase 2	1289.69	1.72651e-06	1.53357e-05
ENSGALG00000010290	VEGFA	vascular endothelial growth factor A	1146.59	1.74779e-06	1.55152e-05
ENSGALG00000016555	HADHB	hydroxyacyl-CoA dehydrogenase trifunctional multienzyme complex subunit beta	1494.6	1.75682e-06	1.55859e-05
ENSGALG00000013154	SLCO1C1	solute carrier organic anion transporter family member 1C1	2002.33	1.76911e-06	1.56854e-05
ENSGALG00000024053	ICMT	isoprenylcysteine carboxyl methyltransferase	1305.68	1.77868e-06	1.57606e-05
ENSGALG00000031182	FANCM	Fanconi anemia complementation group M	1903.42	1.80135e-06	1.59518e-05
ENSGALG00000041630	NFIX	nuclear factor I X	1549.79	1.8154e-06	1.60665e-05
ENSGALG00000008614	TTL	tubulin tyrosine ligase	5738.6	1.82624e-06	1.61526e-05
ENSGALG00000017016	FAM124A	family with sequence similarity 124 member A	333.141	1.85434e-06	1.63912e-05
ENSGALG00000008677	VIM	vimentin	24869.9	1.86744e-06	1.64971e-05
ENSGALG00000003589	VTN	vitronectin	7411.96	1.88303e-06	1.66247e-05
ENSGALG00000009826	CLGN	calmegin	3000.35	1.9056e-06	1.68138e-05
ENSGALG00000011473	RPS6KA2	ribosomal protein S6 kinase A2	682.065	1.91518e-06	1.68881e-05
ENSGALG00000041263	DCLK1	doublecortin like kinase 1	2908.56	1.92208e-06	1.69387e-05
ENSGALG00000006949	CHD2	chromodomain helicase DNA binding protein 2	5026.15	1.96707e-06	1.73247e-05
ENSGALG00000002056	TANGO2	transport and golgi organization 2 homolog	789.692	1.9774e-06	1.74052e-05
ENSGALG00000035561	CPNE3	copine 3	907.212	1.99241e-06	1.75267e-05
ENSGALG00000009809			297.401	1.99502e-06	1.75391e-05
ENSGALG00000015132	CDH2	cadherin 2	2750.97	2.0009e-06	1.75802e-05
ENSGALG00000037791	FRMD4B	FERM domain containing 4B	1308.24	2.00978e-06	1.76476e-05
ENSGALG00000033885	RAP1GAP2	RAP1 GTPase activating protein 2	4327.94	2.02855e-06	1.78017e-05
ENSGALG00000024318	TMEM200B	transmembrane protein 200B	681.393	2.05149e-06	1.79921e-05
ENSGALG00000010673	SLC1A7	solute carrier family 1 member 7	1252.14	2.06429e-06	1.80905e-05
ENSGALG00000015064	TTC39C	tetratricopeptide repeat domain 39C	464.137	2.06518e-06	1.80905e-05
ENSGALG00000011468	IGFBP5	insulin like growth factor binding protein 5	221.637	2.09997e-06	1.83842e-05
ENSGALG00000002850	RASA2	RAS p21 protein activator 2	1092.15	2.10636e-06	1.8429e-05
ENSGALG00000008247	ARFGAP2	ADP ribosylation factor GTPase activating protein 2	2167.7	2.11359e-06	1.84812e-05
ENSGALG00000049851			531.129	2.12219e-06	1.85454e-05
ENSGALG00000020737	KLHL23	kelch like family member 23	28.3023	2.12902e-06	1.85939e-05
ENSGALG00000040999	EIF3B	eukaryotic translation initiation factor 3 subunit B	2422.83	2.13361e-06	1.86228e-05
ENSGALG00000001316	CPNE2	copine 2	930.03	2.15281e-06	1.87791e-05
ENSGALG00000040866	P3H2	prolyl 3-hydroxylase 2	340.801	2.1573e-06	1.88071e-05
ENSGALG00000047269	TMEM135	transmembrane protein 135	2068.31	2.17012e-06	1.89075e-05
ENSGALG00000054951			98.8261	2.20982e-06	1.92419e-05
ENSGALG00000009168	AFF2	AF4/FMR2 family member 2	187.102	2.22934e-06	1.94003e-05
ENSGALG00000008148	MYBPC3	myosin binding protein C, cardiac	80.1208	2.25453e-06	1.95974e-05
ENSGALG00000052873	MAPKBP1	WD repeat domain 62	4097.85	2.25467e-06	1.95974e-05
ENSGALG00000011432	CDC42BPB	CDC42 binding protein kinase beta	4914.94	2.34079e-06	2.03338e-05
ENSGALG00000050213			145.315	2.3486e-06	2.03895e-05
ENSGALG00000003614	AZIN2	arginine decarboxylase	468.674	2.36848e-06	2.05386e-05
ENSGALG00000005550	ST6GAL1	ST6 beta-galactoside alpha-2,6-sialyltransferase 1	1655.32	2.3686e-06	2.05386e-05
ENSGALG00000006591	TNNI2	troponin I2, fast skeletal type	87.842	2.42869e-06	2.10472e-05
ENSGALG00000002556	NGF	nerve growth factor	125.186	2.4382e-06	2.11171e-05
ENSGALG00000006233	GALNT11	polypeptide N-acetylgalactosaminyltransferase 11	3801.29	2.45354e-06	2.12268e-05
ENSGALG00000026891	NINJ1	ninjurin 1	1215.18	2.45471e-06	2.12268e-05
ENSGALG00000007298	BACE1	beta-secretase 1	3737.56	2.45607e-06	2.12268e-05
ENSGALG00000007383	HSPB8	heat shock protein family B (small) member 8	171.777	2.45669e-06	2.12268e-05
ENSGALG00000038084	GNAT2	G protein subunit alpha transducin 2	27941.1	2.48359e-06	2.14465e-05
ENSGALG00000039380	TBC1D1	TBC1 domain family member 1	1083.98	2.55363e-06	2.20382e-05
ENSGALG00000001600	DVL1	dishevelled segment polarity protein 1	4836.87	2.65101e-06	2.28651e-05
ENSGALG00000007647	MYO3A	myosin IIIA	5747.21	2.70457e-06	2.33133e-05
ENSGALG00000004209	ELFN1	extracellular leucine rich repeat and fibronectin type III domain containing 1	1534.14	2.70847e-06	2.33331e-05
ENSGALG00000038722	SORBS1	sorbin and SH3 domain containing 1	1238.16	2.72214e-06	2.3437e-05
ENSGALG00000053106	FAM181B	family with sequence similarity 181 member B	684.179	2.74768e-06	2.3643e-05
ENSGALG00000006979	SPPL3	signal peptide peptidase like 3	1642.66	2.75839e-06	2.37212e-05
ENSGALG00000052063	CEBPZOS	CEBPZ opposite strand	94.8494	2.76506e-06	2.37645e-05
ENSGALG00000039468		schwannomin interacting protein 1	3796.74	2.7775e-06	2.38574e-05
ENSGALG00000035419	CDON	cell adhesion associated, oncogene regulated	1270.08	2.78211e-06	2.38829e-05
ENSGALG00000015511	ROBO1	roundabout guidance receptor 1	854.641	2.79246e-06	2.39577e-05
ENSGALG00000010110	TMEM53	transmembrane protein 53	588.355	2.80286e-06	2.40327e-05
ENSGALG00000054223			1398.27	2.82859e-06	2.42391e-05
ENSGALG00000026207	CNTF	ciliary neurotrophic factor	450.273	2.83631e-06	2.4291e-05
ENSGALG00000004493	RSRC2	arginine and serine rich coiled-coil 2	3572.94	2.85937e-06	2.44741e-05
ENSGALG00000003928	LHX3	LIM homeobox 3	1671.67	2.87919e-06	2.46293e-05
ENSGALG00000041897		YjeF N-terminal domain containing 3	106.349	2.91438e-06	2.49059e-05
ENSGALG00000000168	ADORA1	adenosine A1 receptor	239.892	2.91494e-06	2.49059e-05
ENSGALG00000011469	IGFBP2	insulin like growth factor binding protein 2	710.819	2.95179e-06	2.5206e-05
ENSGALG00000016419	ASAP2	ArfGAP with SH3 domain, ankyrin repeat and PH domain 2	898.613	2.98975e-06	2.55152e-05
ENSGALG00000009645	ESRRG	estrogen related receptor gamma	1469.59	3.00609e-06	2.56396e-05
ENSGALG00000040038	MLC1	megalencephalic leukoencephalopathy with subcortical cysts 1	1979.87	3.02577e-06	2.57882e-05
ENSGALG00000000583	SOX13	SRY-box 13	202.222	3.02704e-06	2.57882e-05
ENSGALG00000036097	CDH18	cadherin 18	1087.43	3.0457e-06	2.5932e-05
ENSGALG00000011262	KCNH8	potassium voltage-gated channel subfamily H member 8	493.809	3.08617e-06	2.62612e-05
ENSGALG00000005071	MPP1	membrane palmitoylated protein 1	2412.86	3.08982e-06	2.6277e-05
ENSGALG00000043006	PDIA4	protein disulfide isomerase family A member 4	2104.21	3.12863e-06	2.65916e-05
ENSGALG00000015268	NUDT12	nudix hydrolase 12	229.693	3.15392e-06	2.67908e-05
ENSGALG00000030187	CAT	catalase	1297.13	3.18214e-06	2.70149e-05
ENSGALG00000028530		protein kinase cAMP-activated catalytic subunit beta	4574.42	3.24108e-06	2.74992e-05
ENSGALG00000005016	ZNF608	zinc finger protein 608	1174.83	3.24671e-06	2.7531e-05
ENSGALG00000031248	RMDN1	regulator of microtubule dynamics 1	137.341	3.34971e-06	2.83879e-05
ENSGALG00000031167			757.272	3.37461e-06	2.85823e-05
ENSGALG00000036873	SIK2	salt inducible kinase 2	1639.91	3.38582e-06	2.86605e-05
ENSGALG00000000541	ZC3H11B	zinc finger CCCH-type containing 11B pseudogene	5108.12	3.41017e-06	2.88499e-05
ENSGALG00000006644		acyl-CoA synthetase long-chain family member 6	4790.22	3.44094e-06	2.90934e-05
ENSGALG00000041977	RNF128	ring finger protein 128, E3 ubiquitin protein ligase	263.805	3.50325e-06	2.96031e-05
ENSGALG00000001329	EPB41	erythrocyte membrane protein band 4.1	8147.96	3.52486e-06	2.97685e-05
ENSGALG00000015022	FYN	FYN proto-oncogene, Src family tyrosine kinase	1626.83	3.53578e-06	2.98434e-05
ENSGALG00000047514			36.508	3.56231e-06	3.00499e-05
ENSGALG00000001728	NACC2	NACC family member 2	641.41	3.60725e-06	3.04114e-05
ENSGALG00000034303	C1orf115	chromosome 3 open reading frame, human C1orf115	516.163	3.61051e-06	3.04213e-05
ENSGALG00000012659	CKAP4	cytoskeleton associated protein 4	1300.14	3.65356e-06	3.07662e-05
ENSGALG00000009112	LRRC57	leucine rich repeat containing 57	517.161	3.70932e-06	3.12178e-05
ENSGALG00000025948		Src like adaptor 2	68.1014	3.72096e-06	3.12977e-05
ENSGALG00000012421	ARHGAP15	Rho GTPase activating protein 15	264.095	3.73091e-06	3.13633e-05
ENSGALG00000028230	SUN2	Sad1 and UNC84 domain containing 2	2360.21	3.76536e-06	3.16344e-05
ENSGALG00000013993	VNN1	vanin 1	127.831	3.7675e-06	3.16344e-05
ENSGALG00000039999		frizzled class receptor 8	380.366	3.9112e-06	3.28221e-05
ENSGALG00000003913	MCEE	methylmalonyl-CoA epimerase	272.157	3.98481e-06	3.34206e-05
ENSGALG00000016937	DIAPH3	diaphanous related formin 3	421.209	4.0236e-06	3.37265e-05
ENSGALG00000008054		acidic nuclear phosphoprotein 32 family member A	5496.38	4.03369e-06	3.37917e-05
ENSGALG00000055067			71.6958	4.04184e-06	3.38406e-05
ENSGALG00000013887	FAM210A	family with sequence similarity 210 member A	791.181	4.06175e-06	3.39878e-05
ENSGALG00000052842	ANKRD11	ankyrin repeat domain 11	10145.1	4.07443e-06	3.40743e-05
ENSGALG00000003248	SUB1	SUB1 homolog, transcriptional regulator	6216	4.13886e-06	3.45933e-05
ENSGALG00000019019	NTRK1	neurotrophic receptor tyrosine kinase 1	185.895	4.15572e-06	3.47143e-05
ENSGALG00000007758	OSBP2	oxysterol binding protein 2	4306.3	4.20657e-06	3.5119e-05
ENSGALG00000006388	IL16	interleukin 16	286.694	4.25876e-06	3.55344e-05
ENSGALG00000023843	FRMD7	FERM domain containing 7	94.5731	4.26534e-06	3.55689e-05
ENSGALG00000007251	PCYT2	phosphate cytidylyltransferase 2, ethanolamine	4659.79	4.28405e-06	3.57045e-05
ENSGALG00000012282	L2HGDH	L-2-hydroxyglutarate dehydrogenase	697.393	4.29668e-06	3.57893e-05
ENSGALG00000011275	DEPDC1	DEP domain containing 1	32.4798	4.30378e-06	3.5828e-05
ENSGALG00000037485	QTRT2	queuine tRNA-ribosyltransferase accessory subunit 2	417.086	4.36866e-06	3.63474e-05
ENSGALG00000031534	ARID5B	AT-rich interaction domain 5B	1059.94	4.51207e-06	3.75191e-05
ENSGALG00000012610	CTSV	cathepsin V	2890.22	4.57101e-06	3.79876e-05
ENSGALG00000050210			223.014	4.6688e-06	3.87781e-05
ENSGALG00000015287	LNP1	leukemia NUP98 fusion partner 1	3952.55	4.79217e-06	3.97802e-05
ENSGALG00000008859	WDR31	WD repeat domain 31	443.207	4.81303e-06	3.99306e-05
ENSGALG00000011630	GLI2	GLI family zinc finger 2	325.868	4.86279e-06	4.03205e-05
ENSGALG00000004160	G3BP1	G3BP stress granule assembly factor 1	4269.03	4.90281e-06	4.06293e-05
ENSGALG00000031305	FAM13C	family with sequence similarity 13 member C	139.034	4.91971e-06	4.074e-05
ENSGALG00000009719	PCDH10	protocadherin 10	1878.98	4.92176e-06	4.074e-05
ENSGALG00000016377	PXDN	peroxidasin	281.43	5.06409e-06	4.18884e-05
ENSGALG00000009157	ECT2	epithelial cell transforming 2	121.015	5.06624e-06	4.18884e-05
ENSGALG00000009265	KCNK18	potassium two pore domain channel subfamily K member 18	13.0099	5.11646e-06	4.22796e-05
ENSGALG00000029819	SCG2	secretogranin II	6039.9	5.12878e-06	4.23575e-05
ENSGALG00000002606	CLSTN1	calsyntenin 1	45495.9	5.13264e-06	4.23653e-05
ENSGALG00000013660	ZNF516	zinc finger protein 516	1657.27	5.22721e-06	4.31215e-05
ENSGALG00000016580	SCARA5	scavenger receptor class A, member 5 (putative)	19.3032	5.23747e-06	4.31817e-05
ENSGALG00000042767	LPAR2	lysophosphatidic acid receptor 2	113.124	5.25123e-06	4.32707e-05
ENSGALG00000042005		uridine-cytidine kinase-like 1-like	1370.16	5.28137e-06	4.34945e-05
ENSGALG00000008562	DYTN	dystrotelin	57.913	5.3257e-06	4.38348e-05
ENSGALG00000009298			7202.09	5.38804e-06	4.4323e-05
ENSGALG00000037812	USP43	ubiquitin specific peptidase 43	2367.3	5.45101e-06	4.48157e-05
ENSGALG00000040017	THRA	thyroid hormone receptor, alpha	1781.84	5.49284e-06	4.51341e-05
ENSGALG00000012387	NUP43	nucleoporin 43	377.097	5.505e-06	4.52086e-05
ENSGALG00000015368	TMEM175	transmembrane protein 175	1520.16	5.52137e-06	4.53175e-05
ENSGALG00000021572	SSH2	slingshot protein phosphatase 2	1146.97	5.62792e-06	4.61661e-05
ENSGALG00000015967	LRRTM1	leucine rich repeat transmembrane neuronal 1	1144.26	5.68568e-06	4.66136e-05
ENSGALG00000016651		L-threonine dehydrogenase (pseudogene)	335.717	5.73899e-06	4.70243e-05
ENSGALG00000010614	SLC25A4	solute carrier family 25 member 4	464.435	5.77237e-06	4.72712e-05
ENSGALG00000003473	SFRP1	secreted frizzled related protein 1	9120.58	5.81654e-06	4.76062e-05
ENSGALG00000005580	TMEM56	transmembrane protein 56	1508.62	5.86071e-06	4.79408e-05
ENSGALG00000032273	POLR1B	polymerase (RNA) I polypeptide B, 128kDa	549.512	6.13576e-06	5.01626e-05
ENSGALG00000019921	NDUFAF4	NADH:ubiquinone oxidoreductase complex assembly factor 4	499.908	6.18231e-06	5.05148e-05
ENSGALG00000007332	PRICKLE2	prickle planar cell polarity protein 2	636.137	6.2708e-06	5.12092e-05
ENSGALG00000051492			149.101	6.39994e-06	5.22345e-05
ENSGALG00000006420	ABHD17C	abhydrolase domain containing 17C	1193.17	6.41269e-06	5.23094e-05
ENSGALG00000053543			1179.02	6.42396e-06	5.2372e-05
ENSGALG00000015010	NSG1	neuron specific gene family member 1	4515.57	6.46354e-06	5.26652e-05
ENSGALG00000029678	SNX16	sorting nexin 16	438.033	6.47229e-06	5.2707e-05
ENSGALG00000041112	TRAM1L1	translocation associated membrane protein 1-like 1	1110.58	6.50535e-06	5.29467e-05
ENSGALG00000051777			130.198	6.59183e-06	5.36207e-05
ENSGALG00000015776	GABRR2	gamma-aminobutyric acid type A receptor rho2 subunit	542.071	6.61937e-06	5.38146e-05
ENSGALG00000006677	P4HA2	prolyl 4-hydroxylase subunit alpha 2	416.744	6.69005e-06	5.4359e-05
ENSGALG00000027295	NUDT2	nudix hydrolase 2	576.032	6.76341e-06	5.49245e-05
ENSGALG00000002765	NBR1	NBR1, autophagy cargo receptor	3670.98	6.78125e-06	5.50387e-05
ENSGALG00000014651	LYSMD3	LysM domain containing 3	477.841	6.84361e-06	5.55139e-05
ENSGALG00000027240	TSPAN13	tetraspanin 13	2536.88	6.85706e-06	5.55921e-05
ENSGALG00000002193		Rho guanine nucleotide exchange factor 4	2099.66	6.86916e-06	5.56592e-05
ENSGALG00000009387		synaptojanin 2 binding protein	431.567	6.90761e-06	5.59398e-05
ENSGALG00000007786	DOK5	docking protein 5	512.768	6.92632e-06	5.60602e-05
ENSGALG00000017553	SNX11	sorting nexin 11	1621.38	6.96134e-06	5.63123e-05
ENSGALG00000015052	UHRF2	ubiquitin like with PHD and ring finger domains 2	1663.51	7.03396e-06	5.68682e-05
ENSGALG00000007119	DAGLB	diacylglycerol lipase beta	1370.21	7.10124e-06	5.73804e-05
ENSGALG00000002473	GPR157	G protein-coupled receptor 157	43.0362	7.13396e-06	5.76129e-05
ENSGALG00000006101	ARFRP1	ADP ribosylation factor related protein 1	1030.55	7.14881e-06	5.77008e-05
ENSGALG00000015844	SOD1	superoxide dismutase 1, soluble	2637.36	7.15646e-06	5.77306e-05
ENSGALG00000001412	SEMA7A	semaphorin 7A (John Milton Hagen blood group)	1328.46	7.22999e-06	5.82916e-05
ENSGALG00000006198	LSS	lanosterol synthase	1046.63	7.23439e-06	5.82948e-05
ENSGALG00000009626	THBS1	thrombospondin 1	2766.34	7.25565e-06	5.84339e-05
ENSGALG00000035563	USP6NL	USP6 N-terminal like	1119.64	7.41556e-06	5.96887e-05
ENSGALG00000004323	RASAL2	synaptic Ras GTPase activating protein 1	1641.86	7.49953e-06	6.03313e-05
ENSGALG00000001716	C10H15ORF59	chromosome 10 open reading frame, human C15orf59	1735.23	7.55849e-06	6.07721e-05
ENSGALG00000009365	CYP51A1	cytochrome P450 family 51 subfamily A member 1	1850.63	7.7893e-06	6.25934e-05
ENSGALG00000011101	URB2	URB2 ribosome biogenesis 2 homolog (S. cerevisiae)	357.42	7.79927e-06	6.2639e-05
ENSGALG00000049911			198.905	7.83444e-06	6.28868e-05
ENSGALG00000039455	VAPA	VAMP associated protein A	2723.49	7.8705e-06	6.31415e-05
ENSGALG00000017089	SLC46A3	solute carrier family 46 member 3	379.228	7.99966e-06	6.41424e-05
ENSGALG00000028466		interleukin 34	213.571	8.18599e-06	6.56003e-05
ENSGALG00000012127	ELP4	elongator acetyltransferase complex subunit 4	308.288	8.3427e-06	6.68195e-05
ENSGALG00000036616	NUAK2	NUAK family kinase 2	209.248	8.38787e-06	6.71444e-05
ENSGALG00000033720	CA7	carbonic anhydrase 7	100.686	8.48991e-06	6.7924e-05
ENSGALG00000040189	RIPK4	receptor interacting serine/threonine kinase 4	28.185	8.56821e-06	6.85128e-05
ENSGALG00000028290	C1H21ORF91	chromosome 1 open reading frame, human C21orf91	544.032	8.59389e-06	6.86805e-05
ENSGALG00000005290	TRMT13	tRNA methyltransferase 13 homolog	481.581	8.61897e-06	6.88432e-05
ENSGALG00000009451	PPID	peptidylprolyl isomerase D	939.092	8.66945e-06	6.92085e-05
ENSGALG00000010711	NXPH1	neurexophilin 1	644.095	8.72509e-06	6.96146e-05
ENSGALG00000011488	CMTM7	CKLF like MARVEL transmembrane domain containing 7	127.207	8.78075e-06	7.00204e-05
ENSGALG00000011340	ZRANB2	zinc finger RANBP2-type containing 2	4182.89	8.9318e-06	7.11859e-05
ENSGALG00000004353	TBCA	tubulin folding cofactor A	919.354	9.12423e-06	7.26799e-05
ENSGALG00000007485	TFRC	transferrin receptor	3447.99	9.12998e-06	7.2686e-05
ENSGALG00000009455	MCMBP	minichromosome maintenance complex binding protein	715.387	9.18088e-06	7.30513e-05
ENSGALG00000013073	UPP1	uridine phosphorylase 1	175.148	9.21668e-06	7.32593e-05
ENSGALG00000005648		sestrin 2	790.544	9.21706e-06	7.32593e-05
ENSGALG00000004042	NUFIP2	NUFIP2, FMR1 interacting protein 2	526.221	9.23912e-06	7.33946e-05
ENSGALG00000003980	IQCA1	IQ motif containing with AAA domain 1	70.7823	9.3277e-06	7.4058e-05
ENSGALG00000016560	SELENOI	selenoprotein I	1402.72	9.37011e-06	7.43542e-05
ENSGALG00000002129	WDR47	WD repeat domain 47	2467.76	9.4215e-06	7.47214e-05
ENSGALG00000010555	OSBPL9	oxysterol binding protein like 9	1922.52	9.43508e-06	7.47884e-05
ENSGALG00000046187	PARP12	poly(ADP-ribose) polymerase family member 12	323.252	9.51221e-06	7.53588e-05
ENSGALG00000035690	RAPGEFL1	Rap guanine nucleotide exchange factor like 1	765.084	9.70544e-06	7.68479e-05
ENSGALG00000016898	TGDS	TDP-glucose 4,6-dehydratase	252.922	9.80143e-06	7.75384e-05
ENSGALG00000000972	PBX3	PBX homeobox 3	2332.47	9.80327e-06	7.75384e-05
ENSGALG00000050553			19.8583	9.81277e-06	7.75714e-05
ENSGALG00000012365	PYGL	phosphorylase, glycogen, liver	1580.33	9.85604e-06	7.78712e-05
ENSGALG00000002789	MAP2	microtubule associated protein 2	4445.94	9.89291e-06	7.81202e-05
ENSGALG00000012357	CXCR4	C-X-C motif chemokine receptor 4	519.544	1.00475e-05	7.92705e-05
ENSGALG00000016448	KCNF1	potassium voltage-gated channel modifier subfamily F member 1	65.5797	1.00494e-05	7.92705e-05
ENSGALG00000007127		fatty acid desaturase 1	1527.51	1.02905e-05	8.11278e-05
ENSGALG00000021193	STARD5	StAR related lipid transfer domain containing 5	539.665	1.03159e-05	8.12844e-05
ENSGALG00000031397	NT5C3A	5'-nucleotidase, cytosolic IIIA	1407.67	1.04285e-05	8.21271e-05
ENSGALG00000041541			63.9759	1.0522e-05	8.2819e-05
ENSGALG00000004322		aryl hydrocarbon receptor-like	618.857	1.05493e-05	8.29893e-05
ENSGALG00000041634	ACTG2	actin, gamma 2, smooth muscle, enteric	33.0408	1.06821e-05	8.39886e-05
ENSGALG00000041404	SALL3	spalt like transcription factor 3	716.138	1.06894e-05	8.40002e-05
ENSGALG00000031689		gamma-aminobutyric acid receptor subunit pi-like	634.689	1.07882e-05	8.4731e-05
ENSGALG00000028770	INHBB	inhibin beta B subunit	176.287	1.08122e-05	8.48743e-05
ENSGALG00000002952	NRG4	neuregulin 4	881.704	1.09275e-05	8.57331e-05
ENSGALG00000037015	DACH1	dachshund family transcription factor 1	507.292	1.09942e-05	8.62098e-05
ENSGALG00000010140	EIF2B3	eukaryotic translation initiation factor 2B subunit gamma	848.203	1.10698e-05	8.67564e-05
ENSGALG00000016228	NYX	nyctalopin	862.585	1.11225e-05	8.7122e-05
ENSGALG00000000806	LINGO3	leucine rich repeat and Ig domain containing 3	1467.98	1.12448e-05	8.80328e-05
ENSGALG00000016990	LRCH1	leucine rich repeats and calponin homology domain containing 1	925.997	1.14847e-05	8.98626e-05
ENSGALG00000015014	TNPO1	transportin 1	1035.64	1.16609e-05	9.11928e-05
ENSGALG00000031142	ACAA2	acetyl-CoA acyltransferase 2	548.994	1.17031e-05	9.14735e-05
ENSGALG00000026452	CAVIN4	muscle related coiled-coil protein	855.56	1.17446e-05	9.17487e-05
ENSGALG00000025819	UQCRFS1	ubiquinol-cytochrome c reductase, Rieske iron-sulfur polypeptide 1	1694.6	1.18191e-05	9.2281e-05
ENSGALG00000036106	SMPD1	sphingomyelin phosphodiesterase 1	834.956	1.18535e-05	9.25004e-05
ENSGALG00000019489	CHST9	carbohydrate sulfotransferase 9	66.4787	1.18964e-05	9.27857e-05
ENSGALG00000011046	SNX10	sorting nexin 10	987.768	1.19357e-05	9.3042e-05
ENSGALG00000036391	GFPT1	glutamine--fructose-6-phosphate transaminase 1	3374.9	1.1971e-05	9.32674e-05
ENSGALG00000003466		aldo-keto reductase family 1, member B1-like	212.239	1.20088e-05	9.35123e-05
ENSGALG00000036683	PNPO	pyridoxamine 5'-phosphate oxidase	426.806	1.25223e-05	9.74585e-05
ENSGALG00000005451	HELLS	helicase, lymphoid-specific	100.603	1.25973e-05	9.79903e-05
ENSGALG00000027630	NPR2	natriuretic peptide receptor 2	897.19	1.26116e-05	9.80493e-05
ENSGALG00000048802			13.0047	1.26432e-05	9.82422e-05
ENSGALG00000048923	CBARP	CACN beta subunit associated regulatory protein	1348.5	1.26509e-05	9.82498e-05
ENSGALG00000017350	RRM1	ribonucleotide reductase catalytic subunit M1	1064.62	1.26585e-05	9.82568e-05
ENSGALG00000002253	HEMK1	HemK methyltransferase family member 1	218.859	1.26725e-05	9.8313e-05
ENSGALG00000034346	RDH10	retinol dehydrogenase 10 (all-trans)	1920.84	1.27821e-05	9.91103e-05
ENSGALG00000012585	UBQLN1	ubiquilin 1	2002.08	1.2829e-05	9.94216e-05
ENSGALG00000054048		transmembrane protein 211-like	1012.07	1.29172e-05	0.000100052
ENSGALG00000009668	HPF1	histone PARylation factor 1	1490.09	1.29704e-05	0.00010041
ENSGALG00000047338			88.5256	1.32236e-05	0.000102317
ENSGALG00000034316	CNOT6	CCR4-NOT transcription complex subunit 6	1915.75	1.33075e-05	0.000102911
ENSGALG00000012598	NAA35	N(alpha)-acetyltransferase 35, NatC auxiliary subunit	1501.77	1.33708e-05	0.000103346
ENSGALG00000034500	CIDEA	cell death-inducing DFFA-like effector a	440.426	1.37491e-05	0.000106213
ENSGALG00000004796	CDC42	cell division cycle 42	6421.47	1.37753e-05	0.00010636
ENSGALG00000040026			48.9995	1.38953e-05	0.000107229
ENSGALG00000037289	ATL2	atlastin GTPase 2	1404.11	1.40694e-05	0.000108515
ENSGALG00000016676	MCM3	minichromosome maintenance complex component 3	348.902	1.43418e-05	0.000110557
ENSGALG00000012473	MMADHC	methylmalonic aciduria and homocystinuria, cblD type	1322.07	1.45969e-05	0.000112464
ENSGALG00000052240		B-butyrophilin 1	546.746	1.48006e-05	0.000113974
ENSGALG00000029509	NECAB1	N-terminal EF-hand calcium binding protein 1	441.171	1.49595e-05	0.000115137
ENSGALG00000005408	BCO1	Gallus gallus beta-carotene oxygenase 1 (BCO1), mRNA.	466.796	1.49882e-05	0.000115297
ENSGALG00000026928		Kruppel like factor 4	38.1096	1.50402e-05	0.000115636
ENSGALG00000046425			23.1098	1.55277e-05	0.000119321
ENSGALG00000011175	TMEM150C	transmembrane protein 150C	1131.38	1.55833e-05	0.000119685
ENSGALG00000006272		endothelin converting enzyme 2	532.841	1.56258e-05	0.000119949
ENSGALG00000039977	MYH1B	Gallus gallus myosin, heavy chain 1G, skeletal muscle (similar to human myosin, heavy chain 1, skeletal muscle, adult) (MYH1G), mRNA.	91.9939	1.58909e-05	0.00012192
ENSGALG00000015184	TLE4	transducin like enhancer of split 4	1201.76	1.59017e-05	0.000121938
ENSGALG00000004612	MTHFR	methylenetetrahydrofolate reductase	1882.77	1.59926e-05	0.00012257
ENSGALG00000009774	ELF2	E74 like ETS transcription factor 2	1197.85	1.60457e-05	0.000122854
ENSGALG00000007153	DYL1	dynein light chain 1 cytoplasmic	1347.51	1.60518e-05	0.000122854
ENSGALG00000007493	NSDHL	NAD(P) dependent steroid dehydrogenase-like	362.26	1.60549e-05	0.000122854
ENSGALG00000017153	RDX	radixin	4960.56	1.61192e-05	0.000123282
ENSGALG00000037888	TBXA2R	thromboxane A2 receptor	31.5027	1.61299e-05	0.000123299
ENSGALG00000003496	TEX2	testis expressed 2	907.996	1.63842e-05	0.000125116
ENSGALG00000036297	ABHD8	abhydrolase domain containing 8	2469.29	1.63847e-05	0.000125116
ENSGALG00000031768	SPO11	SPO11, initiator of meiotic double stranded breaks	26.9762	1.64458e-05	0.000125517
ENSGALG00000034655	ALDH18A1	aldehyde dehydrogenase 18 family member A1	891.89	1.64815e-05	0.000125723
ENSGALG00000003766	KIAA0100	KIAA0100	3413.78	1.67855e-05	0.000127975
ENSGALG00000013818	CITED2	Cbp/p300 interacting transactivator with Glu/Asp rich carboxy-terminal domain 2	160.489	1.68129e-05	0.000128117
ENSGALG00000000776	BRPF3	bromodomain and PHD finger containing, 3	2158.31	1.69453e-05	0.000129059
ENSGALG00000000681	PAK1	p21 (RAC1) activated kinase 1	972.202	1.69543e-05	0.00012906
ENSGALG00000029332	C5H15orf57	chromosome 5 C15orf57 homolog	1537.41	1.6992e-05	0.000129265
ENSGALG00000005757	IRF8	interferon regulatory factor 8	496.95	1.69989e-05	0.000129265
ENSGALG00000029834	AIF1L	allograft inflammatory factor 1-like	909.936	1.70872e-05	0.000129868
ENSGALG00000011677	HSPBAP1	HSPB1 associated protein 1	430.682	1.722e-05	0.000130809
ENSGALG00000036295	DFFB	DNA fragmentation factor subunit beta	335.53	1.75445e-05	0.000133205
ENSGALG00000051466	NDFIP2	Nedd4 family interacting protein 2	1303.51	1.76331e-05	0.000133808
ENSGALG00000042626	SYT4	synaptotagmin 4	1513.63	1.76447e-05	0.000133826
ENSGALG00000028871	SLC38A3	solute carrier family 38 member 3	7929.3	1.80351e-05	0.000136716
ENSGALG00000007110		transmembrane protein 182-like	136.481	1.81506e-05	0.00013752
ENSGALG00000016020	CLIC6	chloride intracellular channel 6	960.533	1.82852e-05	0.000138468
ENSGALG00000015935	SMYD1	SET and MYND domain containing 1	16.3144	1.83838e-05	0.000139143
ENSGALG00000013253	INSRR	insulin receptor related receptor	114.811	1.84275e-05	0.000139401
ENSGALG00000011219	GCGR	glucagon receptor	1537.4	1.84898e-05	0.0001398
ENSGALG00000000653	CNTN2	contactin 2	1155.04	1.85182e-05	0.000139942
ENSGALG00000032366	MEF2A	myocyte enhancer factor 2A	2731.38	1.85826e-05	0.000140356
ENSGALG00000008911	RNF208	ring finger protein 208	663.789	1.87108e-05	0.000141251
ENSGALG00000007314	DSCAML1	DS cell adhesion molecule like 1	3895.81	1.87413e-05	0.000141408
ENSGALG00000036412	TMEM108	transmembrane protein 108	716.479	1.88869e-05	0.000142433
ENSGALG00000014337	NWD2	NACHT and WD repeat domain containing 2	1939.85	1.89294e-05	0.000142679
ENSGALG00000007076	CCNY	cyclin Y	264.608	1.89637e-05	0.000142865
ENSGALG00000042984		aminoacylase 1	935.384	1.91366e-05	0.000144093
ENSGALG00000000161	ISOC1	isochorismatase domain containing 1	605.545	1.91968e-05	0.000144472
ENSGALG00000006270	SCNN1G	sodium channel epithelial 1 gamma subunit	385.698	1.92508e-05	0.000144803
ENSGALG00000010351	POMGNT1	protein O-linked mannose N-acetylglucosaminyltransferase 1 (beta 1,2-)	1507.07	1.93069e-05	0.00014515
ENSGALG00000007543	APCDD1L	APC down-regulated 1 like	15.5132	1.93482e-05	0.000145386
ENSGALG00000032922	GSTM2	glutathione S-transferase mu 2 (muscle)	1601.99	1.95215e-05	0.000146613
ENSGALG00000009031	SESTD1	SEC14 and spectrin domain containing 1	2698.41	1.95716e-05	0.000146913
ENSGALG00000003572	ARHGEF18	Rho/Rac guanine nucleotide exchange factor 18	1909.34	1.97189e-05	0.000147942
ENSGALG00000008684	EIF4A2	eukaryotic translation initiation factor 4A2	24784.9	1.97567e-05	0.00014815
ENSGALG00000006401	OSBPL5	oxysterol binding protein like 5	1160.56	1.98143e-05	0.000148506
ENSGALG00000016734	SLC9A7	solute carrier family 9 member A7	527.138	1.98785e-05	0.00014891
ENSGALG00000008957	MSH6	mutS homolog 6	2247.74	1.9918e-05	0.00014913
ENSGALG00000009755	LRIG3	leucine rich repeats and immunoglobulin like domains 3	81.6646	1.99497e-05	0.00014929
ENSGALG00000005414	MSRB1	methionine sulfoxide reductase B1	369.199	2.00644e-05	0.000150071
ENSGALG00000004203	PSMG3	proteasome assembly chaperone 3	505.899	2.00848e-05	0.000150147
ENSGALG00000009071	HMGB3	high mobility group box 3	4104.85	2.01571e-05	0.00015061
ENSGALG00000009959		RAB3A interacting protein	2278.38	2.0525e-05	0.000153281
ENSGALG00000012245	ADH4	alcohol dehydrogenase 4 (class II), pi polypeptide	1677.22	2.05525e-05	0.000153407
ENSGALG00000025738	RHOU	ras homolog family member U	644.166	2.09856e-05	0.00015656
ENSGALG00000033017	C2orf88	chromosome 2 open reading frame 88	798.971	2.10123e-05	0.000156679
ENSGALG00000007659	HYOU1	hypoxia up-regulated 1	4566.36	2.11031e-05	0.000157276
ENSGALG00000011663	FNDC1	fibronectin type III domain containing 1	275.555	2.1123e-05	0.000157344
ENSGALG00000032329	NPM3	nucleophosmin/nucleoplasmin 3	25.7904	2.12675e-05	0.000158339
ENSGALG00000000220		APC, WNT signaling pathway regulator	3092.72	2.15085e-05	0.000160052
ENSGALG00000002123	OSCP1	organic solute carrier partner 1	374.011	2.16862e-05	0.000161292
ENSGALG00000033730		1-aminocyclopropane-1-carboxylate synthase homolog (inactive)	447.844	2.17006e-05	0.000161317
ENSGALG00000010087	IPO13	importin 13	2775.91	2.2199e-05	0.000164938
ENSGALG00000007519	ACBD5	acyl-CoA binding domain containing 5	2669.24	2.24876e-05	0.000166997
ENSGALG00000034218		proliferation-associated 2G4, 38kDa	1283.58	2.26816e-05	0.000168351
ENSGALG00000015675		ATP-binding cassette, sub-family C (CFTR/MRP), member 13, pseudogene	785.695	2.3137e-05	0.000171644
ENSGALG00000011645	CLASP1	cytoplasmic linker associated protein 1	2025.94	2.33872e-05	0.000173412
ENSGALG00000002312	TMEM132E	transmembrane protein 132E	1972.07	2.34175e-05	0.000173549
ENSGALG00000001892	CYGB	cytoglobin	159.144	2.34373e-05	0.000173608
ENSGALG00000003146	CCDC92	coiled-coil domain containing 92	1234.48	2.35427e-05	0.0001743
ENSGALG00000042895	BCAR1	BCAR1, Cas family scaffolding protein	1323.28	2.3589e-05	0.000174554
ENSGALG00000038488	GMEB1	glucocorticoid modulatory element binding protein 1	666.579	2.37647e-05	0.000175765
ENSGALG00000028879	MRPS33	mitochondrial ribosomal protein S33	466.879	2.40418e-05	0.000177684
ENSGALG00000001258	NUMA1	nuclear mitotic apparatus protein 1	9679.59	2.40485e-05	0.000177684
ENSGALG00000011224	SLC4A3	solute carrier family 4 member 3	2865.04	2.44791e-05	0.000180773
ENSGALG00000036017	NCOA2	nuclear receptor coactivator 2	1647.05	2.47323e-05	0.000182551
ENSGALG00000029528	KIRREL1	kin of IRRE like (Drosophila)	2233.01	2.48321e-05	0.000183195
ENSGALG00000036782	OPRD1	opioid receptor delta 1	245.501	2.49521e-05	0.000183979
ENSGALG00000007253	IL1RAP	interleukin 1 receptor accessory protein	125.419	2.49636e-05	0.000183979
ENSGALG00000016340	EIF2S3	eukaryotic translation initiation factor 2 subunit gamma	3841.14	2.49894e-05	0.000184076
ENSGALG00000008881	RGS3	regulator of G-protein signaling 3	425.182	2.50991e-05	0.000184791
ENSGALG00000011642	ANKRD17	ankyrin repeat domain 17	3773.9	2.52479e-05	0.000185785
ENSGALG00000016716	STAG3	stromal antigen 3	1478.97	2.52596e-05	0.000185785
ENSGALG00000007149	CYTH3	cytohesin 3	369.692	2.53745e-05	0.00018649
ENSGALG00000021442	CARMIL2	RGD motif, leucine rich repeats, tropomodulin domain and proline-rich containing	1102.38	2.53811e-05	0.00018649
ENSGALG00000002988		phosphoglycerate dehydrogenase	34.6086	2.56482e-05	0.000188358
ENSGALG00000010356	RAD54L	RAD54-like (S. cerevisiae)	222.515	2.58463e-05	0.000189717
ENSGALG00000000811	IST1	IST1, ESCRT-III associated factor	2759.37	2.65768e-05	0.000194981
ENSGALG00000010843	GPR137B	G protein-coupled receptor 137B	820.05	2.66228e-05	0.000195126
ENSGALG00000009234	AMDHD2	amidohydrolase domain containing 2	573.481	2.66233e-05	0.000195126
ENSGALG00000009096	MTM1	myotubularin 1	973.539	2.67138e-05	0.000195691
ENSGALG00000009153	COPA	coatomer protein complex subunit alpha	7176.07	2.67413e-05	0.000195794
ENSGALG00000038506	NXNL1	nucleoredoxin-like 1	1180.68	2.69222e-05	0.00019702
ENSGALG00000010924	NFIA	nuclear factor I A	556.047	2.70464e-05	0.00019783
ENSGALG00000012355	DARS	aspartyl-tRNA synthetase	1355.21	2.70797e-05	0.000197974
ENSGALG00000005403	DHRS11	dehydrogenase/reductase 11	862.935	2.71452e-05	0.000198353
ENSGALG00000028363	SPG7	SPG7, paraplegin matrix AAA peptidase subunit	5903.09	2.72221e-05	0.000198816
ENSGALG00000003930	APBA2	amyloid beta precursor protein binding family A member 2	2040.42	2.73372e-05	0.000199556
ENSGALG00000050627		endogenous retrovirus group K member 8 Gag polyprotein-like	17.2923	2.76118e-05	0.000201455
[truncated: 12,586 more rows]

## Sheet: S2C. Choroid_occluded eyes
ensembl_gene_id	gene_name	description	baseMean	p-value	p-adj
ENSGALG00000042148	FKBP5	FK506 binding protein 5	16536.2	5.74011e-90	8.73071e-86
ENSGALG00000039170	LHFPL5	lipoma HMGIC fusion partner-like 5	1001.78	6.8443e-79	5.20509e-75
ENSGALG00000033212	HSP90AA1	heat shock protein 90 alpha family class A member 1	40199.2	2.58209e-65	1.30912e-61
ENSGALG00000005550	ST6GAL1	ST6 beta-galactoside alpha-2,6-sialyltransferase 1	8363.74	1.10513e-51	4.20227e-48
ENSGALG00000012638	CRY1	cryptochrome circadian regulator 1	3174.83	7.63439e-50	2.32238e-46
ENSGALG00000015209	NFIL3	nuclear factor, interleukin 3 regulated	1556.85	1.07862e-47	2.73431e-44
ENSGALG00000041202	FBXO32	F-box protein 32	12416.6	2.40172e-47	5.2186e-44
ENSGALG00000012007	ST13P5	suppression of tumorigenicity 13 (colon carcinoma) (Hsp70 interacting protein) pseudogene 5	4996.38	7.13051e-47	1.35569e-43
ENSGALG00000006512	HSPA8	heat shock 70kDa protein 8	32020.5	6.57001e-46	1.11033e-42
ENSGALG00000016440	KLF11	Kruppel like factor 11	766.97	1.84843e-44	2.81147e-41
ENSGALG00000010708	ICA1	islet cell autoantigen 1	934.651	2.27204e-44	3.12103e-41
ENSGALG00000006225	EFL1	elongation factor like GTPase 1	1680.34	2.46235e-44	3.12103e-41
ENSGALG00000048409	TXNIP	thioredoxin interacting protein	15092.9	4.21526e-44	4.93185e-41
ENSGALG00000005318	OVCH2	ovochymase 1	85.7085	1.09153e-43	1.18587e-40
ENSGALG00000042103	C5H11ORF96	chromosome 5 open reading frame, human C11orf96	1488.56	1.81911e-43	1.84457e-40
ENSGALG00000003527	ARRDC2	arrestin domain containing 2	2597.01	9.18382e-43	8.73037e-40
ENSGALG00000016774	NPAS2	neuronal PAS domain protein 2	436.768	2.00247e-42	1.79162e-39
ENSGALG00000016102	CYP26B1	cytochrome P450 family 26 subfamily B member 1	888.726	1.75588e-41	1.48372e-38
ENSGALG00000005521	PER2	period circadian clock 2	2944	6.70766e-41	5.36966e-38
ENSGALG00000023066	DNAJA1	DnaJ heat shock protein family (Hsp40) member A1	3917.84	1.6246e-40	1.23551e-37
ENSGALG00000004162	SLC16A6	solute carrier family 16 member 6	432.425	2.96622e-38	2.14839e-35
ENSGALG00000013725	LONRF1	LON peptidase N-terminal domain and ring finger 1	519.685	1.14933e-37	7.72725e-35
ENSGALG00000009700	PDK4	pyruvate dehydrogenase kinase 4	7989.26	1.16849e-37	7.72725e-35
ENSGALG00000036300	SEC61A2	Sec61 translocon alpha 2 subunit	1658.71	1.30968e-36	8.30012e-34
ENSGALG00000012696	RANBP9	RAN binding protein 9	1711.89	2.27064e-36	1.38146e-33
ENSGALG00000000678	CITED4	Cbp/p300 interacting transactivator with Glu/Asp rich carboxy-terminal domain 4	1766.95	1.3519e-35	7.90859e-33
ENSGALG00000025780	ITPRIP	inositol 1,4,5-trisphosphate receptor interacting protein	1288.35	4.81188e-35	2.71069e-32
ENSGALG00000031301	TULP1	tubby like protein 1	318.601	1.54851e-34	8.41175e-32
ENSGALG00000005043		acetyl-CoA carboxylase beta	392.633	7.57596e-34	3.97346e-31
ENSGALG00000016379	SMS	spermine synthase	2547.91	3.65669e-33	1.85394e-30
ENSGALG00000014331	FKBP4	FK506 binding protein 4	5077.42	5.30341e-33	2.60209e-30
ENSGALG00000014466	PIANP	PILR alpha associated neural protein	1321.76	5.38403e-32	2.5591e-29
ENSGALG00000031275	TUBB6	tubulin beta 6 class V	4044.32	1.57025e-31	7.23743e-29
ENSGALG00000015286	SESN1	sestrin 1	2246.33	1.79774e-31	8.04224e-29
ENSGALG00000003247	NFYA	nuclear transcription factor Y subunit alpha	2262.04	3.80653e-31	1.62505e-28
ENSGALG00000037686	NBN	nibrin	519.439	3.84628e-31	1.62505e-28
ENSGALG00000016555	HADHB	hydroxyacyl-CoA dehydrogenase trifunctional multienzyme complex subunit beta	5427.22	4.77108e-31	1.9613e-28
ENSGALG00000025977	GADD45A	growth arrest and DNA damage inducible alpha	1217.83	6.18974e-31	2.47752e-28
ENSGALG00000005626	TPST2	tyrosylprotein sulfotransferase 2	733.952	7.86838e-31	3.06867e-28
ENSGALG00000030376	DHRS3	dehydrogenase/reductase 3	5752.99	1.78112e-30	6.77272e-28
ENSGALG00000015297		forkhead box O3	714.528	1.98844e-29	7.37661e-27
ENSGALG00000008555	MXI1	MAX interactor 1, dimerization protein	3545.52	3.705e-29	1.34174e-26
ENSGALG00000001802	JMJD6	jumonji domain containing 6	1187.77	3.99055e-29	1.41154e-26
ENSGALG00000012200	GCH1	GTP cyclohydrolase 1	277.814	2.37514e-28	8.21041e-26
ENSGALG00000002957		solute carrier family 12 member 3	44.0077	2.60106e-28	8.79159e-26
ENSGALG00000008939	FUBP1	far upstream element binding protein 1	4872.64	4.40731e-28	1.45729e-25
ENSGALG00000004662	DISP3	dispatched RND transporter family member 3	1879.42	1.18595e-27	3.83794e-25
ENSGALG00000007721	ARHGAP21	Rho GTPase activating protein 21	3549.06	1.45887e-27	4.62279e-25
ENSGALG00000001000	HSPA5	heat shock 70kDa protein 5 (glucose-regulated protein, 78kDa)	16329	1.50902e-27	4.68412e-25
ENSGALG00000039575	AMD1	adenosylmethionine decarboxylase 1	2297.02	1.58161e-27	4.81127e-25
ENSGALG00000002514	SFPQ	splicing factor proline and glutamine rich	4991.47	2.9122e-27	8.68522e-25
ENSGALG00000017077	HSPH1	heat shock protein family H (Hsp110) member 1	960.455	9.68864e-27	2.83393e-24
ENSGALG00000001472	JAM3	junctional adhesion molecule 3	11831.7	1.51182e-25	4.33864e-23
ENSGALG00000011058	LEPR	leptin receptor	248.214	2.31706e-25	6.52637e-23
ENSGALG00000004538	TNN	tenascin N	144.207	2.84062e-25	7.85562e-23
ENSGALG00000004496	TNIP1	TNFAIP3 interacting protein 1	8167.75	3.57082e-25	9.69861e-23
ENSGALG00000033789	HSP90B1	heat shock protein 90 beta family member 1	24737.7	5.19637e-25	1.38661e-22
ENSGALG00000009276	LRAT	lecithin retinol acyltransferase (phosphatidylcholine--retinol O-acyltransferase)	1940.31	9.99946e-25	2.62227e-22
ENSGALG00000027757	ARL4A	ADP ribosylation factor like GTPase 4A	3853.41	1.16616e-24	3.00633e-22
ENSGALG00000002240	C3orf18	chromosome 12 C3orf18 homolog	710.44	1.25958e-24	3.19302e-22
ENSGALG00000053765		parathymosin	13965.3	1.31207e-24	3.27157e-22
ENSGALG00000041750	ADAMTS9	ADAM metallopeptidase with thrombospondin type 1 motif 9	3177.17	1.63768e-24	4.01759e-22
ENSGALG00000033157	ADAMTS10	ADAM metallopeptidase with thrombospondin type 1 motif 10	3386.19	2.14437e-24	5.17712e-22
ENSGALG00000012177		NCK associated protein 5	1315.76	4.69748e-24	1.11639e-21
ENSGALG00000008060	PRKAR2B	protein kinase cAMP-dependent type II regulatory subunit beta	694.828	5.16272e-24	1.20808e-21
ENSGALG00000028451	MT4	metallothionein 4	1521.77	5.83118e-24	1.34382e-21
ENSGALG00000001545	RAB40B	RAB40B, member RAS oncogene family	151.508	9.19087e-24	2.08646e-21
ENSGALG00000041459	DDIT4	DNA damage inducible transcript 4	1102.21	9.9391e-24	2.22314e-21
ENSGALG00000011214	SERPINH1	serpin family H member 1	26258.5	1.40493e-23	3.09696e-21
ENSGALG00000054793	NCAPH2	non-SMC condensin II complex subunit H2	535.662	2.17955e-23	4.68447e-21
ENSGALG00000007153	DYL1	dynein light chain 1 cytoplasmic	3597.44	2.1867e-23	4.68447e-21
ENSGALG00000038540	ZBTB32	zinc finger and BTB domain containing 32	1086.73	2.29684e-23	4.85207e-21
ENSGALG00000000247	WDR36	WD repeat domain 36	1117.51	2.34851e-23	4.89327e-21
ENSGALG00000000573	PER3	period circadian clock 3	689.207	7.97661e-23	1.63952e-20
ENSGALG00000036850	DNAJA4	DnaJ heat shock protein family (Hsp40) member A4	1738.74	8.79869e-23	1.78437e-20
ENSGALG00000013223	CLEC3A	C-type lectin domain family 3 member A	1604.14	1.29562e-22	2.59294e-20
ENSGALG00000054783	NDRG1	N-myc downstream regulated 1	5994.55	1.66331e-22	3.27936e-20
ENSGALG00000005999	ABTB1	ankyrin repeat and BTB domain containing 1	3169.9	1.68172e-22	3.27936e-20
ENSGALG00000009042	ISM1	isthmin 1	23.4923	1.97663e-22	3.80564e-20
ENSGALG00000009338	ZFYVE1	zinc finger FYVE-type containing 1	1585.68	4.06009e-22	7.71925e-20
ENSGALG00000010463	AHSA1	activator of Hsp90 ATPase activity 1	1709.16	4.38527e-22	8.23456e-20
ENSGALG00000008094	HSPD1	heat shock protein family D (Hsp60) member 1	5017.66	5.00502e-22	9.28369e-20
ENSGALG00000043513	TEAD3	TEA domain transcription factor 3	963.005	6.02282e-22	1.10042e-19
ENSGALG00000040833		cell division cycle associated 7	842.205	6.07725e-22	1.10042e-19
ENSGALG00000010428	FAM98A	family with sequence similarity 98 member A	1991.98	6.29109e-22	1.12573e-19
ENSGALG00000003189	NFYC	nuclear transcription factor Y subunit gamma	3086.93	6.49311e-22	1.14837e-19
ENSGALG00000008386	KIZ	kizuna centrosomal protein	336.573	1.53353e-21	2.68103e-19
ENSGALG00000008107	IRS4	insulin receptor substrate 4	1565.08	2.28026e-21	3.93743e-19
ENSGALG00000011404	HOPX	HOP homeobox	413.019	2.30395e-21	3.93743e-19
ENSGALG00000011320	TMCC3	transmembrane and coiled-coil domain family 3	258.576	2.44939e-21	4.13947e-19
ENSGALG00000002138	HYAL2	hyaluronoglucosaminidase 2	2101.12	3.49321e-21	5.83865e-19
ENSGALG00000038160		RNA polymerase I subunit A	818.318	3.96938e-21	6.56241e-19
ENSGALG00000020002	SLC22A3	solute carrier family 22 member 3	460.978	4.4086e-21	7.21019e-19
ENSGALG00000004814		rhophilin Rho GTPase binding protein 2	709.656	4.80713e-21	7.77834e-19
ENSGALG00000009063		PAS domain containing 1	364.832	4.99722e-21	8.00081e-19
ENSGALG00000006457	RBMXL1	RNA binding motif protein, X-linked like 1	4019.94	5.19869e-21	8.23667e-19
ENSGALG00000030253	RBM12	RNA binding motif protein 12	3167.39	5.64184e-21	8.84664e-19
ENSGALG00000002525	RASGEF1A	RasGEF domain family member 1A	681.331	5.7202e-21	8.87799e-19
ENSGALG00000011291	NR1D2	nuclear receptor subfamily 1 group D member 2	2190.13	8.46161e-21	1.30001e-18
ENSGALG00000005046	SHMT1	serine hydroxymethyltransferase 1 (soluble)	121.521	9.90115e-21	1.50597e-18
ENSGALG00000005796	XBP1	X-box binding protein 1	3443.23	1.28929e-20	1.94159e-18
ENSGALG00000008860	LONRF3	LON peptidase N-terminal domain and ring finger 3	681.092	1.34288e-20	2.00248e-18
ENSGALG00000019018			32.5742	1.59047e-20	2.34865e-18
ENSGALG00000005378	ARNTL	aryl hydrocarbon receptor nuclear translocator like	914.871	1.98794e-20	2.90736e-18
ENSGALG00000004553	SGPL1	sphingosine-1-phosphate lyase 1	4064.31	2.462e-20	3.56638e-18
ENSGALG00000035129	RBM12B	RNA binding motif protein 12B	2095.35	3.12513e-20	4.48426e-18
ENSGALG00000014768	SGTB	small glutamine rich tetratricopeptide repeat containing beta	1865.94	3.64058e-20	5.17506e-18
ENSGALG00000044814	CCDC14	coiled-coil domain containing 14	380.51	4.33628e-20	6.10692e-18
ENSGALG00000005653	NFKB2	nuclear factor kappa B subunit 2	1604.63	4.45085e-20	6.21078e-18
ENSGALG00000042197	WDR75	WD repeat domain 75	1050.87	1.20678e-19	1.66864e-17
ENSGALG00000010371	FAM13A	family with sequence similarity 13 member A	1749.97	1.30726e-19	1.79129e-17
ENSGALG00000015977	SMOX	spermine oxidase	1870.89	1.37935e-19	1.87321e-17
ENSGALG00000003712	RAPGEF1	Rap guanine nucleotide exchange factor 1	3377.21	1.61361e-19	2.17194e-17
ENSGALG00000041873	MFN1	mitofusin 1	2840.49	1.82449e-19	2.43108e-17
ENSGALG00000039228	ZFP36L1	ZFP36 ring finger protein like 1	5567.42	1.8381e-19	2.43108e-17
ENSGALG00000004416	TTC19	tetratricopeptide repeat domain 19	761.754	2.18959e-19	2.871e-17
ENSGALG00000021399		ATP binding cassette subfamily A member 8	1547.89	2.52602e-19	3.28383e-17
ENSGALG00000002403	ULK1	unc-51 like autophagy activating kinase 1	1057.07	3.13448e-19	4.0403e-17
ENSGALG00000002553	PCDH1	protocadherin 1	1499.21	5.14828e-19	6.58027e-17
ENSGALG00000028230	SUN2	Sad1 and UNC84 domain containing 2	1384.8	7.22548e-19	9.15829e-17
ENSGALG00000017005	CAB39L	calcium binding protein 39 like	1881.71	7.45609e-19	9.37249e-17
ENSGALG00000015081	ACER2	alkaline ceramidase 2	569.656	8.34418e-19	1.04029e-16
ENSGALG00000003183	C11H16orf70	chromosome 11 open reading frame, human C16orf70	1117.12	9.47972e-19	1.17225e-16
ENSGALG00000003778	TMEM38A	transmembrane protein 38A	1383.41	9.78204e-19	1.19988e-16
ENSGALG00000017153	RDX	radixin	3817.57	9.90386e-19	1.2051e-16
ENSGALG00000016785	IL1RL1	interleukin 1 receptor like 1	7174.45	1.04686e-18	1.2637e-16
ENSGALG00000012658	TCP11X2	t-complex 11 family, X-linked 2	3519	1.0672e-18	1.27812e-16
ENSGALG00000002371	RUSC2	RUN and SH3 domain containing 2	1681.54	1.10819e-18	1.31684e-16
ENSGALG00000034271	UHRF1	ubiquitin like with PHD and ring finger domains 1	905.289	1.1549e-18	1.3617e-16
ENSGALG00000013892	MAP3K5	mitogen-activated protein kinase kinase kinase 5	803.077	1.18363e-18	1.38485e-16
ENSGALG00000001126	CHAF1A	chromatin assembly factor 1 subunit A	634.314	1.20904e-18	1.40378e-16
ENSGALG00000042400	CASK	calcium/calmodulin dependent serine protein kinase	5357.37	1.23907e-18	1.42775e-16
ENSGALG00000009064	FZD1	frizzled class receptor 1	3396.15	1.52407e-18	1.74294e-16
ENSGALG00000010185	HSPA4L	heat shock protein family A (Hsp70) member 4 like	3769.62	1.61177e-18	1.82948e-16
ENSGALG00000012111	TMEM37	transmembrane protein 37	2865.12	1.62384e-18	1.82953e-16
ENSGALG00000005808	KREMEN1	kringle containing transmembrane protein 1	214.935	1.8419e-18	2.05567e-16
ENSGALG00000023937	CMC4	C-X9-C motif containing 4	630.205	1.85159e-18	2.05567e-16
ENSGALG00000016676	MCM3	minichromosome maintenance complex component 3	1210.95	1.90225e-18	2.09661e-16
ENSGALG00000040655	FAM20A	FAM20A, golgi associated secretory pathway pseudokinase	280.1	2.92641e-18	3.20221e-16
ENSGALG00000013879	TIA1	TIA1 cytotoxic granule associated RNA binding protein	3570.32	2.95906e-18	3.2148e-16
ENSGALG00000045846	PDK2	pyruvate dehydrogenase (acetyl-transferring) kinase isozyme 2, mitochondrial	686.495	3.83073e-18	4.1323e-16
ENSGALG00000034939			527.225	3.88453e-18	4.16082e-16
ENSGALG00000047356	VASN	vasorin	931.87	4.49918e-18	4.7855e-16
ENSGALG00000014616	MT3	metallothionein 3	466.275	5.10688e-18	5.39414e-16
ENSGALG00000011875	TRPC3	transient receptor potential cation channel subfamily C member 3	176.398	5.34533e-18	5.60707e-16
ENSGALG00000029536	VPS11	VPS11, CORVET/HOPS core subunit	1898.86	5.7532e-18	5.99357e-16
ENSGALG00000006872	PISD	phosphatidylserine decarboxylase	1832.34	6.44985e-18	6.67362e-16
ENSGALG00000011464	EIF5	eukaryotic translation initiation factor 5	9356.39	7.22954e-18	7.42982e-16
ENSGALG00000027973	CATHL1	cathelicidin-1	62.4639	7.43594e-18	7.59065e-16
ENSGALG00000010638	CASP3	caspase 3	1272.01	9.72957e-18	9.86578e-16
ENSGALG00000021395		ATP-binding cassette, sub-family A (ABC1), member 9	814.435	1.0174e-17	1.02481e-15
ENSGALG00000016052	VPS26C	DSCR3 arrestin fold containing	1735.27	1.08988e-17	1.09059e-15
ENSGALG00000019696	CATHL2	cathelicidin antimicrobial peptide	38.822	1.27145e-17	1.26397e-15
ENSGALG00000016442	RRM2	ribonucleotide reductase regulatory subunit M2	867.386	1.31465e-17	1.29843e-15
ENSGALG00000015388	PRDM1	PR/SET domain 1	278.299	1.33888e-17	1.31383e-15
ENSGALG00000001035		nuclear receptor subfamily 1, group D, member 1	193.232	1.3866e-17	1.35194e-15
ENSGALG00000015288	RIOK2	RIO kinase 2	795.818	1.45556e-17	1.41013e-15
ENSGALG00000036238	LUC7L2	LUC7 like 2, pre-mRNA splicing factor	2748.83	1.5532e-17	1.49031e-15
ENSGALG00000050269			298.998	1.55792e-17	1.49031e-15
ENSGALG00000005138	KCTD10	potassium channel tetramerization domain containing 10	2024.75	1.75454e-17	1.66791e-15
ENSGALG00000016669	DEFB4A	defensin beta 4A	45.9367	1.77771e-17	1.67944e-15
ENSGALG00000006437	NOM1	nucleolar protein with MIF4G domain 1	329.041	1.83797e-17	1.72565e-15
ENSGALG00000031997	SFRP4	secreted frizzled related protein 4	4030.98	1.87883e-17	1.75319e-15
ENSGALG00000023510	ERP29	endoplasmic reticulum protein 29	5468.57	2.01332e-17	1.86723e-15
ENSGALG00000013532	CAPRIN1	cell cycle associated protein 1	8086.69	2.08972e-17	1.92634e-15
ENSGALG00000049379		insulin receptor substrate 2	185.528	2.34784e-17	2.15124e-15
ENSGALG00000006323	LECT2	leukocyte cell derived chemotaxin 2	296.635	2.42854e-17	2.21187e-15
ENSGALG00000009355		claudin 11	2953.32	2.54728e-17	2.3062e-15
ENSGALG00000003937	GEMIN5	gem nuclear organelle associated protein 5	996.128	2.68581e-17	2.41723e-15
ENSGALG00000054262	ITPRID1	coiled-coil domain containing 129	133.559	2.95348e-17	2.64249e-15
ENSGALG00000015404		kinesin family member 20A-like	293.406	3.03747e-17	2.70175e-15
ENSGALG00000012348	MCM6	minichromosome maintenance complex component 6	1858.38	3.07557e-17	2.71792e-15
ENSGALG00000000619	ANGPTL4	angiopoietin like 4	2434.33	3.09138e-17	2.71792e-15
ENSGALG00000031982	SDF2L1	stromal cell derived factor 2 like 1	1315.97	3.31429e-17	2.89555e-15
ENSGALG00000032590	NDE1	nudE neurodevelopment protein 1	578.8	3.3315e-17	2.89555e-15
ENSGALG00000054664			5.63428	3.80872e-17	3.29152e-15
ENSGALG00000035031	HEY1	hes related family bHLH transcription factor with YRPW motif 1	3115.86	4.32523e-17	3.71676e-15
ENSGALG00000006325		netrin-4-like	838.833	4.94173e-17	4.22268e-15
ENSGALG00000033926	CBX1	chromobox 1	3245.67	5.58466e-17	4.7454e-15
ENSGALG00000006037	MCM2	minichromosome maintenance complex component 2	1622.38	6.05576e-17	5.11712e-15
ENSGALG00000021572	SSH2	slingshot protein phosphatase 2	1094.1	7.26158e-17	6.10214e-15
ENSGALG00000047662	NR1D1	nuclear receptor subfamily 1 group D member 1	164.986	7.65746e-17	6.39945e-15
ENSGALG00000036286		HHIP like 1	1150.23	7.90351e-17	6.56899e-15
ENSGALG00000036390	PPP1R17	protein phosphatase 1 regulatory subunit 17	513.552	8.1987e-17	6.77729e-15
ENSGALG00000029621	SEMA3F	semaphorin 3F	3435.8	9.64801e-17	7.93223e-15
ENSGALG00000008007	ITGA11	integrin subunit alpha 11	1162.1	1.07331e-16	8.77693e-15
ENSGALG00000001962	PTBP1	polypyrimidine tract binding protein 1	8394.34	1.08854e-16	8.85381e-15
ENSGALG00000039705	GFPT2	glutamine-fructose-6-phosphate transaminase 2	5029.75	1.10899e-16	8.97219e-15
ENSGALG00000032316	CDV3	CDV3 homolog	2184.77	1.14478e-16	9.21274e-15
ENSGALG00000040335	CEBPZ	CCAAT/enhancer binding protein zeta	1651.56	1.1997e-16	9.60389e-15
ENSGALG00000034337	RHPN1	rhophilin Rho GTPase binding protein 1	776.963	1.3188e-16	1.04803e-14
ENSGALG00000049395		Rho GDP dissociation inhibitor gamma	1350.31	1.32296e-16	1.04803e-14
ENSGALG00000007077	CPT1A	carnitine palmitoyltransferase 1A	1826.94	1.3883e-16	1.0941e-14
ENSGALG00000010476	BNIP3	BCL2 interacting protein 3	1562.15	1.43674e-16	1.12643e-14
ENSGALG00000009100	FSHR	follicle stimulating hormone receptor	1067.86	1.45565e-16	1.1354e-14
ENSGALG00000033709	LTA4H	leukotriene A4 hydrolase	3616.93	1.73153e-16	1.3437e-14
ENSGALG00000005957		solute carrier family 6 member 14	23.5248	1.77525e-16	1.37063e-14
ENSGALG00000004144		DExD-box helicase 21	1370.45	2.09307e-16	1.60786e-14
ENSGALG00000024481	CENPS	centromere protein S	171.702	2.30211e-16	1.75955e-14
ENSGALG00000007848	PTS	6-pyruvoyltetrahydropterin synthase	274.853	2.36011e-16	1.79487e-14
ENSGALG00000003454	ZNF207	zinc finger protein 207	4607.35	2.55581e-16	1.93402e-14
ENSGALG00000005961	DGUOK	deoxyguanosine kinase	369.005	2.72346e-16	2.05068e-14
ENSGALG00000004246	SLC6A4	solute carrier family 6 member 4	107.352	2.8029e-16	2.10011e-14
ENSGALG00000009722	DYNC1I1	dynein cytoplasmic 1 intermediate chain 1	654.608	3.10308e-16	2.31362e-14
ENSGALG00000001616	CDC45	cell division cycle 45	367.665	3.13369e-16	2.32505e-14
ENSGALG00000039072		dnaJ homolog subfamily A member 1-like	922.768	3.45918e-16	2.55408e-14
ENSGALG00000005830	MNT	MAX network transcriptional repressor	652.675	3.65564e-16	2.6861e-14
ENSGALG00000009497	AVPR2	arginine vasopressin receptor 2	31.3807	3.73665e-16	2.73242e-14
ENSGALG00000012199	WDHD1	WD repeat and HMG-box DNA binding protein 1	296.205	3.97243e-16	2.89094e-14
ENSGALG00000008676	RRBP1	ribosome binding protein 1	4656.65	4.54918e-16	3.29491e-14
ENSGALG00000015887	URB1	URB1 ribosome biogenesis 1 homolog (S. cerevisiae)	565.818	5.12219e-16	3.69234e-14
ENSGALG00000034899	NKAIN3	sodium/potassium-transporting ATPase subunit beta-1-interacting protein 3-like	104.986	5.55292e-16	3.98396e-14
ENSGALG00000005936	AGTR2	angiotensin II receptor type 2	41.6519	6.27741e-16	4.4826e-14
ENSGALG00000053130	MYOZ3	myozenin 3	163.555	7.41089e-16	5.26727e-14
ENSGALG00000028821	GLIPR2	GLI pathogenesis related 2	725.842	7.86224e-16	5.56208e-14
ENSGALG00000030406	CDS2	CDP-diacylglycerol synthase (phosphatidate cytidylyltransferase) 2	1740.33	8.07551e-16	5.68651e-14
ENSGALG00000052460	CYB5R4	cytochrome b5 reductase 4	608.577	8.16211e-16	5.721e-14
ENSGALG00000001797	GPSM1	G-protein signaling modulator 1	1049.41	8.71087e-16	6.07763e-14
ENSGALG00000008930	B3GNT2	UDP-GlcNAc:betaGal beta-1,3-N-acetylglucosaminyltransferase 2	893.393	8.81922e-16	6.12513e-14
ENSGALG00000013726	PAICS	phosphoribosylaminoimidazole carboxylase; phosphoribosylaminoimidazolesuccinocarboxamide synthase	2357.87	8.94749e-16	6.18597e-14
ENSGALG00000013697	CNDP1	carnosine dipeptidase 1	26.5317	9.08522e-16	6.25277e-14
ENSGALG00000002563	TPM4	tropomyosin 4	3549.19	9.72454e-16	6.66262e-14
ENSGALG00000007218	MB21D2	Mab-21 domain containing 2	430.188	9.89956e-16	6.75212e-14
ENSGALG00000003859	KRT222	keratin 222	426.718	1.02444e-15	6.95614e-14
ENSGALG00000026301		serine/threonine kinase 35-like	65.1526	1.1349e-15	7.67191e-14
ENSGALG00000011534	ZFYVE21	zinc finger FYVE-type containing 21	2063.81	1.48405e-15	9.98777e-14
ENSGALG00000009505	PNPLA8	patatin like phospholipase domain containing 8	928.353	1.7854e-15	1.1963e-13
ENSGALG00000008551	CRELD2	cysteine rich with EGF like domains 2	1285.54	1.79546e-15	1.19776e-13
ENSGALG00000010884	DDX24	DEAD-box helicase 24	598.958	1.86064e-15	1.23582e-13
ENSGALG00000016186	PDE9A	phosphodiesterase 9A	4514.5	1.9281e-15	1.27506e-13
ENSGALG00000001163	NDEL1	nudE neurodevelopment protein 1-like 1	3349.07	1.94155e-15	1.2784e-13
ENSGALG00000041965	MIOX	myo-inositol oxygenase	570.22	2.04588e-15	1.34129e-13
ENSGALG00000038032	DUT	deoxyuridine triphosphatase	862.304	2.12351e-15	1.3862e-13
ENSGALG00000025950	PRKCA	protein kinase C alpha	2768.81	2.95591e-15	1.92134e-13
ENSGALG00000006942	PIK3IP1	phosphoinositide-3-kinase interacting protein 1	971.627	4.24382e-15	2.74674e-13
ENSGALG00000007668	BMP7	bone morphogenetic protein 7	2178.49	5.11475e-15	3.29641e-13
ENSGALG00000002222	NOC2L	NOC2 like nucleolar associated transcriptional repressor	1357.1	5.15941e-15	3.31116e-13
ENSGALG00000014395	DHX15	DEAH-box helicase 15	3556.09	5.78187e-15	3.69505e-13
ENSGALG00000029476	XPO1	exportin 1	5390.11	5.98662e-15	3.8099e-13
ENSGALG00000013041	CCT5	chaperonin containing TCP1 subunit 5	3622.72	6.19203e-15	3.9242e-13
ENSGALG00000015433	ABCA1	ATP-binding cassette, sub-family A (ABC1), member 1	1563.39	6.29463e-15	3.97267e-13
ENSGALG00000038748	RSRP1	arginine and serine rich protein 1	7250.75	6.55299e-15	4.11863e-13
ENSGALG00000034346	RDH10	retinol dehydrogenase 10 (all-trans)	10349.2	7.01786e-15	4.39266e-13
ENSGALG00000052388	METRN	meteorin, glial cell differentiation regulator	484.131	7.35489e-15	4.58475e-13
ENSGALG00000003438	NUF2	NUF2, NDC80 kinetochore complex component	603.954	8.27849e-15	5.12053e-13
ENSGALG00000001968	SYT6	synaptotagmin 6	253.689	8.28173e-15	5.12053e-13
ENSGALG00000037076	GART	phosphoribosylglycinamide formyltransferase, phosphoribosylglycinamide synthetase, phosphoribosylaminoimidazole synthetase	990.709	8.53887e-15	5.25815e-13
ENSGALG00000032066			75.3318	8.59627e-15	5.27215e-13
ENSGALG00000009961	ABCE1	ATP binding cassette subfamily E member 1	2976.15	9.20066e-15	5.62016e-13
ENSGALG00000009915	EML4	echinoderm microtubule associated protein like 4	3524.63	1.02079e-14	6.21051e-13
ENSGALG00000008393	CREB3L1	cAMP responsive element binding protein 3 like 1	512.754	1.3191e-14	7.99342e-13
ENSGALG00000011592	MRAS	muscle RAS oncogene homolog	2362.25	1.39978e-14	8.41942e-13
ENSGALG00000002277	KLHL24	kelch like family member 24	1589.27	1.40047e-14	8.41942e-13
ENSGALG00000003681	TOP1	DNA topoisomerase I	3595.36	1.46815e-14	8.79156e-13
ENSGALG00000016582	PBK	PDZ binding kinase	536.115	1.70016e-14	1.01409e-12
ENSGALG00000000848	AP1G1	adaptor related protein complex 1 gamma 1 subunit	1999.17	1.71403e-14	1.01837e-12
ENSGALG00000001934	OPN4	opsin 4	258.887	1.72555e-14	1.02123e-12
ENSGALG00000003947	HNRNPH3	heterogeneous nuclear ribonucleoprotein H3	9535.95	1.77693e-14	1.04756e-12
ENSGALG00000005107		N-deacetylase and N-sulfotransferase 2	981.188	1.82136e-14	1.06961e-12
ENSGALG00000004684	IPPK	inositol-pentakisphosphate 2-kinase	1252.16	1.82982e-14	1.07002e-12
ENSGALG00000006982	EEF2K	eukaryotic elongation factor 2 kinase	520.762	1.83612e-14	1.07002e-12
ENSGALG00000003138	OXTR	oxytocin receptor	274.448	1.84911e-14	1.07347e-12
ENSGALG00000047285	BD7	avian beta-defensin 7	59.0947	1.86014e-14	1.07577e-12
ENSGALG00000009730	SLC38A4	solute carrier family 38 member 4	112.933	1.88999e-14	1.08889e-12
ENSGALG00000011347	IHH	indian hedgehog	1557.16	1.93192e-14	1.10885e-12
ENSGALG00000015691	SMC2	structural maintenance of chromosomes 2	1976.75	1.98468e-14	1.13485e-12
ENSGALG00000016898	TGDS	TDP-glucose 4,6-dehydratase	397.619	2.07168e-14	1.18016e-12
ENSGALG00000027864	NFKBIA	NFKB inhibitor alpha	2585.96	2.12104e-14	1.20377e-12
ENSGALG00000017133	EEF1AKMT1	eukaryotic translation elongation factor 1 alpha lysine methyltransferase 1	801.23	2.41028e-14	1.36284e-12
ENSGALG00000015733	MDN1	midasin AAA ATPase 1	1554.39	3.00329e-14	1.69185e-12
ENSGALG00000038721	MAP1LC3A	microtubule associated protein 1 light chain 3 alpha	2768.35	3.22817e-14	1.81183e-12
ENSGALG00000009913	SMARCA5	SWI/SNF related, matrix associated, actin dependent regulator of chromatin, subfamily a, member 5	1961.3	3.45659e-14	1.93289e-12
ENSGALG00000041501	AMER3	APC membrane recruitment protein 3	185.882	4.07169e-14	2.26851e-12
ENSGALG00000000104		cryptochrome 4	685.287	4.17892e-14	2.31976e-12
ENSGALG00000039327	VAV3	vav 3 guanine nucleotide exchange factor	1020.79	4.31044e-14	2.38407e-12
ENSGALG00000001730	DGKD	diacylglycerol kinase delta	450.902	4.73137e-14	2.6074e-12
ENSGALG00000012546	MCM5	minichromosome maintenance complex component 5	1252.1	4.76217e-14	2.6149e-12
ENSGALG00000014203	PARVG	parvin gamma	925.52	4.84922e-14	2.65312e-12
ENSGALG00000040648	RGS11	regulator of G-protein signaling 11	716.543	4.93725e-14	2.69159e-12
ENSGALG00000012915	MCM4	minichromosome maintenance complex component 4	961.187	5.14864e-14	2.79681e-12
ENSGALG00000046192		c-C motif chemokine 26-like	690.241	5.33855e-14	2.88966e-12
ENSGALG00000030303	PPP1R3B	protein phosphatase 1 regulatory subunit 3B	315.769	6.15897e-14	3.32191e-12
ENSGALG00000009421	SRSF5	serine and arginine rich splicing factor 5	9067.95	6.22558e-14	3.34597e-12
ENSGALG00000041344	FABP5	fatty acid binding protein 5	1614.52	6.59083e-14	3.52981e-12
ENSGALG00000054059			383.269	6.78568e-14	3.62141e-12
ENSGALG00000003243	RAD54L2	RAD54-like 2 (S. cerevisiae)	2448.34	6.87536e-14	3.65644e-12
ENSGALG00000001220	HERPUD1	homocysteine inducible ER protein with ubiquitin like domain 1	1551.9	6.98211e-14	3.70028e-12
ENSGALG00000016568	MOSPD2	motile sperm domain containing 2	2734.88	7.12219e-14	3.76141e-12
ENSGALG00000008050	HBP1	HMG-box transcription factor 1	2841.65	7.62735e-14	4.01003e-12
ENSGALG00000010433		fatty acid amide hydrolase	1217.86	7.64568e-14	4.01003e-12
ENSGALG00000041140	HTRA1	HtrA serine peptidase 1	13823.1	7.69672e-14	4.02292e-12
ENSGALG00000004554	CACYBP	calcyclin binding protein	2331.26	8.42804e-14	4.39009e-12
ENSGALG00000001130	GALNT17	Williams-Beuren syndrome chromosome region 17	1270.76	9.02905e-14	4.68709e-12
ENSGALG00000005451	HELLS	helicase, lymphoid-specific	507.448	9.94829e-14	5.14672e-12
ENSGALG00000032372	CYB5R2	cytochrome b5 reductase 2	579.647	1.10349e-13	5.68954e-12
ENSGALG00000004093	TBX22	T-box 22	111.306	1.15371e-13	5.92836e-12
ENSGALG00000000106	LRIF1	ligand dependent nuclear receptor interacting factor 1	1089.67	1.18911e-13	6.08968e-12
ENSGALG00000013628	C6orf62	chromosome 2 open reading frame, human C6orf62	4364.62	1.2141e-13	6.19682e-12
ENSGALG00000042415	BBS2	Bardet-Biedl syndrome 2	1718.64	1.21929e-13	6.20248e-12
ENSGALG00000007752	COPS7B	COP9 signalosome subunit 7B	381.089	1.22951e-13	6.22899e-12
ENSGALG00000002448	CCT6A	chaperonin containing TCP1 subunit 6A	4307.27	1.23435e-13	6.22899e-12
ENSGALG00000006525	NCAPG2	non-SMC condensin II complex subunit G2	184.852	1.23679e-13	6.22899e-12
ENSGALG00000041821	NAA25	N(alpha)-acetyltransferase 25, NatB auxiliary subunit	906.446	1.2948e-13	6.49965e-12
ENSGALG00000004998	RAF1	Raf-1 proto-oncogene, serine/threonine kinase	3307.31	1.44106e-13	7.21005e-12
ENSGALG00000007419	MASP1	mannan binding lectin serine peptidase 1	1500.68	1.50735e-13	7.51698e-12
ENSGALG00000006908	DLG1	discs large MAGUK scaffold protein 1	3816.2	1.51439e-13	7.52741e-12
ENSGALG00000006565		gamma-glutamyltransferase 2	82.5836	1.53883e-13	7.62397e-12
ENSGALG00000002783	SLC43A2	solute carrier family 43 member 2	1301.25	1.5973e-13	7.88797e-12
ENSGALG00000011184	HNRNPD	heterogeneous nuclear ribonucleoprotein D	3602.33	1.66069e-13	8.17444e-12
ENSGALG00000007717	GCNT7	glucosaminyl (N-acetyl) transferase family member 7	232.196	1.84819e-13	9.06808e-12
ENSGALG00000007242	SLITRK4	SLIT and NTRK like family member 4	46.9119	1.86421e-13	9.11724e-12
ENSGALG00000008257	MERTK	MER proto-oncogene, tyrosine kinase	2338.63	2.02734e-13	9.88326e-12
ENSGALG00000003948	ALAS1	5'-aminolevulinate synthase 1	6364.37	2.15303e-13	1.04625e-11
ENSGALG00000013784	CDT1	chromatin licensing and DNA replication factor 1	357.138	2.20827e-13	1.06798e-11
ENSGALG00000011117	AGT	angiotensinogen	203.096	2.2118e-13	1.06798e-11
ENSGALG00000014978	IQGAP2	IQ motif containing GTPase activating protein 2	2256.17	2.30732e-13	1.11058e-11
ENSGALG00000006439	ARHGEF6	Rac/Cdc42 guanine nucleotide exchange factor 6	2710.4	2.41959e-13	1.16094e-11
ENSGALG00000034528	SNTB1	syntrophin beta 1	2722.49	2.46545e-13	1.17923e-11
ENSGALG00000008957	MSH6	mutS homolog 6	1867.69	2.56671e-13	1.22381e-11
ENSGALG00000027777	CNN2	calponin 2	2092.14	2.59127e-13	1.23166e-11
ENSGALG00000030011	ZNF704	zinc finger protein 704	1046.6	2.61521e-13	1.23917e-11
ENSGALG00000009963	LYZ	lysozyme (renal amyloidosis)	87.3794	2.6663e-13	1.25945e-11
ENSGALG00000034150	CATHL3	cathelicidin-3	45.152	2.70211e-13	1.27242e-11
ENSGALG00000010133	PTCH2	patched 2	2061.21	2.76167e-13	1.29645e-11
ENSGALG00000003932	SDC4	syndecan 4	3031.44	2.80421e-13	1.31237e-11
ENSGALG00000042063	EPDR1	ependymin related 1	2506.23	3.01839e-13	1.40827e-11
ENSGALG00000028872	TPT1	tumor protein, translationally-controlled 1	17847	3.30296e-13	1.53633e-11
ENSGALG00000005701	IP6K2	inositol hexakisphosphate kinase 2	2172.56	3.35233e-13	1.55454e-11
ENSGALG00000002855	SARDH	sarcosine dehydrogenase	417.411	3.42753e-13	1.58458e-11
ENSGALG00000038771	TECRL	trans-2,3-enoyl-CoA reductase like	415.555	3.54641e-13	1.63457e-11
ENSGALG00000004140	SH3BP4	SH3 domain binding protein 4	1156.26	3.73859e-13	1.71794e-11
ENSGALG00000002107	RANBP1	RAN binding protein 1	2695.74	3.768e-13	1.72624e-11
ENSGALG00000032365	CEBPG	CCAAT/enhancer binding protein gamma	1926.9	3.96974e-13	1.81321e-11
ENSGALG00000002099		6-phosphofructo-2-kinase/fructose-2,6-biphosphatase 4-like	1350.98	4.11449e-13	1.8737e-11
ENSGALG00000007697	MGEA5	meningioma expressed antigen 5 (hyaluronidase)	3908.16	4.26895e-13	1.93823e-11
ENSGALG00000032207	HMGN4	high mobility group nucleosomal binding domain 4	6262.08	4.48088e-13	2.0284e-11
ENSGALG00000005930	PLS3	plastin 3	7454.36	4.95404e-13	2.23593e-11
ENSGALG00000012946	FAM60A	family with sequence similarity 60 member A	792.694	5.6664e-13	2.54988e-11
ENSGALG00000042647			272.488	5.86827e-13	2.63293e-11
ENSGALG00000004804		transglutaminase 3	22.361	6.42747e-13	2.87535e-11
ENSGALG00000011643	UTP20	UTP20, small subunit processome component	789.37	7.14202e-13	3.18563e-11
ENSGALG00000007810	PPP4R2	protein phosphatase 4 regulatory subunit 2	3207.76	7.35429e-13	3.27072e-11
ENSGALG00000014836	LPIN2	lipin 2	660.55	7.40154e-13	3.28214e-11
ENSGALG00000011823	FAT4	FAT atypical cadherin 4	2690.27	7.89329e-13	3.49003e-11
ENSGALG00000000158	DMA	major histocompatibility complex, class II, DM alpha	342.116	8.30492e-13	3.66068e-11
ENSGALG00000011511	CKB	creatine kinase B	6301.37	8.32738e-13	3.66068e-11
ENSGALG00000025946	MOB3C	MOB kinase activator 3C	697.722	8.82447e-13	3.86802e-11
ENSGALG00000025862	TMEM26	transmembrane protein 26	1104.44	8.96617e-13	3.91884e-11
ENSGALG00000028186	RERG	RAS like estrogen regulated growth inhibitor	317.985	9.04507e-13	3.94199e-11
ENSGALG00000007494	LARS1	leucyl-tRNA synthetase	2404.64	9.41714e-13	4.09242e-11
ENSGALG00000001841	ROGDI	rogdi homolog	528.033	1.00186e-12	4.34139e-11
ENSGALG00000008962	MSH2	mutS homolog 2	998.218	1.05e-12	4.53709e-11
ENSGALG00000011797	MTHFD1	methylenetetrahydrofolate dehydrogenase, cyclohydrolase and formyltetrahydrofolate synthetase 1	889.109	1.088e-12	4.68232e-11
ENSGALG00000014425	NCAPG	non-SMC condensin I complex subunit G	448.32	1.08977e-12	4.68232e-11
ENSGALG00000038768	FAM20C	FAM20C, golgi associated secretory pathway kinase	800.64	1.09405e-12	4.68747e-11
ENSGALG00000043254	EPX	eosinophil peroxidase	31.5221	1.10734e-12	4.73107e-11
ENSGALG00000007924	STK17B	serine/threonine kinase 17b	965.677	1.13356e-12	4.82954e-11
ENSGALG00000009530	PDZRN4	PDZ domain containing ring finger 4	857.585	1.13986e-12	4.83329e-11
ENSGALG00000005400	CACNA2D3	calcium voltage-gated channel auxiliary subunit alpha2delta 3	114.85	1.1441e-12	4.83329e-11
ENSGALG00000020742	PPRC1	peroxisome proliferator-activated receptor gamma, coactivator-related 1	387.784	1.1444e-12	4.83329e-11
ENSGALG00000004503		centromere protein V	180.555	1.14715e-12	4.83329e-11
ENSGALG00000027874	CHAC1	ChaC glutathione specific gamma-glutamylcyclotransferase 1	1416.33	1.1572e-12	4.86215e-11
ENSGALG00000049517	CHMP2A	charged multivesicular body protein 2A	3176.72	1.18177e-12	4.9517e-11
ENSGALG00000008589	CMKLR2	G protein-coupled receptor 1	717.702	1.21876e-12	5.09267e-11
ENSGALG00000045352	EIF4B	eukaryotic translation initiation factor 4B	5135.7	1.25748e-12	5.24006e-11
ENSGALG00000003881	ERCC6L	ERCC excision repair 6 like, spindle assembly checkpoint helicase	145.752	1.2867e-12	5.34721e-11
ENSGALG00000048882			43.234	1.36721e-12	5.66629e-11
ENSGALG00000030533	PGLS	6-phosphogluconolactonase	1369.01	1.38918e-12	5.7417e-11
ENSGALG00000010347	CCNG2	cyclin G2	2739.3	1.45581e-12	6.00078e-11
ENSGALG00000045185		kinetochore scaffold 1	294.932	1.4924e-12	6.13496e-11
ENSGALG00000015874	TTK	TTK protein kinase	354.556	1.51594e-12	6.21495e-11
ENSGALG00000009052	LBH	limb bud and heart development	12834.6	1.65451e-12	6.76483e-11
ENSGALG00000047321			296.488	1.67231e-12	6.81924e-11
ENSGALG00000050734	METTL27	methyltransferase like 27	298.878	1.68091e-12	6.83599e-11
ENSGALG00000029011	SLC35F1	solute carrier family 35 member F1	174.116	1.78535e-12	7.22309e-11
ENSGALG00000007191	TK1	thymidine kinase 1	791.034	1.78559e-12	7.22309e-11
ENSGALG00000016779	RNF149	ring finger protein 149	736.095	1.81546e-12	7.32445e-11
ENSGALG00000007665	POLE	DNA polymerase epsilon, catalytic subunit	607.39	1.86558e-12	7.50675e-11
ENSGALG00000009677	SSB	Sjogren syndrome antigen B	1647.36	1.92492e-12	7.72508e-11
ENSGALG00000034742	LIMA1	LIM domain and actin binding 1	5452.75	1.943e-12	7.77711e-11
ENSGALG00000040817	NEMP2	nuclear envelope integral membrane protein 2	772.314	1.95822e-12	7.81746e-11
ENSGALG00000004614	NPL	N-acetylneuraminate pyruvate lyase	1073.19	2.03109e-12	8.08716e-11
ENSGALG00000000533	SRSF3	serine and arginine rich splicing factor 3	5372.22	2.10926e-12	8.37645e-11
ENSGALG00000014703	PRRC1	proline rich coiled-coil 1	1953.38	2.25204e-12	8.92018e-11
ENSGALG00000009975	CCT2	chaperonin containing TCP1 subunit 2	3262.37	2.2901e-12	9.04738e-11
ENSGALG00000037997			30.882	2.30899e-12	9.07814e-11
ENSGALG00000051171		chromosome 18 open reading frame, human C17orf80	375.362	2.30982e-12	9.07814e-11
ENSGALG00000016312	POLA1	DNA polymerase alpha 1, catalytic subunit	990.099	2.83325e-12	1.11066e-10
ENSGALG00000009241	SFRP2	secreted frizzled related protein 2	1029.92	2.85752e-12	1.1173e-10
ENSGALG00000002893	STC2	stanniocalcin 2	7203.65	2.89287e-12	1.12822e-10
ENSGALG00000032219	FUS	FUS RNA binding protein	4794.97	2.90221e-12	1.12897e-10
ENSGALG00000021647	NRTN	neurturin	500.88	2.97942e-12	1.15605e-10
ENSGALG00000011281	SGO1	shugoshin 1	147.565	3.04444e-12	1.17827e-10
ENSGALG00000041989	RRN3	RRN3 homolog, RNA polymerase I transcription factor	1478.24	3.10198e-12	1.19749e-10
ENSGALG00000006805	PLSCR1	phospholipid scramblase 1	4469.02	3.31833e-12	1.27777e-10
ENSGALG00000011038	CBX3	chromobox 3	8385.97	3.32982e-12	1.27895e-10
ENSGALG00000007141	LRRK1	leucine rich repeat kinase 1	426.908	3.34258e-12	1.28062e-10
ENSGALG00000005079	VCL	vinculin	7147.47	3.61205e-12	1.38038e-10
ENSGALG00000047797			130.543	3.63263e-12	1.38477e-10
ENSGALG00000010703	DGLUCY	chromosome 5 C14orf159 homolog	266.611	3.68552e-12	1.40142e-10
ENSGALG00000012239	METAP1	methionyl aminopeptidase 1	726.621	3.69856e-12	1.40287e-10
ENSGALG00000016608	ADCY3	adenylate cyclase 3	686.183	3.7909e-12	1.43334e-10
ENSGALG00000032736	MGLL	monoglyceride lipase	21783.6	3.79774e-12	1.43334e-10
ENSGALG00000000685	MAP3K14	mitogen-activated protein kinase kinase kinase 14	1959.1	3.95857e-12	1.49034e-10
ENSGALG00000013073	UPP1	uridine phosphorylase 1	867.229	4.5887e-12	1.72153e-10
ENSGALG00000003547	SKP2	S-phase kinase associated protein 2	1420.83	4.59528e-12	1.72153e-10
ENSGALG00000054599		histone H3.3-like	3820.29	4.6357e-12	1.73241e-10
ENSGALG00000013489	CCDC82	coiled-coil domain containing 82	859.689	4.73029e-12	1.76342e-10
ENSGALG00000042986	RNASEL	ribonuclease L	452.002	4.75502e-12	1.76831e-10
ENSGALG00000032830	SEPT7	septin 7	14083.7	5.11483e-12	1.89748e-10
ENSGALG00000009704	CHST15	carbohydrate sulfotransferase 15	4537.88	5.36527e-12	1.98554e-10
ENSGALG00000007036	PITRM1	pitrilysin metallopeptidase 1	1464.02	5.57335e-12	2.05754e-10
ENSGALG00000037778	NAB1	NGFI-A binding protein 1	1490.78	5.59517e-12	2.06059e-10
ENSGALG00000040761	DRD4	dopamine receptor D4	1266.51	5.63775e-12	2.07126e-10
ENSGALG00000010995	ITGB3BP	integrin subunit beta 3 binding protein	167.053	5.70255e-12	2.09002e-10
ENSGALG00000048849			3377.57	5.81888e-12	2.12753e-10
ENSGALG00000006794		RAD50 double strand break repair protein	1390.52	5.89361e-12	2.14968e-10
ENSGALG00000034326	TMEM158	transmembrane protein 158	80.525	6.11635e-12	2.22559e-10
ENSGALG00000005128	PTPDC1	protein tyrosine phosphatase domain containing 1	301.07	6.532e-12	2.37116e-10
ENSGALG00000005648		sestrin 2	695.643	6.55888e-12	2.37525e-10
ENSGALG00000014788	CENPH	centromere protein H	340.18	6.94643e-12	2.50963e-10
ENSGALG00000040248	PLEKHF2	pleckstrin homology and FYVE domain containing 2	1224.41	7.05025e-12	2.5411e-10
ENSGALG00000015712	SLBP	stem-loop binding protein	184.656	7.27065e-12	2.61434e-10
ENSGALG00000051135	BCL2L11	BCL2 like 11	329.655	7.61403e-12	2.72871e-10
ENSGALG00000014692	LMNB1	lamin B1	1460.49	7.62461e-12	2.72871e-10
ENSGALG00000008298	LRRC17	leucine rich repeat containing 17	817.026	7.66962e-12	2.73838e-10
ENSGALG00000030031	TTPA	alpha tocopherol transfer protein	35.0119	8.46838e-12	3.01649e-10
ENSGALG00000041923	ESPL1	extra spindle pole bodies like 1, separase	641.553	8.69936e-12	3.09152e-10
ENSGALG00000040367	P2RY14	purinergic receptor P2Y, G-protein coupled, 14	1273.38	9.03945e-12	3.2049e-10
ENSGALG00000036284	RPGR	retinitis pigmentosa GTPase regulator	250.375	9.22459e-12	3.26293e-10
ENSGALG00000039576	KNSTRN	kinetochore-localized astrin/SPAG5 binding protein	299.507	9.314e-12	3.28691e-10
ENSGALG00000006949	CHD2	chromodomain helicase DNA binding protein 2	3656.53	9.47392e-12	3.33561e-10
ENSGALG00000011970	CHADL	chondroadherin-like	397.61	1.01923e-11	3.58026e-10
ENSGALG00000001977	LDB3	LIM domain binding 3	82.9929	1.02746e-11	3.60084e-10
ENSGALG00000042418	CHEK1	checkpoint kinase 1	124.604	1.1014e-11	3.8511e-10
ENSGALG00000010255	NASP	nuclear autoantigenic sperm protein	1310.66	1.12032e-11	3.90325e-10
ENSGALG00000045092	CCDC112	coiled-coil domain containing 112	230.685	1.12145e-11	3.90325e-10
ENSGALG00000007409	SCN4B	sodium voltage-gated channel beta subunit 4	297.566	1.12807e-11	3.91733e-10
ENSGALG00000002955	ADAMTSL2	ADAMTS like 2	956.985	1.14149e-11	3.95493e-10
ENSGALG00000025764	FKBP10	FK506 binding protein 10	2240.02	1.18804e-11	4.10682e-10
ENSGALG00000005826	DLEC1	deleted in lung and esophageal cancer 1	94.0693	1.19998e-11	4.13872e-10
ENSGALG00000003922	TOP2A	topoisomerase (DNA) II alpha	1948.11	1.20675e-11	4.15266e-10
ENSGALG00000008269	ZC3H8	zinc finger CCCH-type containing 8	2330.89	1.29674e-11	4.45225e-10
ENSGALG00000006087	GPC3	glypican 3	903.784	1.3432e-11	4.60138e-10
ENSGALG00000005195	OSBPL2	oxysterol binding protein like 2	3280.66	1.3813e-11	4.72125e-10
ENSGALG00000015373	PDE6B	phosphodiesterase 6B	130.138	1.44188e-11	4.91727e-10
ENSGALG00000004037	DNA2	DNA replication helicase/nuclease 2	170.032	1.45851e-11	4.96286e-10
ENSGALG00000026499	TNFRSF25	TNF receptor superfamily member 25	904.277	1.5518e-11	5.26417e-10
ENSGALG00000012639	MTERF2	mitochondrial transcription termination factor 2	172.825	1.55399e-11	5.26417e-10
ENSGALG00000039155	ZHX3	zinc fingers and homeoboxes 3	684.023	1.622e-11	5.48234e-10
ENSGALG00000004518		betaine--homocysteine S-methyltransferase 2	345.525	1.73349e-11	5.8462e-10
ENSGALG00000011718	ZBTB1	zinc finger and BTB domain containing 1	1467.53	1.85152e-11	6.23044e-10
ENSGALG00000033884	EEF2	eukaryotic translation elongation factor 2	41225.3	1.87982e-11	6.3117e-10
ENSGALG00000002701	DNAJC9	DnaJ heat shock protein family (Hsp40) member C9	673.989	1.89311e-11	6.34234e-10
ENSGALG00000007045	ADGRA1	adhesion G protein-coupled receptor A1	1370.56	1.94539e-11	6.50315e-10
ENSGALG00000030543			66.487	1.95851e-11	6.53265e-10
ENSGALG00000003321	RILPL2	Rab interacting lysosomal protein like 2	525.916	2.0052e-11	6.67375e-10
ENSGALG00000031796	SP3	Sp3 transcription factor	2326.03	2.03204e-11	6.74833e-10
ENSGALG00000042875	HMGB1	high mobility group box 1	10595.3	2.09021e-11	6.92637e-10
ENSGALG00000008912	ABCB1	ATP-binding cassette, sub-family B (MDR/TAP), member 1-like A	93.4945	2.18618e-11	7.22865e-10
ENSGALG00000008945	NEXN	nexilin F-actin binding protein	563.635	2.23302e-11	7.36753e-10
[truncated: 14,749 more rows]

## Sheet: S2D. Choroid_open eyes
ensembl_gene_id	gene_name	description	baseMean	p-value	p-adj
[truncated: 14,485 more rows]
