# Supplementary material for: Diurnal gene expression patterns in retina and choroid distinguish myopia progression from myopia onset
Source: PLoS One. 2024 Jul 19;19(7):e0307091. doi: 10.1371/journal.pone.0307091 (PMC11259283; doi:10.1371/journal.pone.0307091)
Supplement: S3 Table — A. Comparisons of occluded to open eyes over time during myopia progression, retina. The gene expression levels in occluded vs. contralateral open eyes over time in retina are provided for genes with between-eye differences meeting the criterion of p-adj<0.05, sorted by log2 fold-change. ZT, Zeitgeber time of tissue sampling, in hours. overall, retinal genes that differed statistically between occluded vs. contralateral open eyes over the entire day, identified by assessing all replicates at all time points simultaneously (see text, Table 2). lfcSE, standard error of the log2 fold-change. p-adj, p-value corrected for the false discovery rate (FDR) with the Benjamini-Hochberg method. B. Comparisons of occluded to open eyes over time during myopia progression, choroid. The gene expression levels in occluded vs. contralateral open eyes over time in choroid are provided for genes with between-eye differences meeting the criterion of p-adj<0.05, sorted by log2 fold-change. ZT, Zeitgeber time of tissue sampling, in hours. overall, retinal genes that differed statistically between occluded vs. contralateral open eyes over the entire day, identified by assessing all replicates at all time points simultaneously (see text, Table 2). lfcSE, standard error of the log2 fold-change. p-adj, p-value corrected for the false discovery rate (FDR) with the Benjamini-Hochberg method. (ZIP) [file pone.0307091.s004.zip]

Archive with 2 entries (2 files):
- S3B Table. Occluded vs. open eyes over time, choroid.xlsx
- S3A Table. Occluded vs. open eyes over time, retina.xlsx
