# Supplementary material for: Diurnal gene expression patterns in retina and choroid distinguish myopia progression from myopia onset
Source: PLoS One. 2024 Jul 19;19(7):e0307091. doi: 10.1371/journal.pone.0307091 (PMC11259283; doi:10.1371/journal.pone.0307091)
Supplement: S3 Table — A. Comparisons of occluded to open eyes over time during myopia progression, retina. The gene expression levels in occluded vs. contralateral open eyes over time in retina are provided for genes with between-eye differences meeting the criterion of p-adj<0.05, sorted by log2 fold-change. ZT, Zeitgeber time of tissue sampling, in hours. overall, retinal genes that differed statistically between occluded vs. contralateral open eyes over the entire day, identified by assessing all replicates at all time points simultaneously (see text, Table 2). lfcSE, standard error of the log2 fold-change. p-adj, p-value corrected for the false discovery rate (FDR) with the Benjamini-Hochberg method. B. Comparisons of occluded to open eyes over time during myopia progression, choroid. The gene expression levels in occluded vs. contralateral open eyes over time in choroid are provided for genes with between-eye differences meeting the criterion of p-adj<0.05, sorted by log2 fold-change. ZT, Zeitgeber time of tissue sampling, in hours. overall, retinal genes that differed statistically between occluded vs. contralateral open eyes over the entire day, identified by assessing all replicates at all time points simultaneously (see text, Table 2). lfcSE, standard error of the log2 fold-change. p-adj, p-value corrected for the false discovery rate (FDR) with the Benjamini-Hochberg method. (ZIP) [file pone.0307091.s004.zip › S3B Table. Occluded vs. open eyes over time, choroid.xlsx]

## Sheet: overall_occl_vs_open_choroid
ensembl_gene_id	gene_name	description	baseMean	log2FoldChange	lfcSE	p-value	p-adj
ENSGALG00000049676			3.98144	15.7643	2.58279	1.03706e-09	1.72607e-05
ENSGALG00000003283		cartilage oligomeric matrix protein	798.409	1.17676	0.2539	3.5737e-06	0.0297404

## Sheet: ZT00_occl_v_open_choroid
ensembl_gene_id	gene_name	description	baseMean	log2FoldChange	lfcSE	p-value	p-adj
no genes

## Sheet: ZT04_occl_v_open_choroid
ensembl_gene_id	gene_name	description	baseMean	log2FoldChange	lfcSE	p-value	p-adj
ENSGALG00000054184			19.6705	20.6977	3.04424	1.05375e-11	1.75281e-07
ENSGALG00000029811	BMPER	BMP binding endothelial regulator	87.4783	2.13623	0.48282	9.66723e-06	0.0268008
ENSGALG00000047383	CCN5	WNT1 inducible signaling pathway protein 2	138.751	1.50865	0.327166	4.00229e-06	0.0166435
ENSGALG00000006190	FHL1	four and a half LIM domains 1	102.326	1.30355	0.306613	2.124e-05	0.0441633
ENSGALG00000043555	NPNT	nephronectin	455.816	0.786765	0.174637	6.63296e-06	0.0220665
ENSGALG00000005138	KCTD10	potassium channel tetramerization domain containing 10	1950.91	0.363853	0.0651377	2.32483e-08	0.000193356
ENSGALG00000022815	AvBD1	avian beta-defensin 1	98.3294	-4.659	1.08505	1.75623e-05	0.041733
ENSGALG00000051856			3.19027	-14.8201	3.11267	1.9244e-06	0.0106702

## Sheet: ZT08_occl_v_open_choroid
ensembl_gene_id	gene_name	description	baseMean	log2FoldChange	lfcSE	p-value	p-adj
ENSGALG00000051424			1.86101	32.9225	7.12307	3.80142e-06	0.0105388
ENSGALG00000049118			3.71637	16.3906	2.57152	1.84286e-10	3.06542e-06
ENSGALG00000014804	THBS4	thrombospondin 4	665.877	-2.34096	0.550146	2.08903e-05	0.03861
ENSGALG00000030025	FABP4	fatty acid binding protein 4	83.748	-2.95898	0.678717	1.30261e-05	0.0309536
ENSGALG00000049891	GPD1	glycerol-3-phosphate dehydrogenase 1	11.2014	-3.30045	0.682842	1.3422e-06	0.00558153
ENSGALG00000016945	LECT1	leukocyte cell derived chemotaxin 1	118.083	-3.33769	0.773197	1.58348e-05	0.0329245
ENSGALG00000027526	COL9A2	collagen type IX alpha 2 chain	129.065	-3.44666	0.727459	2.15891e-06	0.00718226
ENSGALG00000035803	THRSP	thyroid hormone responsive	12.1969	-4.69967	0.820882	1.03344e-08	5.73009e-05
ENSGALG00000030546	CLEC19A	C-type lectin domain family 19 member A	29.03	-4.86188	0.828427	4.38938e-09	3.65065e-05

## Sheet: ZT12_occl_v_open_choroid
ensembl_gene_id	gene_name	description	baseMean	log2FoldChange	lfcSE	p-value	p-adj
ENSGALG00000055104			15.2352	17.3396	2.5195	5.89508e-12	2.95186e-08
ENSGALG00000049267			7.66095	16.9378	2.20609	1.61918e-14	1.21617e-10
ENSGALG00000051856			3.19027	15.9543	3.08676	2.35824e-07	0.000506078
ENSGALG00000039633	NEUROD2	neuronal differentiation 2	11.8429	3.81118	1.07329	0.000383883	0.0352143
ENSGALG00000009383	SAMD7	sterile alpha motif domain containing 7	24.5659	3.69475	0.705578	1.63661e-07	0.000409752
ENSGALG00000014228	SMC1B	structural maintenance of chromosomes 1B	13.6883	3.6944	0.757203	1.06617e-06	0.0016016
ENSGALG00000012923	CDH9	cadherin 9	5.03165	3.68393	1.08593	0.000692775	0.0401944
ENSGALG00000030420	ECEL1	endothelin converting enzyme like 1	116.331	3.55213	0.82884	1.82189e-05	0.00829346
ENSGALG00000007184	FEZF2	FEZ family zinc finger 2	11.9132	3.51006	0.938859	0.000185017	0.0295673
ENSGALG00000037094	POU4F2	POU class 4 homeobox 2	10.5872	3.39889	0.950174	0.000347394	0.0345344
ENSGALG00000038223	WHRN	whirlin	18.5645	3.37326	0.804671	2.76389e-05	0.0109261
ENSGALG00000054873	NPPC	C-type natriuretic peptide	19.8731	3.32565	0.845521	8.38051e-05	0.0198355
ENSGALG00000044146		purine nucleoside phosphorylase	15.7337	3.29369	0.766855	1.74649e-05	0.00829346
ENSGALG00000012911	SYT10	synaptotagmin 10	21.7605	3.231	0.884622	0.000259786	0.0309139
ENSGALG00000035441	POU4F1	POU class 4 homeobox 1	27.4785	3.19843	0.802024	6.66456e-05	0.0182027
ENSGALG00000042606		protocadherin delta 1	23.7578	3.17884	0.834286	0.000138826	0.0250595
ENSGALG00000030287	NEUROD6	neuronal differentiation 6	10.7682	3.11916	0.844479	0.000221106	0.0306817
ENSGALG00000045762		shisa family member 8	21.0437	3.08029	0.812547	0.000150094	0.0262177
ENSGALG00000001955	AANAT	aralkylamine N-acetyltransferase	69.6923	3.06893	0.717827	1.9087e-05	0.0084331
ENSGALG00000026179	FAM163B	family with sequence similarity 163 member B	17.4343	3.05578	0.837911	0.000265421	0.0309139
ENSGALG00000048860	GRK1	G protein-coupled receptor kinase 1	33.8515	3.03998	0.830766	0.000252956	0.0309139
ENSGALG00000050470	OPN1LW	opsin 1 (cone pigments), long-wave-sensitive (color blindness, protan)	3398.31	3.02207	0.734092	3.84256e-05	0.0134239
ENSGALG00000008741	PROKR1	prokineticin receptor 1	9.56311	2.92152	0.860669	0.000687587	0.0401944
ENSGALG00000001994	PRR35	proline rich 35	38.8113	2.85846	0.770344	0.00020675	0.0301145
ENSGALG00000020292	GABRE	gamma-aminobutyric acid (GABA) A receptor, epsilon	9.50476	2.83477	0.831594	0.000652388	0.0398046
ENSGALG00000010044	KCNMB4	potassium calcium-activated channel subfamily M regulatory beta subunit 4	42.8474	2.83163	0.679641	3.0949e-05	0.0117325
ENSGALG00000004074	KCNS1	potassium voltage-gated channel modifier subfamily S member 1	43.2678	2.80907	0.792443	0.000392873	0.0353077
ENSGALG00000052674			20.0339	2.80206	0.843713	0.000896601	0.0444513
ENSGALG00000002848	OPN1MSW	opsin, green sensitive (rhodopsin-like)	442.044	2.79325	0.730527	0.000131511	0.0243896
ENSGALG00000004840			36.117	2.77231	0.774628	0.00034505	0.0345344
ENSGALG00000003573	HPCA	hippocalcin	153.538	2.75669	0.772472	0.000358818	0.0347752
ENSGALG00000027192	NTS	neurotensin	92.3566	2.74324	0.69238	7.43106e-05	0.0191396
ENSGALG00000003193	CRABP-I	cellular retinoic acid binding protein 1	43.9337	2.72667	0.707816	0.000117046	0.0231974
ENSGALG00000003911	CACNG5	calcium voltage-gated channel auxiliary subunit gamma 5	22.8911	2.7155	0.735444	0.000222208	0.0306817
ENSGALG00000026431	SEZ6	seizure related 6 homolog	347.747	2.7154	0.775501	0.00046268	0.036847
ENSGALG00000001900	PHF24	PHD finger protein 24	76.1434	2.71304	0.744869	0.000270202	0.0309139
ENSGALG00000034224	VXN	chromosome 2 open reading frame, human C8orf46	53.5496	2.71057	0.71366	0.000145799	0.025767
ENSGALG00000033517	VSX2	visual system homeobox 2	166.46	2.70241	0.777911	0.000512897	0.0380117
ENSGALG00000023847		huntingtin associated protein 1	241.024	2.68829	0.684694	8.62748e-05	0.0199388
ENSGALG00000038919	SLC32A1	solute carrier family 32 member 1	183.777	2.68562	0.747604	0.000327775	0.0341933
ENSGALG00000014904	CLUL1	clusterin like 1	1139.26	2.67142	0.668947	6.51145e-05	0.0181139
ENSGALG00000014884	ISL1	ISL LIM homeobox 1	40.6181	2.67031	0.726064	0.000235259	0.0307077
ENSGALG00000001418	GUCA1B	guanylate cyclase activator 1B	358.5	2.65263	0.68692	0.00011263	0.0228639
ENSGALG00000025729			23.9821	2.64816	0.791443	0.000819892	0.0431793
ENSGALG00000051676	INA	internexin neuronal intermediate filament protein alpha	69.6141	2.64288	0.693534	0.000138546	0.0250595
ENSGALG00000008908	NEUROD1	neuronal differentiation 1	125.425	2.64188	0.765049	0.00055395	0.0385252
ENSGALG00000016522	PPEF1	protein phosphatase with EF-hand domain 1	121.817	2.63968	0.687075	0.00012208	0.0237814
ENSGALG00000026446	CPLX3	complexin 3	617.432	2.63577	0.730434	0.000307981	0.0333485
ENSGALG00000021542	SNCB	synuclein beta	822.986	2.63396	0.748545	0.000433546	0.0363839
ENSGALG00000034306	NEUROD4	neuronal differentiation 4	110.604	2.63107	0.742821	0.0003971	0.0353077
ENSGALG00000001932	SRRM3	mucin 12, cell surface associated	52.7999	2.63049	0.772122	0.000657201	0.0398046
ENSGALG00000053449			98.9927	2.63002	0.733132	0.000334015	0.0345344
ENSGALG00000050064			54.5022	2.61623	0.709113	0.000224742	0.0306915
ENSGALG00000002307	LRIT2	leucine rich repeat, Ig-like and transmembrane domains 2	136.343	2.59967	0.689776	0.000163991	0.0274322
ENSGALG00000000639	LRRN2	leucine rich repeat neuronal 2	47.9039	2.58841	0.767489	0.000744718	0.0415879
ENSGALG00000041764	VSTM2A	V-set and transmembrane domain containing 2A	49.2139	2.58231	0.701064	0.00023013	0.0307077
ENSGALG00000000314	NEFL	neurofilament light	284.486	2.57144	0.656282	8.92147e-05	0.0200027
ENSGALG00000012190	TMEM163	transmembrane protein 163	54.6807	2.57089	0.659111	9.59748e-05	0.021202
ENSGALG00000005621	CAMK2A	calcium/calmodulin dependent protein kinase II alpha	10.8286	2.5613	0.749506	0.0006324	0.039774
ENSGALG00000039151	ST8SIA3Z	ST8 alpha-N-acetyl-neuraminide alpha-2,8-sialyltransferase 3-Z	34.8524	2.55918	0.710056	0.000313127	0.0335048
ENSGALG00000037576	VSX1	visual system homeobox 1	97.9013	2.55872	0.699393	0.000253707	0.0309139
ENSGALG00000052027		fibronectin type III domain-containing protein 9-like	57.3143	2.5553	0.784731	0.00112885	0.0497289
ENSGALG00000021552	RASL10A	RAS-like, family 10, member A	47.4323	2.54166	0.756844	0.000784429	0.0422098
ENSGALG00000010711	NXPH1	neurexophilin 1	22.6805	2.54112	0.736402	0.000559099	0.0386174
ENSGALG00000008085	NEFH	neurofilament heavy polypeptide	125.308	2.54001	0.690315	0.000233691	0.0307077
ENSGALG00000009845	GJD2	gap junction protein delta 2	73.3966	2.53342	0.707744	0.000344162	0.0345344
ENSGALG00000012123	PAX6	paired box 6	515.937	2.52967	0.710782	0.000372272	0.0352143
ENSGALG00000008898	GRIN1	glutamate ionotropic receptor NMDA type subunit 1	479.477	2.5264	0.727332	0.000513671	0.0380117
ENSGALG00000040720	GRID2IP	Grid2 interacting protein	71.0513	2.52322	0.759226	0.000889246	0.0443796
ENSGALG00000006997	BRINP1	BMP/retinoic acid inducible neural specific 1	102.312	2.50337	0.733747	0.000645434	0.039774
ENSGALG00000015434	GRIK2	glutamate ionotropic receptor kainate type subunit 2	17.1889	2.50195	0.741117	0.000735711	0.0413869
ENSGALG00000043172	CLVS1	clavesin 1	34.6948	2.49841	0.727706	0.000596338	0.0392093
ENSGALG00000042199	SLC12A5	solute carrier family 12 (potassium/chloride transporter), member 5	390.693	2.49765	0.721783	0.000539388	0.038387
ENSGALG00000001431	GUCA1A	guanylate cyclase activator 1A	282.532	2.49625	0.673195	0.000208854	0.0301145
ENSGALG00000030101	CSDC2	cold shock domain containing C2, RNA binding	87.8778	2.48424	0.709739	0.000464866	0.036847
ENSGALG00000034325	RBFOX1	RNA binding protein, fox-1 homolog 1	54.5725	2.47994	0.709777	0.000475908	0.036847
ENSGALG00000003034	SS2	somatostatin II	48.9593	2.47666	0.696246	0.000374884	0.0352143
ENSGALG00000015198	NOL4	nucleolar protein 4 like	42.4746	2.47609	0.690504	0.000335888	0.0345344
ENSGALG00000038328	ANKRD33B	ankyrin repeat domain 33B	90.2955	2.47057	0.671206	0.000232511	0.0307077
ENSGALG00000028345	RHBDL1	rhomboid like 1	28.7892	2.46453	0.705641	0.00047831	0.036847
ENSGALG00000051021			67.6808	2.46224	0.693798	0.00038679	0.0352143
ENSGALG00000039254	SLC17A6	solute carrier family 17 member 6	98.9493	2.4585	0.714073	0.000575466	0.0391712
ENSGALG00000043480	GPM6A	glycoprotein M6A	189.469	2.45789	0.710532	0.000541741	0.038387
ENSGALG00000027643	RD3L	retinal degeneration 3-like	138.158	2.45443	0.657529	0.000189354	0.0296299
ENSGALG00000032415	SEZ6L	seizure related 6 homolog like	262.039	2.4512	0.732211	0.000814944	0.043106
ENSGALG00000032184	CSPG5	chondroitin sulfate proteoglycan 5	372.651	2.44978	0.742763	0.000973055	0.0464039
ENSGALG00000051550			34.8193	2.44643	0.692003	0.000407326	0.0355747
ENSGALG00000015384	CHRNB3	cholinergic receptor nicotinic beta 3 subunit	172.279	2.44021	0.725288	0.000766911	0.0421998
ENSGALG00000033391	ISL2	ISL LIM homeobox 2	13.5775	2.43887	0.742123	0.001015	0.0470596
ENSGALG00000015287	LNP1	leukemia NUP98 fusion partner 1	146.008	2.43038	0.689705	0.000425412	0.0361047
ENSGALG00000047357			157.344	2.42742	0.599654	5.16509e-05	0.015518
ENSGALG00000004642	NMNAT2	nicotinamide nucleotide adenylyltransferase 2	161.376	2.41939	0.681599	0.000385839	0.0352143
ENSGALG00000043106	WDR17	WD repeat domain 17	133.088	2.41254	0.66183	0.000267131	0.0309139
ENSGALG00000032980	DLGAP3	DLG associated protein 3	63.698	2.40461	0.688121	0.000475028	0.036847
ENSGALG00000041371		unc-13 homolog A	311.495	2.39961	0.704933	0.000664023	0.0398046
ENSGALG00000003354	KCNH4	potassium voltage-gated channel subfamily H member 4	31.9194	2.39269	0.656065	0.000265279	0.0309139
ENSGALG00000036297	ABHD8	abhydrolase domain containing 8	83.4914	2.39269	0.695939	0.000585854	0.0391712
ENSGALG00000016523	RS1	retinoschisin 1	206.293	2.39154	0.690683	0.000535023	0.038272
ENSGALG00000011040	SCN3A	sodium voltage-gated channel alpha subunit 3	33.7638	2.38578	0.713568	0.000827428	0.0433088
ENSGALG00000011250	ASIC4	acid sensing ion channel subunit family member 4	98.3959	2.38545	0.710365	0.000784912	0.0422098
ENSGALG00000003866	FIBCD1	ficolin 3	74.6253	2.38263	0.692177	0.000576938	0.0391712
ENSGALG00000019291			87.6721	2.37985	0.704892	0.000734956	0.0413869
ENSGALG00000007116	CABP1	calcium binding protein 5	269.086	2.37928	0.674109	0.000416312	0.0359416
ENSGALG00000006922			65.0009	2.37844	0.71099	0.00082208	0.0431793
ENSGALG00000049127			30.1247	2.3624	0.68723	0.000586955	0.0391712
ENSGALG00000038084	GNAT2	G protein subunit alpha transducin 2	962.249	2.36172	0.65391	0.000304209	0.0333485
ENSGALG00000025817	NHLH1	nescient helix-loop-helix 1	44.0643	2.35745	0.706589	0.000848763	0.0435158
ENSGALG00000028478	CELF3	CUGBP, Elav-like family member 3	132.161	2.35208	0.654214	0.000324051	0.0340412
ENSGALG00000045052	MAB21L1	mab-21 like 1	121.62	2.35078	0.680664	0.000553037	0.0385252
ENSGALG00000015336	CHRNA8	neuronal acetylcholine receptor subunit alpha-7-like	102.706	2.35001	0.673379	0.000483252	0.0368498
ENSGALG00000014528	ENO2	enolase 2	2256.12	2.34764	0.656726	0.000350551	0.0345344
ENSGALG00000014218	PHF21B	PHD finger protein 21B	15.5518	2.34682	0.688137	0.00064869	0.039774
ENSGALG00000051502			18.528	2.34615	0.718347	0.00109061	0.0486146
ENSGALG00000026903	CALB2	calbindin 2	557.983	2.34405	0.678241	0.000548113	0.0384842
ENSGALG00000032958	AMPH	amphiphysin	366.011	2.33915	0.672685	0.000506428	0.0380117
ENSGALG00000030417	PDC	phosducin	705.385	2.3337	0.678631	0.000584233	0.0391712
ENSGALG00000002443	FBXL16	F-box and leucine rich repeat protein 16	39.9813	2.33355	0.67981	0.000597719	0.0392093
ENSGALG00000037841	GRM7	glutamate metabotropic receptor 7	51.5892	2.32781	0.627827	0.000209132	0.0301145
ENSGALG00000013085	PTPRO	protein tyrosine phosphatase, receptor type O	178.213	2.30994	0.640229	0.000308577	0.0333485
ENSGALG00000039403	GRM8	glutamate metabotropic receptor 8	70.2154	2.29342	0.650061	0.000418708	0.0359419
ENSGALG00000010204	KCNC2	potassium voltage-gated channel subfamily C member 2	79.456	2.29137	0.631535	0.000285338	0.0319877
ENSGALG00000006626	PDE6C	phosphodiesterase 6C	377.479	2.2902	0.674867	0.000689914	0.0401944
ENSGALG00000050676			13.1093	2.28546	0.643819	0.000385454	0.0352143
ENSGALG00000030836	PSD2	pleckstrin and Sec7 domain containing 2	151.892	2.2854	0.644616	0.000392064	0.0353077
ENSGALG00000011802	GSG1	germ cell associated 1	74.6257	2.27394	0.672957	0.000727437	0.0413869
ENSGALG00000000505	KCNH6	potassium voltage-gated channel subfamily H member 6	148.945	2.27041	0.638564	0.000377273	0.0352143
ENSGALG00000013200	GABBR2	gamma-aminobutyric acid type B receptor subunit 2	50.3479	2.26178	0.677266	0.000839065	0.0433621
ENSGALG00000002015	SNCG	synuclein gamma	202.41	2.24936	0.648442	0.000522656	0.0380141
ENSGALG00000023933	G0S2	G0/G1 switch 2	71.0011	2.24797	0.624686	0.000319995	0.0338518
ENSGALG00000040436	GAD2	glutamate decarboxylase 2	202.141	2.24186	0.68588	0.00108087	0.0484681
ENSGALG00000007868	BCO2	beta-carotene oxygenase 2	167.711	2.23908	0.601436	0.000196959	0.029886
ENSGALG00000015379	TAGLN3	transgelin 3	187.048	2.23713	0.639572	0.000469016	0.036847
ENSGALG00000038042	GABRG2	gamma-aminobutyric acid type A receptor gamma2 subunit	205.541	2.23527	0.681419	0.0010369	0.0478147
ENSGALG00000005903	NRIP3	nuclear receptor interacting protein 2	235.839	2.23522	0.648076	0.000562667	0.0386174
ENSGALG00000029235	CPNE4	copine 4	65.7193	2.23153	0.637636	0.00046579	0.036847
ENSGALG00000052867	CABP4	calcium binding protein 4	72.3386	2.22355	0.669485	0.000896064	0.0444513
ENSGALG00000029083	NXPH2	neurexophilin 2	31.0482	2.22225	0.678641	0.0010583	0.0482023
ENSGALG00000007333	UBAP1L	ubiquitin associated protein 1 like	111.729	2.20902	0.503267	1.13682e-05	0.00765676
ENSGALG00000006130	STMN3	stathmin 3	123.33	2.20802	0.66655	0.000924302	0.0450807
ENSGALG00000009003	SNAP25	synaptosome associated protein 25	1827.66	2.20511	0.627112	0.000437607	0.0364494
ENSGALG00000009909	PRPH2	peripherin 2	420.947	2.1955	0.674214	0.00112843	0.0497289
ENSGALG00000034438	GNB3	prolyl 3-hydroxylase 3	1443.36	2.19249	0.617669	0.000385793	0.0352143
ENSGALG00000041028	DPYSL5	dihydropyrimidinase-related protein 5-like	100.912	2.19094	0.608076	0.000314483	0.0335048
ENSGALG00000001235	ANKRD24	ankyrin repeat domain 24	21.553	2.18872	0.587062	0.0001928	0.0297746
ENSGALG00000047242	MAST1	microtubule associated serine/threonine kinase 1	74.5604	2.16981	0.607421	0.000354034	0.0345344
ENSGALG00000011009	SCN2A	sodium voltage-gated channel alpha subunit 2	147.69	2.13656	0.584997	0.000259949	0.0309139
ENSGALG00000009730	SLC38A4	solute carrier family 38 member 4	85.8754	2.13191	0.482278	9.84721e-06	0.00765676
ENSGALG00000002008	RNF157	ring finger protein 157	212.925	2.12924	0.624874	0.000655694	0.0398046
ENSGALG00000016685	ASMT	acetylserotonin O-methyltransferase	39.0848	2.12657	0.63974	0.000886984	0.0443796
ENSGALG00000002802	PACSIN1	protein kinase C and casein kinase substrate in neurons 1	635.589	2.12209	0.611454	0.000519365	0.0380141
ENSGALG00000000217	PPFIA4	PTPRF interacting protein alpha 4	189.404	2.10606	0.626939	0.000781463	0.0422098
ENSGALG00000015419	PENK	proenkephalin	134.497	2.0929	0.613424	0.000645302	0.039774
ENSGALG00000028975		FERM and PDZ domain containing 3	28.8312	2.09125	0.628392	0.000874887	0.0441476
ENSGALG00000007314	DSCAML1	DS cell adhesion molecule like 1	164.445	2.08649	0.608929	0.000611451	0.0395915
ENSGALG00000049455			158.361	2.08511	0.629201	0.00092003	0.0450807
ENSGALG00000005421		testis expressed 2-like	101.786	2.08242	0.53101	8.79534e-05	0.0200027
ENSGALG00000047976	ASB16	ankyrin repeat and SOCS box containing 16	10.8845	2.07878	0.528219	8.30392e-05	0.0198355
ENSGALG00000011913	SEPTIN3	septin 3	127.275	2.06295	0.583395	0.000406079	0.0355747
ENSGALG00000039772	RGS7	regulator of G-protein signaling 7	96.0006	2.05853	0.608663	0.000719448	0.0412898
ENSGALG00000043139	SYT7	synaptotagmin VII	54.4374	2.05454	0.586198	0.000456857	0.036847
ENSGALG00000030858	FRMD5	FERM domain containing 5	115.261	2.00583	0.573473	0.000469323	0.036847
ENSGALG00000012015	NDST4	N-deacetylase and N-sulfotransferase 4	36.7814	1.99764	0.576014	0.000524267	0.0380141
ENSGALG00000047441	TRARG1	tumor suppressor candidate 5	43.4886	1.97759	0.576797	0.000606781	0.0394592
ENSGALG00000051789			15.6502	1.9742	0.603986	0.00108077	0.0484681
ENSGALG00000015010	NSG1	neuron specific gene family member 1	241.814	1.97147	0.580425	0.000682314	0.0401944
ENSGALG00000009012	ZNF385B	zinc finger protein 385B	129.319	1.96957	0.586037	0.000777116	0.0422098
ENSGALG00000008911	RNF208	ring finger protein 208	35.5392	1.95087	0.58838	0.000914293	0.0450807
ENSGALG00000007441	MAP6	microtubule associated protein 6	341.894	1.94578	0.584813	0.000877292	0.0441476
ENSGALG00000007305	NME1	NME/NM23 nucleoside diphosphate kinase 1	404.205	1.92567	0.56546	0.000660437	0.0398046
ENSGALG00000033089		cHz-cadherin	172.132	1.91316	0.567924	0.000755251	0.0418649
ENSGALG00000015778	GABRR1	gamma-aminobutyric acid type A receptor rho1 subunit	28.6645	1.89921	0.576181	0.000979989	0.0464397
ENSGALG00000011113	SGIP1	SH3 domain GRB2 like endophilin interacting protein 1	136.572	1.88529	0.569033	0.000922506	0.0450807
ENSGALG00000010490	DPYSL4	dihydropyrimidinase like 4	173.223	1.8735	0.548766	0.000640093	0.039774
ENSGALG00000001214	PARD6A	par-6 partitioning defective 6 homolog alpha (C. elegans)	29.0133	1.87161	0.435504	1.72686e-05	0.00829346
ENSGALG00000004917	DOC2B	double C2 domain beta	97.1111	1.85906	0.570831	0.00112694	0.0497289
ENSGALG00000001812	ATCAY	ATCAY, caytaxin	181.115	1.85813	0.548683	0.000707816	0.0408954
ENSGALG00000049067		regulating synaptic membrane exocytosis 1	46.3476	1.85364	0.545887	0.000684639	0.0401944
ENSGALG00000012975	IQSEC3	IQ motif and Sec7 domain 3	165.896	1.83714	0.546909	0.000781853	0.0422098
ENSGALG00000005323	DIRAS2	DIRAS family GTPase 2	79.3392	1.82885	0.461253	7.34108e-05	0.0191396
ENSGALG00000001849	BSN	bassoon presynaptic cytomatrix protein	278.987	1.81028	0.546233	0.000919331	0.0450807
ENSGALG00000036219	STK35	serine/threonine kinase 35	89.9246	1.79112	0.52799	0.000693007	0.0401944
ENSGALG00000035052	BMP3	bone morphogenetic protein 3	334.189	1.77431	0.462497	0.000124865	0.0237814
ENSGALG00000031652	AK5	adenylate kinase 5	223.43	1.77318	0.519122	0.000636123	0.039774
ENSGALG00000032402	VSTM2B	V-set and transmembrane domain containing 2B	52.0009	1.75671	0.525781	0.000834348	0.0433621
ENSGALG00000001698	GABRA1	gamma-aminobutyric acid type A receptor alpha1 subunit	463.412	1.73926	0.509348	0.000638549	0.039774
ENSGALG00000010820	CHGA	chromogranin A	2047.97	1.73865	0.453543	0.000126341	0.0237814
ENSGALG00000041094	SYT1	synaptotagmin 1	1226	1.73811	0.530818	0.0010589	0.0482023
ENSGALG00000001716	C10H15ORF59	chromosome 10 open reading frame, human C15orf59	91.2375	1.73075	0.496794	0.00049429	0.0374427
ENSGALG00000028140	CNTFR	ciliary neurotrophic factor receptor	50.847	1.71145	0.520279	0.00100374	0.0466815
ENSGALG00000029197	KIRREL3	kin of IRRE like 3 (Drosophila)	125.063	1.70404	0.517819	0.000999052	0.0466229
ENSGALG00000017295	PTHLH	parathyroid hormone like hormone	286.255	1.67272	0.477206	0.000456219	0.036847
ENSGALG00000014261	UCHL1	ubiquitin C-terminal hydrolase L1	223.102	1.66348	0.489956	0.000685872	0.0401944
ENSGALG00000051274	B3GALT2	beta-1,3-galactosyltransferase 2	279.693	1.64772	0.494049	0.000852592	0.0435634
ENSGALG00000007319	BICDL1	BICD family like cargo adaptor 1	43.1642	1.6408	0.500489	0.00104403	0.0478152
ENSGALG00000020615	STK32C	serine/threonine kinase 32C	100.342	1.63844	0.496597	0.000969162	0.0464039
ENSGALG00000001319	CAMK1G	calcium/calmodulin-dependent protein kinase IG	106.367	1.63722	0.472408	0.000528887	0.0380141
ENSGALG00000013748	CD226	CD226 molecule	17.268	1.60773	0.460628	0.000482482	0.0368498
ENSGALG00000014144	CORIN	corin, serine peptidase	340.97	1.60729	0.450952	0.000364959	0.0349759
ENSGALG00000008440	CHST1	carbohydrate sulfotransferase 1	30.4949	1.60563	0.489505	0.00103765	0.0478147
ENSGALG00000030251	ADCY8	adenylate cyclase 8	152.751	1.59725	0.462165	0.000548238	0.0384842
ENSGALG00000006795	ABCG4	ATP binding cassette subfamily G member 4	122.94	1.5857	0.475038	0.000843695	0.043404
ENSGALG00000004921	SLC6A1	solute carrier family 6 member 1	1649.98	1.48278	0.41965	0.000410316	0.0356287
ENSGALG00000008757	CNRIP1	cannabinoid receptor interacting protein 1	225.468	1.4795	0.41833	0.000405177	0.0355747
ENSGALG00000031866		protein NDNF-like	252.596	1.42977	0.406721	0.000439178	0.0364494
ENSGALG00000013212		transmembrane protein with EGF-like and two follistatin-like domains 1	107.76	1.37193	0.415864	0.000970299	0.0464039
ENSGALG00000041203	CRMP1	collapsin response mediator protein 1	1361.61	1.25472	0.338533	0.000210267	0.0301145
ENSGALG00000010881	ASB2	ankyrin repeat and SOCS box containing 2	534.381	1.25361	0.332672	0.000164352	0.0274322
ENSGALG00000030845	ENHO	energy homeostasis associated	802.595	1.22665	0.296376	3.49075e-05	0.0127253
ENSGALG00000041708	WNT4	Wnt family member 4	76.4566	1.16248	0.335371	0.000527784	0.0380141
ENSGALG00000006719	GNAZ	G protein subunit alpha z	214.551	1.09561	0.284459	0.000117361	0.0231974
ENSGALG00000004852	DNM1	dynamin 1	1679.43	1.00605	0.303805	0.000927921	0.0451108
ENSGALG00000004246	SLC6A4	solute carrier family 6 member 4	94.6453	1.00279	0.271624	0.000222627	0.0306817
ENSGALG00000008188	TRIM36	tripartite motif containing 36	33.8177	0.971969	0.279657	0.000509766	0.0380117
ENSGALG00000001968	SYT6	synaptotagmin 6	237.751	0.886615	0.214445	3.55786e-05	0.0127253
ENSGALG00000024047	MYCL	v-myc avian myelocytomatosis viral oncogene lung carcinoma derived homolog	79.6692	0.878882	0.219833	6.38933e-05	0.0181095
ENSGALG00000017169	ELMOD1	ELMO domain containing 1	2037.64	0.84211	0.205995	4.35074e-05	0.014208
ENSGALG00000023881	PLXDC1	plexin domain containing 1	95.0065	0.823892	0.21332	0.000112357	0.0228639
ENSGALG00000049411		dynein axonemal light intermediate chain 1	42.4908	0.81635	0.243708	0.000808968	0.0429411
ENSGALG00000005426	FREM1	FRAS1 related extracellular matrix 1	613.737	0.798439	0.244228	0.00107841	0.0484681
ENSGALG00000007483	LRIG1	leucine rich repeats and immunoglobulin like domains 1	342.731	0.772229	0.208071	0.000206135	0.0301145
ENSGALG00000029768	PTGDR	prostaglandin D2 receptor-like	149.369	0.758719	0.204723	0.000210493	0.0301145
ENSGALG00000016776	TBC1D8	TBC1 domain family member 8	597.85	0.744362	0.160916	3.73195e-06	0.00467178
ENSGALG00000039173	RGMA	repulsive guidance molecule family member a	359.634	0.688971	0.174632	7.97108e-05	0.0197157
ENSGALG00000013069	BPGM	bisphosphoglycerate mutase	1535.89	0.662406	0.157218	2.51677e-05	0.0105019
ENSGALG00000043240	ARPP21	cAMP regulated phosphoprotein 21	251.26	0.658166	0.188433	0.000477901	0.036847
ENSGALG00000000573	PER3	period circadian clock 3	683.567	0.647719	0.180715	0.000338102	0.0345344
ENSGALG00000042182	OXR1	oxidation resistance 1	2725.25	0.586914	0.165705	0.000397218	0.0353077
ENSGALG00000000529	LIMD2	LIM domain containing 2	574.24	0.586688	0.179464	0.00107886	0.0484681
ENSGALG00000038320	COLGALT2	collagen beta(1-O)galactosyltransferase 1	516.679	0.584296	0.156182	0.000183201	0.0295673
ENSGALG00000012407	LRP1B	LDL receptor related protein 1B	305.891	0.569977	0.147224	0.000108165	0.0228639
ENSGALG00000005331	GJC2	gap junction protein gamma 2	690.014	0.54866	0.166212	0.000963556	0.0463927
ENSGALG00000025950	PRKCA	protein kinase C alpha	2712.37	0.511838	0.0995749	2.74404e-07	0.000515262
ENSGALG00000012644	FOXD1	forkhead box D1	400.651	0.489173	0.129382	0.000156296	0.0266804
ENSGALG00000037521	PRCP	prolylcarboxypeptidase	3839.34	0.476479	0.130937	0.000273702	0.0309139
ENSGALG00000016471		5'-nucleotidase, cytosolic IB	1111.41	0.457366	0.105579	1.47769e-05	0.00829346
ENSGALG00000001093	TCF3	transcription factor 3	3793.8	0.45687	0.122374	0.000188926	0.0296299
ENSGALG00000004055	C7orf50	chromosome 14 C7orf50 homolog	326.881	0.450168	0.128886	0.00047806	0.036847
ENSGALG00000015215	MAPRE2	microtubule associated protein RP/EB family member 2	4930.11	0.432176	0.0986102	1.17232e-05	0.00765676
ENSGALG00000016348	SAT1	spermidine/spermine N1-acetyltransferase 1	5893.07	0.422549	0.106723	7.51721e-05	0.0191396
ENSGALG00000015247	GPR161	G protein-coupled receptor 161	318.302	0.41638	0.112649	0.000218813	0.0306817
ENSGALG00000005670	SLMAP	sarcolemma associated protein	4676.18	0.383348	0.111775	0.000604366	0.0394592
ENSGALG00000012575	TLE1	transducin like enhancer of split 1	737.624	0.368408	0.0980797	0.000172501	0.0281664
ENSGALG00000011870	HIF1A	hypoxia inducible factor 1 subunit alpha	8084.35	0.352284	0.104511	0.000749525	0.0417014
ENSGALG00000017208	AMOTL1	angiomotin like 1	878.021	0.350725	0.102818	0.000646987	0.039774
ENSGALG00000009796	RPS6KC1	ribosomal protein S6 kinase C1	1281.72	0.34389	0.0799885	1.7138e-05	0.00829346
ENSGALG00000037944	LNPK	lunapark, ER junction formation factor	617.629	0.31225	0.0953908	0.0010627	0.0482292
ENSGALG00000041140	HTRA1	HtrA serine peptidase 1	13688.3	0.294005	0.0747868	8.45074e-05	0.0198355
ENSGALG00000007767	DIS3L2	DIS3 like 3'-5' exoribonuclease 2	765.624	0.290297	0.0872335	0.000875289	0.0441476
ENSGALG00000001038	MAN1C1	mannosidase, alpha, class 1C, member 1	2365.04	0.2682	0.0730803	0.000242609	0.0307077
ENSGALG00000010127	GLO1	glyoxalase I	4375.26	0.264934	0.079011	0.000799024	0.0425636
ENSGALG00000011682	CNOT4	CCR4-NOT transcription complex subunit 4	1103.32	0.243572	0.055334	1.07328e-05	0.00765676
ENSGALG00000015415	HACE1	HECT domain and ankyrin repeat containing E3 ubiquitin protein ligase 1	1336.58	0.219953	0.0528196	3.1241e-05	0.0117325
ENSGALG00000014737	KIF2A	kinesin heavy chain member 2A	2616.6	0.217796	0.0659011	0.000950126	0.0458932
ENSGALG00000036001	SMAD2Z	SMAD family member 2-Z	1796.8	-0.146395	0.0428956	0.000642932	0.039774
ENSGALG00000008862	DNAJC10	DnaJ heat shock protein family (Hsp40) member C10	2715.23	-0.205032	0.055743	0.000234907	0.0307077
ENSGALG00000034340	ATP2C1	ATPase secretory pathway Ca2+ transporting 1	5385.56	-0.221289	0.0671152	0.000976701	0.0464304
ENSGALG00000000551	C26H6orf89	chromosome 26 C6orf89 homolog	1395.72	-0.221563	0.0659577	0.000781781	0.0422098
ENSGALG00000007659	HYOU1	hypoxia up-regulated 1	7232.66	-0.26579	0.0791884	0.000789572	0.0422098
ENSGALG00000020488		chromosome 11 open reading frame 24	1162.16	-0.267792	0.0779926	0.00059573	0.0392093
ENSGALG00000016898	TGDS	TDP-glucose 4,6-dehydratase	401.184	-0.276941	0.0735927	0.00016778	0.0276966
ENSGALG00000002131	NPRL2	NPR2-like, GATOR1 complex subunit	945.333	-0.278287	0.0757871	0.000240705	0.0307077
ENSGALG00000008348	PDIA3	protein disulfide isomerase family A member 3	16818.3	-0.281197	0.0787081	0.000353379	0.0345344
ENSGALG00000008651	APMAP	adipocyte plasma membrane associated protein	3538.3	-0.290514	0.0860801	0.000738363	0.0413869
ENSGALG00000016124	HADH	hydroxyacyl-CoA dehydrogenase	2735.41	-0.294846	0.0805516	0.000251876	0.0309139
ENSGALG00000007685	BCL9L	B-cell CLL/lymphoma 9-like	1586.04	-0.296558	0.0861783	0.000579119	0.0391712
ENSGALG00000009433	BAG3	BCL2 associated athanogene 3	1621.73	-0.300463	0.0878877	0.000629165	0.039774
ENSGALG00000007522		ATP binding cassette subfamily C member 3	4105.49	-0.319956	0.0943008	0.000691498	0.0401944
ENSGALG00000027630	NPR2	natriuretic peptide receptor 2	2084.72	-0.322667	0.0942643	0.000619337	0.039774
ENSGALG00000015105	PSIP1	PC4 and SFRS1 interacting protein 1	1807.2	-0.332619	0.0999309	0.000873196	0.0441476
ENSGALG00000017142	PSPC1	paraspeckle component 1	2136.15	-0.346887	0.100581	0.000562988	0.0386174
ENSGALG00000029834	AIF1L	allograft inflammatory factor 1-like	7189.02	-0.34926	0.106088	0.000994175	0.0466229
ENSGALG00000033789	HSP90B1	heat shock protein 90 beta family member 1	25295.9	-0.350061	0.0969335	0.000304604	0.0333485
ENSGALG00000008551	CRELD2	cysteine rich with EGF like domains 2	1306.52	-0.36241	0.0987694	0.000243258	0.0307077
ENSGALG00000002963	PID1	phosphotyrosine interaction domain containing 1	5093.6	-0.366188	0.104285	0.000445745	0.0367911
ENSGALG00000005992	PDE8A	phosphodiesterase 8A	1435.61	-0.385956	0.0838783	4.19691e-06	0.00484969
ENSGALG00000031896	GSE1	Gse1 coiled-coil protein	1393.14	-0.386393	0.118436	0.00110444	0.0490855
ENSGALG00000015683	GNG10	G protein subunit gamma 10	2417.5	-0.405921	0.113902	0.000365545	0.0349759
ENSGALG00000003015	SERPINF1	serpin family F member 1	2517.57	-0.411208	0.106334	0.000110121	0.0228639
ENSGALG00000026153	FOXO6	forkhead box O6	748.878	-0.412906	0.125476	0.000999373	0.0466229
ENSGALG00000009530	PDZRN4	PDZ domain containing ring finger 4	854.42	-0.422802	0.116619	0.000288403	0.0320917
ENSGALG00000007267	MVD	mevalonate diphosphate decarboxylase	531.938	-0.425247	0.127347	0.000839992	0.0433621
ENSGALG00000000681	PAK1	p21 (RAC1) activated kinase 1	2015.98	-0.432644	0.124693	0.000521077	0.0380141
ENSGALG00000007409	SCN4B	sodium voltage-gated channel beta subunit 4	320.597	-0.44621	0.115429	0.000110782	0.0228639
ENSGALG00000016059	ETS2	ETS proto-oncogene 2, transcription factor	2825.91	-0.44995	0.136707	0.000997048	0.0466229
ENSGALG00000030342	SARNP	SAP domain containing ribonucleoprotein	3562.67	-0.458097	0.1203	0.000140127	0.0250595
ENSGALG00000013785	GNAL	G protein subunit alpha L	1102.38	-0.483024	0.142831	0.000720139	0.0412898
ENSGALG00000001595	PHF19	PHD finger protein 19	281.054	-0.502529	0.127409	8.00597e-05	0.0197157
ENSGALG00000010468			115.235	-0.509122	0.150837	0.000737334	0.0413869
ENSGALG00000000151	ADAMTS19	ADAM metallopeptidase with thrombospondin type 1 motif, 19	412.897	-0.514228	0.145853	0.000422433	0.0360556
ENSGALG00000004070	MICALL2	MICAL like 2	1718.23	-0.547616	0.127253	1.6822e-05	0.00829346
ENSGALG00000002599	ARHGEF39	rho guanine nucleotide exchange factor 39	183.295	-0.556725	0.167349	0.000878721	0.0441476
ENSGALG00000017242	FZD4	frizzled class receptor 4	10810.6	-0.565795	0.115729	1.01375e-06	0.0016016
ENSGALG00000053764	CYYR1	cysteine and tyrosine rich 1	184.271	-0.566621	0.154382	0.000242312	0.0307077
ENSGALG00000015412	ARL13B	ADP ribosylation factor like GTPase 13B	833.049	-0.570881	0.127298	7.30442e-06	0.00731513
ENSGALG00000034284	SLC4A2	solute carrier family 4 member 2	4764.12	-0.57651	0.129889	9.06003e-06	0.00765676
ENSGALG00000025937	FXYD6	FXYD domain containing ion transport regulator 6	5377.27	-0.583941	0.120635	1.29465e-06	0.00176803
ENSGALG00000035419	CDON	cell adhesion associated, oncogene regulated	956.35	-0.596959	0.175392	0.000665089	0.0398046
ENSGALG00000002081	MMP28	matrix metallopeptidase 28	1004.17	-0.597235	0.154133	0.000106711	0.0228639
ENSGALG00000054150	GPR27	G protein-coupled receptor 173	587.674	-0.607788	0.148128	4.07584e-05	0.0136061
ENSGALG00000041408			345.075	-0.615464	0.169094	0.000272883	0.0309139
ENSGALG00000011809	GRIN2B	glutamate ionotropic receptor NMDA type subunit 2B	652.395	-0.619371	0.173035	0.00034432	0.0345344
ENSGALG00000035282	IGF2	insulin like growth factor 2	2853.66	-0.630242	0.187177	0.000759656	0.0419542
ENSGALG00000003574	LPCAT2	lysophosphatidylcholine acyltransferase 2	1851.25	-0.632695	0.159733	7.46493e-05	0.0191396
ENSGALG00000036189	ANGPT2	angiopoietin 2	8832.18	-0.636157	0.146294	1.37078e-05	0.00823674
ENSGALG00000015708	FGFR3	fibroblast growth factor receptor 3	16638.7	-0.691948	0.170585	4.98493e-05	0.0152824
ENSGALG00000006104			687.107	-0.703439	0.17118	3.96753e-05	0.0135455
ENSGALG00000015115	MAMDC2	MAM domain containing 2	195.028	-0.703677	0.204766	0.000589315	0.0391712
ENSGALG00000028543	FGFR4	fibroblast growth factor receptor 4	810.073	-0.71141	0.158362	7.04606e-06	0.00731513
ENSGALG00000037525	FGFRL1	fibroblast growth factor receptor-like 1	3245.28	-0.743945	0.184459	5.5043e-05	0.0161751
ENSGALG00000006080	GPC4	glypican 4	12027.4	-0.744543	0.140005	1.04926e-07	0.000315238
ENSGALG00000054145			1649.87	-0.767703	0.174099	1.03576e-05	0.00765676
ENSGALG00000030377	MDFI	MyoD family inhibitor	47.5398	-0.881919	0.269964	0.00108768	0.0486146
ENSGALG00000008365	CHRM4	Gallus gallus cholinergic receptor muscarinic 4 (CHRM4), mRNA.	634.881	-0.916175	0.21744	2.51496e-05	0.0105019
ENSGALG00000037611		myosin IIIA-like	377.701	-0.917513	0.22501	4.54923e-05	0.0145401
ENSGALG00000054262	ITPRID1	coiled-coil domain containing 129	139.404	-0.94485	0.285847	0.000948272	0.0458932
ENSGALG00000023626	NTN1	netrin 1	617.646	-0.955135	0.285768	0.00083075	0.0433317
ENSGALG00000035317	ID3	inhibitor of DNA binding 3, HLH protein	5116.17	-0.991868	0.246176	5.59916e-05	0.0161751
ENSGALG00000035016	ID2	inhibitor of DNA binding 2, HLH protein	9138.68	-1.02136	0.234563	1.33494e-05	0.00823674
ENSGALG00000001371	HS3ST3A1	heparan sulfate-glucosamine 3-sulfotransferase 3B1	83.7228	-1.03287	0.294387	0.000450574	0.036847
ENSGALG00000036806	GDF11	growth differentiation factor 11	1355.1	-1.09739	0.289891	0.00015337	0.0264818
ENSGALG00000003560	SLC6A2	solute carrier family 6 member 2	2018.62	-1.11026	0.264837	2.76224e-05	0.0109261
ENSGALG00000047567			1011.23	-1.11068	0.305202	0.000273524	0.0309139
ENSGALG00000011275	DEPDC1	DEP domain containing 1	312.731	-1.14932	0.28221	4.64972e-05	0.0145517
ENSGALG00000007174	TNFSF15	tumor necrosis factor superfamily member 15	181.733	-1.17786	0.344593	0.000630553	0.039774
ENSGALG00000033083	ATOH8	atonal bHLH transcription factor 8	291.502	-1.19445	0.278392	1.7825e-05	0.00829346
ENSGALG00000000044	WFIKKN1	WAP, follistatin/kazal, immunoglobulin, kunitz and netrin domain containing 1	89.4144	-1.61016	0.476291	0.000723239	0.0413099
ENSGALG00000033535	RGS16	regulator of G-protein signaling 16	6650.61	-1.71191	0.5221	0.00104213	0.0478152
ENSGALG00000034504			19.0072	-1.77406	0.401832	1.01049e-05	0.00765676
ENSGALG00000004127		c-X-C chemokine receptor type 3-like	11.7609	-1.86236	0.544896	0.00063126	0.039774
ENSGALG00000004778	SLC47A2	solute carrier family 47 member 2	18.9694	-1.8897	0.573584	0.000985829	0.0465696
ENSGALG00000016698	SHOX	short stature homeobox	10.4664	-1.90796	0.52285	0.0002631	0.0309139
ENSGALG00000009963	LYZ	lysozyme (renal amyloidosis)	94.7035	-1.9983	0.573746	0.000496012	0.0374427
ENSGALG00000027973	CATHL1	cathelicidin-1	84.9415	-3.06269	0.839979	0.000266201	0.0309139
ENSGALG00000047285	BD7	avian beta-defensin 7	73.3043	-3.9918	1.18904	0.000787469	0.0422098
ENSGALG00000019696	CATHL2	cathelicidin antimicrobial peptide	55.6854	-4.33895	1.23208	0.000428872	0.0361939
ENSGALG00000016669	DEFB4A	defensin beta 4A	55.9748	-4.37391	1.17377	0.000194243	0.0297746
ENSGALG00000022815	AvBD1	avian beta-defensin 1	98.3294	-4.7104	1.09761	1.77461e-05	0.00829346
ENSGALG00000006323	LECT2	leukocyte cell derived chemotaxin 2	360.357	-4.91545	1.10577	8.7781e-06	0.00765676
ENSGALG00000004804		transglutaminase 3	26.5275	-5.31088	1.38561	0.000126648	0.0237814
ENSGALG00000049118			3.71637	-15.637	2.58567	1.47048e-09	5.52238e-06
ENSGALG00000049186			12.344	-16.6587	2.14163	7.33629e-15	1.10206e-10

## Sheet: ZT16_occl_v_open_choroid
ensembl_gene_id	gene_name	description	baseMean	log2FoldChange	lfcSE	p-value	p-adj
ENSGALG00000001490	KCNJ13	Potassium inwardly rectifying channel subfamily J member 13	370.733	1.79359	0.430338	3.07486e-05	0.40253
ENSGALG00000033677	AHCY	adenosylhomocysteinase	1775.08	0.426189	0.106694	6.48369e-05	0.40253
ENSGALG00000030420	ECEL1	endothelin converting enzyme like 1	116.331	3.22869	0.821513	8.48851e-05	0.40253
ENSGALG00000014228	SMC1B	structural maintenance of chromosomes 1B	13.6883	2.82444	0.724496	9.67969e-05	0.40253
		none of these are significant, and all other genes are even less significant

## Sheet: ZT20_occl_v_open_choroid
ensembl_gene_id	gene_name	description	baseMean	log2FoldChange	lfcSE	p-value	p-adj
ENSGALG00000016199	CRYAA	crystallin alpha A	9.39348	-5.75399	1.1939	1.43919e-06	0.0239395
