# Supplementary material for: Diurnal gene expression patterns in retina and choroid distinguish myopia progression from myopia onset
Source: PLoS One. 2024 Jul 19;19(7):e0307091. doi: 10.1371/journal.pone.0307091 (PMC11259283; doi:10.1371/journal.pone.0307091)
Supplement: S3 Table — A. Comparisons of occluded to open eyes over time during myopia progression, retina. The gene expression levels in occluded vs. contralateral open eyes over time in retina are provided for genes with between-eye differences meeting the criterion of p-adj<0.05, sorted by log2 fold-change. ZT, Zeitgeber time of tissue sampling, in hours. overall, retinal genes that differed statistically between occluded vs. contralateral open eyes over the entire day, identified by assessing all replicates at all time points simultaneously (see text, Table 2). lfcSE, standard error of the log2 fold-change. p-adj, p-value corrected for the false discovery rate (FDR) with the Benjamini-Hochberg method. B. Comparisons of occluded to open eyes over time during myopia progression, choroid. The gene expression levels in occluded vs. contralateral open eyes over time in choroid are provided for genes with between-eye differences meeting the criterion of p-adj<0.05, sorted by log2 fold-change. ZT, Zeitgeber time of tissue sampling, in hours. overall, retinal genes that differed statistically between occluded vs. contralateral open eyes over the entire day, identified by assessing all replicates at all time points simultaneously (see text, Table 2). lfcSE, standard error of the log2 fold-change. p-adj, p-value corrected for the false discovery rate (FDR) with the Benjamini-Hochberg method. (ZIP) [file pone.0307091.s004.zip › S3A Table. Occluded vs. open eyes over time, retina.xlsx]

## Sheet: overall_occl_v_open_retina
ensembl_gene_id	gene_name	description	baseMean	log2FoldChange	lfcSE	p-value	p-adj
ENSGALG00000016052	VPS26C	DSCR3 arrestin fold containing	1200.4	0.243846	0.0576781	2.36084e-05	0.0326314
ENSGALG00000013725	LONRF1	LON peptidase N-terminal domain and ring finger 1	687.547	-0.281315	0.0682374	3.74637e-05	0.0373
ENSGALG00000031475	MAFG	MAF bZIP transcription factor G	460.37	-0.337445	0.0618572	4.89096e-08	0.000200061
ENSGALG00000048923	CBARP	CACN beta subunit associated regulatory protein	1308.81	-0.375921	0.091788	4.21199e-05	0.0383773
ENSGALG00000003243	RAD54L2	RAD54-like 2 (S. cerevisiae)	3520.17	-0.418788	0.0999966	2.81393e-05	0.0326314
ENSGALG00000005768	ETV5	ETS variant 5	2012.21	-0.427494	0.0723897	3.51674e-09	3.43209e-05
ENSGALG00000000067	SPR	sepiapterin reductase (7,8-dihydrobiopterin:NADP+ oxidoreductase)	316.656	-0.427944	0.103889	3.80135e-05	0.0373
ENSGALG00000012277	MAFF	MAF bZIP transcription factor F	861.239	-0.436952	0.093203	2.75649e-06	0.00541786
ENSGALG00000034020	RHOBTB2	Rho-related BTB domain containing 2	1471.17	-0.440749	0.0755363	5.38113e-09	3.43209e-05
ENSGALG00000014963		dermatan sulfate epimerase	258.833	-0.442222	0.0953927	3.55548e-06	0.00566922
ENSGALG00000033150	MIDN	midnolin	555.204	-0.510006	0.0942566	6.27347e-08	0.000200061
ENSGALG00000011419	DUSP4	dual specificity phosphatase 4	149.598	-0.780256	0.166983	2.97311e-06	0.00541786
ENSGALG00000010001	EGLN3	egl-9 family hypoxia inducible factor 3	205.072	-0.785458	0.187416	2.77736e-05	0.0326314
ENSGALG00000033012	SPRY4	sprouty RTK signaling antagonist 4	102.184	-1.00952	0.193868	1.9164e-07	0.000488911

## Sheet: ZT00_occl_v_open_retina
ensembl_gene_id	gene_name	description	baseMean	log2FoldChange	lfcSE	p-value	p-adj
ENSGALG00000008805	LMOD2	leiomodin 2	2.35263	17.3706	3.36404	2.42214e-07	0.000606705
ENSGALG00000016052	VPS26C	DSCR3 arrestin fold containing	1200.4	0.243958	0.0577055	2.36161e-05	0.0295772
ENSGALG00000013725	LONRF1	LON peptidase N-terminal domain and ring finger 1	687.547	-0.281134	0.0683564	3.9093e-05	0.0391686
ENSGALG00000031475	MAFG	MAF bZIP transcription factor G	460.37	-0.337914	0.0609047	2.88554e-08	0.000144556
ENSGALG00000048923	CBARP	CACN beta subunit associated regulatory protein	1308.81	-0.376105	0.0920464	4.38805e-05	0.0412175
ENSGALG00000003243	RAD54L2	RAD54-like 2 (S. cerevisiae)	3520.17	-0.418602	0.0983194	2.06657e-05	0.0282349
ENSGALG00000005768	ETV5	ETS variant 5	2012.21	-0.427365	0.0724995	3.75288e-09	3.11691e-05
ENSGALG00000000067	SPR	sepiapterin reductase (7,8-dihydrobiopterin:NADP+ oxidoreductase)	316.656	-0.429741	0.102896	2.9609e-05	0.0321793
ENSGALG00000012277	MAFF	MAF bZIP transcription factor F	861.239	-0.436906	0.0935546	3.01105e-06	0.00565664
ENSGALG00000014963		dermatan sulfate epimerase	258.833	-0.43998	0.0937949	2.72034e-06	0.00565664
ENSGALG00000034020	RHOBTB2	Rho-related BTB domain containing 2	1471.17	-0.440734	0.074978	4.14787e-09	3.11691e-05
ENSGALG00000033150	MIDN	midnolin	555.204	-0.510025	0.094666	7.13958e-08	0.000268252
ENSGALG00000014681	PCSK1	proprotein convertase subtilisin/kexin type 1	366.828	-0.550486	0.128227	1.76238e-05	0.0264868
ENSGALG00000011419	DUSP4	dual specificity phosphatase 4	149.598	-0.780134	0.168141	3.48832e-06	0.00582511
ENSGALG00000010001	EGLN3	egl-9 family hypoxia inducible factor 3	205.072	-0.785743	0.188263	2.99761e-05	0.0321793
ENSGALG00000033012	SPRY4	sprouty RTK signaling antagonist 4	102.184	-1.01127	0.19504	2.16085e-07	0.000606705

## Sheet: ZT04_occl_v_open_retina
ensembl_gene_id	gene_name	description	baseMean	log2FoldChange	lfcSE	p-value	p-adj
ENSGALG00000009603		prolactin-like protein	10.7969	3.10552	0.8003	0.000104267	0.0196512
ENSGALG00000019026		oxytocin/neurophysin I prepropeptide	22.7187	1.0921	0.30648	0.000366125	0.0493754
ENSGALG00000005046	SHMT1	serine hydroxymethyltransferase 1 (soluble)	23.4484	0.866894	0.242727	0.000354983	0.0487707
ENSGALG00000003114	NOG	noggin	241.821	0.706044	0.178011	7.30011e-05	0.0156741
ENSGALG00000042030	P4HA3	prolyl 4-hydroxylase subunit alpha 3	371.983	0.613737	0.148683	3.66198e-05	0.0100655
ENSGALG00000003655	GAS2	growth arrest specific 2	164.881	0.604543	0.134083	6.52235e-06	0.0024189
ENSGALG00000021552	RASL10A	RAS-like, family 10, member A	1612.14	0.580924	0.0954107	1.13854e-09	1.23858e-06
ENSGALG00000010929	SPARCL1	SPARC like 1	3982.91	0.563451	0.144794	9.96651e-05	0.0191333
ENSGALG00000023933	G0S2	G0/G1 switch 2	1380.5	0.54287	0.152117	0.000358652	0.0487707
ENSGALG00000007493	NSDHL	NAD(P) dependent steroid dehydrogenase-like	400.548	0.494862	0.122716	5.51695e-05	0.0130472
ENSGALG00000043532	SBSPON	chromosome 2 open reading frame, human C8orf84	782.647	0.437797	0.115905	0.000158595	0.0278274
ENSGALG00000009052	LBH	limb bud and heart development	15398	0.376554	0.0810174	3.35467e-06	0.00133516
ENSGALG00000031866		protein NDNF-like	2711.42	0.366542	0.0642115	1.14074e-08	9.79717e-06
ENSGALG00000050750	NRN1L	neuritin 1 like	1291.06	0.346598	0.0929778	0.000193201	0.031845
ENSGALG00000028880	FDPS	farnesyl diphosphate synthase	2343.94	0.304316	0.0807517	0.000164209	0.028506
ENSGALG00000054131	TAL2	T-cell acute lymphocytic leukemia 2	1030.61	0.297782	0.0692833	1.72322e-05	0.00540761
ENSGALG00000004814		rhophilin Rho GTPase binding protein 2	1658.89	0.294024	0.0706833	3.18611e-05	0.00912122
ENSGALG00000036964			2088.7	0.289071	0.0711004	4.78948e-05	0.0120238
ENSGALG00000009560	MSMO1	methylsterol monooxygenase 1	2944.7	0.286093	0.0773827	0.00021806	0.0335689
ENSGALG00000006198	LSS	lanosterol synthase	1128.14	0.273304	0.070708	0.000110977	0.0205787
ENSGALG00000004878			1668.22	0.27243	0.0513851	1.14701e-07	6.93216e-05
ENSGALG00000029921	CSRP2	cysteine and glycine rich protein 2	6735.2	0.255863	0.0707758	0.000300203	0.0433515
ENSGALG00000009845	GJD2	gap junction protein delta 2	2057.92	0.247961	0.0662426	0.00018167	0.0307242
ENSGALG00000015287	LNP1	leukemia NUP98 fusion partner 1	4196.87	0.226615	0.056864	6.74214e-05	0.0148673
ENSGALG00000036527	SYBU	syntabulin	6668.75	0.177685	0.0406247	1.22096e-05	0.00423905
ENSGALG00000031381	VAMP4	vesicle associated membrane protein 4	1987.31	0.169998	0.0459389	0.000215157	0.0334374
ENSGALG00000002304	ADPRHL2	ADP-ribosylhydrolase like 2	1999.89	0.164226	0.039182	2.77264e-05	0.00807927
ENSGALG00000006872	PISD	phosphatidylserine decarboxylase	1596.85	0.160232	0.0440668	0.000276781	0.0410592
ENSGALG00000005525	SRSF1	serine and arginine rich splicing factor 1	8876	0.138684	0.0350784	7.70026e-05	0.0163186
ENSGALG00000001816	MAGI3	membrane associated guanylate kinase, WW and PDZ domain containing 3	10628.1	-0.207821	0.0574217	0.000295514	0.0430553
ENSGALG00000028203	SPRED1	sprouty related EVH1 domain containing 1	1612.47	-0.238562	0.0664496	0.00033053	0.0469008
ENSGALG00000010854		histone deacetylase 9	2521.85	-0.265137	0.0674506	8.4653e-05	0.0172671
ENSGALG00000006237	PKN2	protein kinase N2	2854.14	-0.275132	0.0666923	3.701e-05	0.0100655
ENSGALG00000005061	PPM1E	protein phosphatase, Mg2+/Mn2+ dependent 1E	1726.74	-0.290851	0.0801384	0.000284134	0.0417703
ENSGALG00000012662	NUAK1	NUAK family kinase 1	588.428	-0.303605	0.075467	5.74575e-05	0.0133942
ENSGALG00000010889	HOOK1	hook microtubule tethering protein 1	1635.72	-0.307014	0.0851637	0.000312164	0.0446832
ENSGALG00000013100	GRB10	growth factor receptor bound protein 10	833.917	-0.328459	0.0837106	8.71845e-05	0.0173497
ENSGALG00000037778	NAB1	NGFI-A binding protein 1	525.185	-0.351543	0.0919064	0.000130765	0.0239756
ENSGALG00000038775	SPON1	spondin 1	2964.11	-0.419999	0.103852	5.25018e-05	0.0127869
ENSGALG00000026005	DIO2	deiodinase, iodothyronine type II	2334.19	-0.423196	0.0969641	1.27436e-05	0.00433228
ENSGALG00000012277	MAFF	MAF bZIP transcription factor F	861.239	-0.437535	0.0933342	2.76112e-06	0.00115528
ENSGALG00000031450	MYO7A	myosin VIIA	3409.59	-0.443394	0.117117	0.000153143	0.0271628
ENSGALG00000035028	NAB2	NGFI-A binding protein 2	924.305	-0.468539	0.126226	0.000205704	0.0329086
ENSGALG00000030719	CLMN	calmin	1298.59	-0.481781	0.116486	3.53477e-05	0.0099449
ENSGALG00000016377	PXDN	peroxidasin	278.967	-0.492213	0.120125	4.17639e-05	0.0108219
ENSGALG00000007157	TENT5D	family with sequence similarity 46 member D	99.4221	-0.493727	0.132738	0.000199568	0.032243
ENSGALG00000027365	HIVEP3	human immunodeficiency virus type I enhancer binding protein 3	1341.55	-0.506651	0.128514	8.06722e-05	0.0166634
ENSGALG00000011630	GLI2	GLI family zinc finger 2	317.435	-0.51736	0.133365	0.000104771	0.0196512
ENSGALG00000005011		SHC adaptor protein 4	733.057	-0.53636	0.0847869	2.51636e-10	4.1062e-07
ENSGALG00000003521	TPM1	tropomyosin 1 (alpha)	1846.13	-0.543061	0.142659	0.000140828	0.0255336
ENSGALG00000048077			107.964	-0.59236	0.151686	9.41589e-05	0.0185119
ENSGALG00000014681	PCSK1	proprotein convertase subtilisin/kexin type 1	366.828	-0.607588	0.129493	2.70462e-06	0.00115528
ENSGALG00000008014	CEBPB	CCAAT/enhancer binding protein beta	102.957	-0.655499	0.175285	0.000184299	0.0307242
ENSGALG00000006992	MMP9	matrix metallopeptidase 9	55.8162	-0.676905	0.156556	1.53424e-05	0.00510932
ENSGALG00000010001	EGLN3	egl-9 family hypoxia inducible factor 3	205.072	-0.684686	0.183989	0.00019817	0.032243
ENSGALG00000013143	PDE3A	phosphodiesterase 3A	327.34	-0.696527	0.190969	0.000264987	0.0396702
ENSGALG00000016364	ALKAL2	family with sequence similarity 150 member B	62.4762	-0.703474	0.175093	5.87662e-05	0.0135063
ENSGALG00000011537	PDE10A	phosphodiesterase 10A	178.63	-0.741886	0.183207	5.13424e-05	0.012694
ENSGALG00000042374	PDE11A	phosphodiesterase 11A	95.4385	-0.791962	0.183781	1.63794e-05	0.00524077
ENSGALG00000011419	DUSP4	dual specificity phosphatase 4	149.598	-0.799101	0.167067	1.72609e-06	0.000804751
ENSGALG00000032681		synaptotagmin like 2	73.0102	-0.825364	0.202052	4.4092e-05	0.0112421
ENSGALG00000013604	VIP	vasoactive intestinal peptide	309.3	-0.835514	0.186075	7.11526e-06	0.00258015
ENSGALG00000039216	COL6A2	collagen type VI alpha 2 chain	342.107	-0.839936	0.224217	0.000179619	0.0307242
ENSGALG00000002563	TPM4	tropomyosin 4	60.2327	-0.854371	0.211778	5.47686e-05	0.0130472
ENSGALG00000007222	UTS2B	urotensin 2B	90.8557	-0.855533	0.183686	3.19956e-06	0.00130526
ENSGALG00000032534		obscurin, cytoskeletal calmodulin and titin-interacting RhoGEF	149.256	-1.06996	0.26976	7.29791e-05	0.0156741
ENSGALG00000001926	HSPB1	heat shock protein family B (small) member 1	49.7168	-1.20627	0.337958	0.00035796	0.0487707
ENSGALG00000010614	SLC25A4	solute carrier family 25 member 4	412.523	-1.29923	0.333625	9.84843e-05	0.0191318
ENSGALG00000026553		cardiomyopathy associated 5	167.731	-1.40521	0.282619	6.62329e-07	0.000348641
ENSGALG00000014847	MYOM1	myomesin 1	101.285	-1.5134	0.308103	9.01541e-07	0.000445799
ENSGALG00000011306	DES	desmin	81.1394	-1.74913	0.366157	1.77929e-06	0.000806514
ENSGALG00000005226	MYOZ1	myozenin 1	13.8232	-1.87343	0.455754	3.94591e-05	0.0105556
ENSGALG00000016127			6.90159	-1.94288	0.519582	0.000184519	0.0307242
ENSGALG00000037744	CACNA1S	calcium voltage-gated channel subunit alpha1 S	66.0377	-1.96509	0.398155	7.99522e-07	0.000407706
ENSGALG00000001977	LDB3	LIM domain binding 3	66.8308	-2.01667	0.372923	6.38273e-08	4.52841e-05
ENSGALG00000015018	CASQ2	calsequestrin 2	147.243	-2.05891	0.405407	3.80203e-07	0.000221577
ENSGALG00000034427	SCN4A	sodium voltage-gated channel alpha subunit 4	11.0595	-2.14907	0.544587	7.93895e-05	0.0166087
ENSGALG00000034119		collagen type XV alpha 1 chain	18.111	-2.19114	0.508131	1.61667e-05	0.00524077
ENSGALG00000038884	SRL	sarcalumenin	42.3147	-2.22011	0.457945	1.24723e-06	0.000598596
ENSGALG00000035960		myosin-7-like 2	107.712	-2.3059	0.542039	2.09868e-05	0.00634189
ENSGALG00000029203	TNNT1	troponin T1, slow skeletal type	38.8744	-2.65062	0.483575	4.22184e-08	3.13145e-05
ENSGALG00000006190	FHL1	four and a half LIM domains 1	15.1178	-2.73894	0.722678	0.000150656	0.0270154
ENSGALG00000037864	MYH1A	myosin, heavy chain 1A, skeletal muscle (similar to human myosin, heavy chain 1, skeletal muscle, adult)	11.7932	-2.76152	0.752137	0.000241067	0.0364234
ENSGALG00000042257	MYH1F	myosin, heavy chain 1F, skeletal muscle (similar to human myosin, heavy chain 1, skeletal muscle, adult)	46.0869	-2.81454	0.70418	6.41746e-05	0.0143452
ENSGALG00000008148	MYBPC3	myosin binding protein C, cardiac	58.7741	-2.95905	0.477183	5.60781e-10	7.03909e-07
ENSGALG00000000313	TNNI1	troponin I type 1 (skeletal, slow)	31.6449	-2.99423	0.560563	9.2201e-08	6.01815e-05
ENSGALG00000039458	GDF8	myostatin	4.7472	-3.0611	0.829356	0.000223433	0.0340746
ENSGALG00000023772	HSPB7	heat shock protein family B (small) member 7	6.53004	-3.25063	0.720614	6.45493e-06	0.0024189
ENSGALG00000041327	TRIM55	tripartite motif containing 55	5.41954	-3.26509	0.796867	4.17809e-05	0.0108219
ENSGALG00000002082	AMPD1	adenosine monophosphate deaminase 1	6.56238	-3.27037	0.771652	2.25377e-05	0.00668672
ENSGALG00000009844	ACTC1	actin alpha cardiac muscle 1	179.369	-3.27346	0.576307	1.34643e-08	1.09855e-05
ENSGALG00000028612		myosin, heavy chain 1G, skeletal muscle (similar to human myosin, heavy chain 1, skeletal muscle, adult)	30.291	-3.34186	0.702138	1.94029e-06	0.000855722
ENSGALG00000005448	MYL3	myosin, light chain 3, alkali; ventricular, skeletal, slow	21.9501	-3.64458	0.58294	4.0505e-10	5.508e-07
ENSGALG00000030985	MYH7B	myosin, heavy chain 7B, cardiac muscle, beta	18.038	-3.97322	0.680928	5.37893e-09	4.8763e-06
ENSGALG00000006591	TNNI2	troponin I2, fast skeletal type	55.0972	-4.15613	0.614145	1.31166e-11	2.67546e-08
ENSGALG00000016309	KLHL31	kelch like family member 31	4.29164	-4.15853	0.936197	8.91531e-06	0.00316261
ENSGALG00000026875		PPARGC1 and ESRR induced regulator, muscle 1	4.17492	-4.30707	1.0972	8.655e-05	0.0173497
ENSGALG00000033700	CA3A	carbonic anhydrase 3A	3.21931	-4.3094	1.0768	6.27993e-05	0.0142328
ENSGALG00000031826	MYOT	myotilin	13.752	-4.39784	0.878967	5.63223e-07	0.000306356
ENSGALG00000054033			52.9147	-4.40862	0.702191	3.4211e-10	5.07505e-07
ENSGALG00000011086	ACTA1	actin alpha 1, skeletal muscle	237.459	-4.54979	0.572368	1.87932e-15	3.06667e-11
ENSGALG00000027742		kelch like family member 33	19.952	-4.65721	0.779846	2.34416e-09	2.33728e-06
ENSGALG00000006572	TNNT3	troponin T3, fast skeletal type	123.255	-4.98875	0.663933	5.73754e-14	4.68126e-10
ENSGALG00000008914	NRAP	nebulin-related anchoring protein	4.82468	-5.08779	1.42512	0.000356884	0.0487707
ENSGALG00000027771	CACNG1	calcium voltage-gated channel auxiliary subunit gamma 1	3.77281	-5.08859	1.37361	0.000211781	0.0332293
ENSGALG00000035594	MYH7	myosin, heavy chain 7, cardiac muscle, beta	61.6077	-5.30694	0.869585	1.042e-09	1.21452e-06
ENSGALG00000029606	MYH1E	myosin, heavy chain 1E, skeletal muscle (similar to human myosin, heavy chain 1, skeletal muscle, adult)	5.74288	-5.44972	1.4695	0.000208455	0.033025
ENSGALG00000015935	SMYD1	SET and MYND domain containing 1	10.2127	-5.76361	0.966115	2.43497e-09	2.33728e-06
ENSGALG00000029660			23.8846	-5.86417	1.10003	9.77298e-08	6.13367e-05
ENSGALG00000054951			55.0533	-5.96262	0.836468	1.01593e-12	5.52598e-09
ENSGALG00000001793	MYL10	myosin, light chain 10, regulatory	25.6432	-6.25159	1.16803	8.68746e-08	5.90675e-05
ENSGALG00000039977	MYH1B	Gallus gallus myosin, heavy chain 1G, skeletal muscle (similar to human myosin, heavy chain 1, skeletal muscle, adult) (MYH1G), mRNA.	50.8208	-6.37098	0.940117	1.22872e-11	2.67546e-08
ENSGALG00000041541			35.7689	-6.72721	0.949272	1.37349e-12	5.60317e-09
ENSGALG00000002907	MYL1	myosin, light chain 1, alkali; skeletal, fast	67.2463	-6.98752	1.02162	7.93802e-12	2.15888e-08
ENSGALG00000006835	TNNC2	troponin C2, fast skeletal type	55.8692	-6.99565	1.63846	1.95783e-05	0.0060279
ENSGALG00000015602	CKMT2	creatine kinase, mitochondrial 2	16.448	-7.08234	1.40652	4.76937e-07	0.000268368
ENSGALG00000048310			19.6447	-7.21336	1.29635	2.63128e-08	2.04463e-05
ENSGALG00000053246	OCM2	oncomodulin 2	27.1254	-7.22468	1.03149	2.48558e-12	8.11193e-09
ENSGALG00000052907			14.8712	-7.75166	2.16315	0.00033902	0.0476908
ENSGALG00000012541	MB	myoglobin	9.11951	-7.82096	1.69065	3.72803e-06	0.00144843
ENSGALG00000027323	MYH1D	myosin, heavy chain 1D, skeletal muscle (similar to human myosin, heavy chain 1, skeletal muscle, adult)	219.783	-9.25139	1.41692	6.61111e-11	1.19867e-07

## Sheet: ZT08_occl_v_open_retina
ensembl_gene_id	gene_name	description	baseMean	log2FoldChange	lfcSE	pvalue	padj
no genes

## Sheet: Z12_occl-v-open_retina
ensembl_gene_id	gene_name	description	baseMean	log2FoldChange	lfcSE	p-value	p-adj
ENSGALG00000005011		SHC adaptor protein 4	733.057	-0.443052	0.0846068	1.63557e-07	0.00136087
ENSGALG00000013604	VIP	vasoactive intestinal peptide	309.3	-0.82675	0.185513	8.32801e-06	0.0461955
ENSGALG00000008805	LMOD2	leiomodin 2	2.35263	-18.842	3.33576	1.6185e-08	0.000269335

## Sheet: ZT16_occl_v_open_retina
ensembl_gene_id	gene_name	description	baseMean	log2FoldChange	lfcSE	pvalue	padj
ENSGALG00000035945		fibulin 7	15.2768	2.75104	0.603356	5.12594e-06	0.0208434
ENSGALG00000044799	VSIG4	V-set and immunoglobulin domain containing 4	24.3885	2.22324	0.533535	3.08627e-05	0.0457834
ENSGALG00000023904	FIBIN	fin bud initiation factor homolog (zebrafish)	12.6475	2.14741	0.444026	1.32318e-06	0.0107959
ENSGALG00000036678	ETV4	ETS variant 4	179.111	1.37729	0.198284	3.75718e-12	6.13097e-08
ENSGALG00000035498	INPP5D	inositol polyphosphate-5-phosphatase D	98.0324	1.16508	0.259381	7.06328e-06	0.0208434
ENSGALG00000039895	EPHA2	EPH receptor A2	61.9813	1.09872	0.258145	2.07938e-05	0.0457834
ENSGALG00000012374	FRMD6	FERM domain containing 6	61.6966	0.940451	0.225629	3.07114e-05	0.0457834
ENSGALG00000043555	NPNT	nephronectin	118.912	0.755243	0.180274	2.79674e-05	0.0457834
ENSGALG00000036189	ANGPT2	angiopoietin 2	1989.62	0.604872	0.14378	2.5886e-05	0.0457834
ENSGALG00000016906	SPRY2	sprouty RTK signaling antagonist 2	510.82	0.477132	0.106637	7.66394e-06	0.0208434
ENSGALG00000008805	LMOD2	leiomodin 2	2.35263	-16.0266	3.39168	2.29806e-06	0.0124999

## Sheet: ZT20_occl_v_open_retina
ensembl_gene_id	gene_name	description	baseMean	log2FoldChange	lfcSE	p-value	p-adj
ENSGALG00000000302	TNNT2	troponin T2, cardiac type	9.61363	-25.9009	5.33747	1.21815e-06	0.0202712
