# Supplementary material for: Diurnal gene expression patterns in retina and choroid distinguish myopia progression from myopia onset
Source: PLoS One. 2024 Jul 19;19(7):e0307091. doi: 10.1371/journal.pone.0307091 (PMC11259283; doi:10.1371/journal.pone.0307091)
Supplement: S4 Table — A. Group assignments of occlVopen*time interactions in retina during myopia progression. The inter-eye gene expression differences that interacted with time (i.e., occlVopen*time interaction), meeting the broadened statistical criteria described in the Results text, along with their cluster (group) assignments are shown for retina. The genes are ranked by p-adj values. p-adj, p-value corrected for the false discovery rate (FDR) using the Benjamini-Hochberg method. cluster, see Fig 2 for the representation of the patterns of the clusters (i.e., groups) and the text for the method of determining the occlVopen*time interactions. B. Group assignments of occlVopen*time interactions in choroid during myopia progression. The inter-eye gene expression differences that interacted with time (i.e., occlVopen*time interaction), meeting the broadened statistical criteria described in the Results text, along with their cluster (group) assignments are shown for choroid. The genes are ranked by p-adj values. p-adj, p-value corrected for the false discovery rate (FDR) using the Benjamini-Hochberg method. cluster, see Fig 2 for the representation of the patterns of the clusters (i.e., groups) and the text for the method of determining the occlVopen*time interactions. (ZIP) [file pone.0307091.s005.zip]

Archive with 2 entries (2 files):
- S4B Table. Groups, occlVopen-time interaction, choroid.xlsx
- S4A Table. Groups, occlVopen-time interaction, retina.xlsx
