# Supplementary material for: Diurnal gene expression patterns in retina and choroid distinguish myopia progression from myopia onset
Source: PLoS One. 2024 Jul 19;19(7):e0307091. doi: 10.1371/journal.pone.0307091 (PMC11259283; doi:10.1371/journal.pone.0307091)
Supplement: S4 Table — A. Group assignments of occlVopen*time interactions in retina during myopia progression. The inter-eye gene expression differences that interacted with time (i.e., occlVopen*time interaction), meeting the broadened statistical criteria described in the Results text, along with their cluster (group) assignments are shown for retina. The genes are ranked by p-adj values. p-adj, p-value corrected for the false discovery rate (FDR) using the Benjamini-Hochberg method. cluster, see Fig 2 for the representation of the patterns of the clusters (i.e., groups) and the text for the method of determining the occlVopen*time interactions. B. Group assignments of occlVopen*time interactions in choroid during myopia progression. The inter-eye gene expression differences that interacted with time (i.e., occlVopen*time interaction), meeting the broadened statistical criteria described in the Results text, along with their cluster (group) assignments are shown for choroid. The genes are ranked by p-adj values. p-adj, p-value corrected for the false discovery rate (FDR) using the Benjamini-Hochberg method. cluster, see Fig 2 for the representation of the patterns of the clusters (i.e., groups) and the text for the method of determining the occlVopen*time interactions. (ZIP) [file pone.0307091.s005.zip › S4B Table. Groups, occlVopen-time interaction, choroid.xlsx]

## Sheet: cluster (group) assignment
ensemble_gene_id	cluster	gene_name	description	p-value	p-adj
ENSGALG00000025950	1	PRKCA	protein kinase C alpha	2.03217e-07	0.0033801
ENSGALG00000006080	2	GPC4	glypican 4	1.76972e-06	0.00981193
ENSGALG00000034284	3	SLC4A2	solute carrier family 4 member 2	1.3217e-06	0.00981193
ENSGALG00000028543	3	FGFR4	fibroblast growth factor receptor 4	3.37125e-06	0.0140185
ENSGALG00000034504	3			6.37022e-06	0.0211912
ENSGALG00000030546	4	CLEC19A	C-type lectin domain family 19 member A	7.77553e-06	0.0215551
ENSGALG00000008365	3	CHRM4	Gallus gallus cholinergic receptor muscarinic 4 (CHRM4), mRNA	2.0608e-05	0.0489675
ENSGALG00000015412	5	ARL13B	ADP ribosylation factor like GTPase 13B	3.94133e-05	0.0660629
ENSGALG00000025937	6	FXYD6	FXYD domain containing ion transport regulator 6	3.52211e-05	0.0660629
ENSGALG00000041140	7	HTRA1	HtrA serine peptidase 1	3.9718e-05	0.0660629
ENSGALG00000001595	2	PHF19	PHD finger protein 19	4.95428e-05	0.0749132
ENSGALG00000007333	10	UBAP1L	ubiquitin associated protein 1 like	0.000159956	0.184162
ENSGALG00000033083	5	ATOH8	atonal bHLH transcription factor 8	0.000166081	0.184162
ENSGALG00000000106	11	LRIF1	ligand dependent nuclear receptor interacting factor 1	0.000513195	0.32141
ENSGALG00000005138	12	KCTD10	potassium channel tetramerization domain containing 10	0.000344195	0.32141
ENSGALG00000005670	12	SLMAP	sarcolemma associated protein	0.000450159	0.32141
ENSGALG00000008862	2	DNAJC10	DnaJ heat shock protein family (Hsp40) member C10	0.00048721	0.32141
ENSGALG00000009383	10	SAMD7	sterile alpha motif domain containing 7	0.000501638	0.32141
ENSGALG00000011994	4	SYNPO2	synaptopodin 2	0.000541061	0.32141
ENSGALG00000014228	12	SMC1B	structural maintenance of chromosomes 1B	0.000422982	0.32141
ENSGALG00000019716	5	KRT40	keratin 40	0.000427312	0.32141
ENSGALG00000022815	6	AvBD1	avian beta-defensin 1	0.000478205	0.32141
ENSGALG00000035016	5	ID2	inhibitor of DNA binding 2, HLH protein	0.000377324	0.32141
ENSGALG00000036647	3	BCL7B	BCL tumor suppressor 7B	0.000533438	0.32141
ENSGALG00000054145	3			0.00037176	0.32141
ENSGALG00000011275	3	DEPDC1	DEP domain containing 1	0.000568504	0.326067
ENSGALG00000008551	2	CRELD2	cysteine rich with EGF like domains 2	0.000614179	0.340521
ENSGALG00000016348	7	SAT1	spermidine/spermine N1-acetyltransferase 1	0.000635512	0.340983
ENSGALG00000016199	4	CRYAA	crystallin alpha A	0.000767551	0.37549
ENSGALG00000049891	5	GPD1	glycerol-3-phosphate dehydrogenase 1	0.000765498	0.37549
ENSGALG00000009530	6	PDZRN4	PDZ domain containing ring finger 4	0.000801627	0.380956
ENSGALG00000006323	6	LECT2	leukocyte cell derived chemotaxin 2	0.000852788	0.394012
ENSGALG00000001968	11	SYT6	synaptotagmin 6	0.000907623	0.408013
ENSGALG00000004804	6		transglutaminase 3	0.000986447	0.431778
ENSGALG00000044146	10		purine nucleoside phosphorylase	0.00110066	0.469418
ENSGALG00000048223	3			0.00117487	0.48854
ENSGALG00000006190	14	FHL1	four and a half LIM domains 1	0.00128001	0.519277
ENSGALG00000035317	5	ID3	inhibitor of DNA binding 3, HLH protein	0.00132016	0.519965
ENSGALG00000047976	10	ASB16	ankyrin repeat and SOCS box containing 16	0.00134422	0.519965
ENSGALG00000007483	12	LRIG1	leucine rich repeats and immunoglobulin like domains 1	0.00147839	0.534566
ENSGALG00000010044	10	KCNMB4	potassium calcium-activated channel subfamily M regulatory beta subunit 4	0.00144975	0.534566
ENSGALG00000054150	5	GPR27	G protein-coupled receptor 173	0.00144447	0.534566
ENSGALG00000001955	10	AANAT	aralkylamine N-acetyltransferase	0.00154942	0.540377
ENSGALG00000016776	12	TBC1D8	TBC1 domain family member 8	0.00155944	0.540377
ENSGALG00000003179	4	ANGPTL7	angiopoietin like 7	0.00178694	0.558031
ENSGALG00000005285	5	TBX4	T-box 4	0.00183674	0.558031
ENSGALG00000017169	1	ELMOD1	ELMO domain containing 1	0.00187878	0.558031
ENSGALG00000027630	7	NPR2	natriuretic peptide receptor 2	0.00178705	0.558031
ENSGALG00000027973	6	CATHL1	cathelicidin-1	0.00185062	0.558031
ENSGALG00000031866	11		protein NDNF-like	0.00180488	0.558031
ENSGALG00000008348	2	PDIA3	protein disulfide isomerase family A member 3	0.00192986	0.559902
ENSGALG00000009796	11	RPS6KC1	ribosomal protein S6 kinase C1	0.00204128	0.559902
ENSGALG00000012260	5	LCT	lactase	0.00205339	0.559902
ENSGALG00000013640	1	MBP	myelin basic protein	0.0020393	0.559902
ENSGALG00000033204	5	PQLC2	PQ loop repeat containing 2	0.00198115	0.559902
ENSGALG00000039101	6	ASIP	agouti signaling protein	0.00226155	0.606715
ENSGALG00000017242	5	FZD4	frizzled class receptor 4	0.00233576	0.607042
ENSGALG00000043015	5	FOXS1	forkhead box S1	0.00232182	0.607042
ENSGALG00000033789	2	HSP90B1	heat shock protein 90 beta family member 1	0.00237381	0.607441
ENSGALG00000011682	10	CNOT4	CCR4-NOT transcription complex subunit 4	0.0024381	0.607934
ENSGALG00000015414	6	NSUN3	NOP2/Sun RNA methyltransferase family member 3	0.00244884	0.607934
ENSGALG00000015415	10	HACE1	HECT domain and ankyrin repeat containing E3 ubiquitin protein ligase 1	0.00251762	0.615817
ENSGALG00000024047	10	MYCL	v-myc avian myelocytomatosis viral oncogene lung carcinoma derived homolog	0.00263636	0.626437
ENSGALG00000050470	10	OPN1LW	opsin 1 (cone pigments), long-wave-sensitive (color blindness, protan)	0.00269548	0.631464
ENSGALG00000038223	10	WHRN	whirlin	0.0027383	0.632585
ENSGALG00000002599	6	ARHGEF39	rho guanine nucleotide exchange factor 39	0.00285772	0.642331
ENSGALG00000052452	3			0.00284157	0.642331
ENSGALG00000036806	5	GDF11	growth differentiation factor 11	0.00292644	0.642345
ENSGALG00000042606	10		protocadherin delta 1	0.00293502	0.642345
ENSGALG00000001490	7	KCNJ13	Potassium inwardly rectifying channel subfamily J member 13	0.00306024	0.64889
ENSGALG00000007184	10	FEZF2	FEZ family zinc finger 2	0.00308197	0.64889
ENSGALG00000000745	11	SLC26A9	solute carrier family 26 member 9	0.00321646	0.652439
ENSGALG00000012575	10	TLE1	transducin like enhancer of split 1	0.00315463	0.652439
ENSGALG00000027526	1	COL9A2	collagen type IX alpha 2 chain	0.0032165	0.652439
ENSGALG00000035441	10	POU4F1	POU class 4 homeobox 1	0.00335584	0.672503
ENSGALG00000051676	10	INA	internexin neuronal intermediate filament protein alpha	0.00365907	0.70769
ENSGALG00000014904	10	CLUL1	clusterin like 1	0.00373987	0.715003
ENSGALG00000004070	3	MICALL2	MICAL like 2	0.00392331	0.717768
ENSGALG00000006104	3			0.00392695	0.717768
ENSGALG00000012190	10	TMEM163	transmembrane protein 163	0.00389905	0.717768
ENSGALG00000016837	14		myosin XVI	0.00390107	0.717768
ENSGALG00000005584	7	GALNT18	polypeptide N-acetylgalactosaminyltransferase 18	0.00416383	0.72279
ENSGALG00000013069	1	BPGM	bisphosphoglycerate mutase	0.00419838	0.72279
ENSGALG00000014695	10	CLCN1	chloride voltage-gated channel 1	0.00425625	0.72279
ENSGALG00000016669	6	DEFB4A	defensin beta 4A	0.00408155	0.72279
ENSGALG00000037997	7			0.00423421	0.72279
ENSGALG00000038915	2	E2F5	E2F transcription factor 5	0.00399886	0.72279
ENSGALG00000039861	12	PLXNB2	plexin B2	0.00430206	0.72279
ENSGALG00000041408	5			0.00426146	0.72279
ENSGALG00000001235	10	ANKRD24	ankyrin repeat domain 24	0.00452416	0.727243
ENSGALG00000003193	10	CRABP-I	cellular retinoic acid binding protein 1	0.00448696	0.727243
ENSGALG00000008085	10	NEFH	neurofilament heavy polypeptide	0.00454718	0.727243
ENSGALG00000015692	14		DNA polymerase nu	0.00441483	0.727243
ENSGALG00000016898	2	TGDS	TDP-glucose 4,6-dehydratase	0.00442066	0.727243
ENSGALG00000030342	5	SARNP	SAP domain containing ribonucleoprotein	0.00461743	0.731444
ENSGALG00000008229	5	ALDH7A1	aldehyde dehydrogenase 7 family member A1	0.00467883	0.734178
ENSGALG00000001994	10	PRR35	proline rich 35	0.00487108	0.73929
ENSGALG00000002187	3	HSD17B4	hydroxysteroid 17-beta dehydrogenase 4	0.00488224	0.73929
ENSGALG00000007659	2	HYOU1	hypoxia up-regulated 1	0.00493364	0.73929
ENSGALG00000007685	5	BCL9L	B-cell CLL/lymphoma 9-like	0.00489147	0.73929
ENSGALG00000016522	10	PPEF1	protein phosphatase with EF-hand domain 1	0.00484749	0.73929
ENSGALG00000000151	3	ADAMTS19	ADAM metallopeptidase with thrombospondin type 1 motif, 19	0.0054176	0.747483
ENSGALG00000005046	2	SHMT1	serine hydroxymethyltransferase 1 (soluble)	0.00520394	0.747483
ENSGALG00000011269	4	EPYC	epiphycan	0.00528936	0.747483
ENSGALG00000019696	6	CATHL2	cathelicidin antimicrobial peptide	0.00527905	0.747483
ENSGALG00000028478	10	CELF3	CUGBP, Elav-like family member 3	0.00539034	0.747483
ENSGALG00000033535	5	RGS16	regulator of G-protein signaling 16	0.00542457	0.747483
ENSGALG00000041028	10	DPYSL5	dihydropyrimidinase-related protein 5-like	0.00531995	0.747483
ENSGALG00000049347	11			0.00543771	0.747483
ENSGALG00000001038	1	MAN1C1	mannosidase, alpha, class 1C, member 1	0.00559583	0.755076
ENSGALG00000015215	12	MAPRE2	microtubule associated protein RP/EB family member 2	0.00576533	0.755076
ENSGALG00000016698	3	SHOX	short stature homeobox	0.00557961	0.755076
ENSGALG00000023847	10		huntingtin associated protein 1	0.00565751	0.755076
ENSGALG00000023933	10	G0S2	G0/G1 switch 2	0.00573797	0.755076
ENSGALG00000055048	12			0.00569258	0.755076
ENSGALG00000005421	10		testis expressed 2-like	0.00597343	0.764087
ENSGALG00000043555	12	NPNT	nephronectin	0.00591896	0.764087
ENSGALG00000003034	10	SS2	somatostatin II	0.00621121	0.78266
ENSGALG00000010073	14	DDOST	dolichyl-diphosphooligosaccharide--protein glycosyltransferase non-catalytic subunit	0.00630949	0.783178
ENSGALG00000013605	11	CARMIL1	capping protein regulator and myosin 1 linker 1	0.00630587	0.783178
ENSGALG00000005323	10	DIRAS2	DIRAS family GTPase 2	0.00641278	0.78659
ENSGALG00000012923	10	CDH9	cadherin 9	0.00652615	0.78659
ENSGALG00000031896	3	GSE1	Gse1 coiled-coil protein	0.00649822	0.78659
ENSGALG00000000314	10	NEFL	neurofilament light	0.00718813	0.79098
ENSGALG00000001000	2	HSPA5	heat shock 70kDa protein 5 (glucose-regulated protein, 78kDa)	0.00697858	0.79098
ENSGALG00000001111	1			0.00704719	0.79098
ENSGALG00000002098	10	GRIK3	glutamate ionotropic receptor kainate type subunit 3	0.00676102	0.79098
ENSGALG00000008651	3	APMAP	adipocyte plasma membrane associated protein	0.00728704	0.79098
ENSGALG00000010592	1	TET2	tet methylcytosine dioxygenase 2	0.00682335	0.79098
ENSGALG00000011913	10	SEPTIN3	septin 3	0.00693418	0.79098
ENSGALG00000012975	10	IQSEC3	IQ motif and Sec7 domain 3	0.00721288	0.79098
ENSGALG00000014884	10	ISL1	ISL LIM homeobox 1	0.00730491	0.79098
ENSGALG00000017268	4	KCTD21	potassium channel tetramerization domain containing 21	0.00718455	0.79098
ENSGALG00000027240	3	TSPAN13	tetraspanin 13	0.007255	0.79098
ENSGALG00000034224	10	VXN	chromosome 2 open reading frame, human C8orf46	0.00677911	0.79098
ENSGALG00000041708	1	WNT4	Wnt family member 4	0.00673743	0.79098
ENSGALG00000047771	7	PGF	placental growth factor	0.00704163	0.79098
ENSGALG00000007752	2	COPS7B	COP9 signalosome subunit 7B	0.00748555	0.794625
ENSGALG00000008466	4		family with sequence similarity 117 member B	0.00750052	0.794625
ENSGALG00000000692	12	CDK18	cyclin dependent kinase 18	0.00957475	0.797287
ENSGALG00000000703	14	SLC45A3	solute carrier family 45 member 3	0.00846732	0.797287
ENSGALG00000002081	5	MMP28	matrix metallopeptidase 28	0.00909033	0.797287
ENSGALG00000003183	11	C11H16orf70	chromosome 11 open reading frame, human C16orf70	0.00881386	0.797287
ENSGALG00000003815	2	RPN2	ribophorin II	0.00865272	0.797287
ENSGALG00000003947	14	HNRNPH3	heterogeneous nuclear ribonucleoprotein H3	0.00787269	0.797287
ENSGALG00000004066	3	HTR6	5-hydroxytryptamine receptor 6	0.00894475	0.797287
ENSGALG00000004418	10	SSTR2	somatostatin receptor 2	0.00916584	0.797287
ENSGALG00000006795	10	ABCG4	ATP binding cassette subfamily G member 4	0.00903723	0.797287
ENSGALG00000007868	10	BCO2	beta-carotene oxygenase 2	0.00799277	0.797287
ENSGALG00000008757	10	CNRIP1	cannabinoid receptor interacting protein 1	0.00856587	0.797287
ENSGALG00000009052	12	LBH	limb bud and heart development	0.00857641	0.797287
ENSGALG00000009730	7	SLC38A4	solute carrier family 38 member 4	0.00794096	0.797287
ENSGALG00000009919	10	KCNG3	potassium voltage-gated channel modifier subfamily G member 3	0.00955153	0.797287
ENSGALG00000010468	3			0.00878252	0.797287
ENSGALG00000011211	2	HACL1	2-hydroxyacyl-CoA lyase 1	0.00880095	0.797287
ENSGALG00000011250	10	ASIC4	acid sensing ion channel subunit family member 4	0.00911152	0.797287
ENSGALG00000012697	2	SLC41A2	solute carrier family 41 member 2	0.00970118	0.797287
ENSGALG00000015434	10	GRIK2	glutamate ionotropic receptor kainate type subunit 2	0.00965429	0.797287
ENSGALG00000015497	12	VGLL3	vestigial like family member 3	0.00768716	0.797287
ENSGALG00000019719	14	KRT24	keratin 24	0.00829745	0.797287
ENSGALG00000020292	10	GABRE	gamma-aminobutyric acid (GABA) A receptor, epsilon	0.00918391	0.797287
ENSGALG00000026153	7	FOXO6	forkhead box O6	0.00984373	0.797287
ENSGALG00000034325	10	RBFOX1	RNA binding protein, fox-1 homolog 1	0.00808624	0.797287
ENSGALG00000034438	10	GNB3	prolyl 3-hydroxylase 3	0.0091461	0.797287
ENSGALG00000037521	14	PRCP	prolylcarboxypeptidase	0.00935719	0.797287
ENSGALG00000037576	10	VSX1	visual system homeobox 1	0.00896162	0.797287
ENSGALG00000039447	6	KRT23	keratin 23	0.00879943	0.797287
ENSGALG00000041764	10	VSTM2A	V-set and transmembrane domain containing 2A	0.00950311	0.797287
ENSGALG00000045288	10	CAMK2N1	calcium/calmodulin dependent protein kinase II inhibitor 1	0.00976431	0.797287
ENSGALG00000045762	10		shisa family member 8	0.00913039	0.797287
ENSGALG00000047357	10			0.00984367	0.797287
ENSGALG00000047567	5			0.00827476	0.797287
ENSGALG00000048860	10	GRK1	G protein-coupled receptor kinase 1	0.00975725	0.797287
ENSGALG00000051021	10			0.00993215	0.797287
ENSGALG00000053764	5	CYYR1	cysteine and tyrosine rich 1	0.00968687	0.797287
ENSGALG00000053765	14		parathymosin	0.00943847	0.797287
