# Supplementary material for: Diurnal gene expression patterns in retina and choroid distinguish myopia progression from myopia onset
Source: PLoS One. 2024 Jul 19;19(7):e0307091. doi: 10.1371/journal.pone.0307091 (PMC11259283; doi:10.1371/journal.pone.0307091)
Supplement: S4 Table — A. Group assignments of occlVopen*time interactions in retina during myopia progression. The inter-eye gene expression differences that interacted with time (i.e., occlVopen*time interaction), meeting the broadened statistical criteria described in the Results text, along with their cluster (group) assignments are shown for retina. The genes are ranked by p-adj values. p-adj, p-value corrected for the false discovery rate (FDR) using the Benjamini-Hochberg method. cluster, see Fig 2 for the representation of the patterns of the clusters (i.e., groups) and the text for the method of determining the occlVopen*time interactions. B. Group assignments of occlVopen*time interactions in choroid during myopia progression. The inter-eye gene expression differences that interacted with time (i.e., occlVopen*time interaction), meeting the broadened statistical criteria described in the Results text, along with their cluster (group) assignments are shown for choroid. The genes are ranked by p-adj values. p-adj, p-value corrected for the false discovery rate (FDR) using the Benjamini-Hochberg method. cluster, see Fig 2 for the representation of the patterns of the clusters (i.e., groups) and the text for the method of determining the occlVopen*time interactions. (ZIP) [file pone.0307091.s005.zip › S4A Table. Groups, occlVopen-time interaction, retina.xlsx]

## Sheet: cluster (group) assignment
ensembl_gene_id	cluster	gene_name	description	p-value	p-adj
ENSGALG00000005011	1		SHC adaptor protein 4	9.12919e-13	1.37203e-08
ENSGALG00000036678	2	ETV4	ETS variant 4	2.34355e-11	1.76106e-07
ENSGALG00000005768	3	ETV5	ETS variant 5	6.78834e-11	3.40073e-07
ENSGALG00000031475	3	MAFG	MAF bZIP transcription factor G	7.83725e-08	0.000235572
ENSGALG00000012277	1	MAFF	MAF bZIP transcription factor F	1.31597e-07	0.000329629
ENSGALG00000033012	1	SPRY4	sprouty RTK signaling antagonist 4	3.17957e-07	0.000682654
ENSGALG00000028203	1	SPRED1	sprouty related EVH1 domain containing 1	1.45932e-06	0.0024369
ENSGALG00000014963	6		dermatan sulfate epimerase	1.82312e-06	0.00273997
ENSGALG00000034020	3	RHOBTB2	Rho-related BTB domain containing 2	2.2467e-06	0.0030696
ENSGALG00000005448	7	MYL3	myosin, light chain 3, alkali; ventricular, skeletal, slow	3.21966e-06	0.00403236
ENSGALG00000041541	8			3.49319e-06	0.00403839
ENSGALG00000054951	1			3.84348e-06	0.00412598
ENSGALG00000016906	1	SPRY2	sprouty RTK signaling antagonist 2	7.60074e-06	0.0067195
ENSGALG00000021552	9	RASL10A	RAS-like, family 10, member A	6.90517e-06	0.0067195
ENSGALG00000053246	10	OCM2	oncomodulin 2	7.31404e-06	0.0067195
ENSGALG00000011419	1	DUSP4	dual specificity phosphatase 4	8.55861e-06	0.00714596
ENSGALG00000008148	1	MYBPC3	myosin binding protein C, cardiac	1.1473e-05	0.00907514
ENSGALG00000033150	12	MIDN	midnolin	1.35202e-05	0.00967599
ENSGALG00000006591	10	TNNI2	troponin I2, fast skeletal type	1.65278e-05	0.0112907
ENSGALG00000002907	7	MYL1	myosin, light chain 1, alkali; skeletal, fast	1.8325e-05	0.0119742
ENSGALG00000039895	13	EPHA2	EPH receptor A2	2.82757e-05	0.0177065
ENSGALG00000006872	9	PISD	phosphatidylserine decarboxylase	3.05443e-05	0.018362
ENSGALG00000011207	1	DUSP6	dual specificity phosphatase 6	3.91378e-05	0.0212705
ENSGALG00000013604	8	VIP	vasoactive intestinal peptide	4.52896e-05	0.0212705
ENSGALG00000013637	14	TDP2	tyrosyl-DNA phosphodiesterase 2	4.29509e-05	0.0212705
ENSGALG00000014681	1	PCSK1	proprotein convertase subtilisin/kexin type 1	3.71316e-05	0.0212705
ENSGALG00000043555	13	NPNT	nephronectin	4.02228e-05	0.0212705
ENSGALG00000048077	1			4.37348e-05	0.0212705
ENSGALG00000039977	12	MYH1B	Gallus gallus myosin, heavy chain 1G, skeletal muscle (similar to human myosin, heavy chain 1, skeletal muscle, adult) (MYH1G), mRNA	5.30202e-05	0.0241467
ENSGALG00000015935	7	SMYD1	SET and MYND domain containing 1	6.47737e-05	0.0286319
ENSGALG00000054033	3			8.44785e-05	0.0362751
ENSGALG00000009844	8	ACTC1	actin alpha cardiac muscle 1	0.000113231	0.0472708
ENSGALG00000036189	13	ANGPT2	angiopoietin 2	0.00016138	0.0638257
ENSGALG00000004814	9		rhophilin Rho GTPase binding protein 2	0.000177315	0.0682947
ENSGALG00000005521	2	PER2	period circadian clock 2	0.000186312	0.0682947
ENSGALG00000012724	16	PAK1IP1	PAK1 interacting protein 1	0.000183306	0.0682947
ENSGALG00000046779	8			0.000191096	0.0683804
ENSGALG00000005378	9	ARNTL	aryl hydrocarbon receptor nuclear translocator like	0.000196247	0.0685907
ENSGALG00000041124	17	NOLC1	nucleolar and coiled-body phosphoprotein 1	0.00021389	0.0730581
ENSGALG00000001977	1	LDB3	LIM domain binding 3	0.000251074	0.0820302
ENSGALG00000007114	13	APOA1	apolipoprotein A1	0.00025059	0.0820302
ENSGALG00000043572	9	FAM89A	family with sequence similarity 89 member A	0.000261394	0.0835849
ENSGALG00000035594	17	MYH7	myosin, heavy chain 7, cardiac muscle, beta	0.000315879	0.0989031
ENSGALG00000048639	14			0.000348055	0.106753
ENSGALG00000039920	2	SNRK	SNF related kinase	0.000356049	0.107021
ENSGALG00000001684	2	SEC14L1	SEC14 like lipid binding 1	0.000389445	0.114764
ENSGALG00000007157	12	TENT5D	family with sequence similarity 46 member D	0.000412127	0.119113
ENSGALG00000000067	1	SPR	sepiapterin reductase (7,8-dihydrobiopterin:NADP+ oxidoreductase)	0.000435926	0.119119
ENSGALG00000003073	1	RHOBTB1	Rho related BTB domain containing 1	0.000429995	0.119119
ENSGALG00000016364	12	ALKAL2	family with sequence similarity 150 member B	0.000426948	0.119119
ENSGALG00000000313	3	TNNI1	troponin I type 1 (skeletal, slow)	0.000475748	0.123286
ENSGALG00000009052	9	LBH	limb bud and heart development	0.000475785	0.123286
ENSGALG00000023904	13	FIBIN	fin bud initiation factor homolog (zebrafish)	0.000470339	0.123286
ENSGALG00000004259	16	BLMH	bleomycin hydrolase	0.000508943	0.129642
ENSGALG00000012662	1	NUAK1	NUAK family kinase 1	0.000525385	0.1316
ENSGALG00000003798	16	GET4	golgi to ER traffic protein 4	0.000545006	0.131919
ENSGALG00000004969	17	TIMP4	TIMP metallopeptidase inhibitor 4	0.000541349	0.131919
ENSGALG00000013100	1	GRB10	growth factor receptor bound protein 10	0.000552993	0.131919
ENSGALG00000047827	8	TMEM86A	transmembrane protein 86A	0.00058125	0.136494
ENSGALG00000011630	12	GLI2	GLI family zinc finger 2	0.000669284	0.150129
ENSGALG00000031866	9		protein NDNF-like	0.000666408	0.150129
ENSGALG00000035498	13	INPP5D	inositol polyphosphate-5-phosphatase D	0.000655389	0.150129
ENSGALG00000011306	13	DES	desmin	0.000688332	0.150215
ENSGALG00000048310	12			0.000689653	0.150215
ENSGALG00000002563	13	TPM4	tropomyosin 4	0.000701091	0.150524
ENSGALG00000036527	9	SYBU	syntabulin	0.000750511	0.158865
ENSGALG00000003114	16	NOG	noggin	0.000766591	0.160015
ENSGALG00000011384	6	RCOR1	REST corepressor 1	0.000837994	0.172523
ENSGALG00000050332	13			0.000860671	0.174798
ENSGALG00000010001	1	EGLN3	egl-9 family hypoxia inducible factor 3	0.000907516	0.181854
ENSGALG00000030030	17	RSPO2	R-spondin 2	0.000938874	0.185662
ENSGALG00000005401	2	WNT9A	Wnt family member 9A	0.000970711	0.187036
ENSGALG00000000573	7	PER3	period circadian clock 3	0.00101704	0.193481
ENSGALG00000004057	16	HMGCL	3-hydroxymethyl-3-methylglutaryl-CoA lyase	0.00115484	0.201627
ENSGALG00000005525	9	SRSF1	serine and arginine rich splicing factor 1	0.00120743	0.201627
ENSGALG00000014140	13	ARFGAP3	ADP ribosylation factor GTPase activating protein 3	0.00110679	0.201627
ENSGALG00000016945	17	LECT1	leukocyte cell derived chemotaxin 1	0.00113297	0.201627
ENSGALG00000027365	2	HIVEP3	human immunodeficiency virus type I enhancer binding protein 3	0.00119169	0.201627
ENSGALG00000027742	10		kelch like family member 33	0.00114362	0.201627
ENSGALG00000029203	2	TNNT1	troponin T1, slow skeletal type	0.00114926	0.201627
ENSGALG00000031450	8	MYO7A	myosin VIIA	0.00120508	0.201627
ENSGALG00000050797	6	SOCS7	suppressor of cytokine signaling 7	0.00117383	0.201627
ENSGALG00000000723	14	STX12	syntaxin 12	0.00133293	0.211135
ENSGALG00000010809	9	BZW2	basic leucine zipper and W2 domains 2	0.00132034	0.211135
ENSGALG00000011203	13	HPSE	heparanase	0.00135208	0.211135
ENSGALG00000030125	14	ANKRD10	ankyrin repeat domain 10	0.0013627	0.211135
ENSGALG00000037549	13	EML3	microtubule associated protein like 3A	0.00135619	0.211135
ENSGALG00000055035	16			0.00135509	0.211135
ENSGALG00000001793	3	MYL10	myosin, light chain 10, regulatory	0.00142415	0.21228
ENSGALG00000004203	16	PSMG3	proteasome assembly chaperone 3	0.00144913	0.21228
ENSGALG00000007491	9	VWA9	von Willebrand factor A domain containing 9	0.00144595	0.21228
ENSGALG00000008623	1	TOR4A	torsin family 4 member A	0.0014161	0.21228
ENSGALG00000041013	13	TNS1	tensin 1	0.0014331	0.21228
ENSGALG00000012115	6	WT1	Wilms tumor 1	0.0015308	0.221215
ENSGALG00000029175	8	EFNB2	ephrin B2	0.00159137	0.227778
ENSGALG00000027526	13	COL9A2	collagen type IX alpha 2 chain	0.0016172	0.229291
ENSGALG00000034502	9	SCD5	stearoyl-CoA desaturase 5	0.00168915	0.237255
ENSGALG00000034306	16	NEUROD4	neuronal differentiation 4	0.00173341	0.238842
ENSGALG00000032681	13		synaptotagmin like 2	0.0017948	0.24084
ENSGALG00000003851	9	TRIT1	tRNA isopentenyltransferase 1	0.00196488	0.252205
ENSGALG00000012374	13	FRMD6	FERM domain containing 6	0.00199112	0.252205
ENSGALG00000025946	17	MOB3C	MOB kinase activator 3C	0.00199366	0.252205
ENSGALG00000030407	1	IL6R	interleukin 6 receptor	0.00190705	0.252205
ENSGALG00000036964	9			0.00193445	0.252205
ENSGALG00000052931	13	FOXL3	forkhead box protein L1-like	0.00198994	0.252205
ENSGALG00000013822	1	TXLNB	taxilin beta	0.00201508	0.252372
ENSGALG00000023772	1	HSPB7	heat shock protein family B (small) member 7	0.00212478	0.261748
ENSGALG00000027295	14	NUDT2	nudix hydrolase 2	0.00215159	0.262896
ENSGALG00000048539	6	BHLHE41	basic helix-loop-helix family member e41	0.00217673	0.263823
ENSGALG00000026553	2		cardiomyopathy associated 5	0.00222927	0.268029
ENSGALG00000014934	10	HS3ST1	heparan sulfate-glucosamine 3-sulfotransferase 1	0.00231779	0.276461
ENSGALG00000016504	8	ITSN2	intersectin 2	0.00234716	0.27776
ENSGALG00000011000	8	TARBP1	TAR (HIV-1) RNA binding protein 1	0.00244922	0.282413
ENSGALG00000023089	2	SSBP2	single stranded DNA binding protein 2	0.00244807	0.282413
ENSGALG00000029660	1			0.00246165	0.282413
ENSGALG00000002789	8	MAP2	microtubule associated protein 2	0.00257163	0.290594
ENSGALG00000054287	7		histone cluster 1, H2B-V-like (similar to human histone cluster 1, class H2B genes)	0.00255681	0.290594
ENSGALG00000005964	13		family with sequence similarity 162, member B	0.00270445	0.299697
ENSGALG00000011237	14	DPH3P1	diphthamide biosynthesis 3 pseudogene 1	0.00267312	0.299697
ENSGALG00000043727	12	NR4A1	nuclear receptor subfamily 4 group A member 1	0.00271201	0.299697
ENSGALG00000002304	16	ADPRHL2	ADP-ribosylhydrolase like 2	0.00284433	0.301039
ENSGALG00000005061	2	PPM1E	protein phosphatase, Mg2+/Mn2+ dependent 1E	0.00282149	0.301039
ENSGALG00000030419	2	GLS2	glutaminase 2	0.00275382	0.301039
ENSGALG00000034119	7		collagen type XV alpha 1 chain	0.00281447	0.301039
ENSGALG00000038469	16	CDC25A	cell division cycle 25A	0.00284107	0.301039
ENSGALG00000037975	16	CA3B	carbonic anhydrase 3B	0.00295274	0.308172
ENSGALG00000044799	13	VSIG4	V-set and immunoglobulin domain containing 4	0.00294265	0.308172
ENSGALG00000001073	8	NR6A1	nuclear receptor subfamily 6 group A member 1	0.00299678	0.310611
ENSGALG00000042374	1	PDE11A	phosphodiesterase 11A	0.00307618	0.314448
ENSGALG00000007669	12	EGR1	early growth response 1	0.00320445	0.314832
ENSGALG00000011164	3		chimerin 2	0.00318752	0.314832
ENSGALG00000015746	13	JAM2	junctional adhesion molecule 2	0.00319063	0.314832
ENSGALG00000042411	17	GASK1B	family with sequence similarity 198 member B	0.00314548	0.314832
ENSGALG00000043036	2	VASH1	vasohibin 1	0.00320509	0.314832
ENSGALG00000003532	9	DDX5	DEAD-box helicase 5	0.00327283	0.315028
ENSGALG00000009021	6	ST6GALNAC5	ST6 N-acetylgalactosaminide alpha-2,6-sialyltransferase 5	0.0032799	0.315028
ENSGALG00000011537	8	PDE10A	phosphodiesterase 10A	0.00329896	0.315028
ENSGALG00000015225	9	BLZF1	basic leucine zipper nuclear factor 1	0.0033282	0.315028
ENSGALG00000016127	1			0.00328469	0.315028
ENSGALG00000016377	1	PXDN	peroxidasin	0.00333285	0.315028
ENSGALG00000002082	10	AMPD1	adenosine monophosphate deaminase 1	0.00342352	0.315925
ENSGALG00000006632	16	CEP63	centrosomal protein 63	0.00344745	0.315925
ENSGALG00000011262	17	KCNH8	potassium voltage-gated channel subfamily H member 8	0.00340819	0.315925
ENSGALG00000026005	1	DIO2	deiodinase, iodothyronine type II	0.00343125	0.315925
ENSGALG00000031381	14	VAMP4	vesicle associated membrane protein 4	0.00338869	0.315925
ENSGALG00000003703	16	USE1	unconventional SNARE in the ER 1	0.00365032	0.328507
ENSGALG00000011488	1	CMTM7	CKLF like MARVEL transmembrane domain containing 7	0.00381632	0.336346
ENSGALG00000030515	14	UBE2N	ubiquitin conjugating enzyme E2 N	0.00382695	0.336346
ENSGALG00000037940	13	IGFBP3	insulin like growth factor binding protein 3	0.00378955	0.336346
ENSGALG00000000776	16	BRPF3	bromodomain and PHD finger containing, 3	0.00394631	0.342827
ENSGALG00000033700	12	CA3A	carbonic anhydrase 3A	0.00403368	0.348403
ENSGALG00000025898	1	SMAD6	SMAD family member 6	0.00418347	0.359276
ENSGALG00000005848	13	IL11RA	interleukin 11 receptor subunit alpha	0.00424503	0.360822
ENSGALG00000038217	9	CD82	CD82 molecule	0.00424949	0.360822
ENSGALG00000001474	14	RAB14	RAB14, member RAS oncogene family	0.00439827	0.366091
ENSGALG00000006190	13	FHL1	four and a half LIM domains 1	0.0043372	0.366091
ENSGALG00000007253	1	IL1RAP	interleukin 1 receptor accessory protein	0.00440898	0.366091
ENSGALG00000011128	16	PSMD14	proteasome 26S subunit, non-ATPase 14	0.00456302	0.3768
ENSGALG00000016635	17		matrix remodeling associated 5	0.00460092	0.377065
ENSGALG00000036201	9	GALK2	galactokinase 2	0.0046164	0.377065
ENSGALG00000000533	16	SRSF3	serine and arginine rich splicing factor 3	0.00465464	0.378133
ENSGALG00000047797	8			0.00471132	0.38068
ENSGALG00000008739	9	MINDY3	family with sequence similarity 188 member A	0.0047386	0.380836
ENSGALG00000007980	13	KCNG1	potassium voltage-gated channel modifier subfamily G member 1	0.00476861	0.381209
ENSGALG00000004355	8	MCU	mitochondrial calcium uniporter	0.00481882	0.381234
ENSGALG00000010854	2		histone deacetylase 9	0.00485136	0.381234
ENSGALG00000016309	7	KLHL31	kelch like family member 31	0.00486671	0.381234
ENSGALG00000029295	9	AZIN1	antizyme inhibitor 1	0.00504794	0.381234
ENSGALG00000031826	17	MYOT	myotilin	0.00495554	0.381234
ENSGALG00000032768	8	SOX5	SRY-box 5	0.00501894	0.381234
ENSGALG00000049741	12	SMIM18	small integral membrane protein 18	0.00502897	0.381234
ENSGALG00000051438	9	EXTL2	exostosin like glycosyltransferase 2	0.00504215	0.381234
ENSGALG00000031275	17	TUBB6	tubulin beta 6 class V	0.00512373	0.385023
ENSGALG00000035028	2	NAB2	NGFI-A binding protein 2	0.00518616	0.387775
ENSGALG00000000669	2	ETV3	ETS variant 3	0.00526099	0.387973
ENSGALG00000003727	10	HAUS8	HAUS augmin like complex subunit 8	0.00541296	0.387973
ENSGALG00000009612	13	TGFB2	transforming growth factor beta 2	0.00527816	0.387973
ENSGALG00000010233	17	SYNDIG1L	synapse differentiation inducing 1 like	0.00544696	0.387973
ENSGALG00000012211	13	PDLIM5	PDZ and LIM domain 5	0.00538143	0.387973
ENSGALG00000017104	2	CDK8	cyclin dependent kinase 8	0.00532556	0.387973
ENSGALG00000021869	13	PODN	podocan	0.00526503	0.387973
ENSGALG00000035080	16	HARS	histidyl-tRNA synthetase	0.00542928	0.387973
ENSGALG00000037625	17	FBN3	fibrillin 3	0.00530777	0.387973
ENSGALG00000014683	9	PEX5	peroxisomal biogenesis factor 5	0.00553133	0.392124
ENSGALG00000037744	12	CACNA1S	calcium voltage-gated channel subunit alpha1 S	0.00561778	0.396383
