# Supplementary material for: Diurnal gene expression patterns in retina and choroid distinguish myopia progression from myopia onset
Source: PLoS One. 2024 Jul 19;19(7):e0307091. doi: 10.1371/journal.pone.0307091 (PMC11259283; doi:10.1371/journal.pone.0307091)
Supplement: S6 Table — A. Complete data for occluded vs. open eye comparisons in retina during myopia progression. The tables provide occluded vs. contralateral open eye gene expression differences over time in retina for all genes with the log2 fold-changes of the differences, sorted by p-adj values. ZT, Zeitgeber time of tissue sampling, in hours. overall, genes that differed statistically between occluded vs. contralateral open eyes over the entire day in retina, identified by assessing all replicates at all time points simultaneously (see text).baseMean, average normalized counts across all samples. lfcSE, standard error of the log2 fold-change. p-adj, p-value corrected for the false discovery rate (FDR) using the Benjamini-Hochberg method. B. Complete data for occluded vs. open eye comparisons in choroid during myopia progression. The tables provide occluded vs. contralateral open eye gene expression differences over time in choroid for all genes with the log2 fold-changes of the differences, sorted by p-adj values. ZT, Zeitgeber time of tissue sampling, in hours. overall, genes that differed statistically between occluded vs. contralateral open eyes over the entire day in choroid, identified by assessing all replicates at all time points simultaneously (see text). baseMean, average normalized counts across all samples. lfcSE, standard error of the log2 fold-change. p-adj, p-value corrected for the false discovery rate (FDR) using the Benjamini-Hochberg method. (ZIP) [file pone.0307091.s007.zip]

Archive with 2 entries (2 files):
- S6B Table. Complete data, occluded vs. open eyes, choroid.xlsx
- S6A Table. Complete data, occluded vs. open eyes, retina.xlsx
