# Supplementary material for: Diurnal gene expression patterns in retina and choroid distinguish myopia progression from myopia onset
Source: PLoS One. 2024 Jul 19;19(7):e0307091. doi: 10.1371/journal.pone.0307091 (PMC11259283; doi:10.1371/journal.pone.0307091)
Supplement: S6 Table — A. Complete data for occluded vs. open eye comparisons in retina during myopia progression. The tables provide occluded vs. contralateral open eye gene expression differences over time in retina for all genes with the log2 fold-changes of the differences, sorted by p-adj values. ZT, Zeitgeber time of tissue sampling, in hours. overall, genes that differed statistically between occluded vs. contralateral open eyes over the entire day in retina, identified by assessing all replicates at all time points simultaneously (see text).baseMean, average normalized counts across all samples. lfcSE, standard error of the log2 fold-change. p-adj, p-value corrected for the false discovery rate (FDR) using the Benjamini-Hochberg method. B. Complete data for occluded vs. open eye comparisons in choroid during myopia progression. The tables provide occluded vs. contralateral open eye gene expression differences over time in choroid for all genes with the log2 fold-changes of the differences, sorted by p-adj values. ZT, Zeitgeber time of tissue sampling, in hours. overall, genes that differed statistically between occluded vs. contralateral open eyes over the entire day in choroid, identified by assessing all replicates at all time points simultaneously (see text). baseMean, average normalized counts across all samples. lfcSE, standard error of the log2 fold-change. p-adj, p-value corrected for the false discovery rate (FDR) using the Benjamini-Hochberg method. (ZIP) [file pone.0307091.s007.zip › S6B Table. Complete data, occluded vs. open eyes, choroid.xlsx]

## Sheet: overall_occl_vs_open_choroid
ensembl_gene_id	gene_name	description	baseMean	log2FoldChange	lfcSE	p-value	p-adj
ENSGALG00000049676			3.98144	15.7643	2.58279	1.03706e-09	1.72607e-05
ENSGALG00000003283		cartilage oligomeric matrix protein	798.409	1.17676	0.2539	3.5737e-06	0.0297404
ENSGALG00000005331	GJC2	gap junction protein gamma 2	690.014	0.711298	0.163955	1.43543e-05	0.0796378
ENSGALG00000035913	PPP1R27	protein phosphatase 1 regulatory subunit 27	118.888	-0.525818	0.138317	0.000143803	0.598363
ENSGALG00000033025	RYBP	RING1 and YY1 binding protein	157.981	-0.377042	0.103874	0.000283636	0.944167
ENSGALG00000013268		dynein axonemal heavy chain 5-like	52.7474	-1.09908	0.31319	0.000449251	0.999955
ENSGALG00000009500	VPS50	VPS50, EARP/GARPII complex subunit	1016.62	0.182432	0.0520489	0.000456593	0.999955
ENSGALG00000005670	SLMAP	sarcolemma associated protein	4676.18	0.380493	0.111266	0.000626986	0.999955
ENSGALG00000005551	DKK3	dickkopf WNT signaling pathway inhibitor 3	1166.44	0.396043	0.11596	0.000637038	0.999955
ENSGALG00000030886	PTGDS	prostaglandin D2 synthase 21kDa (brain)	9983.89	0.73174	0.21561	0.000689268	0.999955
ENSGALG00000023818	HSPB9	heat shock protein family B (small) member 9	33.8269	-0.799734	0.239335	0.000833298	0.999955
ENSGALG00000030420	ECEL1	endothelin converting enzyme like 1	116.331	2.69182	0.818613	0.00100806	0.999955
ENSGALG00000002186	UNC45B	unc-45 myosin chaperone B	1.79351	-3.54681	1.10258	0.00129614	0.999955
ENSGALG00000038584			5.86269	-1.79648	0.566007	0.00150374	0.999955
ENSGALG00000041802	LYRM9	LYR motif containing 9	36.0531	0.652794	0.206867	0.00160157	0.999955
ENSGALG00000036484	NCAN	neurocan	666.593	-0.814656	0.258925	0.00165347	0.999955
ENSGALG00000053799			17.6155	0.925256	0.296425	0.00180003	0.999955
ENSGALG00000041510	DUOX2	dual oxidase 1	27.303	-0.724278	0.233855	0.00195405	0.999955
ENSGALG00000046772			9.84746	2.65278	0.860014	0.00203844	0.999955
ENSGALG00000011211	HACL1	2-hydroxyacyl-CoA lyase 1	885.704	0.165488	0.0542791	0.00229728	0.999955
ENSGALG00000004998	RAF1	Raf-1 proto-oncogene, serine/threonine kinase	3262.96	0.254342	0.0846953	0.00267316	0.999955
ENSGALG00000035152	ALKBH2	alkB homolog 2, alpha-ketoglutarate dependent dioxygenase	123.231	-0.388785	0.12965	0.00271111	0.999955
ENSGALG00000015880	HMGN2P46	high mobility group nucleosomal binding domain 2 pseudogene 46	1698.71	0.209499	0.070075	0.00279304	0.999955
ENSGALG00000041918	CPA6	carboxypeptidase A6	35.5706	-4.18704	1.40514	0.00288432	0.999955
ENSGALG00000034868	KRT7	keratin 7	615.312	0.854369	0.293553	0.00360914	0.999955
ENSGALG00000005651	KLHL36	kelch like family member 36	492.223	-0.167473	0.0575796	0.00363116	0.999955
ENSGALG00000008901	PTGFR	prostaglandin F receptor	51.2911	-2.08729	0.720778	0.00378086	0.999955
ENSGALG00000031997	SFRP4	secreted frizzled related protein 4	5052.8	-1.07072	0.371711	0.00397029	0.999955
ENSGALG00000011117	AGT	angiotensinogen	295.25	-1.52464	0.532607	0.00420187	0.999955
ENSGALG00000011504	TMPO	thymopoietin	3011.26	0.145242	0.0508955	0.00432106	0.999955
ENSGALG00000039536	C2H8ORF22	chromosome 2 open reading frame, human C8orf22	140.936	0.662304	0.232909	0.00446044	0.999955
ENSGALG00000005138	KCTD10	potassium channel tetramerization domain containing 10	1950.91	0.180406	0.0647098	0.00530463	0.999955
ENSGALG00000049299	TMEM170B	transmembrane protein 170B	159.9	0.362294	0.130691	0.00556906	0.999955
ENSGALG00000017031		transmembrane phosphatase with tensin homology	285.784	-0.404621	0.145968	0.00557178	0.999955
ENSGALG00000019719	KRT24	keratin 24	1456.03	0.465643	0.1685	0.00571916	0.999955
ENSGALG00000000703	SLC45A3	solute carrier family 45 member 3	399.893	0.471037	0.171225	0.00594181	0.999955
ENSGALG00000014413	CCDC58	coiled-coil domain containing 58	112.405	0.383109	0.139404	0.00599247	0.999955
ENSGALG00000001996		dynein axonemal light intermediate chain 1	63.0733	0.576267	0.210618	0.00621768	0.999955
ENSGALG00000017302	SLCO2B1	solute carrier organic anion transporter family member 2B1	1546.65	-0.249013	0.0911844	0.00631675	0.999955
ENSGALG00000008257	MERTK	MER proto-oncogene, tyrosine kinase	2413.8	-0.253854	0.0930561	0.00637253	0.999955
ENSGALG00000002692		t-complex 11	1.79994	2.78208	1.02202	0.00648593	0.999955
ENSGALG00000050394			18.6644	0.780218	0.286796	0.00651906	0.999955
ENSGALG00000010592	TET2	tet methylcytosine dioxygenase 2	413.649	-0.344164	0.127016	0.00673638	0.999955
ENSGALG00000015692		DNA polymerase nu	14.4746	0.954642	0.352563	0.00677477	0.999955
ENSGALG00000050226			5.55594	-1.72037	0.641691	0.00734038	0.999955
ENSGALG00000014835	C7	complement C7	8055.77	-0.756204	0.283425	0.00762827	0.999955
ENSGALG00000046258	CIBAR1	family with sequence similarity 92 member A	1224.87	0.243991	0.0918767	0.007916	0.999955
ENSGALG00000043690	ECRG4	chromosome 1 open reading frame, human C2orf40	1649.3	0.779057	0.293508	0.00794734	0.999955
ENSGALG00000035325	PMAIP1	phorbol-12-myristate-13-acetate-induced protein 1	110.724	-0.506263	0.191155	0.00808625	0.999955
ENSGALG00000053667		CD2 molecule	206.522	-0.456485	0.172773	0.0082393	0.999955
ENSGALG00000026313	RND3	Rho family GTPase 3	895.842	0.24992	0.0946867	0.00830422	0.999955
ENSGALG00000006743	YWHAH	tyrosine 3-monooxygenase/tryptophan 5-monooxygenase activation protein eta	3558.01	0.274533	0.104089	0.00835199	0.999955
ENSGALG00000016457	TRIB2	tribbles pseudokinase 2	3889.69	0.222934	0.0848024	0.00856697	0.999955
ENSGALG00000035901	GDF6	growth differentiation factor 6	14.1104	1.31729	0.50179	0.00866011	0.999955
ENSGALG00000011299	KIF25	kinesin family member 25	169.23	0.514591	0.196081	0.00868059	0.999955
ENSGALG00000002987	SERPINF2	serpin family F member 2	107.728	-0.813213	0.31051	0.00881982	0.999955
ENSGALG00000030030	RSPO2	R-spondin 2	16.9855	-1.26101	0.482152	0.00891274	0.999955
ENSGALG00000048303			3.77881	2.2645	0.866845	0.00899238	0.999955
ENSGALG00000028839	GPHB5	glycoprotein hormone beta 5	1.3351	-3.54931	1.36146	0.00913413	0.999955
ENSGALG00000010122	SH2D4A	SH2 domain containing 4A	39.8709	0.734416	0.282102	0.00923127	0.999955
ENSGALG00000051275			57.3705	0.410617	0.158898	0.00976194	0.999955
ENSGALG00000011008	MAP3K21	mixed lineage kinase 4	211.985	-0.256639	0.0997233	0.0100673	0.999955
ENSGALG00000040759	CPXM1	carboxypeptidase X, M14 family member 1	3516.51	-0.338797	0.132009	0.0102738	0.999955
ENSGALG00000006574	CRYGS	crystallin gamma S	2.09666	-3.16822	1.24004	0.0106205	0.999955
ENSGALG00000030969	CLEC3B	C-type lectin domain family 3 member B	45955.6	0.569938	0.224674	0.0111891	0.999955
ENSGALG00000014944	GCNT4	glucosaminyl (N-acetyl) transferase 4, core 2	837.672	-0.307072	0.121779	0.0116836	0.999955
ENSGALG00000043555	NPNT	nephronectin	455.816	0.441695	0.175656	0.0119189	0.999955
ENSGALG00000011269	EPYC	epiphycan	1.01882	3.18913	1.27219	0.0121828	0.999955
ENSGALG00000029673	TBC1D19	TBC1 domain family member 19	562.459	-0.158946	0.0635062	0.0123202	0.999955
ENSGALG00000003590	C17orf58	chromosome 18 C17orf58 homolog	206.34	0.734676	0.294668	0.0126587	0.999955
ENSGALG00000005090	SKA2	spindle and kinetochore associated complex subunit 2 pseudogene 1	1306.77	0.174182	0.0699795	0.0128087	0.999955
ENSGALG00000032181	LRP4	LDL receptor related protein 4	928.625	-0.325596	0.130829	0.0128208	0.999955
ENSGALG00000011577	CNTNAP5	contactin associated protein like 5	81.0534	-0.486296	0.196338	0.0132557	0.999955
ENSGALG00000050595		leukocyte immunoglobulin-like receptor subfamily B member 5	4.82296	-1.58829	0.64273	0.0134677	0.999955
ENSGALG00000017307	POLD3	DNA polymerase delta 3, accessory subunit	954.413	0.120434	0.0487977	0.0135859	0.999955
ENSGALG00000003114	NOG	noggin	94.9612	1.27014	0.517232	0.0140629	0.999955
ENSGALG00000044801	CHIR-B5	Gallus gallus immunoglobulin-like receptor CHIR-B5 (CHIR-B5), mRNA.	10.2053	-0.920924	0.375882	0.0142842	0.999955
ENSGALG00000002556	NGF	nerve growth factor	258.662	0.503853	0.20595	0.014426	0.999955
ENSGALG00000005822	KCNQ2	potassium voltage-gated channel subfamily Q member 2	3.26607	1.7987	0.735919	0.0145193	0.999955
ENSGALG00000010601	UFSP2	UFM1 specific peptidase 2	723.063	0.14416	0.0590961	0.0147111	0.999955
ENSGALG00000049862			33.2902	-0.758087	0.312281	0.0151999	0.999955
ENSGALG00000044591	OR51E2	olfactory receptor family 51 subfamily E member 2	1.63323	3.07632	1.26855	0.0153056	0.999955
ENSGALG00000007435	RAB18	RAB18, member RAS oncogene family	3890.86	0.086367	0.0357574	0.0157197	0.999955
ENSGALG00000038311	COL18A1	collagen, type XVIII, alpha 1	8280.59	-0.290376	0.120546	0.016003	0.999955
ENSGALG00000048223			10.5	1.65875	0.69159	0.0164639	0.999955
ENSGALG00000014144	CORIN	corin, serine peptidase	340.97	1.07587	0.449009	0.016571	0.999955
ENSGALG00000014233	FBLN1	fibulin 1	1290.19	1.00025	0.417622	0.0166158	0.999955
ENSGALG00000001014	ARPC5L	actin related protein 2/3 complex subunit 5 like	219.412	0.213074	0.0890257	0.0166929	0.999955
ENSGALG00000012265	MICALL1	MICAL like 1	2334.74	0.210638	0.0882441	0.0169869	0.999955
ENSGALG00000006108	PABIR2	family with sequence similarity 122B	1190.03	0.123674	0.0519101	0.017197	0.999955
ENSGALG00000046143		olfactory receptor 14C36-like 13	0.968506	2.97734	1.25672	0.0178298	0.999955
ENSGALG00000015414	NSUN3	NOP2/Sun RNA methyltransferase family member 3	280.372	0.269171	0.113788	0.0180036	0.999955
ENSGALG00000039990	TNC	tenascin C	1276.73	-1.56711	0.663617	0.0182032	0.999955
ENSGALG00000047596	SMKR1	small lysine rich protein 1	2.25878	-1.82068	0.772057	0.0183626	0.999955
ENSGALG00000012978	CDYL2	chromodomain Y-like 2	124.85	-0.45908	0.195182	0.0186696	0.999955
ENSGALG00000013424	TULP3	tubby like protein 3	1244.33	0.0997356	0.0424168	0.0187067	0.999955
ENSGALG00000008837	PELI3	pellino E3 ubiquitin protein ligase family member 3	1927.93	-0.157895	0.0672799	0.0189336	0.999955
ENSGALG00000011914	CENPM	centromere protein M	144.075	0.472509	0.201348	0.0189389	0.999955
ENSGALG00000009110	LSM8	LSM8 homolog, U6 small nuclear RNA associated	190.72	0.237067	0.101113	0.0190484	0.999955
ENSGALG00000041449	EXD1	exonuclease 3'-5' domain containing 1	92.7403	-0.372471	0.159539	0.0195604	0.999955
ENSGALG00000051644			105.242	0.331631	0.142117	0.019622	0.999955
ENSGALG00000007324	TP63	tumor protein p63	52.7358	-0.561351	0.240981	0.0198356	0.999955
ENSGALG00000048646			21.7486	-0.830626	0.3568	0.0199128	0.999955
ENSGALG00000038364	CCN3	nephroblastoma overexpressed	1637.92	0.910322	0.391475	0.0200523	0.999955
ENSGALG00000008732	CTAGE1	cutaneous T-cell lymphoma-associated antigen 1	48.7704	1.69593	0.729425	0.0200709	0.999955
ENSGALG00000010259	COL28A1	collagen type XXVIII alpha 1 chain	1353.7	0.707361	0.304313	0.0201012	0.999955
ENSGALG00000027887		C1q and tumor necrosis factor related protein 3	21.5274	-3.20247	1.37877	0.0201953	0.999955
ENSGALG00000008115	ATXN7L1	ataxin 7 like 1	462.665	-0.217107	0.0937098	0.0205144	0.999955
ENSGALG00000042103	C5H11ORF96	chromosome 5 open reading frame, human C11orf96	1546.33	-0.490642	0.211865	0.0205678	0.999955
ENSGALG00000008847	VPS54	VPS54, GARP complex subunit	754.674	-0.154392	0.0667574	0.0207375	0.999955
ENSGALG00000020869			8.17674	-0.970065	0.420148	0.0209511	0.999955
ENSGALG00000007492	YME1L1	YME1 like 1 ATPase	5119.49	0.0796531	0.0345191	0.0210266	0.999955
ENSGALG00000037533			29.0998	-0.719401	0.311766	0.0210267	0.999955
ENSGALG00000006751	THY1	Thy-1 cell surface antigen	2989.01	0.487362	0.211591	0.021261	0.999955
ENSGALG00000034288		KIAA0101	93.5018	0.377418	0.16393	0.0213172	0.999955
ENSGALG00000041179			10.972	-0.92414	0.401568	0.0213731	0.999955
ENSGALG00000027707	ESM1	endothelial cell specific molecule 1	130.347	0.552444	0.240298	0.021505	0.999955
ENSGALG00000047291			1.1963	2.90364	1.26316	0.0215208	0.999955
ENSGALG00000013193	IRX2	iroquois homeobox 2	455.079	-0.293429	0.127864	0.0217409	0.999955
ENSGALG00000017029		fibrinogen-like protein 1-like	113.444	-1.47004	0.641402	0.0219104	0.999955
ENSGALG00000007536		deoxyribodipyrimidine photo-lyase-like	219.032	-0.348514	0.152192	0.0220238	0.999955
ENSGALG00000007752	COPS7B	COP9 signalosome subunit 7B	373.601	0.165813	0.0724655	0.0221277	0.999955
ENSGALG00000053663			107.455	-0.669773	0.292949	0.0222361	0.999955
ENSGALG00000037777	MSC	musculin	39.9931	0.871185	0.381128	0.0222654	0.999955
ENSGALG00000039376	DPT	dermatopontin	2.8289	3.26133	1.42779	0.0223614	0.999955
ENSGALG00000031893	RALA	RAS like proto-oncogene A	2659.43	0.109361	0.0479153	0.0224666	0.999955
ENSGALG00000054164			52.3357	-0.513054	0.224904	0.0225362	0.999955
ENSGALG00000012697	SLC41A2	solute carrier family 41 member 2	741.439	0.217219	0.0952637	0.0225966	0.999955
ENSGALG00000040891	RSU1	Ras suppressor protein 1	2985.77	0.146907	0.0644736	0.0226931	0.999955
ENSGALG00000005683	ARHGAP29	Rho GTPase activating protein 29	3039.02	0.178317	0.0783324	0.0228212	0.999955
ENSGALG00000033598	HIRA	histone cell cycle regulator	1829.99	0.0921116	0.0404962	0.0229314	0.999955
ENSGALG00000010120	KIF2C	kinesin family member 2C	273.24	0.531649	0.234396	0.023319	0.999955
ENSGALG00000006576	GRM3	glutamate metabotropic receptor 3	1338.38	0.834149	0.367777	0.0233242	0.999955
ENSGALG00000003712	RAPGEF1	Rap guanine nucleotide exchange factor 1	3333.87	0.126529	0.0558941	0.0235911	0.999955
ENSGALG00000050150	STX5	syntaxin 5	276.19	-0.20868	0.0922013	0.0236169	0.999955
ENSGALG00000030776	METTL7A	methyltransferase like 7A	171.09	-0.483693	0.21373	0.0236294	0.999955
ENSGALG00000026607			472.04	0.155061	0.0685298	0.0236552	0.999955
ENSGALG00000000761	TSKU	tsukushi, small leucine rich proteoglycan	3451.43	-0.404053	0.178647	0.0237137	0.999955
ENSGALG00000023661		dihydrouridine synthase 4 like	475.064	0.159376	0.0706188	0.0240175	0.999955
ENSGALG00000033204	PQLC2	PQ loop repeat containing 2	501.396	-0.235327	0.104326	0.0240902	0.999955
ENSGALG00000001942	SPDL1	spindle apparatus coiled-coil protein 1	792.577	0.20909	0.0927243	0.0241355	0.999955
ENSGALG00000000044	WFIKKN1	WAP, follistatin/kazal, immunoglobulin, kunitz and netrin domain containing 1	89.4144	1.09633	0.486193	0.0241374	0.999955
ENSGALG00000009954	DYNC2LI1	dynein cytoplasmic 2 light intermediate chain 1	506.383	0.190557	0.0847139	0.0244862	0.999955
ENSGALG00000003870	MED7	mediator complex subunit 7	544.476	-0.136589	0.0607398	0.0245278	0.999955
ENSGALG00000001181	KCNJ5	Potassium inwardly rectifying channel subfamily J member 5	229.513	-0.328737	0.146392	0.0247305	0.999955
ENSGALG00000038768	FAM20C	FAM20C, golgi associated secretory pathway kinase	763.658	0.283557	0.1267	0.0252197	0.999955
ENSGALG00000047383	CCN5	WNT1 inducible signaling pathway protein 2	138.751	0.731395	0.327136	0.0253679	0.999955
ENSGALG00000009239	TLR2B	toll-like receptor 2 family member B	114.037	-0.573097	0.256684	0.025569	0.999955
ENSGALG00000005776		trans-2,3-enoyl-CoA reductase	43.1477	0.364726	0.163428	0.0256331	0.999955
ENSGALG00000036346	AMH	anti-Mullerian hormone	27.7808	0.80891	0.362811	0.0257762	0.999955
ENSGALG00000053902			4.80282	-2.5458	1.14805	0.0265893	0.999955
ENSGALG00000046455			8.56621	0.79915	0.360801	0.0267645	0.999955
ENSGALG00000031495	TRIO	trio Rho guanine nucleotide exchange factor	4632.92	-0.173174	0.0782153	0.0268244	0.999955
ENSGALG00000004221	IL22RA1	interleukin 22 receptor subunit alpha 1	49.7511	0.498051	0.224966	0.026836	0.999955
ENSGALG00000032143	CRISPLD2	cysteine rich secretory protein LCCL domain containing 2	266.739	-0.586314	0.264981	0.0269209	0.999955
ENSGALG00000041266	CNN1	calponin 1	108.872	-0.683283	0.308813	0.0269247	0.999955
ENSGALG00000031659			1197.76	-0.505289	0.228399	0.0269455	0.999955
ENSGALG00000038923		fatty acyl-CoA hydrolase precursor, medium chain-like	78.5869	0.345977	0.156475	0.027031	0.999955
ENSGALG00000041083	ZIC2	Zic family member 2	48.507	-2.34316	1.05977	0.027035	0.999955
ENSGALG00000028928	LCAT	lecithin-cholesterol acyltransferase	994.789	-0.56936	0.257531	0.027047	0.999955
ENSGALG00000030853			83.334	-0.312167	0.141212	0.0270613	0.999955
ENSGALG00000007507	MASTL	microtubule associated serine/threonine kinase like	179.357	0.438004	0.198332	0.0272133	0.999955
ENSGALG00000036589	GFRA4	GDNF family receptor alpha 4	1050.95	-0.495615	0.225611	0.0280372	0.999955
ENSGALG00000003836		RNA binding motif protein 44	5.38262	-1.23275	0.561395	0.0281017	0.999955
ENSGALG00000046863			13.7818	-1.25914	0.57385	0.0282213	0.999955
ENSGALG00000004562	HVCN1	hydrogen voltage gated channel 1	1700.07	-0.178792	0.0815148	0.0282808	0.999955
ENSGALG00000012094	SLC35F4	solute carrier family 35 member F4	8.54502	1.75062	0.799124	0.0284755	0.999955
ENSGALG00000031826	MYOT	myotilin	16.3752	-1.04979	0.47942	0.0285452	0.999955
ENSGALG00000044279		tudor domain containing 6	35.0437	-0.504248	0.230879	0.0289595	0.999955
ENSGALG00000021570	ZBTB6	zinc finger and BTB domain containing 6	349.362	0.157035	0.0719201	0.0290011	0.999955
ENSGALG00000033497	FOXP4	forkhead box protein P4-like	1048.2	0.218695	0.100305	0.0292347	0.999955
ENSGALG00000027454	CENPW	centromere protein W	353.879	0.430893	0.197707	0.0292976	0.999955
ENSGALG00000012448	ORC4	origin recognition complex subunit 4	348.953	0.19792	0.0909428	0.0295316	0.999955
ENSGALG00000001616	CDC45	cell division cycle 45	346.817	0.329152	0.151407	0.0297085	0.999955
ENSGALG00000004083	GRIA1	glutamate ionotropic receptor AMPA type subunit 1	367.677	-0.395881	0.182126	0.0297305	0.999955
ENSGALG00000005957		solute carrier family 6 member 14	26.033	-0.901931	0.414937	0.0297311	0.999955
ENSGALG00000049503			4.89907	-1.19441	0.550774	0.0301134	0.999955
ENSGALG00000044466		receptor-interacting serine-threonine kinase 3	543.324	0.421485	0.194398	0.0301468	0.999955
ENSGALG00000038162	FAM26E	family with sequence similarity 26 member E	46.2441	0.845045	0.389984	0.0302449	0.999955
ENSGALG00000024077			1846.25	-0.194719	0.0900927	0.030671	0.999955
ENSGALG00000009364	PRKCI	protein kinase C iota	2084.59	0.115711	0.0535957	0.0308532	0.999955
ENSGALG00000008587	NDUFAF1	NADH:ubiquinone oxidoreductase complex assembly factor 1	1362.06	-0.0946461	0.0438561	0.0309195	0.999955
ENSGALG00000031461	CTDP1	CTD phosphatase subunit 1	822.254	0.140567	0.0653496	0.0314759	0.999955
ENSGALG00000026258	MAF	MAF bZIP transcription factor	1204.75	-0.260512	0.121297	0.0317354	0.999955
ENSGALG00000047472			8.97241	-0.895696	0.417471	0.0319107	0.999955
ENSGALG00000045469	BCAN	brevican	185.396	-2.22023	1.03565	0.0320484	0.999955
ENSGALG00000001661	SLC22A7	solute carrier family 22 member 7	0.974682	3.16336	1.47571	0.0320638	0.999955
ENSGALG00000005772	BOK	BOK, BCL2 family apoptosis regulator	1388.13	0.281327	0.131254	0.0320825	0.999955
ENSGALG00000005083	SLC5A10	solute carrier family 5 member 10	2.70473	-1.86798	0.871796	0.0321387	0.999955
ENSGALG00000006091			1.02669	-2.85782	1.33381	0.0321456	0.999955
ENSGALG00000016055	KCNJ15	potassium inwardly rectifying channel subfamily J member 15	66.1778	-1.18218	0.55326	0.032618	0.999955
ENSGALG00000011970	CHADL	chondroadherin-like	369.235	0.383644	0.179621	0.0326911	0.999955
ENSGALG00000029523	RAD21	RAD21 cohesin complex component	4999.4	0.0984216	0.0461112	0.0328067	0.999955
ENSGALG00000033966	TENM4	teneurin transmembrane protein 4	1613.52	-0.199575	0.0935853	0.0329617	0.999955
ENSGALG00000002689	NUP35	nucleoporin NUP53-like	272.543	0.19634	0.0922213	0.0332536	0.999955
ENSGALG00000008599		carbohydrate sulfotransferase 9-like	17.4889	-0.806224	0.378719	0.0332692	0.999955
ENSGALG00000009445	INPP5F	inositol polyphosphate-5-phosphatase F	954.592	-0.19657	0.0924023	0.0333925	0.999955
ENSGALG00000017295	PTHLH	parathyroid hormone like hormone	286.255	1.01207	0.476587	0.0337056	0.999955
ENSGALG00000006652	DIP2C	disco interacting protein 2 homolog C	829.229	-0.285552	0.134593	0.0338721	0.999955
ENSGALG00000038522		protein tyrosine phosphatase, non-receptor type 23	794.074	0.127805	0.0602847	0.0340046	0.999955
ENSGALG00000001565	C5	complement component 5	19.9183	0.659317	0.311609	0.0343579	0.999955
ENSGALG00000007470	POLR1D	RNA polymerase I and III subunit D	155.025	0.196715	0.0929949	0.0344021	0.999955
ENSGALG00000011131	TANK	TRAF family member associated NFKB activator	738.995	0.131612	0.0622857	0.0345982	0.999955
ENSGALG00000039205		T-complex protein 1 subunit gamma-like	15.3375	0.962847	0.455908	0.0346923	0.999955
ENSGALG00000006491	ANKRD1	ankyrin repeat domain 1	5.2049	1.18535	0.561377	0.0347287	0.999955
ENSGALG00000001892	CYGB	cytoglobin	830.143	0.368878	0.174836	0.0348709	0.999955
ENSGALG00000038254		CUB and zona pellucida like domains 1	2.98265	1.84108	0.87637	0.0356589	0.999955
ENSGALG00000052724			2.99747	-2.08545	0.993052	0.0357255	0.999955
ENSGALG00000032955	TUFT1	tuftelin 1	1087.48	0.294978	0.140624	0.0359374	0.999955
ENSGALG00000012655	POLR3B	RNA polymerase III subunit B	693.103	0.135991	0.0649141	0.036177	0.999955
ENSGALG00000037408	ADMP	anti-dorsalizing morphogenetic protein	16.0624	-1.0588	0.505991	0.0363909	0.999955
ENSGALG00000002370	SH2D4B	SH2 domain containing 4B	3.74975	1.60275	0.766489	0.0365255	0.999955
ENSGALG00000014575	SEPHS2L	selenophosphate synthetase 2-like	1438.71	0.0945051	0.0452053	0.0365661	0.999955
ENSGALG00000050608		ribonucleoprotein PTB-binding 1-like	603.299	-0.168142	0.0804705	0.0366641	0.999955
ENSGALG00000054413			1.07132	3.00792	1.4399	0.0367097	0.999955
ENSGALG00000006270	SCNN1G	sodium channel epithelial 1 gamma subunit	303.242	-0.298643	0.143056	0.0368345	0.999955
ENSGALG00000037852	HSD17B7	hydroxysteroid 17-beta dehydrogenase 7	291.823	0.250701	0.120099	0.0368467	0.999955
ENSGALG00000051660		V-type proton ATPase subunit B, kidney isoform-like	25.6945	0.68839	0.329888	0.0369115	0.999955
ENSGALG00000006092		zinc finger CCCH-type and G-patch domain containing	1066.35	0.104397	0.0500493	0.0369888	0.999955
ENSGALG00000014758	ARHGAP28	Rho GTPase activating protein 28	353.589	-0.306293	0.146897	0.0370607	0.999955
ENSGALG00000029788	CCK	cholecystokinin	10.3294	1.66618	0.80012	0.0373049	0.999955
ENSGALG00000016102	CYP26B1	cytochrome P450 family 26 subfamily B member 1	941.245	-0.36591	0.176172	0.0378006	0.999955
ENSGALG00000053509	DDX11	DEAD/H-box helicase 11	264.243	-0.275028	0.132468	0.0378759	0.999955
ENSGALG00000036496	ACTN4	actinin, alpha 4	11290.5	0.145739	0.0702003	0.0378892	0.999955
ENSGALG00000027440	COX20	COX20, cytochrome c oxidase assembly factor	365.196	0.178548	0.0861163	0.0381415	0.999955
ENSGALG00000008976	ADAM22	ADAM metallopeptidase domain 22	254.464	-0.455265	0.219758	0.0382969	0.999955
ENSGALG00000006662	BPIFB3	BPI fold containing family B member 3	1.7745	-2.22942	1.07756	0.0385505	0.999955
ENSGALG00000041989	RRN3	RRN3 homolog, RNA polymerase I transcription factor	1489.96	0.128181	0.0620174	0.0387475	0.999955
ENSGALG00000046646		protein FAM102B-like	7.26316	-0.880341	0.425976	0.0387675	0.999955
ENSGALG00000013642	KAZN	kazrin, periplakin interacting protein	374.124	0.169933	0.0822298	0.038775	0.999955
ENSGALG00000037506	SIPA1L2	signal induced proliferation associated 1 like 2	702.004	-0.215063	0.104123	0.0388787	0.999955
ENSGALG00000005057	ADK	adenosine kinase	746.129	0.167034	0.0809672	0.0391137	0.999955
ENSGALG00000014970	FSTL1	follistatin like 1	129326	0.304336	0.1478	0.0394836	0.999955
ENSGALG00000053004			14.626	-0.887466	0.431655	0.0397862	0.999955
ENSGALG00000006872	PISD	phosphatidylserine decarboxylase	1874.11	0.175787	0.0855047	0.0397948	0.999955
ENSGALG00000016734	SLC9A7	solute carrier family 9 member A7	372.009	0.385546	0.187559	0.0398207	0.999955
ENSGALG00000034377	SLC30A8	solute carrier family 30 member 8	12.8839	-1.38444	0.673695	0.0398792	0.999955
ENSGALG00000041202	FBXO32	F-box protein 32	11595.1	-0.41925	0.204141	0.0400016	0.999955
ENSGALG00000008231	PACSIN3	protein kinase C and casein kinase substrate in neurons 3	630.118	-0.273884	0.133366	0.0400116	0.999955
ENSGALG00000005956		annexin A8-like 1	30.1392	0.548629	0.267188	0.0400391	0.999955
ENSGALG00000012946	FAM60A	family with sequence similarity 60 member A	781.114	0.19744	0.0962021	0.0401363	0.999955
ENSGALG00000009690	CENPF	centromere protein F	742.139	0.408056	0.199059	0.0403723	0.999955
ENSGALG00000013773	FUCA2	fucosidase, alpha-L- 2, plasma	1222.03	-0.18434	0.0899654	0.0404613	0.999955
ENSGALG00000048315			17.8287	-0.633517	0.309227	0.0404903	0.999955
ENSGALG00000000824		myosin light chain kinase, smooth muscle-like	253.562	-0.414399	0.202508	0.0407232	0.999955
ENSGALG00000011271	LUM	lumican	525.546	0.562322	0.275159	0.0409908	0.999955
ENSGALG00000001313	EIF4H	eukaryotic translation initiation factor 4H	9590.69	0.0735961	0.0361137	0.0415597	0.999955
ENSGALG00000013615	MTUS1	microtubule associated tumor suppressor 1	1580.17	0.218018	0.107122	0.0418271	0.999955
ENSGALG00000014845	PLCXD3	phosphatidylinositol specific phospholipase C X domain containing 3	42.5442	-0.733122	0.360651	0.0420755	0.999955
ENSGALG00000037402	NOV	nephroblastoma overexpressed	19054.7	0.662938	0.326451	0.0422814	0.999955
ENSGALG00000028326	HSD11B2	hydroxysteroid 11-beta dehydrogenase 2	4.20058	-1.51196	0.744592	0.0422965	0.999955
ENSGALG00000029917	SGCA	sarcoglycan alpha	470.403	-0.312546	0.154018	0.0424302	0.999955
ENSGALG00000002108		envoplakin	189.004	-0.607404	0.299444	0.0425154	0.999955
ENSGALG00000041042	GABRG3	gamma-aminobutyric acid type A receptor gamma3 subunit	3.00393	-1.56773	0.774526	0.0429577	0.999955
ENSGALG00000005173	TUBD1	tubulin delta 1	131.445	0.19949	0.0986656	0.043189	0.999955
ENSGALG00000016595	TRIM35	tripartite motif containing 44	629.153	-0.14182	0.070174	0.0432827	0.999955
ENSGALG00000009355		claudin 11	2816.16	0.311434	0.15445	0.0437572	0.999955
ENSGALG00000015360	KIAA1524	KIAA1524	295.215	0.316026	0.157148	0.0443241	0.999955
ENSGALG00000015762	LYRM2	LYR motif containing 2	233.932	-0.197997	0.098908	0.045303	0.999955
ENSGALG00000053848			249.451	-0.48889	0.244372	0.0454359	0.999955
ENSGALG00000016628	NLGN4Y	neuroligin 4, Y-linked	526.509	-0.256347	0.128166	0.0454879	0.999955
ENSGALG00000052265			1.44236	2.41892	1.2099	0.0455796	0.999955
ENSGALG00000045282		coiled-coil domain-containing protein 81-like	5.66033	-1.01148	0.506355	0.045764	0.999955
ENSGALG00000003412		ral guanine nucleotide dissociation stimulator like 4	2243.78	-0.162134	0.0812277	0.0459289	0.999955
ENSGALG00000028017	EFCAB2	EF-hand calcium binding domain 2	44.0537	0.377782	0.189335	0.0460096	0.999955
ENSGALG00000016993	SUCLA2	succinate-CoA ligase ADP-forming beta subunit	2280.85	0.0821836	0.041208	0.0461127	0.999955
ENSGALG00000037713	FNDC10	fibronectin type III domain containing 10	41.4929	0.666898	0.334425	0.0461343	0.999955
ENSGALG00000039239	SERPIND1	serpin peptidase inhibitor, clade D (heparin cofactor), member 1	95.2349	0.479846	0.24068	0.0461836	0.999955
ENSGALG00000051665	LYRM4	LYR motif containing 4	239.339	0.195078	0.0978625	0.0462193	0.999955
ENSGALG00000012021		potassium channel, subfamily K, member 4	250.573	-0.600636	0.301453	0.0463199	0.999955
ENSGALG00000054675		transmembrane protein 272	39.4497	-1.4032	0.704433	0.0463765	0.999955
ENSGALG00000028409	SNRPGP15	small nuclear ribonucleoprotein polypeptide G pseudogene 15	355.113	0.226768	0.113956	0.0465951	0.999955
ENSGALG00000037326	MAP3K9	mitogen-activated protein kinase kinase kinase 9	43.7742	-0.407257	0.204827	0.0467793	0.999955
ENSGALG00000005655			26.7588	0.413479	0.208134	0.0469665	0.999955
ENSGALG00000027905	CSRNP1	cysteine and serine rich nuclear protein 1	558.21	0.299752	0.150891	0.0469727	0.999955
ENSGALG00000016196		cystathionine-beta-synthase like	22.8215	-0.629049	0.316903	0.0471458	0.999955
ENSGALG00000032584	ALX4	ALX homeobox 4	1362.3	-0.294839	0.148622	0.0472766	0.999955
ENSGALG00000009157	ECT2	epithelial cell transforming 2	399.455	0.390571	0.196892	0.0472911	0.999955
ENSGALG00000001409	IL12B	interleukin 12B	3.53749	-1.63606	0.825446	0.0474762	0.999955
ENSGALG00000006137		Rho GTPase activating protein 22	24.448	-0.672704	0.339963	0.0478437	0.999955
ENSGALG00000002095	CHMP4B	charged multivesicular body protein 4B	4559.32	0.0934316	0.0472601	0.0480457	0.999955
ENSGALG00000015519	ROBO2	roundabout guidance receptor 2	222.685	-0.314511	0.159187	0.0481852	0.999955
ENSGALG00000016713	PLA2G7	phospholipase A2 group VII	1591.81	-0.136705	0.0692999	0.0485345	0.999955
ENSGALG00000037626	KCNQ3	potassium voltage-gated channel subfamily Q member 3	44.6932	-0.546516	0.277145	0.0486158	0.999955
ENSGALG00000030534	SYT17	synaptotagmin 17	312.83	-0.270119	0.137329	0.0491898	0.999955
ENSGALG00000046852			1.03696	2.45373	1.24811	0.0493029	0.999955
ENSGALG00000008089	KBTBD4	kelch repeat and BTB domain containing 4	925.691	0.104804	0.0533265	0.0493769	0.999955
ENSGALG00000033729			4.7563	-1.46091	0.74421	0.0496417	0.999955
ENSGALG00000007607	IQCG	IQ motif containing G	14.4201	0.683515	0.348296	0.0497097	0.999955
ENSGALG00000027805		chromosome 15 open reading frame 39	94.6122	-0.434859	0.22188	0.050009	0.999955
ENSGALG00000027591	TSC22D2	TSC22 domain family member 2	2131.16	-0.142691	0.0728082	0.0500169	0.999955
ENSGALG00000000535	ERRFI1	ERBB receptor feedback inhibitor 1	687.221	-0.111611	0.0569838	0.0501539	0.999955
ENSGALG00000035237		mitogen-activated protein kinase kinase kinase 20	1096.98	-0.374142	0.191032	0.0501676	0.999955
ENSGALG00000006306	UROC1	urocanate hydratase 1	52.5815	0.521732	0.266654	0.0503959	0.999955
ENSGALG00000004375	VPS35	VPS35, retromer complex component	3419.8	0.0816433	0.0417637	0.0505965	0.999955
ENSGALG00000010473	PDZK1IP1	PDZK1 interacting protein 1	8.66363	-0.933157	0.477955	0.0508913	0.999955
ENSGALG00000015874	TTK	TTK protein kinase	327.956	0.336573	0.172464	0.0509914	0.999955
ENSGALG00000042063	EPDR1	ependymin related 1	2726.81	-0.312682	0.16034	0.0511616	0.999955
ENSGALG00000002044	EEF2KMT	eukaryotic elongation factor 2 lysine methyltransferase	476.049	-0.162526	0.0833836	0.0512791	0.999955
ENSGALG00000040035	ADRB2	adrenoceptor beta 2	183.622	-0.353211	0.181339	0.0514395	0.999955
ENSGALG00000004274	TWIST2	twist family bHLH transcription factor 2	301.442	-0.279117	0.143455	0.0516927	0.999955
ENSGALG00000043219	HOXB3	homeobox B3	22.0438	1.01075	0.519647	0.0517666	0.999955
ENSGALG00000038772	RNF19A	ring finger protein 19A, RBR E3 ubiquitin protein ligase	1315	0.123535	0.0637208	0.0525383	0.999955
ENSGALG00000017204	SESN3	sestrin 3	120.99	-0.437466	0.22568	0.0525706	0.999955
ENSGALG00000019716	KRT40	keratin 40	255.787	-0.563404	0.290743	0.0526466	0.999955
ENSGALG00000048869		patched domain-containing protein 3-like	167.557	0.387484	0.200009	0.052705	0.999955
ENSGALG00000044547			6.06911	2.29465	1.18554	0.0529257	0.999955
ENSGALG00000041858		keratin, type I cytoskeletal 42-like	9.98053	-0.819717	0.423655	0.0530062	0.999955
ENSGALG00000014209	GPR155	G protein-coupled receptor 155	415.647	0.192261	0.099536	0.0534118	0.999955
ENSGALG00000049393			306.289	0.206819	0.107073	0.0534128	0.999955
ENSGALG00000019976		adenosine deaminase, tRNA specific 2	242.224	0.178528	0.0924339	0.0534317	0.999955
ENSGALG00000040976	ACTR6	ARP6 actin-related protein 6 homolog	1252.97	0.106428	0.0551158	0.0534856	0.999955
ENSGALG00000005567	MSI2	musashi RNA binding protein 2	672.089	0.240684	0.124802	0.0537909	0.999955
ENSGALG00000039504			1.41334	-2.04029	1.05834	0.053877	0.999955
ENSGALG00000004066	HTR6	5-hydroxytryptamine receptor 6	30.7565	-0.594779	0.308526	0.0538789	0.999955
ENSGALG00000023179		contactin associated protein like 4	4.21051	2.08531	1.08236	0.0540265	0.999955
ENSGALG00000017046	POSTN	periostin	1747.88	-0.927939	0.481683	0.054048	0.999955
ENSGALG00000015293	TMEM45A	transmembrane protein 45A	47.5672	0.471089	0.244575	0.0540852	0.999955
ENSGALG00000027777	CNN2	calponin 2	2006.14	0.217151	0.112852	0.0543293	0.999955
ENSGALG00000016707	CLIC5	chloride intracellular channel 5	3.56543	-1.4095	0.732585	0.0543531	0.999955
ENSGALG00000010331	MME	membrane metalloendopeptidase	302.766	-1.24612	0.647931	0.054452	0.999955
ENSGALG00000040421	LYPLA1	lysophospholipase I	2029.5	0.0809323	0.0421114	0.0546231	0.999955
ENSGALG00000004503		centromere protein V	176.22	0.268097	0.139549	0.0547114	0.999955
ENSGALG00000011450		leukotriene C4 synthase-like	152.341	-0.298677	0.155768	0.0551811	0.999955
ENSGALG00000051021			67.6808	1.36437	0.711844	0.0552801	0.999955
ENSGALG00000033226	FAM107B	family with sequence similarity 107 member B	902.224	-0.333168	0.173895	0.0553764	0.999955
ENSGALG00000044404		family with sequence similarity 83 member D	168.139	0.367676	0.191958	0.0554417	0.999955
ENSGALG00000015374	RBP4	retinol binding protein 4	980.468	1.07992	0.563965	0.0555089	0.999955
ENSGALG00000053954			12.89	-1.1609	0.606343	0.0555445	0.999955
ENSGALG00000047320	MFAP5	microfibrillar associated protein 5	2835.5	0.38518	0.201233	0.0556071	0.999955
ENSGALG00000051320			2.69025	-4.0735	2.12948	0.0557601	0.999955
ENSGALG00000009505	PNPLA8	patatin like phospholipase domain containing 8	941.102	0.128367	0.0672111	0.056146	0.999955
ENSGALG00000014964	NT5DC1	5'-nucleotidase domain containing 1	630.988	0.109629	0.0574131	0.0561999	0.999955
ENSGALG00000038817	CKS2	CDC28 protein kinase regulatory subunit 2	26.2989	0.787486	0.412454	0.0562275	0.999955
ENSGALG00000043964	SPINK4	serine peptidase inhibitor, Kazal type 4	5.81448	-1.14354	0.59925	0.0563541	0.999955
ENSGALG00000050309		histone cluster 1, H2bo	33.2933	-0.4848	0.254094	0.0563972	0.999955
ENSGALG00000029011	SLC35F1	solute carrier family 35 member F1	193.396	-0.300736	0.157782	0.0566472	0.999955
ENSGALG00000052460	CYB5R4	cytochrome b5 reductase 4	621.497	-0.129047	0.0678338	0.0571197	0.999955
ENSGALG00000011208	HELQ	helicase, POLQ-like	219.416	0.195928	0.103097	0.057378	0.999955
ENSGALG00000042764	COG5	component of oligomeric golgi complex 5	1096.68	0.0893009	0.0470036	0.0574497	0.999955
ENSGALG00000016653	FAM167A	family with sequence similarity 167 member A	2.99223	-1.63166	0.859652	0.0576895	0.999955
ENSGALG00000012377	HNMT	histamine N-methyltransferase	1272.99	-0.252744	0.133201	0.0577679	0.999955
ENSGALG00000008007	ITGA11	integrin subunit alpha 11	1190.18	-0.173217	0.091319	0.0578506	0.999955
ENSGALG00000034973	FZD7	frizzled class receptor 7	913.279	0.177813	0.0937635	0.057907	0.999955
ENSGALG00000000102	UBE2T	ubiquitin conjugating enzyme E2 T	222.789	0.235825	0.124359	0.0579174	0.999955
ENSGALG00000015080	SLC24A2	solute carrier family 24 member 2	70.99	1.02362	0.53982	0.0579298	0.999955
ENSGALG00000009016	SLX4IP	SLX4 interacting protein	239.344	0.234205	0.123512	0.0579326	0.999955
ENSGALG00000048816			1.32076	3.1081	1.63939	0.0579747	0.999955
ENSGALG00000010340	TTLL5	tubulin tyrosine ligase like 5	1107.98	0.0862407	0.0454909	0.0579894	0.999955
ENSGALG00000036140		putative cation exchanger C521.04c-like	15.298	1.63188	0.86128	0.0581305	0.999955
ENSGALG00000051897			326.171	-0.254308	0.13422	0.0581314	0.999955
ENSGALG00000041927	FZD9	frizzled class receptor 9	489.937	-0.36665	0.19353	0.0581535	0.999955
ENSGALG00000001593	UFD1L	ubiquitin fusion degradation 1 like (yeast)	1628.9	0.0830296	0.0438304	0.0581799	0.999955
ENSGALG00000028186	RERG	RAS like estrogen regulated growth inhibitor	308.391	-0.371764	0.196294	0.0582363	0.999955
ENSGALG00000050787	PORCN	porcupine O-acyltransferase	255.184	0.168041	0.0887602	0.0583307	0.999955
ENSGALG00000045817			5.53227	0.987148	0.521862	0.058546	0.999955
ENSGALG00000054252	TM4SF1	transmembrane 4 L six family member 1	5.55609	0.938301	0.496286	0.0586718	0.999955
ENSGALG00000054803			8.23827	-0.880368	0.46571	0.0587077	0.999955
ENSGALG00000030176	SLC31A2	solute carrier family 31 member 2	148.455	-0.323053	0.170966	0.058815	0.999955
ENSGALG00000030259		uncharacterized LOC101749287	31.0943	0.681184	0.360905	0.0591022	0.999955
ENSGALG00000026983	CHRD	chordin	1864.15	-0.192638	0.10212	0.0592413	0.999955
ENSGALG00000024428	C18H17ORF67	chromosome 18 open reading frame, human C17orf67	6.07131	-1.3337	0.70722	0.0593179	0.999955
ENSGALG00000052673			1.12868	1.91136	1.01475	0.0596218	0.999955
ENSGALG00000011287	SULT	sulfotransferase	1.16397	2.30064	1.22177	0.0596953	0.999955
ENSGALG00000005725	CSF1R	colony stimulating factor 1 receptor	7068.96	-0.282734	0.15021	0.0598016	0.999955
ENSGALG00000053132		WD repeat domain 73	261.746	-0.182575	0.0970115	0.0598373	0.999955
ENSGALG00000025738	RHOU	ras homolog family member U	2125.26	-0.311952	0.165832	0.0599532	0.999955
ENSGALG00000052064	MRPS24	mitochondrial ribosomal protein S24	110.479	0.26459	0.140683	0.0600047	0.999955
ENSGALG00000015652		major facilitator superfamily domain containing 10	849.743	0.123503	0.0657752	0.0604286	0.999955
ENSGALG00000051173			12.0428	1.17246	0.624583	0.060493	0.999955
ENSGALG00000048226			24.161	0.999009	0.532332	0.0605639	0.999955
ENSGALG00000014908	FST	follistatin	165.992	-0.39139	0.208753	0.0608077	0.999955
ENSGALG00000014917	VGLL2	vestigial like family member 2	42.651	0.762761	0.406831	0.0608083	0.999955
ENSGALG00000012171	GPR39	G protein-coupled receptor 39	3.3006	-1.55786	0.831323	0.0609375	0.999955
ENSGALG00000007128	SH3BGRL	SH3 domain binding glutamate rich protein like	25497.8	0.167151	0.0892674	0.0611409	0.999955
ENSGALG00000029811	BMPER	BMP binding endothelial regulator	87.4783	0.926148	0.494908	0.0612962	0.999955
ENSGALG00000033635	PTGS2	prostaglandin-endoperoxide synthase 2	405.935	-0.330368	0.17666	0.0614733	0.999955
ENSGALG00000051635			3.59241	1.26342	0.676075	0.0616564	0.999955
ENSGALG00000023740	HBZ	hemoglobin subunit zeta	1.1656	2.06199	1.10438	0.0618878	0.999955
ENSGALG00000003226	APOBEC2	apolipoprotein B mRNA editing enzyme catalytic subunit 2	209.414	-0.391347	0.209711	0.0620233	0.999955
ENSGALG00000023036			14.0094	-0.922299	0.494349	0.0620854	0.999955
ENSGALG00000039634	KRT80	keratin 80	1.65987	2.28399	1.22471	0.062193	0.999955
ENSGALG00000008178	CYP2AB2	cytochrome P450, family 2, subfamily AB, polypeptide 2	2.06626	2.14696	1.15227	0.0624279	0.999955
ENSGALG00000014421	LCORL	ligand dependent nuclear receptor corepressor like	396.021	-0.225064	0.120836	0.0625231	0.999955
ENSGALG00000009052	LBH	limb bud and heart development	12402.3	0.271913	0.146005	0.0625529	0.999955
ENSGALG00000012792	HIPK2	homeodomain interacting protein kinase 2	4308.05	0.129748	0.0696862	0.0626179	0.999955
ENSGALG00000002911	MOXD1	monooxygenase DBH like 1	785.123	-0.333398	0.17911	0.0626856	0.999955
ENSGALG00000036892	BUB1B	BUB1 mitotic checkpoint serine/threonine kinase B	537.055	0.39913	0.21446	0.0627308	0.999955
ENSGALG00000054095		osteoclast-associated immunoglobulin-like receptor	16.8576	-0.724181	0.389548	0.0630232	0.999955
ENSGALG00000010885	BMP2K	BMP2 inducible kinase	2862.05	-0.135129	0.072705	0.0630852	0.999955
ENSGALG00000029862			14.4722	-0.758377	0.408219	0.0632018	0.999955
ENSGALG00000047993			131.084	-0.251798	0.135559	0.0632428	0.999955
ENSGALG00000039764			474.493	-0.477665	0.257272	0.0633603	0.999955
ENSGALG00000011111	PGBD5	piggyBac transposable element derived 5	12.9308	-0.814809	0.438882	0.0633741	0.999955
ENSGALG00000041744	OTOS	otospiralin	420.157	-0.801525	0.431752	0.0633896	0.999955
ENSGALG00000040787	FAM193B	family with sequence similarity 193 member B	981.84	0.0961053	0.0517855	0.0634776	0.999955
ENSGALG00000046704	TAF9	TATA-box binding protein associated factor 9	650.931	-0.109445	0.059004	0.063615	0.999955
ENSGALG00000033207	HIBADH	3-hydroxyisobutyrate dehydrogenase	1311.87	-0.0969573	0.0523015	0.0637658	0.999955
ENSGALG00000029130			4.38117	2.10447	1.13566	0.06387	0.999955
ENSGALG00000031872	AGMAT	agmatinase	53.2934	-0.385409	0.207991	0.0638811	0.999955
ENSGALG00000037540	PLEKHO1	pleckstrin homology domain containing O1	1682.87	-0.127828	0.0690651	0.0641923	0.999955
ENSGALG00000034550	POLR2M	RNA polymerase II subunit M	945.019	-0.130797	0.0707436	0.0644729	0.999955
ENSGALG00000008811	SLC1A4	solute carrier family 1 member 4	312.923	-0.248504	0.134761	0.0651774	0.999955
ENSGALG00000031430		selectin E	252.327	-0.679235	0.36838	0.0652059	0.999955
ENSGALG00000017156	DDX10	DEAD-box helicase 10	970.038	0.116624	0.0633251	0.0655222	0.999955
ENSGALG00000030499	MOB2	MOB kinase activator 2	3624.18	0.194252	0.105489	0.0655567	0.999955
ENSGALG00000053894		olfactory receptor 14J1-like	25.6623	0.810117	0.440021	0.0656088	0.999955
ENSGALG00000014688	ZYX	zyxin	6038.96	0.163775	0.0890588	0.0659221	0.999955
ENSGALG00000043456	SMIM7	small integral membrane protein 7	1617.33	0.0975151	0.0530562	0.0660685	0.999955
ENSGALG00000044387	SLC4A9	solute carrier family 4 member 9	1.19028	2.32363	1.26525	0.066284	0.999955
ENSGALG00000033110	SNX33	sorting nexin 33	1343.67	0.135031	0.0735275	0.0662881	0.999955
ENSGALG00000051018			1.93326	-2.41489	1.31638	0.0665797	0.999955
ENSGALG00000030672	TRIP4	thyroid hormone receptor interactor 4	451.665	0.117787	0.0642931	0.0669466	0.999955
ENSGALG00000012909	C5orf22	chromosome 2 open reading frame, human C5orf22	199.921	-0.196015	0.107009	0.0669869	0.999955
ENSGALG00000050454			7.39026	0.805625	0.43988	0.0670312	0.999955
ENSGALG00000046817			513.445	-0.257581	0.140693	0.0671305	0.999955
ENSGALG00000031960	LEF1	lymphoid enhancer binding factor 1	119.744	-0.406731	0.22248	0.0675245	0.999955
ENSGALG00000035028	NAB2	NGFI-A binding protein 2	466.888	-0.224954	0.123092	0.0676219	0.999955
ENSGALG00000029721	C1orf232	uncharacterized LOC419602	84.6512	-0.279057	0.152728	0.0676769	0.999955
ENSGALG00000050937		ubiquitously expressed prefoldin like chaperone	113.641	0.254369	0.139245	0.067734	0.999955
ENSGALG00000012061		glycerol-3-phosphate dehydrogenase 1-like 2	179.107	-0.519363	0.28434	0.0677664	0.999955
ENSGALG00000049581			273.684	0.168485	0.0922606	0.0678223	0.999955
ENSGALG00000000893	TAT	tyrosine aminotransferase	3.71653	-2.0415	1.11828	0.067914	0.999955
ENSGALG00000054026			5.01595	2.33695	1.28047	0.0679912	0.999955
ENSGALG00000010032			7.50155	-1.08181	0.5938	0.0684785	0.999955
ENSGALG00000006919	POF1B	premature ovarian failure, 1B	75.5854	-0.293001	0.160857	0.0685311	0.999955
ENSGALG00000032371			76.6959	-0.429013	0.23568	0.0687103	0.999955
ENSGALG00000017122	SGCG	sarcoglycan gamma	176.587	-0.31456	0.172808	0.068715	0.999955
ENSGALG00000004122	PNRC2	proline rich nuclear receptor coactivator 2	5465.84	0.0839694	0.0461487	0.0688294	0.999955
ENSGALG00000030115	WISP1	WNT1 inducible signaling pathway protein 1	162.723	0.310246	0.170528	0.0688615	0.999955
ENSGALG00000007920	PRR5L	proline rich 5 like	183.528	-0.292081	0.160659	0.0690616	0.999955
ENSGALG00000042446	ACSM5	acyl-CoA synthetase medium-chain family member 5	7.44194	-1.00939	0.555435	0.0691725	0.999955
ENSGALG00000040808			128.384	-0.231072	0.127169	0.069211	0.999955
ENSGALG00000013005	SNRNP48	small nuclear ribonucleoprotein U11/U12 subunit 48	222.875	0.164521	0.0906142	0.0694292	0.999955
ENSGALG00000040620	LSAMP	limbic system-associated membrane protein	1765.55	-0.280456	0.154589	0.0696468	0.999955
ENSGALG00000008328	RSBN1L	round spermatid basic protein 1 like	535.642	-0.143466	0.0791665	0.0699548	0.999955
ENSGALG00000009887	DIEXF	digestive organ expansion factor homolog (zebrafish)	926.762	0.121689	0.0671723	0.0700492	0.999955
ENSGALG00000006715	OAF	out at first homolog	1684.5	-0.152001	0.0839098	0.0700672	0.999955
ENSGALG00000017296	KLHL42	kelch like family member 42	342.08	0.206702	0.114155	0.0701845	0.999955
ENSGALG00000003553	ABCA12	ATP binding cassette subfamily A member 12	16.7138	-0.887281	0.490392	0.0703999	0.999955
ENSGALG00000048345			47.5298	0.334711	0.185002	0.0704156	0.999955
ENSGALG00000040855	PTPRR	protein tyrosine phosphatase, receptor type R	1198.45	0.215967	0.119463	0.0706352	0.999955
ENSGALG00000009835	XPOT	exportin for tRNA	3284.05	0.0715029	0.0395881	0.0708914	0.999955
ENSGALG00000050815		coiled-coil domain containing 110	4.98266	1.14512	0.634277	0.0710138	0.999955
ENSGALG00000047052			1.53358	-2.36007	1.30795	0.0711666	0.999955
ENSGALG00000017217	VSTM5	V-set and transmembrane domain containing 5	110.973	-0.333595	0.185053	0.0714357	0.999955
ENSGALG00000051777			23.3183	0.649212	0.360152	0.0714506	0.999955
ENSGALG00000019967	MTFR2	mitochondrial fission regulator 2	191.266	0.333429	0.184986	0.071474	0.999955
ENSGALG00000028466		interleukin 34	1407.36	-0.282615	0.156825	0.0715294	0.999955
ENSGALG00000044726	SNAPC4	small nuclear RNA activating complex polypeptide 4	716.314	-0.100853	0.0559735	0.0715765	0.999955
ENSGALG00000011531	APAF1	apoptotic peptidase activating factor 1	481.622	-0.200834	0.11148	0.0716205	0.999955
ENSGALG00000028415		hairy and enhancer of split 6 (Drosophila)	1.26704	2.30064	1.27847	0.0719359	0.999955
ENSGALG00000054251			79.8457	-0.321552	0.178867	0.0722212	0.999955
ENSGALG00000052262	KCNA5	potassium voltage-gated channel subfamily A member 5	44.5525	0.528869	0.294476	0.0725001	0.999955
ENSGALG00000011630	GLI2	GLI family zinc finger 2	1726.12	0.160385	0.0893214	0.0725587	0.999955
ENSGALG00000054723	AMOTL2	angiomotin like 2	2024.75	0.305741	0.170449	0.0728554	0.999955
ENSGALG00000051752			24.5546	-0.48435	0.270118	0.0729565	0.999955
ENSGALG00000052503			8.10565	1.04883	0.585003	0.0729937	0.999955
ENSGALG00000028608	BTC	betacellulin	57.9456	-0.378057	0.210962	0.0731229	0.999955
ENSGALG00000046687	EPS8L3	epidermal growth factor receptor kinase substrate 8-like protein 3	60.4197	0.384592	0.214618	0.0731349	0.999955
ENSGALG00000013598	SCGN	secretagogin, EF-hand calcium binding protein	2.38082	1.94744	1.0884	0.0735722	0.999955
ENSGALG00000016289	DST	dystonin	4257.57	-0.109002	0.0609901	0.0739039	0.999955
ENSGALG00000003803	DAB2	DAB2, clathrin adaptor protein	2858.83	0.19744	0.110479	0.0739171	0.999955
ENSGALG00000000419	LAMTOR5	late endosomal/lysosomal adaptor, MAPK and MTOR activator 5	625.492	-0.124137	0.0695284	0.0741945	0.999955
ENSGALG00000053363	CTNNBIP1	catenin beta interacting protein 1	1497.83	0.103473	0.057956	0.0742021	0.999955
ENSGALG00000012388	PCMT1	protein-L-isoaspartate (D-aspartate) O-methyltransferase	1455.41	0.163831	0.0917894	0.0742851	0.999955
ENSGALG00000004165	TOR1A	torsin family 1 member A	1869.27	0.0713257	0.0400043	0.0745942	0.999955
ENSGALG00000045280		uncharacterized LOC100858953	2.48089	-1.55679	0.874158	0.0749294	0.999955
ENSGALG00000008563	ENTPD6	ectonucleoside triphosphate diphosphohydrolase 6 (putative)	529.1	0.113227	0.0635873	0.0749682	0.999955
ENSGALG00000049628			0.953858	2.63572	1.48131	0.0751876	0.999955
ENSGALG00000035111	PDRG1	p53 and DNA damage regulated 1	337.418	-0.183476	0.103127	0.07522	0.999955
ENSGALG00000040929	C15orf62	chromosome 5 open reading frame, human C15orf62	3.97893	-1.52592	0.85819	0.0753923	0.999955
ENSGALG00000010865	TMEM196	transmembrane protein 196	25.7325	-0.683869	0.385116	0.0757748	0.999955
ENSGALG00000012207		cyclin T2	727.615	-0.131036	0.0738913	0.0761695	0.999955
ENSGALG00000016592	PRPS2	phosphoribosyl pyrophosphate synthetase 2	148.174	-0.401264	0.226341	0.0762575	0.999955
ENSGALG00000009095	LHCGR	luteinizing hormone/choriogonadotropin receptor	52.2576	-0.473541	0.267149	0.0762991	0.999955
ENSGALG00000039985	CDH11	cadherin 11	12460.4	0.187978	0.106124	0.0765102	0.999955
ENSGALG00000026507	FDX1	ferredoxin 1	988.944	0.0927725	0.0523896	0.0765909	0.999955
ENSGALG00000008691	SNX5	sorting nexin 5	743.475	-0.155676	0.0879246	0.0766343	0.999955
ENSGALG00000050582			58.4321	-0.386968	0.218559	0.0766364	0.999955
ENSGALG00000010179	RFX3	regulatory factor X3	65.3917	-0.300144	0.169533	0.0766572	0.999955
ENSGALG00000008873	POLE3	DNA polymerase epsilon 3, accessory subunit	1260.13	0.0924593	0.0522619	0.0768684	0.999955
ENSGALG00000016580	SCARA5	scavenger receptor class A, member 5 (putative)	721.732	0.459342	0.259731	0.0769725	0.999955
ENSGALG00000039741	TNFRSF8	TNF receptor superfamily member 8	35.863	-0.816074	0.461697	0.0771353	0.999955
ENSGALG00000034903		zinc finger protein 777-like	467.251	-0.127346	0.0720465	0.0771356	0.999955
ENSGALG00000016912	EDNRB	endothelin receptor type B	489.515	-0.774325	0.438372	0.0773348	0.999955
ENSGALG00000005086	PLAU	plasminogen activator, urokinase	3554.29	0.334943	0.189823	0.0776481	0.999955
ENSGALG00000015901	SENP6	SUMO1/sentrin specific peptidase 6	2164.12	0.0768145	0.0435713	0.0779069	0.999955
ENSGALG00000020210	CENPU	centromere protein U	172.177	0.287949	0.163458	0.0781361	0.999955
ENSGALG00000049644			1.45964	-2.28928	1.30029	0.0783081	0.999955
ENSGALG00000053747			1.36211	2.68403	1.52483	0.078371	0.999955
ENSGALG00000002908	TRAIP	TRAF interacting protein	120.451	0.46547	0.264571	0.0785203	0.999955
ENSGALG00000011086	ACTA1	actin alpha 1, skeletal muscle	1441.13	0.487568	0.277259	0.0786573	0.999955
ENSGALG00000008466		family with sequence similarity 117 member B	25.3414	-0.562766	0.320131	0.07876	0.999955
ENSGALG00000029301	BMP2	bone morphogenetic protein 2	567.003	-0.497194	0.283074	0.0790185	0.999955
ENSGALG00000009724	GREM1	gremlin 1, DAN family BMP antagonist	7.49235	-1.34781	0.767425	0.079041	0.999955
ENSGALG00000041754	N4BP3	NEDD4 binding protein 3	618.718	0.138461	0.0789207	0.0793554	0.999955
ENSGALG00000054770	INHA	inhibin alpha subunit	1.59096	2.2725	1.29579	0.0794728	0.999955
ENSGALG00000027654	C5orf49	chromosome 5 open reading frame 49	2.04191	-1.36988	0.781587	0.0796558	0.999955
ENSGALG00000003545	CFAP77	cilia and flagella associated protein 77	3.40862	-1.31271	0.74922	0.0797569	0.999955
ENSGALG00000035498	INPP5D	inositol polyphosphate-5-phosphatase D	1226.51	-0.225589	0.128794	0.0798504	0.999955
ENSGALG00000040155	ZW10	zw10 kinetochore protein	1354.71	0.0911439	0.0520723	0.0800605	0.999955
ENSGALG00000034625	TCEB3	transcription elongation factor B subunit 3	1564.8	-0.0835732	0.0477856	0.0803051	0.999955
ENSGALG00000024482	LEPROTL1	leptin receptor overlapping transcript like 1	1331.87	0.0640847	0.0366617	0.0804641	0.999955
ENSGALG00000017218	MED17	mediator complex subunit 17	1454.37	0.0827916	0.0473893	0.0806284	0.999955
ENSGALG00000046823	SNX22	sorting nexin 22	100.009	-0.342262	0.196017	0.0807968	0.999955
ENSGALG00000007409	SCN4B	sodium voltage-gated channel beta subunit 4	320.597	-0.207952	0.119339	0.0814159	0.999955
ENSGALG00000041437	NALF2	family with sequence similarity 155 member B	316.849	0.224436	0.12885	0.0815363	0.999955
ENSGALG00000003085	CDK1	cyclin dependent kinase 1	739.04	0.39675	0.227839	0.0816199	0.999955
ENSGALG00000041295	EN2	engrailed homeobox 2	3.13348	1.52518	0.87639	0.0818061	0.999955
ENSGALG00000032803		proto-oncogene Mas-like	627.689	-0.216799	0.124607	0.0818835	0.999955
ENSGALG00000026465	TMEM100	transmembrane protein 100	2452.76	-0.252302	0.145058	0.0819801	0.999955
ENSGALG00000029298	F5	coagulation factor V	297.104	-0.488461	0.280869	0.0820157	0.999955
ENSGALG00000036796	HYLS1	HYLS1, centriolar and ciliogenesis associated	169.048	0.26808	0.154162	0.082043	0.999955
ENSGALG00000040264	C9H2ORF82	chromosome 9 open reading frame, human C2orf82	4.39736	-1.0534	0.605931	0.0821265	0.999955
ENSGALG00000016872	PCCA	propionyl-CoA carboxylase alpha subunit	916.787	0.136917	0.0788147	0.0823507	0.999955
ENSGALG00000004702	DYNC2I2	WD repeat domain 34	202.148	0.160599	0.0925973	0.0828504	0.999955
ENSGALG00000046914			3645.41	0.250522	0.144455	0.0828742	0.999955
ENSGALG00000034802	SETD3	SET domain containing 3	1149.76	0.0793617	0.0457689	0.082924	0.999955
ENSGALG00000040254	UQCC1	ubiquinol-cytochrome c reductase complex assembly factor 1	623.221	0.112351	0.0648036	0.0829679	0.999955
ENSGALG00000017644	COTL1	coactosin like F-actin binding protein 1	7106.03	-0.185861	0.107216	0.0830037	0.999955
ENSGALG00000036736	KXD1	KxDL motif containing 1	213.147	0.16322	0.0941604	0.0830194	0.999955
ENSGALG00000001314	PTGS1	prostaglandin-endoperoxide synthase 1 (prostaglandin G/H synthase and cyclooxygenase)	2035.53	0.366447	0.211524	0.0831997	0.999955
ENSGALG00000050027	NMS	neuromedin S	2.87718	2.47889	1.43136	0.083301	0.999955
ENSGALG00000043596	SNED1	sushi, nidogen and EGF like domains 1	4085.97	-0.204563	0.118121	0.0833069	0.999955
ENSGALG00000021341	ADAM20	ADAM metallopeptidase domain 20	2.45073	-1.7199	0.99409	0.0836085	0.999955
ENSGALG00000054968		lysozyme g-like	4.39263	1.53116	0.885058	0.0836286	0.999955
ENSGALG00000034306	NEUROD4	neuronal differentiation 4	110.604	1.30584	0.755388	0.0838634	0.999955
ENSGALG00000021647	NRTN	neurturin	553.355	-0.418493	0.242093	0.0838726	0.999955
ENSGALG00000009755	LRIG3	leucine rich repeats and immunoglobulin like domains 3	1320.37	0.204504	0.118313	0.0838988	0.999955
ENSGALG00000010935	PTPRQ	protein tyrosine phosphatase, receptor type Q	16.4624	0.744137	0.430667	0.0840109	0.999955
ENSGALG00000002103	TPPP3	tubulin polymerization promoting protein family member 3	178.086	-0.514714	0.297996	0.084123	0.999955
ENSGALG00000003923	COL6A3	collagen type VI alpha 3 chain	10176.3	-0.306217	0.177293	0.0841357	0.999955
ENSGALG00000043027	HEPHL1	hephaestin like 1	2.67305	-1.48602	0.861162	0.0844206	0.999955
ENSGALG00000050965			4.25341	1.09011	0.631754	0.0844332	0.999955
ENSGALG00000013310	MAEA	macrophage erythroblast attacher	4258.02	0.111175	0.0644384	0.0844743	0.999955
ENSGALG00000016969		LACC1 laccase domain containing 1	50.0412	-0.403089	0.233662	0.0845109	0.999955
ENSGALG00000023866			17.4116	0.663832	0.384857	0.0845489	0.999955
ENSGALG00000047959			18.6824	-0.501771	0.290937	0.0845862	0.999955
ENSGALG00000001256	NLRC5	NLR family CARD domain containing 5	451.702	-0.228789	0.132666	0.0846097	0.999955
ENSGALG00000014795	TGIF1	TGFB induced factor homeobox 1	461.207	-0.158025	0.0916669	0.0847259	0.999955
ENSGALG00000014164	BIK	BCL2 interacting killer	82.3962	-0.289665	0.168278	0.0851878	0.999955
ENSGALG00000029935		erythrocyte membrane protein band 4.1 like 4B	323.76	-0.170984	0.0993324	0.0851904	0.999955
ENSGALG00000040316	GPC1	glypican 1	13248.3	0.186771	0.108518	0.0852315	0.999955
ENSGALG00000029521		SKI family transcriptional corepressor 1	17.6581	1.2171	0.707565	0.085409	0.999955
ENSGALG00000017033	MRPS31	mitochondrial ribosomal protein S31	795.935	0.123674	0.0719047	0.0854385	0.999955
ENSGALG00000042279	CYP24A1	cytochrome P450 family 24 subfamily A member 1	29.6988	0.661145	0.384577	0.0855869	0.999955
ENSGALG00000050269			300.328	0.149287	0.0868459	0.085617	0.999955
ENSGALG00000016600	POMC	proopiomelanocortin	1.35656	-3.26631	1.90154	0.0858487	0.999955
ENSGALG00000012206	CGRRF1	cell growth regulator with ring finger domain 1	371.641	0.176739	0.102915	0.0859174	0.999955
ENSGALG00000053721			27.9071	0.438497	0.255382	0.0859754	0.999955
ENSGALG00000013414	PDLIM3	PDZ and LIM domain 3	584.806	-0.400646	0.233375	0.0860253	0.999955
ENSGALG00000012700	RNF182	ring finger protein 182	7.09565	-0.809709	0.472341	0.0864835	0.999955
ENSGALG00000012790	DSP	desmoplakin	495.497	0.769785	0.449378	0.0867125	0.999955
ENSGALG00000054873	NPPC	C-type natriuretic peptide	19.8731	1.4489	0.846127	0.0868255	0.999955
ENSGALG00000003866	FIBCD1	ficolin 3	74.6253	1.20208	0.70365	0.0875712	0.999955
ENSGALG00000034348	ATAD2	ATPase family, AAA domain containing 2	1163.99	0.124987	0.073194	0.0877082	0.999955
ENSGALG00000008670	C8H1orf52	chromosome 8 C1orf52 homolog	280.577	-0.197588	0.115711	0.0877115	0.999955
ENSGALG00000014957	WDR1	WD repeat domain 1	10263.2	0.113516	0.0664838	0.0877423	0.999955
ENSGALG00000051676	INA	internexin neuronal intermediate filament protein alpha	69.6141	1.19979	0.702866	0.0878232	0.999955
ENSGALG00000040363	ABHD4	abhydrolase domain containing 4	1920.23	0.149736	0.0877795	0.0880412	0.999955
ENSGALG00000041659			19.7399	0.44722	0.262174	0.0880432	0.999955
ENSGALG00000001917	SSC4D	scavenger receptor cysteine rich family member with 4 domains	1.59001	2.60637	1.52829	0.0881171	0.999955
ENSGALG00000028023	LRRC74B	chromosome 15 open reading frame, human C14orf166B	156.171	-0.408854	0.239746	0.0881272	0.999955
ENSGALG00000048387			7.62477	-1.07899	0.632835	0.0881919	0.999955
ENSGALG00000016692	CENPQ	centromere protein Q	302.1	0.318114	0.186606	0.0882435	0.999955
ENSGALG00000014124	TEC	tec protein tyrosine kinase	746.546	-0.186937	0.109798	0.0886524	0.999955
ENSGALG00000010861	OMA1	OMA1 zinc metallopeptidase	393.3	0.130463	0.0766399	0.088703	0.999955
ENSGALG00000003682	ARL6IP4	ADP ribosylation factor like GTPase 6 interacting protein 4	933.342	0.116364	0.0684451	0.0891109	0.999955
ENSGALG00000011296		FERM domain containing 1	338.763	0.423266	0.249104	0.0892909	0.999955
ENSGALG00000010635		kinesin family member 28, pseudogene	2.86334	1.33206	0.784316	0.0894368	0.999955
ENSGALG00000001726	NUDCD2	NudC domain containing 2	1730.72	0.0947951	0.0558283	0.0895125	0.999955
ENSGALG00000008584	NUSAP1	nucleolar and spindle associated protein 1	554.304	0.348705	0.205434	0.08962	0.999955
ENSGALG00000016052	VPS26C	DSCR3 arrestin fold containing	1730.08	0.0897086	0.052895	0.0898906	0.999955
ENSGALG00000000745	SLC26A9	solute carrier family 26 member 9	3.46879	-2.02649	1.19596	0.09018	0.999955
ENSGALG00000005502	KCNG4	potassium voltage-gated channel modifier subfamily G member 4	27.982	1.01219	0.597535	0.0902773	0.999955
ENSGALG00000029244	SMAP2	small ArfGAP2	2273.24	-0.163833	0.0967486	0.0903808	0.999955
ENSGALG00000041428	NEK4	NIMA related kinase 4	1475.56	0.115921	0.0684941	0.0905645	0.999955
ENSGALG00000001306	NFRKB	nuclear factor related to kappaB binding protein	1249.24	-0.0731951	0.0432569	0.0906261	0.999955
ENSGALG00000001374	SLC35E2B	solute carrier family 35 member E2B	1453.21	0.102138	0.0603797	0.0907242	0.999955
ENSGALG00000030064		forty-two-three domain containing 1-like	868.893	0.200389	0.118466	0.0907352	0.999955
ENSGALG00000004110		translocase of outer mitochondrial membrane 34	414.763	0.153137	0.0905358	0.0907511	0.999955
ENSGALG00000040532	ZIC1	Zic family member 1	27.2723	-2.07691	1.22851	0.0909149	0.999955
ENSGALG00000028041		dickkopf WNT signaling pathway inhibitor 2	92.8922	0.467104	0.276444	0.0910872	0.999955
ENSGALG00000043334	POU4F3	POU class 4 homeobox 3	2.37318	2.72689	1.61462	0.0912435	0.999955
ENSGALG00000003550	ARHGAP40	Rho GTPase activating protein 40	628.416	-0.282402	0.167242	0.091299	0.999955
ENSGALG00000050253		DNA polymerase beta-like	314.996	-0.153882	0.0911486	0.0913615	0.999955
ENSGALG00000046616	CHGB	chromogranin B	1177.6	-0.243895	0.144475	0.0913832	0.999955
ENSGALG00000009409		myoneurin	234.549	-0.259829	0.153999	0.091562	0.999955
ENSGALG00000010766	ATXN3L	ataxin 3 like	688.958	-0.136825	0.0811433	0.091754	0.999955
ENSGALG00000012639	MTERF2	mitochondrial transcription termination factor 2	168.681	0.219041	0.130007	0.0920205	0.999955
ENSGALG00000017005	CAB39L	calcium binding protein 39 like	1949.95	-0.197066	0.116967	0.0920279	0.999955
ENSGALG00000002298	COL8A2	collagen type VIII alpha 2 chain	5296.79	0.249089	0.147879	0.0921038	0.999955
ENSGALG00000006051	CDC7	cell division cycle 7	98.2207	0.393949	0.233884	0.0921078	0.999955
ENSGALG00000054227			8.32414	1.11894	0.664386	0.09215	0.999955
ENSGALG00000006434	TSR3	TSR3, acp transferase ribosome maturation factor	292.167	0.107897	0.064096	0.0923043	0.999955
ENSGALG00000031626		guanylyl cyclase-activating protein 1-like	46.7431	1.16438	0.69174	0.092325	0.999955
ENSGALG00000002544	PCDH12	protocadherin 12	1010.21	0.233985	0.139169	0.0927047	0.999955
ENSGALG00000007095	CUL2	cullin 2	1655.46	0.0811577	0.0482816	0.0927781	0.999955
ENSGALG00000033129	ZFP36L2	ZFP36 ring finger protein like 2	2868.29	-0.168006	0.0999683	0.0928415	0.999955
ENSGALG00000004108			771.415	0.164836	0.0981614	0.0931069	0.999955
ENSGALG00000041563	UNC80	unc-80 homolog, NALCN activator	201.003	-0.528792	0.314951	0.0931592	0.999955
ENSGALG00000003792	FYB	FYN binding protein	383.755	-0.307275	0.183168	0.0934329	0.999955
ENSGALG00000003660	FANCF	Fanconi anemia, complementation group F	19.9925	0.577031	0.344115	0.0935706	0.999955
ENSGALG00000051844	SKOR2	SKI family transcriptional corepressor 2	9.20182	1.79133	1.06868	0.0936986	0.999955
ENSGALG00000047719			1824.13	-0.263338	0.157196	0.0938917	0.999955
ENSGALG00000000999	ZNF319	zinc finger protein 319	263.329	0.156861	0.0936844	0.0940611	0.999955
ENSGALG00000003876	TIMD4	T-cell immunoglobulin and mucin domain containing 4	291.398	-0.5966	0.356343	0.0940854	0.999955
ENSGALG00000020703	GRB14	growth factor receptor bound protein 14	34.5515	0.536638	0.320596	0.0941542	0.999955
ENSGALG00000038325	CORO7	coronin 7	2484.56	-0.0952612	0.0569244	0.0942351	0.999955
ENSGALG00000047606			5.20742	-0.874551	0.522629	0.0942548	0.999955
ENSGALG00000006345	TMEM43	transmembrane protein 43	2237.24	0.10441	0.0624106	0.0943364	0.999955
ENSGALG00000008716	FLRT3	fibronectin leucine rich transmembrane protein 3	698.696	-0.184685	0.110412	0.0943879	0.999955
ENSGALG00000038752		transmembrane protein 40-like	3.04481	-1.45093	0.867862	0.0945543	0.999955
ENSGALG00000012684	DEK	DEK proto-oncogene	2124.85	0.114344	0.0683971	0.0945692	0.999955
ENSGALG00000015094	ZBTB20	zinc finger and BTB domain containing 20	240.367	0.207373	0.124224	0.0950482	0.999955
ENSGALG00000053188			1.6886	1.75293	1.0504	0.095154	0.999955
ENSGALG00000038981	CBLL1	Cbl proto-oncogene like 1	909.532	0.0944035	0.0566048	0.0953624	0.999955
ENSGALG00000007133		small integral membrane protein 10 like 1	8.07242	-0.785718	0.471391	0.0955529	0.999955
ENSGALG00000021686			40.505	1.20842	0.725152	0.0956268	0.999955
ENSGALG00000051954	RBM43	RNA binding motif protein 43	754.959	-0.16114	0.0966997	0.0956344	0.999955
ENSGALG00000046720			18.9533	-0.613242	0.368013	0.0956423	0.999955
ENSGALG00000017418	NPTX1	neuronal pentraxin 1	211.965	1.17992	0.708309	0.0957488	0.999955
ENSGALG00000007494	LARS1	leucyl-tRNA synthetase	2419.33	0.0607259	0.0364599	0.095803	0.999955
ENSGALG00000017025	CKAP2	cytoskeleton associated protein 2	814.215	0.320479	0.192623	0.0961603	0.999955
ENSGALG00000041541			0.928315	2.58793	1.55591	0.096254	0.999955
ENSGALG00000016633	HMBOX1	homeobox containing 1	373.125	0.187071	0.112543	0.0964691	0.999955
ENSGALG00000012561	PKP4	plakophilin 4	3546.48	0.142328	0.0856413	0.0965305	0.999955
ENSGALG00000006420	ABHD17C	abhydrolase domain containing 17C	667.965	0.170857	0.102842	0.0966425	0.999955
ENSGALG00000011529	NAAA	N-acylethanolamine acid amidase	449.419	-0.216014	0.130028	0.0966544	0.999955
ENSGALG00000029583	PLBD1	phospholipase B domain containing 1	3294.75	-0.272783	0.164332	0.096924	0.999955
ENSGALG00000006252	LMO4	LIM domain only 4	1980.38	-0.264528	0.159877	0.098011	0.999955
ENSGALG00000016820	GAS6	growth arrest specific 6	650.326	-0.312332	0.188881	0.0982095	0.999955
ENSGALG00000009300	NUMB	NUMB, endocytic adaptor protein	2691.47	0.118735	0.0718054	0.0982168	0.999955
ENSGALG00000051163			151.027	-0.197088	0.119285	0.0984835	0.999955
ENSGALG00000047535		putative methyltransferase DDB_G0268948	7.24832	-11.8062	7.16247	0.0992834	0.999955
ENSGALG00000004741	EPHB2	EPH receptor B2	895.231	0.117389	0.0712253	0.0993233	0.999955
ENSGALG00000050375			40.3226	-0.500692	0.303826	0.0993616	0.999955
ENSGALG00000008969	EPCAM	epithelial cell adhesion molecule	1.17704	-1.99789	1.21266	0.0994507	0.999955
ENSGALG00000017083	KATNAL1	katanin catalytic subunit A1 like 1	275.82	0.161572	0.0981048	0.0995708	0.999955
ENSGALG00000013033		carboxymethylenebutenolidase homolog	95.2761	0.927469	0.563185	0.0995936	0.999955
ENSGALG00000005584	GALNT18	polypeptide N-acetylgalactosaminyltransferase 18	2316.91	0.13103	0.0796399	0.099912	0.999955
ENSGALG00000009803	MGST2	microsomal glutathione S-transferase 2	41.6343	-0.53544	0.325685	0.100167	0.999955
ENSGALG00000034048	BCL11A	B-cell CLL/lymphoma 11A	320.713	-0.204081	0.124145	0.100199	0.999955
ENSGALG00000052571			7.98321	-0.911815	0.554674	0.100202	0.999955
ENSGALG00000012298	SLC39A8	solute carrier family 39 member 8	612.086	0.282322	0.171746	0.100211	0.999955
ENSGALG00000053757			0.67473	-2.07086	1.25984	0.100227	0.999955
ENSGALG00000047927			13.9464	-0.636189	0.387525	0.100659	0.999955
ENSGALG00000040681		potassium voltage-gated channel subfamily A member 6	9.50004	0.943808	0.574909	0.100659	0.999955
ENSGALG00000015701	CXADR	thiosulfate sulfurtransferase like domain containing 1	396.063	-0.182754	0.111325	0.100667	0.999955
ENSGALG00000005080	C8H1orf27	chromosome 8 C1orf27 homolog	1051.99	0.088795	0.054096	0.100708	0.999955
ENSGALG00000002906	TARDBP	TAR DNA binding protein	4331.42	0.0694662	0.0423214	0.100715	0.999955
ENSGALG00000007123		uncharacterized LOC101750621	265.34	-0.277283	0.16898	0.100813	0.999955
ENSGALG00000052333			2.08404	-1.54685	0.943489	0.101108	0.999955
ENSGALG00000010573	GSTCD	glutathione S-transferase C-terminal domain containing	417.176	0.108789	0.0663748	0.101211	0.999955
ENSGALG00000014250	PHOX2B	paired like homeobox 2b	44.0433	-0.369371	0.225501	0.101421	0.999955
ENSGALG00000035441	POU4F1	POU class 4 homeobox 1	27.4785	1.32529	0.809183	0.101461	0.999955
ENSGALG00000001405	IRF6	interferon regulatory factor 6	7.17418	0.980602	0.598771	0.101486	0.999955
ENSGALG00000034918			135.566	0.227117	0.138828	0.101848	0.999955
ENSGALG00000044354		mucin 1, cell surface associated	6.90974	0.824453	0.504054	0.101914	0.999955
ENSGALG00000005323	DIRAS2	DIRAS family GTPase 2	79.3392	0.814245	0.49824	0.102208	0.999955
ENSGALG00000001723		flavin containing monooxygenase 5	1.65399	2.23554	1.3685	0.102349	0.999955
ENSGALG00000034421	SENP1	SUMO specific peptidase 1	505.786	-0.123872	0.075855	0.102467	0.999955
ENSGALG00000038769	USH1G	USH1 protein network component sans	8.88351	1.26313	0.773515	0.102475	0.999955
ENSGALG00000001688	SEPT5	septin 5	5918.99	0.236992	0.145154	0.102533	0.999955
ENSGALG00000052648	PRR14L	proline rich 14-like	351.077	-0.197299	0.120911	0.102728	0.999955
ENSGALG00000006891	ITIH5	inter-alpha-trypsin inhibitor heavy chain family member 5	6687.88	0.29284	0.179465	0.102734	0.999955
ENSGALG00000017023	NEK5	NIMA related kinase 5	17.0708	-0.547983	0.335892	0.1028	0.999955
ENSGALG00000011329	AFDN	afadin, adherens junction formation factor	4793.27	0.202017	0.12386	0.102888	0.999955
ENSGALG00000007479	SLC25A28	solute carrier family 25 member 28	575.31	0.103523	0.063474	0.102902	0.999955
ENSGALG00000009822	PACC1	transmembrane protein 206	823.494	-0.167959	0.103009	0.102989	0.999955
ENSGALG00000015297		forkhead box O3	728.986	-0.194633	0.119418	0.103133	0.999955
ENSGALG00000000630	HAS3	hyaluronan synthase 3	1.02425	2.46768	1.51434	0.103199	0.999955
ENSGALG00000033513	ELL	elongation factor for RNA polymerase II	2555.22	-0.129944	0.0797831	0.103373	0.999955
ENSGALG00000009086	EHD3	EH domain containing 3	17724.4	0.125198	0.076872	0.103386	0.999955
ENSGALG00000047864			380.111	-0.310763	0.190847	0.103453	0.999955
ENSGALG00000028774	S100A10	S100 calcium binding protein A10	1152.05	0.182257	0.111956	0.103537	0.999955
ENSGALG00000002374	SLC9A9	solute carrier family 9 member A9	398.748	-0.164635	0.101155	0.10362	0.999955
ENSGALG00000049120			1.67922	-2.20575	1.35528	0.103625	0.999955
ENSGALG00000026914	DOK3	docking protein 3	9.01015	0.569794	0.350104	0.103631	0.999955
ENSGALG00000003690	KRT14	keratin 14	36.7165	0.675914	0.415686	0.103945	0.999955
ENSGALG00000044020			103.403	-0.257048	0.158281	0.104376	0.999955
ENSGALG00000011615		solute carrier family 22 (organic cation transporter), member 2	3.77604	-1.797	1.10684	0.104472	0.999955
ENSGALG00000008218	DDB2	damage specific DNA binding protein 2	699.995	-0.11952	0.0736473	0.104618	0.999955
ENSGALG00000016867	ITGBL1	integrin subunit beta like 1	2820.13	0.58483	0.360429	0.104677	0.999955
ENSGALG00000036360	TRPV4	transient receptor potential cation channel subfamily V member 4	1.14156	-2.34507	1.44552	0.104738	0.999955
ENSGALG00000011237	DPH3P1	diphthamide biosynthesis 3 pseudogene 1	838.891	0.112482	0.0693652	0.104892	0.999955
ENSGALG00000029918		SMG5, nonsense mediated mRNA decay factor	1662.29	-0.0868092	0.0535392	0.104929	0.999955
ENSGALG00000052814			6.34263	-1.28333	0.791954	0.105134	0.999955
ENSGALG00000006532	FOPNL	FGFR1OP N-terminal like	576.062	0.119994	0.0740792	0.105275	0.999955
ENSGALG00000005180			2297.62	-0.193079	0.119283	0.105518	0.999955
ENSGALG00000002804	RND2	Rho family GTPase 2	147.417	0.259411	0.160384	0.105783	0.999955
ENSGALG00000006639	CEP55	centrosomal protein 55	103.269	0.402724	0.24911	0.105954	0.999955
ENSGALG00000016920	LMO7	LIM domain 7	1821.6	0.279771	0.1731	0.106042	0.999955
ENSGALG00000001863	VTG2	vitellogenin 2	7.70601	1.22432	0.757893	0.106218	0.999955
ENSGALG00000006521	TRPM5	transient receptor potential cation channel, subfamily M, member 5	1.61385	-1.6635	1.03086	0.106593	0.999955
ENSGALG00000004161	CCNB1	cyclin B1	879.377	0.289146	0.179217	0.106661	0.999955
ENSGALG00000016186	PDE9A	phosphodiesterase 9A	4821.3	-0.223828	0.138763	0.10674	0.999955
ENSGALG00000008496	VPS18	VPS18, CORVET/HOPS core subunit	982.812	-0.0765084	0.0474649	0.106985	0.999955
ENSGALG00000008179	NT5C2	5'-nucleotidase, cytosolic II	4103.08	-0.162163	0.100633	0.107088	0.999955
ENSGALG00000000164	MYBPHL	myosin binding protein H like	2.16406	-2.07388	1.2872	0.107145	0.999955
ENSGALG00000007683			1492.72	0.0849769	0.05277	0.107326	0.999955
ENSGALG00000042814	MCRIP1	MAPK regulated corepressor interacting protein 1	2585.97	-0.0795752	0.049452	0.107586	0.999955
ENSGALG00000031812	TDRKH	tudor and KH domain containing	22.0202	0.698847	0.434824	0.108011	0.999955
ENSGALG00000031222	SPRYD3	SPRY domain containing 3	1984.79	-0.094485	0.0587988	0.108072	0.999955
ENSGALG00000009901	DYRK2	dual specificity tyrosine phosphorylation regulated kinase 2	524.849	0.149191	0.0928503	0.1081	0.999955
ENSGALG00000027872	STBD1	starch binding domain 1	233.013	0.635856	0.395916	0.108266	0.999955
ENSGALG00000047857			47.1335	-0.659367	0.410627	0.108327	0.999955
ENSGALG00000044146		purine nucleoside phosphorylase	15.7337	1.25276	0.780274	0.108376	0.999955
ENSGALG00000012894	CHRM2	cholinergic receptor muscarinic 2	1.30429	2.75218	1.71655	0.108864	0.999955
ENSGALG00000016772	PDCL3	phosducin like 3	1074.19	0.0850697	0.0530625	0.108891	0.999955
ENSGALG00000011078	PTPN13	protein tyrosine phosphatase, non-receptor type 13	1024.62	-0.142815	0.0890843	0.108903	0.999955
ENSGALG00000032098	ARTN	artemin	40.8505	-0.628973	0.392371	0.108933	0.999955
ENSGALG00000031741	PTK2	protein tyrosine kinase 2	4531.27	0.124565	0.0777271	0.109023	0.999955
ENSGALG00000001431	GUCA1A	guanylate cyclase activator 1A	282.532	1.08113	0.674678	0.109057	0.999955
ENSGALG00000005434	CER1	cerberus 1, DAN family BMP antagonist	516.218	-1.15142	0.718921	0.109247	0.999955
ENSGALG00000008340	FES	FES proto-oncogene, tyrosine kinase	750.907	-0.248666	0.155292	0.109316	0.999955
ENSGALG00000010108		chromosome 4 C4orf33 homolog	212.584	-0.161355	0.100815	0.109487	0.999955
ENSGALG00000042836	KCNH2	potassium voltage-gated channel subfamily H member 2	959.227	0.239952	0.149996	0.109659	0.999955
ENSGALG00000051050	CD8A	Gallus gallus CD8a molecule (CD8A), mRNA.	1.43252	2.15573	1.34761	0.109672	0.999955
ENSGALG00000006482	FAH	fumarylacetoacetate hydrolase	12.2616	0.659831	0.412559	0.10974	0.999955
ENSGALG00000041323		SPC24, NDC80 kinetochore complex component	40.0865	0.430939	0.269474	0.10978	0.999955
ENSGALG00000003058		homer scaffolding protein 3	18.3454	-0.524221	0.327819	0.109794	0.999955
ENSGALG00000001366	CASP9	caspase 9	323.637	-0.114158	0.0713991	0.109849	0.999955
ENSGALG00000031170	ADCY1	adenylate cyclase 1	13.4963	0.872902	0.546326	0.110094	0.999955
ENSGALG00000005509	DPYD	dihydropyrimidine dehydrogenase	587.108	-0.141141	0.088337	0.110096	0.999955
ENSGALG00000044375	HDDC3	guanosine-3',5'-bis(diphosphate) 3'-pyrophosphohydrolase MESH1-like	86.7266	0.24064	0.150708	0.110325	0.999955
ENSGALG00000005481	ARHGEF3	Rho guanine nucleotide exchange factor 3	1309.16	-0.154816	0.0970039	0.110494	0.999955
ENSGALG00000032644			958.199	0.127649	0.0800159	0.110647	0.999955
ENSGALG00000004650	BRAP	BRCA1 associated protein	1420.18	-0.0786007	0.0492728	0.110664	0.999955
ENSGALG00000015244	TBX19	T-box 19	2.03798	-1.70646	1.0701	0.110787	0.999955
ENSGALG00000010068	KCNK17	potassium two pore domain channel subfamily K member 17	100.816	-0.478336	0.300017	0.110854	0.999955
ENSGALG00000006261	SELENOF	selenoprotein F	1121.81	0.113973	0.0715161	0.111011	0.999955
ENSGALG00000051206	RBMX2	RNA binding motif protein, X-linked 2	1157.62	-0.0904657	0.0567781	0.111088	0.999955
ENSGALG00000005550	ST6GAL1	ST6 beta-galactoside alpha-2,6-sialyltransferase 1	8432.54	-0.145992	0.0916341	0.111115	0.999955
ENSGALG00000004251	ARR3	arrestin 3	603.735	0.993368	0.623737	0.111248	0.999955
ENSGALG00000047464	FBXL22	F-box and leucine rich repeat protein 22	32.8513	-0.457737	0.28747	0.111318	0.999955
ENSGALG00000049891	GPD1	glycerol-3-phosphate dehydrogenase 1	11.2014	-1.086	0.682043	0.111322	0.999955
ENSGALG00000005849	PPDPF	pancreatic progenitor cell differentiation and proliferation factor	2481.65	0.16494	0.103622	0.111442	0.999955
ENSGALG00000040393	BORCS5	BLOC-1 related complex subunit 5	713.302	0.11827	0.0743227	0.111543	0.999955
ENSGALG00000008508	PYGB	phosphorylase, glycogen; brain	3712.19	-0.175172	0.110115	0.111654	0.999955
ENSGALG00000026229	PIGY	phosphatidylinositol glycan anchor biosynthesis class Y	461.793	0.158552	0.0997206	0.111842	0.999955
ENSGALG00000042322	NAA60	N-alpha-acetyltransferase 60, NatF catalytic subunit	77.0104	0.257616	0.162042	0.111877	0.999955
ENSGALG00000036949	ASAP3	ArfGAP with SH3 domain, ankyrin repeat and PH domain 3	989.612	0.163017	0.102569	0.111982	0.999955
ENSGALG00000010461	EBF3	early B cell factor 3	252.537	-0.165813	0.104371	0.112132	0.999955
ENSGALG00000033170	GMDS	GDP-mannose 4,6-dehydratase	802.157	0.126515	0.0796887	0.112374	0.999955
ENSGALG00000049567	SPATA22	spermatogenesis associated 22	1.09108	-1.87314	1.17996	0.112407	0.999955
ENSGALG00000039872	PDLIM4	PDZ and LIM domain 4	631.189	-0.178958	0.112787	0.112583	0.999955
ENSGALG00000047578	SELENOP1	selenoprotein P1	100.336	-0.48249	0.304156	0.112665	0.999955
ENSGALG00000015364	GUCA1C	guanylate cyclase activator 1C	66.2218	1.0749	0.677753	0.112745	0.999955
ENSGALG00000000458	TMPRSS9	transmembrane protease, serine 9	154.393	-0.312612	0.197123	0.112768	0.999955
ENSGALG00000004813	IARS1	isoleucyl-tRNA synthetase	1777.72	0.114277	0.0720905	0.112923	0.999955
ENSGALG00000009482	HEPACAM2	HEPACAM family member 2	1.37954	1.94134	1.22471	0.112934	0.999955
ENSGALG00000005527	APPL1	adaptor protein, phosphotyrosine interacting with PH domain and leucine zipper 1	187.903	-0.325783	0.205563	0.113003	0.999955
ENSGALG00000037387	CLSTN2	calsyntenin 2	230.525	-0.361985	0.228431	0.113044	0.999955
ENSGALG00000041014			8.09847	0.734627	0.463601	0.113055	0.999955
ENSGALG00000038494	CMIP	c-Maf inducing protein	868.814	-0.142451	0.0899076	0.113098	0.999955
ENSGALG00000007030		transmembrane protein 180-like	349.759	0.160245	0.101148	0.113133	0.999955
ENSGALG00000011835	FGF2	fibroblast growth factor 2	38.7037	-0.469431	0.296521	0.113392	0.999955
ENSGALG00000005930	PLS3	plastin 3	7298.15	0.146782	0.0927812	0.113644	0.999955
ENSGALG00000040272	ALG10	ALG10, alpha-1,2-glucosyltransferase	543.653	-0.12404	0.0784077	0.113652	0.999955
ENSGALG00000052859			5.3871	-0.866828	0.548186	0.113817	0.999955
ENSGALG00000054619	GAB2	GRB2 associated binding protein 2	108.222	-0.431269	0.272902	0.114037	0.999955
ENSGALG00000033603	METTL22	methyltransferase like 22	213.013	0.184289	0.11685	0.114762	0.999955
ENSGALG00000036587	LHX4	LIM homeobox 4	28.5037	1.33502	0.846539	0.114788	0.999955
ENSGALG00000012629	ZNF367	zinc finger protein 367	291.665	0.310442	0.19688	0.114839	0.999955
ENSGALG00000017134	IFT88	intraflagellar transport 88	504.02	0.151453	0.0960705	0.114916	0.999955
ENSGALG00000007047	GAL	galanin and GMAP prepropeptide	50.8394	-0.628218	0.398535	0.114953	0.999955
ENSGALG00000032893	SHISA4	shisa family member 4	434.793	0.161847	0.102814	0.115448	0.999955
ENSGALG00000014953	RWDD1	RWD domain containing 1	789.35	0.105749	0.0672624	0.115908	0.999955
ENSGALG00000032736	MGLL	monoglyceride lipase	21337.4	0.207602	0.132119	0.116108	0.999955
ENSGALG00000017362	HAVCR1	hepatitis A virus cellular receptor 1	341.63	-0.345481	0.219877	0.116125	0.999955
ENSGALG00000054674			10.073	-0.654914	0.416822	0.116134	0.999955
ENSGALG00000049421			11.4994	-0.679628	0.432578	0.116157	0.999955
ENSGALG00000017179	PDGFD	platelet derived growth factor D	5630.01	0.215784	0.137365	0.116209	0.999955
ENSGALG00000016582	PBK	PDZ binding kinase	483.846	0.35829	0.22809	0.116224	0.999955
ENSGALG00000005968	MMP11	matrix metallopeptidase 11	306.024	-0.239991	0.152891	0.116487	0.999955
ENSGALG00000046223	GPR21	G protein-coupled receptor 21	57.8047	0.338434	0.215662	0.116583	0.999955
ENSGALG00000008827	FERMT1	fermitin family member 1	381.276	-0.185613	0.118291	0.116619	0.999955
ENSGALG00000009071	HMGB3	high mobility group box 3	4292.5	0.0812591	0.0517986	0.116706	0.999955
ENSGALG00000015488	GJA8	gap junction protein alpha 8	15.2623	-0.720027	0.459034	0.116749	0.999955
ENSGALG00000039989	GPR160	G protein-coupled receptor 160	8.03197	0.800079	0.510195	0.116838	0.999955
ENSGALG00000012246	R3HDM1	R3H domain containing 1	2863.89	0.0683519	0.0435982	0.116935	0.999955
ENSGALG00000030530	HAND2	heart and neural crest derivatives expressed 2	17.9205	-0.60962	0.388904	0.11699	0.999955
ENSGALG00000012011	L3HYPDH	trans-L-3-hydroxyproline dehydratase	343.626	-0.192485	0.122807	0.117026	0.999955
ENSGALG00000011740	MGP	matrix Gla protein	47269.8	-0.392267	0.250351	0.117146	0.999955
ENSGALG00000049158			68.5376	0.526958	0.336836	0.117715	0.999955
ENSGALG00000002863	ERGIC1	endoplasmic reticulum-golgi intermediate compartment 1	4010.1	0.0746746	0.0477356	0.117739	0.999955
ENSGALG00000013041	CCT5	chaperonin containing TCP1 subunit 5	3614.47	0.0807539	0.0516321	0.117812	0.999955
ENSGALG00000043352		ceramide synthase 4	1355.48	0.140038	0.0895369	0.117812	0.999955
ENSGALG00000048059			72.4931	0.287243	0.18382	0.118139	0.999955
ENSGALG00000046169	PYM1	PYM homolog 1, exon junction complex associated factor	347.612	-0.123014	0.0787516	0.118275	0.999955
ENSGALG00000015580	UFL1	UFM1 specific ligase 1	2490.69	0.0726187	0.0464903	0.118283	0.999955
ENSGALG00000034965	DIP2B	disco interacting protein 2 homolog B	1249.92	-0.243823	0.15613	0.118366	0.999955
ENSGALG00000039344		uncharacterized LOC107055134	3.24226	-1.72882	1.10713	0.118397	0.999955
ENSGALG00000005038	CENPI	centromere protein I	246.011	0.28896	0.185062	0.118424	0.999955
ENSGALG00000017044	TRPC4	transient receptor potential cation channel subfamily C member 4	159.409	-0.379003	0.242757	0.118466	0.999955
ENSGALG00000029332	C5H15orf57	chromosome 5 C15orf57 homolog	1771.21	0.0781214	0.0500418	0.118495	0.999955
ENSGALG00000006708		collagen type XXIII alpha 1 chain	734.651	-0.344098	0.220553	0.118722	0.999955
ENSGALG00000016294	HMGCLL1	3-hydroxymethyl-3-methylglutaryl-CoA lyase like 1	60.7836	0.374045	0.23985	0.118879	0.999955
ENSGALG00000001994	PRR35	proline rich 35	38.8113	1.21244	0.777734	0.119011	0.999955
ENSGALG00000043447	LAS1L	LAS1 like, ribosome biogenesis factor	2000.41	0.0638859	0.0409867	0.119068	0.999955
ENSGALG00000005750	SWAP70	switching B cell complex subunit SWAP70	2145.54	-0.125958	0.0808249	0.119136	0.999955
ENSGALG00000015773	PTCD3	pentatricopeptide repeat domain 3	1103.89	0.0645695	0.0414721	0.119485	0.999955
ENSGALG00000031650	BBS9	Bardet-Biedl syndrome 9	131.19	0.262334	0.168531	0.119566	0.999955
ENSGALG00000054952		myeloid-associated differentiation marker homolog	86.4627	-0.314542	0.202157	0.119725	0.999955
ENSGALG00000026359	SERTAD4	SERTA domain containing 4	410.778	0.242158	0.155715	0.119914	0.999955
ENSGALG00000026981	NHSL1	NHS like 1	655.723	0.183079	0.117806	0.120167	0.999955
ENSGALG00000001343	LAMB3	laminin subunit beta 3	7.43353	1.0246	0.65971	0.120398	0.999955
ENSGALG00000007900	COMMD3	COMM domain containing 3	427.822	-0.159417	0.102647	0.12041	0.999955
ENSGALG00000032838	BKJ	beta-keratin related protein	3.06792	-1.37507	0.885534	0.120468	0.999955
ENSGALG00000014717	ANKRD55	ankyrin repeat domain 55	4.18988	1.3879	0.89388	0.120503	0.999955
ENSGALG00000030542	SEMA6D	semaphorin 6D	740.211	-0.200779	0.129319	0.120521	0.999955
ENSGALG00000008702	OVOL2	ovo like zinc finger 3	2.2144	-1.4239	0.917476	0.120667	0.999955
ENSGALG00000035030	KIF20A	kinesin family member 20A	887.482	0.321831	0.207581	0.121049	0.999955
ENSGALG00000007001	TLR4	toll like receptor 4	552.252	-0.310049	0.199984	0.121052	0.999955
ENSGALG00000011443	EXOC3L4	exocyst complex component 3 like 4	0.903696	2.24729	1.4499	0.12115	0.999955
ENSGALG00000005450	CCDC66	coiled-coil domain containing 66	543.939	-0.138248	0.0891951	0.121152	0.999955
ENSGALG00000021092		thiamine transporter 2-like	28.7672	-0.50475	0.325843	0.121368	0.999955
ENSGALG00000042168		RING finger protein 170-like	12.9228	-0.537481	0.347247	0.121662	0.999955
ENSGALG00000023396	ASPHD2	aspartate beta-hydroxylase domain containing 1	51.9703	0.925426	0.598001	0.121735	0.999955
ENSGALG00000025748	FGF9	fibroblast growth factor 9	30.9106	0.811275	0.5243	0.121779	0.999955
ENSGALG00000007153	DYL1	dynein light chain 1 cytoplasmic	3571.29	0.118785	0.0768646	0.122255	0.999955
ENSGALG00000003111	BFAR	bifunctional apoptosis regulator	815.384	-0.102323	0.0662235	0.122318	0.999955
ENSGALG00000043213	CYP26C1	cytochrome P450 family 26 subfamily C member 1	7.74403	0.950864	0.615463	0.122357	0.999955
ENSGALG00000041750	ADAMTS9	ADAM metallopeptidase with thrombospondin type 1 motif 9	3414.87	-0.251317	0.162694	0.122414	0.999955
ENSGALG00000029983	ANGPT1	angiopoietin 1	836.754	-0.339896	0.220044	0.122425	0.999955
ENSGALG00000052541		anti-Muellerian hormone type-2 receptor-like	296.85	-0.191662	0.124147	0.122628	0.999955
ENSGALG00000016222	NDP	NDP, norrin cystine knot growth factor	61.2402	-0.778554	0.504566	0.122827	0.999955
ENSGALG00000008337			472.398	-0.117593	0.0762394	0.122971	0.999955
ENSGALG00000027702	SCN11A	sodium voltage-gated channel alpha subunit 11	66.474	-1.50554	0.976223	0.123021	0.999955
ENSGALG00000035419	CDON	cell adhesion associated, oncogene regulated	956.35	-0.269572	0.174828	0.123091	0.999955
ENSGALG00000010722		Schwann cell-specific EGF-like repeat autocrine factor	132.899	-0.522865	0.339148	0.123146	0.999955
ENSGALG00000026031	ZNHIT3	zinc finger HIT-type containing 3	460.907	-0.146059	0.0947645	0.123247	0.999955
ENSGALG00000014971	SLC2A9	solute carrier family 2 member 9	30.0336	-0.479112	0.311023	0.123453	0.999955
ENSGALG00000047338			4255.6	-0.306943	0.199292	0.123519	0.999955
ENSGALG00000015495	POU1F1	POU class 1 homeobox 1	3.10014	-1.72579	1.12083	0.123622	0.999955
ENSGALG00000012322	KCTD16	potassium channel tetramerization domain containing 16	31.8312	1.15162	0.74798	0.123647	0.999955
ENSGALG00000049348		phosphohistidine phosphatase 1	239.211	-0.150114	0.097553	0.123854	0.999955
ENSGALG00000004364	ABR	ABR, RhoGEF and GTPase activating protein	1928.1	-0.119066	0.0774295	0.124115	0.999955
ENSGALG00000003562	NPTX2	neuronal pentraxin 2	369.25	0.698	0.453991	0.124177	0.999955
ENSGALG00000042511	PKDCC	protein kinase domain containing, cytoplasmic a	850.636	-0.272668	0.177393	0.124272	0.999955
ENSGALG00000050811	SP7	Sp7 transcription factor	3.50954	1.04624	0.680862	0.124381	0.999955
ENSGALG00000002403	ULK1	unc-51 like autophagy activating kinase 1	1062.86	-0.194405	0.126563	0.124532	0.999955
ENSGALG00000017047	SUPT20H	SPT20 homolog, SAGA complex component	1197.62	0.0693779	0.0451706	0.124561	0.999955
ENSGALG00000036749	MRPS28	mitochondrial ribosomal protein S28	457.538	0.12867	0.083801	0.124681	0.999955
ENSGALG00000004679	AKAP10	A-kinase anchoring protein 10	678.792	-0.111536	0.0726542	0.124745	0.999955
ENSGALG00000014940	ZUP1	zinc finger with UFM1 specific peptidase domain	241.288	0.159871	0.104234	0.125084	0.999955
ENSGALG00000005998	RRAS	related RAS viral (r-ras) oncogene homolog	2963.54	0.118905	0.077658	0.125734	0.999955
ENSGALG00000012847		cystine/glutamate transporter-like	445.891	0.54238	0.35432	0.125828	0.999955
ENSGALG00000002090	GPSM2	G-protein signaling modulator 2	818.463	0.114279	0.0746986	0.126049	0.999955
ENSGALG00000008240	CFLAR	CASP8 and FADD like apoptosis regulator	1619.9	0.133282	0.0871386	0.12613	0.999955
ENSGALG00000034436	CEL	carboxyl ester lipase	2.26676	-1.53202	1.00185	0.126218	0.999955
ENSGALG00000003454	ZNF207	zinc finger protein 207	4602.68	0.0784669	0.051319	0.126264	0.999955
ENSGALG00000000836	RFX5	regulatory factor X5	80.973	0.221621	0.144974	0.126341	0.999955
ENSGALG00000015892	IRAK1BP1	interleukin 1 receptor associated kinase 1 binding protein 1	69.3749	0.25133	0.164417	0.12636	0.999955
ENSGALG00000004812	FAM129A	family with sequence similarity 129 member A	2240.65	-0.295011	0.193034	0.126441	0.999955
ENSGALG00000007892	SPAG6	sperm associated antigen 6	51.2205	-0.273379	0.178941	0.126572	0.999955
ENSGALG00000009841	FASTKD1	FAST kinase domains 1	334.443	0.137387	0.0899332	0.126597	0.999955
ENSGALG00000025899		threonylcarbamoyl-AMP synthase-like	0.942997	2.1857	1.43109	0.126686	0.999955
ENSGALG00000051378			12.5021	0.700996	0.45899	0.126697	0.999955
ENSGALG00000001900	PHF24	PHD finger protein 24	76.1434	1.15205	0.754332	0.126698	0.999955
ENSGALG00000021171		transmembrane protein 2-like	1824.94	0.489679	0.32081	0.126915	0.999955
ENSGALG00000042606		protocadherin delta 1	23.7578	1.27378	0.835152	0.127207	0.999955
ENSGALG00000004339		phosphodiesterase 8B	2.72699	-1.63667	1.0731	0.127216	0.999955
ENSGALG00000046384		leucine rich repeat containing 46	5.93994	-0.692562	0.454332	0.12742	0.999955
ENSGALG00000006374	TBX6	T-box 6	14.1497	0.567898	0.372552	0.127422	0.999955
ENSGALG00000016636	ARSH	arylsulfatase family, member H	1396.83	0.168099	0.110278	0.12743	0.999955
ENSGALG00000006712	RSPH14	radial spoke head 14 homolog	1.24278	1.68264	1.10427	0.12757	0.999955
ENSGALG00000040836	INSYN2A	family with sequence similarity 196 member A	163.811	-0.422775	0.277476	0.127598	0.999955
ENSGALG00000052876		zinc finger protein 239-like	54.8174	-0.302954	0.198957	0.127831	0.999955
ENSGALG00000043618	SLC40A1	solute carrier family 40 member 1	7170.31	-0.182754	0.120045	0.127912	0.999955
ENSGALG00000037812	USP43	ubiquitin specific peptidase 43	511.946	0.333687	0.219245	0.128013	0.999955
ENSGALG00000001577	FOXK2	forkhead box K2	834.992	0.0811118	0.0533064	0.128105	0.999955
ENSGALG00000008939	FUBP1	far upstream element binding protein 1	4827.95	0.0729241	0.0479417	0.128235	0.999955
ENSGALG00000038286	AP4E1	adaptor related protein complex 4 epsilon 1 subunit	1068.16	-0.0738406	0.0485576	0.12834	0.999955
ENSGALG00000004693	ARPC1A	actin related protein 2/3 complex subunit 1A	3804.98	0.100845	0.0663293	0.128417	0.999955
ENSGALG00000004533	KIAA2013	KIAA2013	877.886	0.103076	0.0678594	0.128773	0.999955
ENSGALG00000041972	POP4	POP4 homolog, ribonuclease P/MRP subunit	297.876	-0.114223	0.0751979	0.128773	0.999955
ENSGALG00000049690			9.21924	-0.505081	0.33253	0.128787	0.999955
ENSGALG00000017405	NPR3	natriuretic peptide receptor 3	4597.79	-0.537981	0.354231	0.128831	0.999955
ENSGALG00000046788			2.08728	1.7938	1.18125	0.128874	0.999955
ENSGALG00000002356	CMTR2	cap methyltransferase 2	125.878	-0.345719	0.227703	0.128942	0.999955
ENSGALG00000040045	DBH	dopamine beta-hydroxylase	0.837042	-2.21211	1.45779	0.129157	0.999955
ENSGALG00000002273	LYRM1	LYR motif containing 1	599.671	-0.104672	0.0689871	0.129198	0.999955
ENSGALG00000015664	ADD1	adducin 1	13598.1	0.0745715	0.0491521	0.129227	0.999955
ENSGALG00000002099		6-phosphofructo-2-kinase/fructose-2,6-biphosphatase 4-like	1368.75	-0.109988	0.0725049	0.129273	0.999955
ENSGALG00000000596	CDC27	cell division cycle 27	2532.26	0.054454	0.0359039	0.129353	0.999955
ENSGALG00000004444	SHCBP1	SHC binding and spindle associated 1	146.126	0.289593	0.191017	0.129505	0.999955
ENSGALG00000025759	TFDP2	transcription factor Dp-2	959.841	0.143024	0.0943989	0.129746	0.999955
ENSGALG00000001489	SSU72	SSU72 homolog, RNA polymerase II CTD phosphatase	1094.93	-0.0802999	0.0530066	0.129797	0.999955
ENSGALG00000038667	MRPS12	mitochondrial ribosomal protein S12	241.468	0.159717	0.105459	0.129902	0.999955
ENSGALG00000009886	USP38	ubiquitin specific peptidase 38	581.818	-0.0967672	0.0638973	0.12992	0.999955
ENSGALG00000012593	SLC28A3	solute carrier family 28 member 3	6.42573	-1.73904	1.14913	0.130189	0.999955
ENSGALG00000052907			3.87377	0.995325	0.657756	0.130226	0.999955
ENSGALG00000017289	C12orf4	chromosome 1 open reading frame, human C12orf4	527.03	0.0949767	0.0627657	0.13023	0.999955
ENSGALG00000012281	PLA2G6	phospholipase A2 group VI	840.612	-0.114164	0.0754601	0.130303	0.999955
ENSGALG00000017137	GJA3	gap junction protein alpha 3	14.1584	0.702093	0.464292	0.130488	0.999955
ENSGALG00000005472	NAT	N-acetyltransferase, liver isozyme	105.187	0.252623	0.167162	0.130726	0.999955
ENSGALG00000010023	CALM2	calmodulin 2	14036.5	0.145024	0.0959788	0.130788	0.999955
ENSGALG00000036101	ARHGAP35	Rho GTPase activating protein 35	2542.31	0.0761277	0.0503852	0.13081	0.999955
ENSGALG00000010555	OSBPL9	oxysterol binding protein like 9	2135.59	-0.0626504	0.0414762	0.130912	0.999955
ENSGALG00000013962	HBS1L	HBS1 like translational GTPase	1656.64	0.0636888	0.0421661	0.130934	0.999955
ENSGALG00000002831	SH3PXD2B	SH3 and PX domains 2B	1886.63	-0.137613	0.0911182	0.130976	0.999955
ENSGALG00000015722	TMED11	transmembrane emp24 protein transport domain containing 11	1.52441	1.74367	1.15563	0.131337	0.999955
ENSGALG00000007222	UTS2B	urotensin 2B	3.81887	-1.53664	1.01847	0.131356	0.999955
ENSGALG00000016558	VEGFD	vascular endothelial growth factor D	5104.1	0.21785	0.144406	0.131403	0.999955
ENSGALG00000029764		relaxin/insulin-like family peptide receptor 2	21.1001	-0.727303	0.482175	0.131458	0.999955
ENSGALG00000015257	GIN1	gypsy retrotransposon integrase 1	92.4108	0.248074	0.164502	0.131548	0.999955
ENSGALG00000013583	FAM114A1	family with sequence similarity 114 member A1	3281.45	0.148236	0.0982986	0.131549	0.999955
ENSGALG00000013494	CENPN	centromere protein N	256.713	0.268228	0.177987	0.131808	0.999955
ENSGALG00000026999	SNRPB2	small nuclear ribonucleoprotein polypeptide B2	1372.45	0.0919953	0.0610689	0.13196	0.999955
ENSGALG00000029827		acyl-CoA synthetase medium-chain family member 4	1.97281	-1.56351	1.038	0.131997	0.999955
ENSGALG00000028858		hydroxysteroid (11-beta) dehydrogenase 1a	73.792	0.504742	0.335308	0.132244	0.999955
ENSGALG00000012453	EPC2	enhancer of polycomb homolog 2	1109.04	0.0854746	0.0567865	0.132275	0.999955
ENSGALG00000041626	MEIS1	Meis homeobox 1	678.063	-0.215062	0.142905	0.132343	0.999955
ENSGALG00000046504			7.61008	-1.1142	0.740818	0.132578	0.999955
ENSGALG00000004460	FOXK1	forkhead box K1	366.393	0.171256	0.113869	0.132587	0.999955
ENSGALG00000041193	NFYB	Nuclear transcription factor Y subunit beta	1347.16	0.144663	0.0962168	0.132706	0.999955
ENSGALG00000049517	CHMP2A	charged multivesicular body protein 2A	3235.36	-0.0612247	0.0407307	0.132798	0.999955
ENSGALG00000052067			10.8118	-0.650714	0.4329	0.132801	0.999955
ENSGALG00000054624			57.1167	0.248171	0.165105	0.13281	0.999955
ENSGALG00000026303	MRPS2	mitochondrial ribosomal protein S2	389.933	-0.120218	0.0800014	0.132918	0.999955
ENSGALG00000011742	ART4	ADP-ribosyltransferase 4 (Dombrock blood group)	6.58221	-0.912286	0.607676	0.133286	0.999955
ENSGALG00000026214	LRTM2	leucine rich repeats and transmembrane domains 2	38.6414	0.93379	0.622146	0.133377	0.999955
ENSGALG00000006565		gamma-glutamyltransferase 2	123.481	-0.590074	0.393214	0.133448	0.999955
ENSGALG00000006010	FAM103A1	family with sequence similarity 103 member A1	1177.99	0.0942421	0.0628316	0.133636	0.999955
ENSGALG00000043034	KIFC3	kinesin family member C2	1377.15	0.203079	0.135409	0.133681	0.999955
ENSGALG00000014857			23878.7	-0.307754	0.205249	0.133766	0.999955
ENSGALG00000048501		Sjoegren syndrome nuclear autoantigen 1-like	33.6836	0.298422	0.199041	0.133796	0.999955
ENSGALG00000015363	HJURP	Holliday junction recognition protein	214.147	0.283766	0.189285	0.133836	0.999955
ENSGALG00000052935	TNFRSF9	tumor necrosis factor receptor superfamily member 9	233.945	-0.222342	0.148372	0.133991	0.999955
ENSGALG00000048665			1.10214	1.67528	1.11874	0.134272	0.999955
ENSGALG00000015923	MTO1	mitochondrial tRNA translation optimization 1	1121.81	-0.0997571	0.0666174	0.134273	0.999955
ENSGALG00000014127			44.325	-0.395416	0.264126	0.134374	0.999955
ENSGALG00000016583	ESCO2	establishment of sister chromatid cohesion N-acetyltransferase 2	336.784	0.152116	0.101632	0.134463	0.999955
ENSGALG00000007798	SHQ1	SHQ1, H/ACA ribonucleoprotein assembly factor	159.603	-0.145749	0.0974166	0.134618	0.999955
ENSGALG00000013607	FBXO5	F-box protein 5	437.207	0.166057	0.111007	0.134676	0.999955
ENSGALG00000046708	PTGES	prostaglandin E synthase	2645.19	-0.249989	0.167131	0.134715	0.999955
ENSGALG00000000364	STC1	stanniocalcin 1	236.035	-0.288398	0.192862	0.13482	0.999955
ENSGALG00000015799	ELAVL2	ELAV like RNA binding protein 2	10.6275	1.30052	0.869906	0.134913	0.999955
ENSGALG00000012795	RIOK1	RIO kinase 1	883.489	0.101034	0.0675843	0.134934	0.999955
ENSGALG00000050686		protocadherin gamma subfamily A, 2	22.1176	0.630672	0.421913	0.134969	0.999955
ENSGALG00000012259		UBX domain protein 4	3638.61	-0.067233	0.0449814	0.134997	0.999955
ENSGALG00000031447			124.28	0.184855	0.123706	0.135094	0.999955
ENSGALG00000009684	GPR26	G protein-coupled receptor 26	2.10377	1.57574	1.05474	0.135187	0.999955
ENSGALG00000037946		RNA-binding protein 4B-like	1632.98	0.0978151	0.0655055	0.135376	0.999955
ENSGALG00000010320	PAWR	pro-apoptotic WT1 regulator	210.843	0.242579	0.162454	0.135381	0.999955
ENSGALG00000013935	BCLAF1	BCL2-associated transcription factor 1	3765.48	0.0582317	0.0390101	0.135507	0.999955
ENSGALG00000026846	JMJD7	jumonji domain containing 7	144.545	-0.210071	0.140741	0.13554	0.999955
ENSGALG00000004087	THSD4	thrombospondin type 1 domain containing 4	213.223	-0.417468	0.279691	0.13554	0.999955
ENSGALG00000047924		protein MANBAL-like	910.13	0.0899393	0.0602606	0.135567	0.999955
ENSGALG00000007253	IL1RAP	interleukin 1 receptor accessory protein	919.412	-0.153447	0.10284	0.135675	0.999955
ENSGALG00000011250	ASIC4	acid sensing ion channel subunit family member 4	98.3959	1.06797	0.715917	0.135762	0.999955
ENSGALG00000029606	MYH1E	myosin, heavy chain 1E, skeletal muscle (similar to human myosin, heavy chain 1, skeletal muscle, adult)	0.918495	2.23266	1.49701	0.135853	0.999955
ENSGALG00000031679	POLE4	DNA polymerase epsilon 4, accessory subunit	173.466	-0.270927	0.181684	0.135909	0.999955
ENSGALG00000033338	GPT2	glutamic--pyruvic transaminase 2	912.429	-0.447175	0.299908	0.135951	0.999955
ENSGALG00000010716	AGA	aspartylglucosaminidase	2188.64	-0.0913472	0.0612761	0.136028	0.999955
ENSGALG00000050600		uncharacterized LOC770074	2.11954	1.64302	1.1022	0.136047	0.999955
ENSGALG00000035589			59.8585	-0.441203	0.296068	0.13617	0.999955
ENSGALG00000051550			34.8193	1.0475	0.703002	0.136213	0.999955
ENSGALG00000033051	CAMK1D	calcium/calmodulin dependent protein kinase ID	670.736	-0.205474	0.137919	0.136275	0.999955
ENSGALG00000013208	CENPE	centromere protein E	510.702	0.304126	0.2042	0.136395	0.999955
ENSGALG00000012594	NTRK2	neurotrophic receptor tyrosine kinase 2	34.7827	-0.584089	0.392254	0.136471	0.999955
ENSGALG00000015152	BOC	BOC cell adhesion associated, oncogene regulated	915.208	0.135507	0.0910018	0.136472	0.999955
ENSGALG00000004538	TNN	tenascin N	147.134	0.294085	0.197506	0.13649	0.999955
ENSGALG00000005689	PAX2	paired box 2	21.4147	-2.1915	1.47188	0.136511	0.999955
ENSGALG00000001610	PIP4K2B	phosphatidylinositol-5-phosphate 4-kinase type 2 beta	613.092	0.105445	0.0708321	0.136577	0.999955
ENSGALG00000004397	MLXIP	MLX interacting protein	180.115	-0.361216	0.242707	0.136677	0.999955
ENSGALG00000041280	FOSB	protein fosB-like	6.52654	-0.905363	0.608975	0.137094	0.999955
ENSGALG00000016608	ADCY3	adenylate cyclase 3	714.529	-0.201044	0.135262	0.137191	0.999955
ENSGALG00000048815			220.139	-0.614123	0.413257	0.137264	0.999955
ENSGALG00000007965	HN1	hematological and neurological expressed 1	2758.3	0.0994121	0.0669002	0.137285	0.999955
ENSGALG00000014914	SNX18	sorting nexin 18	345.514	0.178961	0.120447	0.137328	0.999955
ENSGALG00000006174	VSTM4	V-set and transmembrane domain containing 4	1180.21	-0.205276	0.138165	0.13735	0.999955
ENSGALG00000053950		Rho GTPase activating protein 23	1482.8	0.143687	0.0967301	0.137427	0.999955
ENSGALG00000006864		collagen type XXIV alpha 1 chain	453.717	-0.284846	0.191792	0.137495	0.999955
ENSGALG00000035246		dual oxidase maturation factor 2	39.0603	-0.398188	0.268151	0.13756	0.999955
ENSGALG00000007554	RAB22A	RAB22A, member RAS oncogene family	767.05	-0.223113	0.150312	0.137722	0.999955
ENSGALG00000053332			322.69	-0.164296	0.110727	0.137863	0.999955
ENSGALG00000025735	PDE6H	phosphodiesterase 6H	510.037	0.972904	0.65581	0.137937	0.999955
ENSGALG00000009297	TELO2	telomere maintenance 2	412.225	0.0867526	0.0584807	0.137958	0.999955
ENSGALG00000050187		selenium-binding protein 1-like 3	9.60332	-0.706833	0.476507	0.137978	0.999955
ENSGALG00000041746	ZMAT2	zinc finger matrin-type 2	2966.15	0.0569782	0.0384191	0.138056	0.999955
ENSGALG00000006267	TPX2	TPX2, microtubule nucleation factor	1194.12	0.270607	0.182581	0.138309	0.999955
ENSGALG00000002610			94.9413	0.230199	0.15532	0.138315	0.999955
ENSGALG00000000513	ZNF276	zinc finger protein 276	497.499	0.101438	0.0684431	0.138319	0.999955
ENSGALG00000050173	TCEA3	transcription elongation factor A3	117.956	-0.314709	0.212422	0.138466	0.999955
ENSGALG00000050611			2.32863	-1.9319	1.30442	0.138594	0.999955
ENSGALG00000038084	GNAT2	G protein subunit alpha transducin 2	962.249	0.98599	0.665988	0.138742	0.999955
ENSGALG00000026864	ZCCHC24	zinc finger CCHC-type containing 24	210.977	-0.32497	0.219587	0.138896	0.999955
ENSGALG00000012576	RASEF	RAS and EF-hand domain containing	30.5338	0.412314	0.278792	0.13916	0.999955
ENSGALG00000013803	ADGRG6	adhesion G protein-coupled receptor G6	98.5818	-0.378219	0.255754	0.139184	0.999955
ENSGALG00000007687	MAP2K1	mitogen-activated protein kinase kinase 1	3228.79	0.0764884	0.051734	0.139276	0.999955
ENSGALG00000027786	SOCS3	suppressor of cytokine signaling 3	203.696	-0.302807	0.204812	0.139284	0.999955
ENSGALG00000043100	SRPX	sushi repeat containing protein, X-linked	1299.11	-0.311323	0.210679	0.139484	0.999955
ENSGALG00000035800	CAMKMT	calmodulin-lysine N-methyltransferase	297.993	0.137161	0.0928267	0.139514	0.999955
ENSGALG00000008548	MDH1B	malate dehydrogenase 1B	30.2469	0.34664	0.234654	0.139613	0.999955
ENSGALG00000028985		t-SNARE domain-containing protein 1-like	224.738	-0.130983	0.0886828	0.139679	0.999955
ENSGALG00000017064	RFC3	replication factor C subunit 3	345.197	0.211928	0.143506	0.139733	0.999955
ENSGALG00000004197	SUPV3L1	Suv3 like RNA helicase	579.019	0.100148	0.0678219	0.139774	0.999955
ENSGALG00000026159	PDLIM7	PDZ and LIM domain 7	3307.53	0.177268	0.120051	0.139781	0.999955
ENSGALG00000011592	MRAS	muscle RAS oncogene homolog	2303.54	0.14362	0.0972714	0.139812	0.999955
ENSGALG00000038152	ABCC6	ATP binding cassette subfamily C member 6	522.017	-0.197725	0.133919	0.139823	0.999955
ENSGALG00000004498	SLC2A10	solute carrier family 2 member 10	330.842	0.143556	0.0972661	0.139969	0.999955
ENSGALG00000039648		transmembrane protein 216	78.7915	0.254716	0.172594	0.139995	0.999955
ENSGALG00000019175		cystathionine beta-synthase-like	13.7661	0.802619	0.544006	0.140109	0.999955
ENSGALG00000001573	P2RX1	purinergic receptor P2X 1	20.5836	-0.577965	0.391758	0.140129	0.999955
ENSGALG00000053343			206.908	-0.377288	0.255742	0.140141	0.999955
ENSGALG00000014525	USP5	ubiquitin specific peptidase 5	3020.25	0.0861336	0.0583924	0.14019	0.999955
ENSGALG00000015728	MUSK	muscle associated receptor tyrosine kinase	4.08559	0.96705	0.655678	0.140243	0.999955
ENSGALG00000002957		solute carrier family 12 member 3	35.9155	0.622472	0.422278	0.14046	0.999955
ENSGALG00000016265	LANCL3	LanC like 3	32.2598	-0.451331	0.306227	0.140524	0.999955
ENSGALG00000010645	ENPP6	ectonucleotide pyrophosphatase/phosphodiesterase 6	474.84	-0.328514	0.222907	0.140543	0.999955
ENSGALG00000048337			11.7868	-0.634786	0.430723	0.140544	0.999955
ENSGALG00000006393			1.32786	1.8363	1.24655	0.140722	0.999955
ENSGALG00000015182	NEPRO	nucleolus and neural progenitor protein	263.376	-0.133075	0.0903889	0.140953	0.999955
ENSGALG00000009598	EPRS	glutamyl-prolyl-tRNA synthetase	6116.99	0.0649554	0.0441273	0.141021	0.999955
ENSGALG00000015908	COL12A1	collagen type XII alpha 1 chain	3332.54	-0.176631	0.119996	0.141029	0.999955
ENSGALG00000000668	RBBP5	RB binding protein 5, histone lysine methyltransferase complex subunit	2141.96	0.0659655	0.0448254	0.141127	0.999955
ENSGALG00000040069	BARHL2	BarH like homeobox 2	20.1299	1.49365	1.01525	0.141234	0.999955
ENSGALG00000004039	MINOS1	mitochondrial inner membrane organizing system 1	1736.63	0.108279	0.073628	0.141394	0.999955
ENSGALG00000047316		G protein-coupled receptor 35-like	33.4892	-0.545177	0.370719	0.141402	0.999955
ENSGALG00000005464		rho-related GTP-binding protein RhoG-like	4452.04	-0.0513891	0.0349485	0.141447	0.999955
ENSGALG00000016584	EGFL6	EGF like domain multiple 6	330.701	-0.519154	0.353158	0.141553	0.999955
ENSGALG00000043929		heterogeneous nuclear ribonucleoprotein L-like	1546.48	0.0811998	0.0552479	0.141633	0.999955
ENSGALG00000000437	PGA3	pepsinogen 3, group I (pepsinogen A)	0.706406	-2.84119	1.93417	0.141849	0.999955
ENSGALG00000034373	KATNB1	katanin regulatory subunit B1	528.466	-0.0949372	0.0646398	0.141911	0.999955
ENSGALG00000051429			3.82684	-1.08959	0.742573	0.14229	0.999955
ENSGALG00000026639	SMCO4	single-pass membrane protein with coiled-coil domains 4	404.74	-0.165443	0.112845	0.14262	0.999955
ENSGALG00000052296	MEX3D	mex-3 RNA binding family member D	347.884	0.134306	0.0916246	0.142695	0.999955
ENSGALG00000014737	KIF2A	kinesin heavy chain member 2A	2616.6	0.0954924	0.0651542	0.142747	0.999955
ENSGALG00000041923	ESPL1	extra spindle pole bodies like 1, separase	599.783	0.239564	0.163484	0.14282	0.999955
ENSGALG00000051761		protocadherin gamma-A2-like	136.68	0.352073	0.240327	0.142928	0.999955
ENSGALG00000016886	FARP1	FERM, ARH/RhoGEF and pleckstrin domain protein 1	4295.62	0.111931	0.0764504	0.143166	0.999955
ENSGALG00000052271	SLC23A3	solute carrier family 23 member 3	19.5969	0.527791	0.360507	0.143187	0.999955
ENSGALG00000044069		zinc finger protein 184-like	274.101	-0.134306	0.0917526	0.143253	0.999955
ENSGALG00000050083	SYCP2L	synaptonemal complex protein 2 like	0.804206	-2.25522	1.54123	0.143397	0.999955
ENSGALG00000030407	IL6R	interleukin 6 receptor	778.024	-0.18431	0.126023	0.1436	0.999955
ENSGALG00000006626	PDE6C	phosphodiesterase 6C	377.479	0.990673	0.677379	0.143602	0.999955
ENSGALG00000047223			320.794	-0.114328	0.0781842	0.14366	0.999955
ENSGALG00000007332	PRICKLE2	prickle planar cell polarity protein 2	348.325	-0.188065	0.128623	0.143703	0.999955
ENSGALG00000029794	AKAP7	A-kinase anchoring protein 7	136.652	0.170821	0.116854	0.143787	0.999955
ENSGALG00000054171	CHIR-A2	immunoglobulin-like receptor CHIR-A2	0.810966	-3.91336	2.67731	0.143831	0.999955
ENSGALG00000053074			1.63051	1.74249	1.19231	0.143896	0.999955
ENSGALG00000029022	NPAS3	neuronal PAS domain protein 3	94.2449	-0.23839	0.163154	0.14398	0.999955
ENSGALG00000048601		leucine rich repeat containing 66	42.2234	0.390937	0.267601	0.144044	0.999955
ENSGALG00000008151	WSB2	WD repeat and SOCS box containing 2	2053.18	0.0789635	0.054054	0.144063	0.999955
ENSGALG00000008039	MFSD13A	major facilitator superfamily domain containing 13A	958.963	-0.0981157	0.0671683	0.144085	0.999955
ENSGALG00000008667	DSTN	destrin, actin depolymerizing factor	24653	0.0802179	0.0549356	0.14423	0.999955
ENSGALG00000046261		lymphoid-restricted membrane protein-like	1.4382	1.88423	1.2911	0.144456	0.999955
ENSGALG00000040465	ZEB2	zinc finger E-box binding homeobox 2	7420.65	-0.0929622	0.0637003	0.144464	0.999955
ENSGALG00000054646			22.7317	-0.428012	0.293324	0.144515	0.999955
ENSGALG00000003578	FN1	fibronectin 1	248973	-0.186439	0.127821	0.144677	0.999955
ENSGALG00000039982	IRF5	interferon regulatory factor 5	215.873	-0.342081	0.234573	0.144754	0.999955
ENSGALG00000043493	IGFBP1	insulin like growth factor binding protein 1	3.75477	-0.928486	0.636686	0.144755	0.999955
ENSGALG00000027920	CPLX2	complexin 2	393.037	0.286319	0.196336	0.144755	0.999955
ENSGALG00000048097		histone cluster 1, H4i	8.36353	-4.9469	3.39387	0.144951	0.999955
ENSGALG00000005721	DGKG	diacylglycerol kinase gamma	285.839	-0.27412	0.188078	0.144985	0.999955
ENSGALG00000012260	LCT	lactase	21.8565	-0.45113	0.309553	0.145017	0.999955
ENSGALG00000000313	TNNI1	troponin I type 1 (skeletal, slow)	1.55874	-1.63564	1.12259	0.145109	0.999955
ENSGALG00000009747	ATP23	ATP23 metallopeptidase and ATP synthase assembly factor homolog	607.704	-0.0839987	0.057672	0.145257	0.999955
ENSGALG00000027184	OLFML1	olfactomedin like 1	958.066	0.399709	0.274526	0.145394	0.999955
ENSGALG00000054505			504.723	-0.133053	0.0913839	0.145398	0.999955
ENSGALG00000022896	IRX4	iroquois homeobox 4	21.8403	1.27426	0.875259	0.145429	0.999955
ENSGALG00000013073	UPP1	uridine phosphorylase 1	841.408	0.182782	0.125553	0.145444	0.999955
ENSGALG00000041988	SIK1	salt inducible kinase 1	2066.44	-0.281651	0.193498	0.14551	0.999955
ENSGALG00000006402	NRROS	negative regulator of reactive oxygen species	217.962	-0.307589	0.211367	0.145604	0.999955
ENSGALG00000003438	NUF2	NUF2, NDC80 kinetochore complex component	558.181	0.300245	0.206336	0.145635	0.999955
ENSGALG00000047664			6882.09	0.130618	0.0897874	0.145739	0.999955
ENSGALG00000042725	ZC4H2	zinc finger C4H2-type containing	768.303	-0.135552	0.093185	0.145766	0.999955
ENSGALG00000007057	LRRC28	leucine rich repeat containing 28	494.156	0.099362	0.0683281	0.145894	0.999955
ENSGALG00000000722		excitatory amino acid transporter 5-like	30.7418	0.616928	0.424257	0.145908	0.999955
ENSGALG00000038330	ATG9B	autophagy-related protein 9A-like	176.271	0.20215	0.139052	0.146009	0.999955
ENSGALG00000031210			180.826	0.165348	0.113742	0.146027	0.999955
ENSGALG00000018503	NKX6-3	NK6 homeobox 3	0.902691	1.81998	1.25269	0.146264	0.999955
ENSGALG00000042621	HNF4G	hepatocyte nuclear factor 4 gamma	7.45999	-0.660032	0.454603	0.146534	0.999955
ENSGALG00000002893	STC2	stanniocalcin 2	9216.45	-0.588097	0.405348	0.146824	0.999955
ENSGALG00000039995		biorientation of chromosomes in cell division 1	624.372	-0.100056	0.0689947	0.147003	0.999955
ENSGALG00000004074	KCNS1	potassium voltage-gated channel modifier subfamily S member 1	43.2678	1.1605	0.800288	0.147031	0.999955
ENSGALG00000003806	RHOA	ras homolog family member A	32599.7	0.08846	0.0610218	0.147157	0.999955
ENSGALG00000047135			2.42236	-1.65463	1.14183	0.147308	0.999955
ENSGALG00000006033	GORASP1	golgi reassembly stacking protein 1	1136.55	0.0867752	0.0599047	0.147462	0.999955
ENSGALG00000028568	DNAL1	dynein axonemal light chain 1	791.495	0.0855852	0.0590909	0.147515	0.999955
ENSGALG00000032405		zinc finger protein 226-like	149.601	-0.215296	0.148713	0.147694	0.999955
ENSGALG00000047749	FGF11	fibroblast growth factor 11-like	100.732	0.613958	0.424298	0.147898	0.999955
ENSGALG00000007234	CLCN5	chloride voltage-gated channel 5	2037.13	-0.125334	0.086617	0.1479	0.999955
ENSGALG00000032783	SUMO3	small ubiquitin-like modifier 3	2374.16	0.0673106	0.0465245	0.14796	0.999955
ENSGALG00000033573		G-patch domain and KOW motifs	259.398	-0.112689	0.0779365	0.148203	0.999955
ENSGALG00000040364	HERPUD2	HERPUD family member 2	3245.43	0.0659817	0.0456369	0.148234	0.999955
ENSGALG00000000639	LRRN2	leucine rich repeat neuronal 2	47.9039	1.12688	0.779837	0.148453	0.999955
ENSGALG00000009176	TTBK2	tau tubulin kinase 2	10.5366	-0.549917	0.380929	0.148845	0.999955
ENSGALG00000054447			76.6699	0.213403	0.147926	0.149125	0.999955
ENSGALG00000005393	ARF1	ADP ribosylation factor 1	12980.8	0.054927	0.0380758	0.149142	0.999955
ENSGALG00000032658	FMNL1	formin like 1	736.743	-0.237318	0.164522	0.149171	0.999955
ENSGALG00000036234	RFWD3	ring finger and WD repeat domain 3	326.212	0.209957	0.145555	0.149174	0.999955
ENSGALG00000010758		NADH-cytochrome b5 reductase-like	765.896	-0.0999954	0.0693265	0.149194	0.999955
ENSGALG00000048860	GRK1	G protein-coupled receptor kinase 1	33.8515	1.20775	0.837439	0.149249	0.999955
ENSGALG00000051152		LIM domain binding 3	126.996	-0.364286	0.25263	0.149309	0.999955
ENSGALG00000011312	OXSM	3-oxoacyl-ACP synthase, mitochondrial	156.356	0.152433	0.105772	0.149545	0.999955
ENSGALG00000039302	MINA	MYC induced nuclear antigen	469.399	-0.134419	0.0932835	0.149593	0.999955
ENSGALG00000007387	GTF3C1	general transcription factor IIIC subunit 1	1431.4	0.103661	0.0719619	0.149725	0.999955
ENSGALG00000005456	SDR42E1	short chain dehydrogenase/reductase family 42E, member 1	249.027	0.151671	0.105315	0.14982	0.999955
ENSGALG00000004358	AMZ1	archaelysin family metallopeptidase 2	2.19316	-1.15439	0.801788	0.149931	0.999955
ENSGALG00000010025	SNX32	sorting nexin 32	3721.59	0.0685112	0.047585	0.149934	0.999955
ENSGALG00000002637	RBP7	retinol binding protein 7	78.729	-0.601323	0.417659	0.149939	0.999955
ENSGALG00000009593	MFSD1	major facilitator superfamily domain containing 1	1191.87	-0.0992303	0.0689256	0.14996	0.999955
ENSGALG00000002119	VPS35L	chromosome 14 C16orf62 homolog	2283.34	0.0650241	0.0451824	0.150109	0.999955
ENSGALG00000054882	PREB	prolactin regulatory element binding	722.048	-0.108626	0.0755375	0.150424	0.999955
ENSGALG00000040205			14.1063	0.545259	0.379229	0.150488	0.999955
ENSGALG00000052056			235.745	-0.160219	0.111456	0.150575	0.999955
ENSGALG00000009352	DPF3	double PHD fingers 3	34.8331	0.475303	0.330658	0.150591	0.999955
ENSGALG00000005329	MFSD14A	major facilitator superfamily domain containing 14A	1469.28	0.0614188	0.0427282	0.150596	0.999955
ENSGALG00000009477	PDCD10	programmed cell death 10	1611.29	0.0796693	0.0554628	0.150876	0.999955
ENSGALG00000007778	PES1	pescadillo ribosomal biogenesis factor 1	1511.02	0.100225	0.0698582	0.151375	0.999955
ENSGALG00000014463	ACTN2	actinin alpha 2	204.171	0.481585	0.33578	0.151507	0.999955
ENSGALG00000045574	CAMK2N2	calcium/calmodulin dependent protein kinase II inhibitor 2	250.667	0.234315	0.163447	0.151692	0.999955
ENSGALG00000005903	NRIP3	nuclear receptor interacting protein 2	235.839	0.936418	0.653204	0.151693	0.999955
ENSGALG00000030118	PCGF1	polycomb group ring finger 1	405.52	-0.130771	0.0912411	0.151786	0.999955
ENSGALG00000015141	GDA	guanine deaminase	30.4725	-0.497417	0.347362	0.152148	0.999955
ENSGALG00000039685	GMEB2	glucocorticoid modulatory element binding protein 2	431.964	0.121155	0.0846127	0.152179	0.999955
ENSGALG00000037413	IL7	interleukin 7	3.86246	-0.801138	0.559539	0.152206	0.999955
ENSGALG00000041344	FABP5	fatty acid binding protein 5	1526.67	0.276624	0.193286	0.152384	0.999955
ENSGALG00000003684			124.426	0.155025	0.108366	0.152551	0.999955
ENSGALG00000030863		solute carrier family 28 (sodium-coupled nucleoside transporter), member 2	10.3121	0.665598	0.465302	0.152584	0.999955
ENSGALG00000051202		leucine-rich repeat-containing protein 51-like	8.80947	0.535872	0.374637	0.152608	0.999955
ENSGALG00000010539	RNF11	ring finger protein 11	2305.66	0.0979139	0.0685235	0.15303	0.999955
ENSGALG00000045045		GDP-D-glucose phosphorylase 1	69.6681	-0.222518	0.15576	0.153119	0.999955
ENSGALG00000047717		G protein-coupled receptor 25	5.36387	1.58191	1.10784	0.153314	0.999955
ENSGALG00000004341		quinone oxidoreductase-like 2	91.746	-0.237434	0.166394	0.153599	0.999955
ENSGALG00000038065	SLC8A2	solute carrier family 8 member A2	43.2237	1.20377	0.843912	0.15375	0.999955
ENSGALG00000009032	PIF1	PIF1 5'-to-3' DNA helicase	28.8783	0.448635	0.314538	0.153773	0.999955
ENSGALG00000015037	EVC	EvC ciliary complex subunit 1	924.631	0.083676	0.0586722	0.153822	0.999955
ENSGALG00000016727	JADE3	jade family PHD finger 3	519.301	-0.105846	0.0742612	0.154065	0.999955
ENSGALG00000039161		RUN and FYVE domain containing 2	170.833	0.168465	0.118203	0.154096	0.999955
ENSGALG00000048024			13057.4	-0.270013	0.189471	0.154132	0.999955
ENSGALG00000011620	AKT1	AKT serine/threonine kinase 1	1608.41	0.0740763	0.051982	0.154147	0.999955
ENSGALG00000009085	MTMR1	myotubularin related protein 1	1443.58	0.081928	0.0574954	0.154172	0.999955
ENSGALG00000032590	NDE1	nudE neurodevelopment protein 1	562.777	0.125281	0.0880368	0.154719	0.999955
ENSGALG00000030059	NTAQ1	WDYHV motif containing 1	100.834	0.197314	0.138711	0.154888	0.999955
ENSGALG00000020386	BDKRB1	bradykinin receptor B1	43.1448	0.451141	0.317313	0.155098	0.999955
ENSGALG00000000814	HNRNPR	heterogeneous nuclear ribonucleoprotein R	7827.25	0.0441413	0.0310534	0.155183	0.999955
ENSGALG00000014904	CLUL1	clusterin like 1	1139.26	0.96514	0.67929	0.155373	0.999955
ENSGALG00000038476	PRDM13	PR/SET domain 13	18.4453	1.26443	0.890083	0.155441	0.999955
ENSGALG00000052844			286.444	-0.128949	0.0908168	0.155641	0.999955
ENSGALG00000010390	CIPC	CLOCK interacting pacemaker	78.0134	-0.363359	0.256014	0.155814	0.999955
ENSGALG00000012923	CDH9	cadherin 9	5.03165	1.44918	1.02139	0.155947	0.999955
ENSGALG00000016668	AvBD6	avian beta-defensin 6	16.0391	-2.23985	1.57947	0.156161	0.999955
ENSGALG00000012913	PKP2	plakophilin 2	1595.53	0.271529	0.191494	0.156205	0.999955
ENSGALG00000004162	SLC16A6	solute carrier family 16 member 6	469.243	-0.285385	0.201279	0.156232	0.999955
ENSGALG00000043167	TNFRSF11B	TNF receptor superfamily member 11b	3717.75	0.235812	0.166374	0.156377	0.999955
ENSGALG00000052152			2.05313	-1.63708	1.15504	0.156382	0.999955
ENSGALG00000051135	BCL2L11	BCL2 like 11	354.73	-0.161055	0.113633	0.156389	0.999955
ENSGALG00000005291		uncharacterized LOC416530	280.172	0.153781	0.108508	0.156415	0.999955
ENSGALG00000011626	COX18	COX18, cytochrome c oxidase assembly factor	130.527	0.148081	0.104493	0.156443	0.999955
ENSGALG00000023546		NLR family, pyrin domain containing 1-like	1452.64	-0.150643	0.10631	0.156479	0.999955
ENSGALG00000000678	CITED4	Cbp/p300 interacting transactivator with Glu/Asp rich carboxy-terminal domain 4	1763.56	0.177087	0.124997	0.156561	0.999955
ENSGALG00000017148	CENPJ	centromere protein J	77.2795	0.271962	0.191969	0.156571	0.999955
ENSGALG00000044730			34.3196	-0.448054	0.316447	0.156808	0.999955
ENSGALG00000045938	RBBP8NL	RBBP8 N-terminal like	1.63825	1.67837	1.18562	0.156891	0.999955
ENSGALG00000051022			154.86	0.280101	0.197883	0.156926	0.999955
ENSGALG00000054685	UBXN11	UBX domain protein 11	3.51099	-0.916924	0.647958	0.15704	0.999955
ENSGALG00000005905	ZDHHC4	zinc finger DHHC-type containing 4	200.929	-0.194122	0.137244	0.157238	0.999955
ENSGALG00000049798	HDGFL3	hepatoma-derived growth factor, related protein 3	1994.13	0.0869995	0.0615179	0.157299	0.999955
ENSGALG00000000317	NEFM	neurofilament, medium polypeptide	499.836	0.952298	0.673554	0.157409	0.999955
ENSGALG00000029842		solute carrier organic anion transporter family member 5A1	54.5443	0.301003	0.212929	0.157471	0.999955
ENSGALG00000052539			4.3162	-0.927269	0.656621	0.157896	0.999955
ENSGALG00000051505	ZNF503	zinc finger protein 503	223.691	0.307735	0.217919	0.157904	0.999955
ENSGALG00000006290	HS3ST4	heparan sulfate-glucosamine 3-sulfotransferase 4	14.0578	1.16572	0.826054	0.158188	0.999955
ENSGALG00000051654	YLPM1	YLP motif containing 1	2615.42	0.0641058	0.0454281	0.158201	0.999955
ENSGALG00000006038	TGFBR3	transforming growth factor beta receptor 3	1954.52	-0.223418	0.158374	0.158333	0.999955
ENSGALG00000010979		hydroxysteroid 17-beta dehydrogenase 11	278.029	-0.187656	0.13307	0.158479	0.999955
ENSGALG00000044226		C-type lectin domain family 17 member A	108.878	-0.326773	0.23182	0.158658	0.999955
ENSGALG00000008085	NEFH	neurofilament heavy polypeptide	125.308	0.982798	0.697857	0.15904	0.999955
ENSGALG00000005169	FUT11	fucosyltransferase 11	919.275	0.118703	0.0843142	0.159172	0.999955
ENSGALG00000049478			24.8769	0.477028	0.33888	0.159232	0.999955
ENSGALG00000026836		collagen type XVI alpha 1 chain	4577.2	-0.209965	0.149257	0.159506	0.999955
ENSGALG00000010491	PWWP2B	PWWP domain containing 2B	522.11	0.103267	0.073481	0.159916	0.999955
ENSGALG00000007541	STX16	syntaxin 16	587.628	0.0789033	0.0561537	0.159983	0.999955
ENSGALG00000039837	CCKBR	cholecystokinin B receptor	14.9696	-0.567641	0.404183	0.160194	0.999955
ENSGALG00000004659	ZER1	zyg-11 related cell cycle regulator	1454.52	-0.075639	0.0538587	0.1602	0.999955
ENSGALG00000036095	BICC1	BicC family RNA binding protein 1	1730.33	-0.135488	0.0964937	0.160286	0.999955
ENSGALG00000007116	CABP1	calcium binding protein 5	269.086	0.955759	0.680928	0.160435	0.999955
ENSGALG00000021656	PTPN22	protein tyrosine phosphatase, non-receptor type 22	127.327	-0.320981	0.228817	0.160682	0.999955
ENSGALG00000043947		G-protein coupled receptor 183-like	11.7726	-0.719178	0.512689	0.160689	0.999955
ENSGALG00000001334	GNB1	G protein subunit beta 1	15867.2	0.0817839	0.0583376	0.160943	0.999955
ENSGALG00000014801	NDC80	NDC80, kinetochore complex component	407.067	0.301839	0.215311	0.160951	0.999955
ENSGALG00000033926	CBX1	chromobox 1	3253.88	0.07729	0.0551435	0.16103	0.999955
ENSGALG00000033432	NHLH2	nescient helix-loop-helix 2	13.6003	1.46837	1.04762	0.161031	0.999955
ENSGALG00000027533	RNF24	ring finger protein 24	841.832	-0.20136	0.143669	0.161047	0.999955
ENSGALG00000013952	B3GALNT2	beta-1,3-N-acetylgalactosaminyltransferase 2	3049.96	0.0661078	0.0471943	0.161286	0.999955
ENSGALG00000002088	GALR2	galanin receptor 2	0.766443	-1.92617	1.37509	0.161286	0.999955
ENSGALG00000016565	CHRNA2	cholinergic receptor nicotinic alpha 2 subunit	7.08589	1.09039	0.778562	0.16136	0.999955
ENSGALG00000009530	PDZRN4	PDZ domain containing ring finger 4	854.42	0.162696	0.11617	0.161364	0.999955
ENSGALG00000034500	CIDEA	cell death-inducing DFFA-like effector a	182.71	-0.269779	0.192721	0.161562	0.999955
ENSGALG00000034567	POU4F3	POU class 4 homeobox 3	4.84926	1.74205	1.24465	0.161624	0.999955
ENSGALG00000049455			158.361	0.88659	0.633591	0.16172	0.999955
ENSGALG00000045796		phospholipase A2 group IVE-like 7	1.13881	1.56203	1.11657	0.161825	0.999955
ENSGALG00000007964	CASTOR1	GATS protein like 3	323.55	0.154083	0.110146	0.161843	0.999955
ENSGALG00000000560		peptidase inhibitor 16	451.878	-0.403087	0.288155	0.161857	0.999955
ENSGALG00000033695	CYP26A1	cytochrome P450 family 26 subfamily A member 1	113.991	0.307101	0.219545	0.16187	0.999955
ENSGALG00000006822	PCDH19	protocadherin 19	678.761	0.155605	0.111298	0.162085	0.999955
ENSGALG00000039826	CNGA3	cyclic nucleotide gated channel alpha 3	84.2037	0.85399	0.610948	0.16217	0.999955
ENSGALG00000015083	DENND4C	DENN domain containing 4C	304.847	-0.248494	0.17779	0.162207	0.999955
ENSGALG00000048876	LEAP2	liver enriched antimicrobial peptide 2	0.951656	-1.97081	1.41008	0.162216	0.999955
ENSGALG00000006979	SPPL3	signal peptide peptidase like 3	1507.75	0.0782568	0.0559981	0.162266	0.999955
ENSGALG00000030877	CLUAP1	clusterin associated protein 1	298.954	0.130689	0.0935211	0.162284	0.999955
ENSGALG00000016500	FKBP1B	FK506 binding protein 1B	540.702	-0.113134	0.0809913	0.162452	0.999955
ENSGALG00000012429	BMP4	bone morphogenetic protein 4	983.738	0.220953	0.158295	0.162765	0.999955
ENSGALG00000049672			119.174	-0.258951	0.185584	0.162916	0.999955
ENSGALG00000034319		Major histocompatibility complex class II beta chain BLB3, (similar to HLA class II, D beta chain)	5.37716	-1.44492	1.03593	0.163077	0.999955
ENSGALG00000001117	PFKFB2	6-phosphofructo-2-kinase/fructose-2,6-biphosphatase 2	1092.13	0.105405	0.0755955	0.163219	0.999955
ENSGALG00000049995			66.7891	0.946575	0.679129	0.163376	0.999955
ENSGALG00000002763	FRZB	frizzled related protein	3147.97	-0.217531	0.156077	0.163396	0.999955
ENSGALG00000050774			20.2891	-0.541811	0.388761	0.163413	0.999955
ENSGALG00000020505	KCNJ11	potassium inwardly rectifying channel subfamily J member 11	19.5471	0.755394	0.542115	0.163493	0.999955
ENSGALG00000034168	WNT5A	Wnt family member 5A	451.018	-0.242522	0.174154	0.163749	0.999955
ENSGALG00000012454	CYTH4	cytohesin 4	428.136	-0.272016	0.195364	0.163814	0.999955
ENSGALG00000050054			48.6693	0.778052	0.558806	0.163817	0.999955
ENSGALG00000002583	PIK3CD	phosphatidylinositol-4,5-bisphosphate 3-kinase catalytic subunit delta	1121.31	-0.161757	0.116182	0.163838	0.999955
ENSGALG00000017004	CDADC1	cytidine and dCMP deaminase domain containing 1	215.896	0.137553	0.0988167	0.163921	0.999955
ENSGALG00000030580	RPS6KA5	ribosomal protein S6 kinase A5	1218.69	-0.0946005	0.0679604	0.163924	0.999955
ENSGALG00000050907			47.302	-0.750505	0.539177	0.163939	0.999955
ENSGALG00000048069	LIX1L	limb and CNS expressed 1 like	370.697	0.129221	0.0928696	0.164098	0.999955
ENSGALG00000014581	BORCS8	BLOC-1 related complex subunit 8	897.021	-0.0896955	0.0644885	0.164263	0.999955
ENSGALG00000026658	LACTBL1	lactamase beta like 1	139.601	0.953062	0.685435	0.164392	0.999955
ENSGALG00000012452	MIS18BP1	MIS18 binding protein 1	596.234	0.162863	0.117132	0.1644	0.999955
ENSGALG00000026768	SLCO4C1	solute carrier organic anion transporter family member 4C1	16.0735	0.662476	0.476509	0.164447	0.999955
ENSGALG00000012898	RELCH	KIAA1468	823.963	-0.0966331	0.0695158	0.164502	0.999955
ENSGALG00000047953			263.941	0.162325	0.116775	0.16451	0.999955
ENSGALG00000003529	SYNC	syncoilin, intermediate filament protein	705.22	0.260364	0.187405	0.164738	0.999955
ENSGALG00000005646	TSC2	tuberous sclerosis 2	1625.13	-0.0951335	0.0685354	0.165108	0.999955
ENSGALG00000029743	MED6	mediator complex subunit 6	1190.77	0.0863801	0.0622445	0.165211	0.999955
ENSGALG00000002800	GRK7	G protein-coupled receptor kinase 7	116.712	0.748193	0.539215	0.165271	0.999955
ENSGALG00000044975	KY	kyphoscoliosis peptidase	0.928385	-1.93762	1.39646	0.165284	0.999955
ENSGALG00000005853	HTR2C	5-hydroxytryptamine receptor 2C	14.6687	0.55948	0.403256	0.165317	0.999955
ENSGALG00000012542	RASD2	RASD family member 2	1433.2	-0.224128	0.161545	0.165319	0.999955
ENSGALG00000004195	KIF4B	kinesin family member 4B	921.283	0.281232	0.202733	0.165379	0.999955
ENSGALG00000021273	TMPRSS13	transmembrane serine protease 13	54.2603	-0.368274	0.265485	0.165389	0.999955
ENSGALG00000006132	MOSPD1	motile sperm domain containing 1	883.428	0.0912166	0.0657608	0.165412	0.999955
ENSGALG00000036925	CADM3	cell adhesion molecule 3	2856.36	0.249649	0.180019	0.165504	0.999955
ENSGALG00000034326	TMEM158	transmembrane protein 158	83.7552	0.537994	0.387992	0.165561	0.999955
ENSGALG00000002639	TRPC1	transient receptor potential cation channel subfamily C member 1	1593.27	0.15455	0.11148	0.16564	0.999955
ENSGALG00000016575	GPM6B	glycoprotein M6B	12170.6	-0.231904	0.167306	0.165714	0.999955
ENSGALG00000009692	SH3RF1	SH3 domain containing ring finger 1	549.844	-0.11751	0.0847798	0.165728	0.999955
ENSGALG00000000141	BLB1	Major histocompatibility complex class II beta chain BLB1	5458.17	-0.350305	0.252752	0.165757	0.999955
ENSGALG00000022030	PGAP3	post-GPI attachment to proteins 3	413.444	-0.139287	0.100512	0.165816	0.999955
ENSGALG00000041153	PHETA1	family with sequence similarity 109 member A	110.941	-0.234256	0.169046	0.165822	0.999955
ENSGALG00000041680	KCNT2	potassium sodium-activated channel subfamily T member 2	53.9568	0.402139	0.290339	0.166031	0.999955
ENSGALG00000052326	IRF2BP2	interferon regulatory factor 2 binding protein 2	1495.56	-0.130669	0.0943504	0.166073	0.999955
ENSGALG00000014863	TMEM267	transmembrane protein 267	194.771	0.215443	0.155572	0.166099	0.999955
ENSGALG00000005451	HELLS	helicase, lymphoid-specific	477.153	0.207772	0.150078	0.166226	0.999955
ENSGALG00000048077			27.7336	-0.395076	0.285413	0.166289	0.999955
ENSGALG00000034232			50.6795	0.330164	0.238521	0.166293	0.999955
ENSGALG00000009929	SOST	sclerostin	6.81572	-0.978109	0.706828	0.16642	0.999955
ENSGALG00000055053	PRSS35	serine protease 35	1026.82	-0.243617	0.176061	0.166448	0.999955
ENSGALG00000003378			240.533	-0.138875	0.100366	0.166456	0.999955
ENSGALG00000013218	C3AR1	complement C3a receptor 1	349.623	-0.326401	0.236113	0.166852	0.999955
ENSGALG00000000731	THEMIS2	thymocyte selection associated family member 2	111.02	-0.448178	0.324219	0.166869	0.999955
ENSGALG00000004897	GTSE1	G2 and S-phase expressed 1	251.469	0.304478	0.220333	0.167002	0.999955
ENSGALG00000048460			2.9183	1.25348	0.907462	0.167185	0.999955
ENSGALG00000016805	SULT1C3	sulfotransferase family 1C member 3	1.16308	1.83957	1.33178	0.16719	0.999955
ENSGALG00000000695	MFSD4A	major facilitator superfamily domain containing 4A	1239.02	-0.129532	0.0937767	0.167193	0.999955
ENSGALG00000052682			52.5166	0.260454	0.188562	0.167198	0.999955
ENSGALG00000000672	SCMH1	sex comb on midleg homolog 1 (Drosophila)	743.769	0.100215	0.072577	0.167337	0.999955
ENSGALG00000029582	EVI5	ecotropic viral integration site 5	3471.68	0.0910693	0.0659543	0.167343	0.999955
ENSGALG00000020402	EFCAB11	EF-hand calcium binding domain 11	9.70698	0.675049	0.488932	0.167384	0.999955
ENSGALG00000012903	PIGN	phosphatidylinositol glycan anchor biosynthesis class N	1077.79	0.195223	0.141429	0.167475	0.999955
ENSGALG00000030673			1049.71	0.489554	0.35469	0.167516	0.999955
ENSGALG00000002389		integrin subunit beta 4	1602.16	-0.335846	0.243335	0.16753	0.999955
ENSGALG00000008198	TPCN3	two-pore calcium channel 3	306.156	-0.128478	0.0931011	0.167593	0.999955
ENSGALG00000049668	MFSD4B	major facilitator superfamily domain containing 4B	235.296	-0.186864	0.135418	0.167617	0.999955
ENSGALG00000047393	RAB11FIP5	RAB11 family interacting protein 5	1230.1	-0.140937	0.102185	0.16782	0.999955
ENSGALG00000009621	ACTB	actin, beta	144331	0.118461	0.0859051	0.167903	0.999955
ENSGALG00000012200	GCH1	GTP cyclohydrolase 1	296.515	-0.353875	0.256801	0.168201	0.999955
ENSGALG00000015330	PCNP	PEST proteolytic signal containing nuclear protein	4155.29	0.0515351	0.0374044	0.16827	0.999955
ENSGALG00000006829	SMG1	SMG1, nonsense mediated mRNA decay associated PI3K related kinase	1915.69	-0.0776222	0.0563396	0.168279	0.999955
ENSGALG00000010027	CFL2	cofilin 2	2564.59	0.107497	0.0780592	0.168476	0.999955
ENSGALG00000006110	PLK1	polo like kinase 1	467.752	0.318253	0.231121	0.168513	0.999955
ENSGALG00000021340	CA9	carbonic anhydrase 9	3927	-0.250021	0.181583	0.168545	0.999955
ENSGALG00000006190	FHL1	four and a half LIM domains 1	102.326	0.423579	0.307753	0.16871	0.999955
ENSGALG00000003880	STX10	syntaxin 10	2096.73	-0.0647438	0.0470584	0.168878	0.999955
ENSGALG00000008145	TYW5	tRNA-yW synthesizing protein 5	224.673	0.168315	0.122343	0.168895	0.999955
ENSGALG00000006286	USP31	ubiquitin specific peptidase 31	470.65	-0.156102	0.113504	0.169038	0.999955
ENSGALG00000026971	RRAGD	Ras-related GTP binding D	1322.73	0.102659	0.074647	0.16905	0.999955
ENSGALG00000037410	HEPH	hephaestin	600.071	-0.191212	0.139085	0.169197	0.999955
ENSGALG00000048496			44.5732	-0.332488	0.2419	0.169291	0.999955
ENSGALG00000002840	GRM4	glutamate receptor, metabotropic 4	273.694	0.476142	0.346517	0.169416	0.999955
ENSGALG00000022926	GPR162	G protein-coupled receptor 162	1081.2	0.0961143	0.0699505	0.169431	0.999955
ENSGALG00000034585	BFSP2	beaded filament structural protein 2	3.79756	-1.18629	0.863615	0.169554	0.999955
ENSGALG00000041028	DPYSL5	dihydropyrimidinase-related protein 5-like	100.912	0.846887	0.616587	0.169595	0.999955
ENSGALG00000008749	POLR3F	RNA polymerase III subunit F	697.934	-0.0917836	0.0668776	0.169936	0.999955
ENSGALG00000041641	HMG20A	high mobility group 20A	2106.48	0.0694464	0.0506112	0.170016	0.999955
ENSGALG00000054469	DISP1	dispatched RND transporter family member 1	2411.67	0.13091	0.0954158	0.170064	0.999955
ENSGALG00000028978	BTBD19	BTB domain containing 19	96.1398	-0.245634	0.179171	0.17039	0.999955
ENSGALG00000050870	NPM2	nucleophosmin/nucleoplasmin 2	68.8303	0.270438	0.197308	0.170488	0.999955
ENSGALG00000048771		sperm associated antigen 5	619.759	0.304105	0.221958	0.170656	0.999955
ENSGALG00000008908	NEUROD1	neuronal differentiation 1	125.425	1.03589	0.756094	0.170668	0.999955
ENSGALG00000034910	ZDHHC18	zinc finger, DHHC-type containing 18	189.335	0.167921	0.122582	0.170729	0.999955
ENSGALG00000004413	SLC39A11	solute carrier family 39 member 11	654.877	-0.125454	0.0915879	0.17076	0.999955
ENSGALG00000011376	ANKRD9	ankyrin repeat domain 9	93.5526	-0.27488	0.200825	0.171076	0.999955
ENSGALG00000002615	DEF6	DEF6, guanine nucleotide exchange factor	1792.18	-0.11304	0.0825891	0.171093	0.999955
ENSGALG00000009219	C3H1orf95	chromosome 3 C1orf95 homolog	76.685	-0.306788	0.224192	0.171182	0.999955
ENSGALG00000043613	TXNDC16	thioredoxin domain containing 16	1133.66	-0.10247	0.0749314	0.171464	0.999955
ENSGALG00000050753			7.04128	0.8626	0.631299	0.171817	0.999955
ENSGALG00000045255	CYP2AB5	cytochrome P450, family 2, subfamily AB, polypeptide 5	1.40731	-1.89621	1.38801	0.171895	0.999955
ENSGALG00000038943	RASSF5	Ras association domain family member 5	306.971	-0.309447	0.226698	0.172248	0.999955
ENSGALG00000003430	PMS2	PMS1 homolog 2, mismatch repair system component	671.188	0.107656	0.0788874	0.172353	0.999955
ENSGALG00000015497	VGLL3	vestigial like family member 3	216.378	0.264189	0.193613	0.172404	0.999955
ENSGALG00000010768	PIGM	phosphatidylinositol glycan anchor biosynthesis class M	223.536	0.219344	0.160787	0.172507	0.999955
ENSGALG00000047827	TMEM86A	transmembrane protein 86A	144.349	-0.290795	0.213172	0.172526	0.999955
ENSGALG00000051199			245.619	0.132658	0.0972808	0.172673	0.999955
ENSGALG00000007886			26.3341	-0.429022	0.314642	0.172717	0.999955
ENSGALG00000051768		olfactory receptor 14J1-like 135	3.3974	-1.25316	0.919234	0.172798	0.999955
ENSGALG00000032184	CSPG5	chondroitin sulfate proteoglycan 5	372.651	1.01588	0.745206	0.172812	0.999955
ENSGALG00000027682	KICS2	chromosome 1 open reading frame, human C12orf66	450.785	-0.101736	0.0746412	0.172881	0.999955
ENSGALG00000012956	TMTC1	transmembrane and tetratricopeptide repeat containing 1	2626.92	-0.170806	0.125388	0.173129	0.999955
ENSGALG00000027823	TFAP4	transcription factor AP-4	341.75	0.118712	0.087174	0.173265	0.999955
ENSGALG00000028210		adenine phosphoribosyltransferase-like	12.0421	0.950015	0.697829	0.173391	0.999955
ENSGALG00000002594	TFPI	tissue factor pathway inhibitor	335.787	-0.258485	0.190123	0.173967	0.999955
ENSGALG00000055085			2.63957	1.35583	0.997476	0.174063	0.999955
ENSGALG00000001079	WNT3	Wnt family member 3	1.4723	1.85461	1.36451	0.174091	0.999955
ENSGALG00000008930	B3GNT2	UDP-GlcNAc:betaGal beta-1,3-N-acetylglucosaminyltransferase 2	914.521	-0.21026	0.154699	0.174097	0.999955
ENSGALG00000026605	BAG2	BCL2 associated athanogene 2	320.715	0.145643	0.10718	0.174188	0.999955
ENSGALG00000000154	DENND2D	DENN domain containing 2D	123.742	-0.289329	0.212928	0.174206	0.999955
ENSGALG00000016646			29.9035	0.428651	0.3155	0.174261	0.999955
ENSGALG00000028478	CELF3	CUGBP, Elav-like family member 3	132.161	0.89664	0.660005	0.174294	0.999955
ENSGALG00000006812	TTC36	tetratricopeptide repeat domain 36	6.93944	-0.708195	0.521586	0.174536	0.999955
ENSGALG00000009107	NRXN1	neurexin 1	3329.65	-0.212195	0.156327	0.17466	0.999955
ENSGALG00000034395	NUDT7	nudix hydrolase 7	774.406	-0.100247	0.0738671	0.174739	0.999955
ENSGALG00000015348	ALCAM	activated leukocyte cell adhesion molecule	9259.98	0.159465	0.117513	0.174782	0.999955
ENSGALG00000027199	MMGT1	membrane magnesium transporter 1	1898.94	0.0660066	0.0486537	0.174889	0.999955
ENSGALG00000007533	NPEPL1	aminopeptidase-like 1	1338.04	0.0793769	0.058509	0.174889	0.999955
ENSGALG00000014510	FBXL5	F-box and leucine rich repeat protein 5	2304.32	0.0648909	0.047859	0.175139	0.999955
ENSGALG00000007822	MRPL58	mitochondrial ribosomal protein L58	242.197	0.126297	0.0931509	0.175152	0.999955
ENSGALG00000029015	TM6SF2	transmembrane 6 superfamily member 2	3.9508	-1.59348	1.17528	0.175154	0.999955
ENSGALG00000041353	TP53INP1	tumor protein p53 inducible nuclear protein 1	1845.69	-0.13397	0.0988104	0.175155	0.999955
ENSGALG00000019489	CHST9	carbohydrate sulfotransferase 9	56.5923	0.372666	0.274923	0.175249	0.999955
ENSGALG00000010256	TIPARP	TCDD inducible poly(ADP-ribose) polymerase	564.201	-0.136755	0.100897	0.175292	0.999955
ENSGALG00000047800			187.305	0.152009	0.112169	0.17536	0.999955
ENSGALG00000026092		histamine H3 receptor-like	64.2218	-0.390889	0.288814	0.17592	0.999955
ENSGALG00000031866		protein NDNF-like	252.596	-0.550627	0.407045	0.176138	0.999955
ENSGALG00000003573	HPCA	hippocalcin	153.538	1.05277	0.778572	0.176316	0.999955
ENSGALG00000053903			23.4489	-0.498028	0.368315	0.176318	0.999955
ENSGALG00000052975	CCDC113	coiled-coil domain containing 113	14.7366	-0.429228	0.317476	0.176375	0.999955
ENSGALG00000011200	THBS2	thrombospondin 2	830.76	-0.256502	0.189752	0.176447	0.999955
ENSGALG00000012214	RAB3GAP1	RAB3 GTPase activating protein catalytic subunit 1	3006.89	0.0557357	0.0412325	0.176458	0.999955
ENSGALG00000016385	TSSC1	tumor suppressing subtransferable candidate 1	562.859	0.108997	0.0806541	0.176564	0.999955
ENSGALG00000047462			65.6704	0.395742	0.292959	0.176746	0.999955
ENSGALG00000037943	PRKCB	protein kinase C beta	560.388	-0.251989	0.186542	0.176746	0.999955
ENSGALG00000039037	PICALM	phosphatidylinositol binding clathrin assembly protein	2174.96	0.104891	0.0776508	0.176757	0.999955
ENSGALG00000021117	RNF7	ring finger protein 7	2592.98	0.0792194	0.058647	0.176765	0.999955
ENSGALG00000036391	GFPT1	glutamine--fructose-6-phosphate transaminase 1	4075.75	-0.119283	0.0883079	0.176771	0.999955
ENSGALG00000048820			17.059	2.64175	1.95623	0.17688	0.999955
ENSGALG00000004667	SMG7	SMG7, nonsense mediated mRNA decay factor	1465.92	0.0836	0.0619274	0.177026	0.999955
ENSGALG00000001714	PUSL1	pseudouridylate synthase-like 1	211.373	-0.184174	0.136431	0.177032	0.999955
ENSGALG00000024481	CENPS	centromere protein S	162.76	0.218456	0.161904	0.177244	0.999955
ENSGALG00000003922	TOP2A	topoisomerase (DNA) II alpha	1775.47	0.278363	0.206404	0.177454	0.999955
ENSGALG00000029027	SEPTIN12	septin 12	329.319	-0.232061	0.172147	0.177645	0.999955
ENSGALG00000006446	NAP1L4	nucleosome assembly protein 1 like 4	5023.92	0.0506852	0.0376193	0.177877	0.999955
ENSGALG00000012033	SGSM3	small G protein signaling modulator 3	472.355	-0.0911525	0.0676656	0.177947	0.999955
ENSGALG00000029226	ZFAND2B	AN1-type zinc finger protein 2B-like	1060.24	0.0825737	0.0612988	0.177959	0.999955
ENSGALG00000004749	TMEM11	transmembrane protein 11	490.021	-0.0972559	0.0722019	0.17798	0.999955
ENSGALG00000013950		tubulin folding cofactor E	319.128	0.100451	0.0745798	0.178015	0.999955
ENSGALG00000027961	PCASP2	paracaspase 2	151.934	-0.300872	0.223389	0.178027	0.999955
ENSGALG00000048964			4.40333	-1.03483	0.768364	0.178046	0.999955
ENSGALG00000050568		HFM1, ATP dependent DNA helicase homolog	9.97112	-0.598907	0.444706	0.178061	0.999955
ENSGALG00000014699	MEGF10	multiple EGF like domains 10	830.712	-0.199619	0.148272	0.178205	0.999955
ENSGALG00000042079	NID1	nidogen 1	4949	0.156224	0.116103	0.178444	0.999955
ENSGALG00000015225	BLZF1	basic leucine zipper nuclear factor 1	1290.2	0.108846	0.0809011	0.178491	0.999955
ENSGALG00000013605	CARMIL1	capping protein regulator and myosin 1 linker 1	1403.49	-0.13889	0.103239	0.178521	0.999955
ENSGALG00000001664	PTPN9	protein tyrosine phosphatase, non-receptor type 9	707.343	-0.105841	0.0786801	0.17856	0.999955
ENSGALG00000003907	N4BP1	NEDD4 binding protein 1	1223.98	0.0626742	0.0466142	0.178777	0.999955
ENSGALG00000015699	NELFA	negative elongation factor complex member A	2137.85	-0.0625924	0.046558	0.178821	0.999955
ENSGALG00000012555	CCDC148	coiled-coil domain containing 148	88.3223	0.206973	0.153985	0.178911	0.999955
ENSGALG00000006474	SKP1	S-phase kinase-associated protein 1	7487.52	0.0718661	0.0534688	0.178924	0.999955
ENSGALG00000031766	PPP1R7	protein phosphatase 1 regulatory subunit 7	2484.75	0.0690145	0.051369	0.179109	0.999955
ENSGALG00000033517	VSX2	visual system homeobox 2	166.46	1.04705	0.779407	0.179145	0.999955
ENSGALG00000037735	CenpA	centromere protein A	12.2861	0.595198	0.443192	0.179278	0.999955
ENSGALG00000008469		serine peptidase inhibitor, Kunitz type 1	3045.24	-0.203192	0.15141	0.179595	0.999955
ENSGALG00000015624	VCAN	versican	299.315	-0.518484	0.386546	0.179815	0.999955
ENSGALG00000029435	CYP7B1	cytochrome P450 family 7 subfamily B member 1	184.151	-0.209346	0.156115	0.179928	0.999955
ENSGALG00000006821	TNMD	tenomodulin	1374.9	-0.21682	0.161701	0.179963	0.999955
ENSGALG00000035493	POC1B	POC1 centriolar protein B	398.386	0.127989	0.0954677	0.180034	0.999955
ENSGALG00000002546	COL5A1	collagen type V alpha 1 chain	17144	-0.125058	0.0932903	0.180075	0.999955
ENSGALG00000041896	RFX7	regulatory factor X7	269.04	-0.283267	0.211458	0.180378	0.999955
ENSGALG00000008549	TUBGCP4	tubulin gamma complex associated protein 4	1405.09	0.0884467	0.0660338	0.180436	0.999955
ENSGALG00000042614	NBAS	neuroblastoma amplified sequence	1212.27	0.0817337	0.0610275	0.180475	0.999955
ENSGALG00000052499			374.801	0.847612	0.632915	0.180499	0.999955
ENSGALG00000038109	MRPL45	mitochondrial ribosomal protein L45	689.719	-0.0864519	0.0645597	0.180539	0.999955
ENSGALG00000016844	RAB20	RAB20, member RAS oncogene family	706.306	-0.207654	0.155105	0.180636	0.999955
ENSGALG00000010006	SLC10A7	solute carrier family 10 member 7	1482.96	0.0924786	0.0690765	0.180641	0.999955
ENSGALG00000033614	ATF1	activating transcription factor 1	1249.23	0.0668312	0.0499286	0.180722	0.999955
ENSGALG00000026891	NINJ1	ninjurin 1	2370.95	-0.113	0.0844373	0.180809	0.999955
ENSGALG00000038585	NOA1	nitric oxide associated 1	868.795	0.087681	0.0655427	0.180972	0.999955
ENSGALG00000032526	B3GNT5	UDP-GlcNAc:betaGal beta-1,3-N-acetylglucosaminyltransferase 5	95.3357	-0.279449	0.209016	0.18123	0.999955
ENSGALG00000015334	ZBTB11	zinc finger and BTB domain containing 11	432.899	-0.106826	0.0799089	0.181273	0.999955
ENSGALG00000029476	XPO1	exportin 1	5401.88	0.0684309	0.051195	0.18133	0.999955
ENSGALG00000034325	RBFOX1	RNA binding protein, fox-1 homolog 1	54.5725	0.962054	0.720412	0.181738	0.999955
ENSGALG00000016227	GPR34	G protein-coupled receptor 34	672.627	-0.243952	0.182683	0.18175	0.999955
ENSGALG00000010582	PPA2	pyrophosphatase (inorganic) 2	1962.79	0.0809644	0.060684	0.18214	0.999955
ENSGALG00000011413		cytochrome P450, family 2, subfamily J, polypeptide 19	142.843	0.763773	0.572576	0.182229	0.999955
ENSGALG00000015770	APP	amyloid beta (A4) precursor protein	47210.2	-0.081368	0.061006	0.182279	0.999955
ENSGALG00000018557	SOD3	superoxide dismutase 3, extracellular	910.924	-0.25377	0.190331	0.182431	0.999955
ENSGALG00000015821	CCT8	chaperonin containing TCP1 subunit 8	3699.8	0.0784098	0.0588108	0.182448	0.999955
ENSGALG00000011498	TCAIM	T-cell activation inhibitor, mitochondrial	807.053	0.120441	0.0903535	0.182534	0.999955
ENSGALG00000002659	WDR5B	WD repeat domain 5B	1139.74	0.0812235	0.0609352	0.182548	0.999955
ENSGALG00000000755	ACER3	alkaline ceramidase 3	933.455	-0.184816	0.138669	0.182603	0.999955
ENSGALG00000045936	FAM83F	family with sequence similarity 83 member F	7.08331	-1.01209	0.759415	0.182621	0.999955
ENSGALG00000041663	KLB	klotho beta	1.6567	-1.26284	0.947639	0.182656	0.999955
ENSGALG00000051859			0.793586	-1.96114	1.47173	0.182682	0.999955
ENSGALG00000012378	KATNA1	katanin catalytic subunit A1	426.891	0.135012	0.101331	0.182735	0.999955
ENSGALG00000008032		G protein-coupled receptor 22	26.5623	0.989611	0.742744	0.182738	0.999955
ENSGALG00000040351	ACAP1	arf-GAP with coiled-coil, ANK repeat and PH domain-containing protein 1-like	131.786	-0.319873	0.24012	0.182815	0.999955
ENSGALG00000008365	CHRM4	Gallus gallus cholinergic receptor muscarinic 4 (CHRM4), mRNA.	634.881	0.291077	0.218545	0.182898	0.999955
ENSGALG00000017077	HSPH1	heat shock protein family H (Hsp110) member 1	949.224	0.204297	0.153442	0.183048	0.999955
ENSGALG00000000830			59.4066	-0.227123	0.170621	0.183139	0.999955
ENSGALG00000052464	ANKRD33	ankyrin repeat domain 33	82.9498	0.794578	0.597094	0.183274	0.999955
ENSGALG00000004991	MKRN2	makorin ring finger protein 2	551.424	0.0841911	0.0632726	0.183318	0.999955
ENSGALG00000036133	KLF15	Kruppel like factor 15	722.306	0.283026	0.212756	0.183426	0.999955
ENSGALG00000004398	CARD11	caspase recruitment domain family member 11	423.575	-0.270326	0.203225	0.183459	0.999955
ENSGALG00000003204	MED22	mediator complex subunit 22	1146.21	0.0734086	0.0551879	0.183467	0.999955
ENSGALG00000006197	CSNK2A1	casein kinase 2 alpha 1	2374.25	0.0606551	0.0456085	0.183548	0.999955
ENSGALG00000012023	DACT1	dishevelled binding antagonist of beta catenin 1	3835.33	-0.153989	0.115793	0.183564	0.999955
ENSGALG00000016674	EFHC1	EF-hand domain containing 1	36.2391	0.430221	0.32355	0.183621	0.999955
ENSGALG00000051612			282.222	-0.116724	0.0878101	0.183756	0.999955
ENSGALG00000021620	TMEM59L	transmembrane protein 59 like	208.682	0.614183	0.462044	0.183757	0.999955
ENSGALG00000031511	HIP1R	huntingtin interacting protein 1 related	1270.87	0.127611	0.0960063	0.183786	0.999955
ENSGALG00000012941		cadherin 12	23.682	0.930639	0.700185	0.183804	0.999955
ENSGALG00000054926		C-factor-like	1.8787	1.70655	1.28418	0.18388	0.999955
ENSGALG00000010133	PTCH2	patched 2	2016.79	0.200688	0.151057	0.183993	0.999955
ENSGALG00000005961	DGUOK	deoxyguanosine kinase	339.946	0.320308	0.241115	0.184031	0.999955
ENSGALG00000047125			415.767	0.124202	0.0935455	0.184273	0.999955
ENSGALG00000054999			1566.45	-0.216374	0.162977	0.184297	0.999955
ENSGALG00000032373		transforming acidic coiled-coil containing protein 2	1289.18	0.157326	0.118516	0.184352	0.999955
ENSGALG00000008542	ADD3	adducin 3 (gamma)	15716.9	-0.110778	0.0834561	0.184382	0.999955
ENSGALG00000005996			1.52971	1.61246	1.21575	0.184735	0.999955
ENSGALG00000005768	ETV5	ETS variant 5	491.912	0.199295	0.150276	0.184774	0.999955
ENSGALG00000050335			1.44208	-1.69649	1.27924	0.184782	0.999955
ENSGALG00000003881	ERCC6L	ERCC excision repair 6 like, spindle assembly checkpoint helicase	131.923	0.315565	0.237962	0.184801	0.999955
ENSGALG00000012889	ZCCHC2	zinc finger CCHC-type containing 2	797.872	-0.0861032	0.0649722	0.185094	0.999955
ENSGALG00000004369	PYGO1	pygopus family PHD finger 1	81.1722	-0.211244	0.159402	0.185096	0.999955
ENSGALG00000037094	POU4F2	POU class 4 homeobox 2	10.5872	1.28138	0.96721	0.185229	0.999955
ENSGALG00000000407		LSM7 homolog, U6 small nuclear RNA and mRNA degradation associated	953.353	0.0877619	0.066277	0.185447	0.999955
ENSGALG00000014258			705.39	0.227101	0.171599	0.185689	0.999955
ENSGALG00000031906	FAM83C	family with sequence similarity 83 member C	0.564422	-2.47459	1.87014	0.185767	0.999955
ENSGALG00000001025	GOLGA1	golgin A1	809.211	-0.110038	0.0831821	0.185881	0.999955
ENSGALG00000039322	DDR2	discoidin domain receptor tyrosine kinase 2	1155.77	0.154392	0.116744	0.186005	0.999955
ENSGALG00000002346	CLSPN	claspin	234.496	0.233431	0.176584	0.186194	0.999955
ENSGALG00000010096	MBIP	MAP3K12 binding inhibitory protein 1	346.709	0.101292	0.0766518	0.186349	0.999955
ENSGALG00000036782	OPRD1	opioid receptor delta 1	7.39115	1.26996	0.961027	0.186349	0.999955
ENSGALG00000043672	STAB1	stabilin 1	16374.4	-0.151123	0.11439	0.186461	0.999955
ENSGALG00000010745	HMGB2	high mobility group box 2	1295.9	0.192606	0.145812	0.186528	0.999955
ENSGALG00000030411	PSMA7	proteasome subunit alpha 7	2000.35	0.0824267	0.0624308	0.186739	0.999955
ENSGALG00000016723		adhesion G protein-coupled receptor F4	9.40555	-0.617241	0.467526	0.186759	0.999955
ENSGALG00000006983	DNTT	DNA nucleotidylexotransferase	2.55013	1.13435	0.859309	0.186809	0.999955
ENSGALG00000014085	TM7SF3	transmembrane 7 superfamily member 3	532.754	-0.12777	0.0968168	0.186934	0.999955
ENSGALG00000027688	NDUFB4	NADH dehydrogenase (ubiquinone) 1 beta subcomplex, 4, 15kDa	1276.07	0.0915772	0.0693926	0.186936	0.999955
ENSGALG00000008614	TTL	tubulin tyrosine ligase	4547.87	-0.0563696	0.0427212	0.18701	0.999955
ENSGALG00000036106	SMPD1	sphingomyelin phosphodiesterase 1	2039.16	-0.161629	0.122506	0.187051	0.999955
ENSGALG00000014973	GPR156	G protein-coupled receptor 156	166.24	-0.233403	0.176927	0.1871	0.999955
ENSGALG00000000469	ADRA1A	adrenoceptor alpha 1A	14.5915	-0.849876	0.644317	0.187158	0.999955
ENSGALG00000009241	SFRP2	secreted frizzled related protein 2	1045.65	-0.143664	0.108945	0.187275	0.999955
ENSGALG00000033575	EIF2B4	eukaryotic translation initiation factor 2B subunit delta	651.946	-0.104002	0.0788915	0.187406	0.999955
ENSGALG00000040475	ATMIN	ATM interactor	163.02	-0.165991	0.12596	0.187568	0.999955
ENSGALG00000011331	CTH	cystathionine gamma-lyase	1385.76	-0.177129	0.134416	0.187582	0.999955
ENSGALG00000046428			2.70257	-1.39567	1.05921	0.187617	0.999955
ENSGALG00000028373	GAS2L3	growth arrest specific 2 like 3	437.526	-0.225136	0.170913	0.187754	0.999955
ENSGALG00000028284	PTX3	pentraxin 3	2269.32	-1.09176	0.829124	0.187917	0.999955
ENSGALG00000005439	ACACA	acetyl-CoA carboxylase alpha	2205.92	-0.108233	0.0821982	0.187928	0.999955
ENSGALG00000032398	ASPM	abnormal spindle microtubule assembly	660.827	0.257266	0.195408	0.187988	0.999955
ENSGALG00000042612		solute carrier family 12 member 9	2127.66	-0.0891461	0.0677121	0.187991	0.999955
ENSGALG00000012705	GMPR2	guanosine monophosphate reductase 2	1233.03	0.205036	0.15575	0.188025	0.999955
ENSGALG00000038618	ONECUT1	one cut homeobox 1	4.70486	1.47845	1.12307	0.188027	0.999955
ENSGALG00000039720	MAP4K3	mitogen-activated protein kinase kinase kinase kinase 3	1269.52	0.0885248	0.0672745	0.188216	0.999955
ENSGALG00000003691	RNF145	ring finger protein 145	1795.88	0.138503	0.105284	0.188336	0.999955
ENSGALG00000008544	SLC8A1	solute carrier family 8 member A1	492.777	-0.250471	0.190493	0.188559	0.999955
ENSGALG00000013929	PDGFRA	platelet-derived growth factor receptor, alpha polypeptide	2980.88	-0.228971	0.174204	0.188716	0.999955
ENSGALG00000016995	MED4	mediator complex subunit 4	411.967	0.0922154	0.0701704	0.188791	0.999955
ENSGALG00000047192			9.25477	-0.863048	0.65705	0.189008	0.999955
ENSGALG00000026188	PGAP6	transmembrane protein 8A	1262.87	-0.0699591	0.0532617	0.189016	0.999955
ENSGALG00000004474	PLEKHF1	pleckstrin homology and FYVE domain containing 1	2363.6	0.136391	0.103864	0.189125	0.999955
ENSGALG00000031604		tet methylcytosine dioxygenase 1	330.242	0.158844	0.121012	0.189306	0.999955
ENSGALG00000039387	PSMA2	proteasome subunit alpha 2	2514.03	0.0751269	0.0572586	0.189499	0.999955
ENSGALG00000028304	MMR1L4	macrophage mannose receptor 1-like 4	441.596	-0.301642	0.22991	0.18952	0.999955
ENSGALG00000007791	OTOP2	otopetrin 2	1.62365	-1.89014	1.44069	0.189532	0.999955
ENSGALG00000033017	C2orf88	chromosome 2 open reading frame 88	977.584	-0.223332	0.170228	0.189532	0.999955
ENSGALG00000037401	IDH3A	isocitrate dehydrogenase 3 (NAD(+)) alpha	2605.6	0.0741401	0.0565156	0.18957	0.999955
ENSGALG00000012130	DNAJC24	DnaJ heat shock protein family (Hsp40) member C24	136.306	-0.185584	0.14149	0.189642	0.999955
ENSGALG00000012623	CFC1	cripto, FRL-1, cryptic family 1	45.6136	-0.901321	0.687208	0.189665	0.999955
ENSGALG00000035932	ZC2HC1A	zinc finger, C2HC-type containing 1A	64.7832	-0.266727	0.203426	0.189797	0.999955
ENSGALG00000051456		reticulon 2	176.021	0.166529	0.127009	0.189804	0.999955
ENSGALG00000032419	STARD8	StAR related lipid transfer domain containing 8	3963.7	0.140461	0.107132	0.189824	0.999955
ENSGALG00000006757	XYLT1	xylosyltransferase 1	46.4789	-0.300594	0.229281	0.189848	0.999955
ENSGALG00000000864	FBXW2	F-box and WD repeat domain containing 2	1240.48	0.0699109	0.0533505	0.190059	0.999955
ENSGALG00000008764	FAM171A1	family with sequence similarity 171, member A1	2466.66	-0.10734	0.0819616	0.190319	0.999955
ENSGALG00000017159	ATM	ATM serine/threonine kinase	909.515	0.0659722	0.0503817	0.190383	0.999955
ENSGALG00000014695	CLCN1	chloride voltage-gated channel 1	5.79475	-0.905983	0.692056	0.190494	0.999955
ENSGALG00000004777	AIFM2	apoptosis inducing factor, mitochondria associated 2	482.382	-0.164971	0.126144	0.190942	0.999955
ENSGALG00000031843	ARHGAP18	Rho GTPase activating protein 18	831.002	-0.123869	0.0947599	0.191149	0.999955
ENSGALG00000042365	CARD10	caspase recruitment domain family member 10	127.436	-0.233702	0.178803	0.1912	0.999955
ENSGALG00000037644	CNGB3	cyclic nucleotide gated channel beta 3	93.4618	0.865705	0.662381	0.191226	0.999955
ENSGALG00000013234	HAPLN2	hyaluronan and proteoglycan link protein 2	107.387	-0.31428	0.240543	0.191368	0.999955
ENSGALG00000006511	BCL2A1	BCL2 related protein A1	208.014	-0.284659	0.217884	0.191391	0.999955
ENSGALG00000002307	LRIT2	leucine rich repeat, Ig-like and transmembrane domains 2	136.343	0.916914	0.702133	0.191588	0.999955
ENSGALG00000013753	DOK6	docking protein 6	22.5395	-0.320351	0.245331	0.191624	0.999955
ENSGALG00000002952	NRG4	neuregulin 4	158.295	0.290089	0.222161	0.191633	0.999955
ENSGALG00000053778		serologically defined colon cancer antigen 3 homolog	25.1699	-0.490204	0.375427	0.191647	0.999955
ENSGALG00000009560	MSMO1	methylsterol monooxygenase 1	1292.06	0.186161	0.142575	0.191654	0.999955
ENSGALG00000009920	COCH	cochlin	48965.9	-0.196703	0.150661	0.191689	0.999955
ENSGALG00000043971		UDP-galactose translocator-like	650.8	-0.0977556	0.0749053	0.191874	0.999955
ENSGALG00000032087	MC5R	melanocortin 5 receptor	220.594	-0.288506	0.221077	0.191891	0.999955
ENSGALG00000011021			0.525666	2.06171	1.57997	0.191926	0.999955
ENSGALG00000016972	NUFIP1	NUFIP1, FMR1 interacting protein 1	402.11	0.099936	0.0765949	0.191984	0.999955
ENSGALG00000004288	HDAC4	histone deacetylase 4	709.773	-0.152282	0.116755	0.192135	0.999955
ENSGALG00000024326	RPUSD4	RNA pseudouridylate synthase domain containing 4	505.467	-0.100765	0.0772812	0.192276	0.999955
ENSGALG00000054209		regulator of G-protein signaling 3	1207.95	-0.185264	0.142103	0.192327	0.999955
ENSGALG00000013069	BPGM	bisphosphoglycerate mutase	1535.89	0.210376	0.161379	0.192367	0.999955
ENSGALG00000007140	NRP1	neuropilin 1	7279.73	-0.134578	0.103263	0.192489	0.999955
ENSGALG00000008162	FBXO18	F-box protein, helicase, 18	682.021	-0.104395	0.0801148	0.192553	0.999955
ENSGALG00000008048	CPA2	carboxypeptidase A2	0.702122	1.85515	1.42374	0.192572	0.999955
ENSGALG00000006783	PLOD2	procollagen-lysine,2-oxoglutarate 5-dioxygenase 2	1459.87	0.13153	0.100948	0.192592	0.999955
ENSGALG00000032415	SEZ6L	seizure related 6 homolog like	262.039	0.961231	0.738059	0.192788	0.999955
ENSGALG00000040388	PUDP	pseudouridine 5'-phosphatase	360.287	0.10415	0.0799785	0.192839	0.999955
ENSGALG00000002043			590.487	-0.087518	0.0672071	0.192844	0.999955
ENSGALG00000023099	ZDHHC22	zinc finger DHHC-type containing 22	21.8866	1.0538	0.8095	0.192988	0.999955
ENSGALG00000035676	PDDC1	Parkinson disease 7 domain containing 1	350.592	0.123576	0.0949903	0.193283	0.999955
ENSGALG00000052952			337.052	-0.156479	0.120287	0.193297	0.999955
ENSGALG00000041445	ANKRD46	ankyrin repeat domain 46	2047.1	0.0813534	0.0625543	0.193421	0.999955
ENSGALG00000032496	SIRT3	sirtuin 3	594.927	0.0831881	0.0639675	0.193438	0.999955
ENSGALG00000006773	TRMT12	tRNA methyltransferase 12 homolog	216.491	-0.140683	0.108196	0.193511	0.999955
ENSGALG00000038405	CASR	calcium sensing receptor	67.8746	-0.386158	0.296987	0.193516	0.999955
ENSGALG00000009739	AMIGO2	adhesion molecule with Ig like domain 2	968.521	0.173518	0.133499	0.193679	0.999955
ENSGALG00000006069	SMTNL2	smoothelin like 2	168.978	0.153263	0.117942	0.193779	0.999955
ENSGALG00000027950	TXNDC17	thioredoxin domain containing 17	1393.13	0.0924778	0.0711901	0.193935	0.999955
ENSGALG00000010734	PPP4R3A	protein phosphatase 4 regulatory subunit 3A	1226.97	0.0816214	0.0628438	0.194013	0.999955
ENSGALG00000016571	GLRA2	glycine receptor alpha 2	54.4985	0.943347	0.726374	0.194045	0.999955
ENSGALG00000049771			9.96287	-0.799819	0.616258	0.194334	0.999955
ENSGALG00000002843	RILP	Rab interacting lysosomal protein	492.356	-0.128165	0.0987524	0.194341	0.999955
ENSGALG00000028465	IL17C	interleukin 17C	1.07723	-2.16299	1.66732	0.194532	0.999955
ENSGALG00000014915	THOC1	THO complex 1	1194.23	0.0692392	0.0533739	0.194546	0.999955
ENSGALG00000001017	WRAP73	WD repeat containing, antisense to TP73	425.884	0.101398	0.0781811	0.194645	0.999955
ENSGALG00000008462	CDK3	cyclin dependent kinase 3	1.56899	-1.50491	1.16089	0.194857	0.999955
ENSGALG00000029235	CPNE4	copine 4	65.7193	0.834042	0.643715	0.195089	0.999955
ENSGALG00000000314	NEFL	neurofilament light	284.486	0.85511	0.660003	0.195108	0.999955
ENSGALG00000021345	B3GNT9	UDP-GlcNAc:betaGal beta-1,3-N-acetylglucosaminyltransferase 9	612.701	-0.142157	0.109728	0.195132	0.999955
ENSGALG00000017012	KCNRG	potassium channel regulator	106.06	-0.242397	0.187129	0.195202	0.999955
ENSGALG00000042009	HMMR	hyaluronan mediated motility receptor	318.957	0.259696	0.200496	0.195226	0.999955
ENSGALG00000004756	CEP89	centrosomal protein 89	348.904	0.0911099	0.0703435	0.195246	0.999955
ENSGALG00000001080	NR5A1	nuclear receptor subfamily 5 group A member 1	905.136	-0.194165	0.149912	0.195254	0.999955
ENSGALG00000050439		scavenger receptor cysteine-rich domain-containing protein SCART1-like	0.608315	-2.10188	1.62291	0.195275	0.999955
ENSGALG00000015148	ANXA1	annexin A1	2914.05	0.244655	0.188921	0.195317	0.999955
ENSGALG00000001094	ADGRD2	adhesion G protein-coupled receptor D2	160.28	-0.249846	0.192977	0.195425	0.999955
ENSGALG00000012199	WDHD1	WD repeat and HMG-box DNA binding protein 1	276.319	0.215946	0.16684	0.195552	0.999955
ENSGALG00000011239	OXNAD1	oxidoreductase NAD binding domain containing 1	227.913	0.14808	0.114415	0.195585	0.999955
ENSGALG00000026315	RAB34	RAB34, member RAS oncogene family	719.938	-0.127432	0.0984723	0.195634	0.999955
ENSGALG00000001695	GABRA6	gamma-aminobutyric acid type A receptor alpha6 subunit	216.207	0.869196	0.671792	0.195718	0.999955
ENSGALG00000049667	TAFA1	family with sequence similarity 19 member A1, C-C motif chemokine like	8.59248	1.0192	0.787868	0.195796	0.999955
ENSGALG00000016905	SLITRK1	SLIT and NTRK like family member 1	48.8106	0.889877	0.687901	0.1958	0.999955
ENSGALG00000003937	GEMIN5	gem nuclear organelle associated protein 5	993.423	0.0713832	0.0551945	0.195906	0.999955
ENSGALG00000010125	CSGALNACT1	chondroitin sulfate N-acetylgalactosaminyltransferase 1	361.261	-0.191407	0.148037	0.196022	0.999955
ENSGALG00000008121	CYP17A1	cytochrome P450 family 17 subfamily A member 1	5.4676	-0.649058	0.502038	0.196064	0.999955
ENSGALG00000016568	MOSPD2	motile sperm domain containing 2	2690.23	0.113231	0.0876064	0.196186	0.999955
ENSGALG00000036471	RFTN2	raftlin family member 2	1998.7	-0.121473	0.0939948	0.196241	0.999955
ENSGALG00000015166	GCNT1	glucosaminyl (N-acetyl) transferase 1, core 2	227.901	-0.225652	0.174661	0.196378	0.999955
ENSGALG00000010902	CERS6	ceramide synthase 6	293.992	-0.288327	0.223185	0.196401	0.999955
ENSGALG00000000927	ANGPTL2	angiopoietin-like 2	3928.4	-0.150181	0.116257	0.196425	0.999955
ENSGALG00000024053	ICMT	isoprenylcysteine carboxyl methyltransferase	747.16	0.106786	0.0826963	0.196599	0.999955
ENSGALG00000006080	GPC4	glypican 4	12027.4	0.180131	0.139497	0.196605	0.999955
ENSGALG00000006788	RPRD1B	regulation of nuclear pre-mRNA domain containing 1B	2778.29	0.0684725	0.0530458	0.196767	0.999955
ENSGALG00000004569	UNC5B	unc-5 netrin receptor B	1878.17	0.119712	0.0927584	0.196851	0.999955
ENSGALG00000005107		N-deacetylase and N-sulfotransferase 2	986.654	-0.0731488	0.0566863	0.196907	0.999955
ENSGALG00000003031	SMYD4	SET and MYND domain containing 4	587.203	-0.0744484	0.057694	0.196911	0.999955
ENSGALG00000008306	FGL2	fibrinogen like 2	1397.37	-0.556846	0.431648	0.197034	0.999955
ENSGALG00000004262	TMIGD1	transmembrane and immunoglobulin domain containing 1	1.14878	-1.46091	1.13248	0.197046	0.999955
ENSGALG00000028227	SLC25A20	solute carrier family 25 member 20	2993.13	0.0820426	0.0636118	0.197141	0.999955
ENSGALG00000026363	FIGNL1	fidgetin like 1	175.91	0.175307	0.135937	0.197182	0.999955
ENSGALG00000027147		SUB1 homolog (S. cerevisiae)-like 1	15.067	0.533492	0.413769	0.197277	0.999955
ENSGALG00000050801			0.951986	-1.62015	1.25727	0.197528	0.999955
ENSGALG00000021039	HKDC1	hexokinase domain containing 1	418.127	-0.31218	0.242275	0.19756	0.999955
ENSGALG00000038678	EPB41L3	erythrocyte membrane protein band 4.1 like 3	3250.21	-0.132462	0.1028	0.19756	0.999955
ENSGALG00000001652	SEPT2L	septin 2-like	11548.6	0.0697538	0.0541427	0.19763	0.999955
ENSGALG00000020331		purinergic receptor P2Y, G-protein coupled, 10	63.9564	-0.397851	0.308827	0.197654	0.999955
ENSGALG00000013083	ZPBP	zona pellucida binding protein	17.1063	0.49958	0.387861	0.197732	0.999955
ENSGALG00000015172		spire-type actin nucleation factor 1-like	1.5108	1.6614	1.28987	0.197733	0.999955
ENSGALG00000007319	BICDL1	BICD family like cargo adaptor 1	43.1642	0.645675	0.501333	0.197775	0.999955
ENSGALG00000010881	ASB2	ankyrin repeat and SOCS box containing 2	534.381	0.426612	0.33127	0.197813	0.999955
ENSGALG00000040834	LGR4	leucine rich repeat containing G protein-coupled receptor 4	1258.49	0.109058	0.0847088	0.19794	0.999955
ENSGALG00000010157	TRAPPC6A	trafficking protein particle complex 6A	328.486	0.0978564	0.0760084	0.19794	0.999955
ENSGALG00000016988	RUBCNL	RUN and cysteine rich domain containing beclin 1 interacting protein like	1033.43	-0.167884	0.130422	0.198011	0.999955
ENSGALG00000019796	DAP3	death associated protein 3	561.342	0.0920465	0.0715546	0.19831	0.999955
ENSGALG00000052453			11.364	0.56637	0.440422	0.198453	0.999955
ENSGALG00000042177	GPR182	G protein-coupled receptor 182	212.099	-0.264066	0.205353	0.198473	0.999955
ENSGALG00000009985	LSM6	LSM6 homolog, U6 small nuclear RNA and mRNA degradation associated	219.875	0.130818	0.101745	0.198532	0.999955
ENSGALG00000040371			9728.28	-0.104823	0.0815294	0.198547	0.999955
ENSGALG00000049034	MAP10	microtubule associated protein 10	141.189	-0.188054	0.146383	0.198906	0.999955
ENSGALG00000002116	TEN1	TEN1 CST complex subunit	19.4489	0.422585	0.328986	0.198966	0.999955
ENSGALG00000004874	PPIH	peptidylprolyl isomerase H	655.332	0.0965116	0.0751608	0.199118	0.999955
ENSGALG00000047805			19.1492	-0.534255	0.416141	0.199201	0.999955
ENSGALG00000014515	C1QTNF7	C1q and TNF related 7	197.372	0.423993	0.330284	0.19924	0.999955
ENSGALG00000005848	IL11RA	interleukin 11 receptor subunit alpha	1398.11	-0.145123	0.113067	0.199312	0.999955
ENSGALG00000052951			0.592036	2.34048	1.82361	0.19934	0.999955
ENSGALG00000046032	CD83	CD83 molecule	369.404	-0.321582	0.250715	0.199611	0.999955
ENSGALG00000009858	SLC30A1	solute carrier family 30 member 1	536.437	-0.157764	0.123011	0.199659	0.999955
ENSGALG00000027991	TTLL4	tubulin tyrosine ligase like 4	315.915	0.105118	0.0819763	0.199737	0.999955
ENSGALG00000037733		death-associated protein kinase 3	3906.38	0.110312	0.0860566	0.199893	0.999955
ENSGALG00000006250	TRAPPC2L	trafficking protein particle complex 2 like	222.779	0.122116	0.0952858	0.199991	0.999955
ENSGALG00000013881	C22H2ORF42	chromosome 22 open reading frame, human C2orf42	437.131	-0.101982	0.0795945	0.200098	0.999955
ENSGALG00000022440	EVA1B	eva-1 homolog B	891.464	0.160901	0.12558	0.200102	0.999955
ENSGALG00000054797			83.0465	0.790079	0.616662	0.200116	0.999955
ENSGALG00000026663	CX3CL1	C-X3-C motif chemokine ligand 1	1481.09	-0.14821	0.115689	0.200157	0.999955
ENSGALG00000052134			7.98538	-0.6134	0.47883	0.20018	0.999955
ENSGALG00000013628	C6orf62	chromosome 2 open reading frame, human C6orf62	4384.35	-0.0806498	0.0630026	0.20051	0.999955
ENSGALG00000031720	LGI1	leucine rich glioma inactivated 1	599.964	0.258212	0.201713	0.20051	0.999955
ENSGALG00000004707	CSE1L	chromosome segregation 1 like	2154.59	0.0695517	0.0543399	0.200566	0.999955
ENSGALG00000055049			2.247	-1.04891	0.819573	0.200606	0.999955
ENSGALG00000004446	NPFFR1	neuropeptide FF receptor 1	0.937202	-1.95835	1.53039	0.200672	0.999955
ENSGALG00000021653	IFT22	intraflagellar transport 22	369.325	-0.105158	0.082218	0.200894	0.999955
ENSGALG00000008493	METTL21A	methyltransferase like 21A	296.224	-0.134115	0.104889	0.201028	0.999955
ENSGALG00000050586	ILVBL	ilvB acetolactate synthase like	956.565	-0.0923247	0.0722133	0.201073	0.999955
ENSGALG00000047587			20.6578	-0.398206	0.31154	0.201184	0.999955
ENSGALG00000009683	NEK1	NIMA related kinase 1	1524.92	0.0741346	0.05802	0.20134	0.999955
ENSGALG00000030940	BLB2	Major histocompatibility complex class II beta chain BLB2, (similar to HLA class II, D beta chain)	7973.51	-0.334051	0.261462	0.20138	0.999955
ENSGALG00000024034	PI4KB	phosphatidylinositol 4-kinase beta	2373.22	0.0834824	0.0653434	0.201392	0.999955
ENSGALG00000016059	ETS2	ETS proto-oncogene 2, transcription factor	2825.91	-0.177866	0.13922	0.201396	0.999955
ENSGALG00000004143	YWHAB	tyrosine 3-monooxygenase/tryptophan 5-monooxygenase activation protein beta	9861.13	0.075971	0.0594661	0.201408	0.999955
ENSGALG00000052970			15.0698	0.799718	0.626012	0.201433	0.999955
ENSGALG00000031572			107.744	0.225114	0.17623	0.201464	0.999955
ENSGALG00000015226	SPIDR	KIAA0146	261.737	-0.196949	0.154214	0.201561	0.999955
ENSGALG00000006152		tyrosine-protein phosphatase non-receptor type substrate 1-like	484.613	-0.249552	0.195452	0.201676	0.999955
ENSGALG00000000618	ZCCHC17	zinc finger CCHC-type containing 17	694.503	0.103684	0.0812209	0.201753	0.999955
ENSGALG00000004204	MINDY2	family with sequence similarity 63 member B	2578.2	0.060242	0.0471965	0.201811	0.999955
ENSGALG00000051713			5.84094	0.800515	0.62724	0.201867	0.999955
ENSGALG00000006157	INTS6L	integrator complex subunit 6 like	927.73	-0.101342	0.0794658	0.202205	0.999955
ENSGALG00000016721	PLCXD1	phosphatidylinositol specific phospholipase C X domain containing 1	369.562	-0.35232	0.276282	0.202231	0.999955
ENSGALG00000016769	CHST10	carbohydrate sulfotransferase 10	1620.89	0.0773308	0.060643	0.202245	0.999955
ENSGALG00000044480	IL13RA1	interleukin 13 receptor subunit alpha 1	332.028	-0.198784	0.155892	0.202259	0.999955
ENSGALG00000048673			28.0322	0.471533	0.369798	0.20227	0.999955
ENSGALG00000042928		retinol dehydrogenase 7-like	11.0382	1.09659	0.859999	0.202273	0.999955
ENSGALG00000001000	HSPA5	heat shock 70kDa protein 5 (glucose-regulated protein, 78kDa)	16525.5	0.150778	0.118306	0.202494	0.999955
ENSGALG00000016881	GPR183	G protein-coupled receptor 183	394.257	-0.134493	0.105531	0.202508	0.999955
ENSGALG00000015833	NT5E	5'-nucleotidase ecto	10.6798	-0.728886	0.571981	0.202551	0.999955
ENSGALG00000007848	PTS	6-pyruvoyltetrahydropterin synthase	272.346	0.134561	0.1056	0.202578	0.999955
ENSGALG00000009092	STON1	stonin 1	3445.57	0.176184	0.138285	0.202642	0.999955
ENSGALG00000035537	SYNJ2BP	synaptojanin 2 binding protein	1152.87	0.0824357	0.0647058	0.20266	0.999955
ENSGALG00000039817	NOG2	noggin 2	199.415	-0.625977	0.49158	0.202877	0.999955
ENSGALG00000006471	SLCO2A1	solute carrier organic anion transporter family member 2A1	2216.99	0.181515	0.142547	0.202888	0.999955
ENSGALG00000026431	SEZ6	seizure related 6 homolog	347.747	0.991143	0.778634	0.203045	0.999955
ENSGALG00000006425	SLC6A6	solute carrier family 6 member 6	3093	-0.241383	0.189643	0.203079	0.999955
ENSGALG00000049721			224.178	0.184988	0.145411	0.20331	0.999955
ENSGALG00000009652	USH2A	usherin	88.7014	0.628831	0.494316	0.203329	0.999955
ENSGALG00000054783	NDRG1	N-myc downstream regulated 1	5959.44	0.144355	0.11348	0.203349	0.999955
ENSGALG00000036821	HSF1	heat shock transcription factor 1	402.848	0.114037	0.0897297	0.203766	0.999955
ENSGALG00000009047	YPEL5	yippee like 5	2357.64	0.057147	0.0449725	0.203832	0.999955
ENSGALG00000012971	CCDC170	coiled-coil domain containing 170	43.4364	0.395855	0.311527	0.203837	0.999955
ENSGALG00000022991	SMIM20	small integral membrane protein 20	462.292	-0.105855	0.0833173	0.203905	0.999955
ENSGALG00000036792	TIGD5	tigger transposable element derived 5	95.7019	-0.184267	0.145059	0.203982	0.999955
ENSGALG00000016937	DIAPH3	diaphanous related formin 3	136.406	0.26981	0.212429	0.204042	0.999955
ENSGALG00000005298		ST6 N-acetylgalactosaminide alpha-2,6-sialyltransferase 6	1011.82	-0.102219	0.0805116	0.204219	0.999955
ENSGALG00000015303	AFG1L	lactation elevated 1	98.8687	-0.244263	0.192392	0.204222	0.999955
ENSGALG00000053779			4.42586	-0.841552	0.662918	0.204275	0.999955
ENSGALG00000010485	ALKBH1	alkB homolog 1, histone H2A dioxygenase	594.198	-0.0967062	0.0761876	0.204328	0.999955
ENSGALG00000032207	HMGN4	high mobility group nucleosomal binding domain 4	6086.34	0.116112	0.0914778	0.204337	0.999955
ENSGALG00000004209	ELFN1	extracellular leucine rich repeat and fibronectin type III domain containing 1	344.383	-0.360856	0.284321	0.204376	0.999955
ENSGALG00000041978	K123	K123 protein	90.8125	-0.434431	0.34232	0.204413	0.999955
ENSGALG00000032220	ELN	elastin	24226	0.364357	0.287123	0.204443	0.999955
ENSGALG00000039448	NCAPD2	non-SMC condensin I complex subunit D2	912.631	0.170551	0.134426	0.204535	0.999955
ENSGALG00000012984		myosin VB	2.80667	1.04614	0.82456	0.204538	0.999955
ENSGALG00000017327	P2RY6	pyrimidinergic receptor P2Y6	700.432	-0.273744	0.215769	0.204551	0.999955
ENSGALG00000049317			3.03996	-0.944353	0.744376	0.204566	0.999955
ENSGALG00000006437	NOM1	nucleolar protein with MIF4G domain 1	332.576	0.131033	0.103352	0.20486	0.999955
ENSGALG00000002000	GRAMD2A	GRAM domain containing 2A	235.402	0.203859	0.160795	0.204864	0.999955
ENSGALG00000004273	RALGPS2	Ral GEF with PH domain and SH3 binding motif 2	672.871	0.114445	0.0902886	0.20496	0.999955
ENSGALG00000000402	LOXL2	lysyl oxidase like 2	541.561	-0.143418	0.113172	0.205063	0.999955
ENSGALG00000044326		deleted in malignant brain tumors 1 protein-like	2233.72	-0.334901	0.264299	0.205109	0.999955
ENSGALG00000001568	NFS1	NFS1, cysteine desulfurase	2718.78	0.0744608	0.0587741	0.205191	0.999955
ENSGALG00000015402	C3orf38	chromosome 1 open reading frame, human C3orf38	514.675	0.0929816	0.073402	0.205247	0.999955
ENSGALG00000037203	CTNNB1	catenin beta 1	21882.6	0.083264	0.0657355	0.20528	0.999955
ENSGALG00000038952	MTFP1	mitochondrial fission process 1	105.828	-0.179931	0.142075	0.205352	0.999955
ENSGALG00000001536		Rho GTPase activating protein 39	1904.66	0.123395	0.0975	0.205658	0.999955
ENSGALG00000012185	PLA2G12A	phospholipase A2 group XIIA	105.412	0.171004	0.135127	0.205691	0.999955
ENSGALG00000012814	PXDC1	PX domain containing 1	1919.52	0.115002	0.0908754	0.205696	0.999955
ENSGALG00000012076	TIFA	TRAF interacting protein with forkhead associated domain	85.4324	-0.382705	0.302434	0.205721	0.999955
ENSGALG00000039335	SLC25A22	solute carrier family 25 member 22	1513.66	-0.146071	0.115468	0.205859	0.999955
ENSGALG00000037686	NBN	nibrin	521.076	0.0879873	0.0695879	0.206085	0.999955
ENSGALG00000028081	ONECUT3	one cut homeobox 3	13.104	0.647857	0.512487	0.206179	0.999955
ENSGALG00000049241		hair growth associated	137.742	0.824994	0.652655	0.206209	0.999955
ENSGALG00000042375		ATP-dependent DNA helicase Q4-like	257.642	0.286888	0.227031	0.206354	0.999955
ENSGALG00000002514	SFPQ	splicing factor proline and glutamine rich	4988.94	0.0829384	0.0656485	0.206456	0.999955
ENSGALG00000003136	IKZF2	IKAROS family zinc finger 2	11.4549	0.537543	0.4255	0.206474	0.999955
ENSGALG00000004504		Ras associating with DIL domains	222.438	0.191608	0.151733	0.206662	0.999955
ENSGALG00000020316	IL13RA2	interleukin 13 receptor subunit alpha 2	32.2647	-0.505323	0.400374	0.206903	0.999955
ENSGALG00000039455	VAPA	VAMP associated protein A	3307.73	0.0664321	0.0526405	0.20695	0.999955
ENSGALG00000028324			31.5332	0.990484	0.785046	0.20706	0.999955
ENSGALG00000003862	LRRFIP1	LRR binding FLII interacting protein 1	1686.29	-0.0889459	0.0705014	0.207086	0.999955
ENSGALG00000019835	TRIM27.2	tripartite motif containing 27.2	52.4215	0.447554	0.354792	0.207145	0.999955
ENSGALG00000008146	MORF4L2	mortality factor 4 like 2	4081.16	0.0527911	0.041858	0.207238	0.999955
ENSGALG00000039140	CD14	CD14 molecule	129.696	-0.342156	0.271363	0.207353	0.999955
ENSGALG00000006487	TM9SF2L	transmembrane 9 superfamily member 2-like	4814.01	0.108378	0.0859654	0.207409	0.999955
ENSGALG00000033561	DGKB	diacylglycerol kinase beta	68.4105	-0.394042	0.312575	0.207442	0.999955
ENSGALG00000040905	NTAN1	N-terminal asparagine amidase	500.155	0.0663566	0.052642	0.207479	0.999955
ENSGALG00000029172	NDUFC2	NADH dehydrogenase (ubiquinone) 1, subcomplex unknown, 2, 14.5kDa	636.902	0.095839	0.0760578	0.20764	0.999955
ENSGALG00000050634		cytochrome P450 2G1-like	591.464	-0.194203	0.15412	0.207641	0.999955
ENSGALG00000000336	PPP1R12B	protein phosphatase 1 regulatory subunit 12B	5652.47	0.194444	0.154336	0.207714	0.999955
ENSGALG00000003655	GAS2	growth arrest specific 2	880.85	-0.167859	0.133265	0.207817	0.999955
ENSGALG00000052611			111.297	0.142442	0.113095	0.207855	0.999955
ENSGALG00000002216	NEK7	NIMA related kinase 7	1969.79	0.0752294	0.0597311	0.207861	0.999955
ENSGALG00000015780	PNRC1	proline rich nuclear receptor coactivator 1	13082.7	-0.0932728	0.0740719	0.207951	0.999955
ENSGALG00000037492	MGRN1	mahogunin ring finger 1	1794.49	0.0823621	0.0654183	0.208028	0.999955
ENSGALG00000048185			0.955135	1.42743	1.13384	0.208054	0.999955
ENSGALG00000001183	MYH10	myosin, heavy chain 10, non-muscle	17725.6	0.137696	0.109386	0.208098	0.999955
ENSGALG00000041384	SHKBP1	SH3KBP1 binding protein 1	299.427	-0.138238	0.10984	0.208195	0.999955
ENSGALG00000033245	SMPD2	sphingomyelin phosphodiesterase 2	253.285	-0.103156	0.0820181	0.208493	0.999955
ENSGALG00000015529	WFS1	Wolfram syndrome 1 (wolframin)	3365.11	0.135069	0.107443	0.20871	0.999955
ENSGALG00000003227	RAB11FIP4	RAB11 family interacting protein 4 (class II)	45.2526	0.301054	0.23948	0.208712	0.999955
ENSGALG00000047019			173.006	0.242326	0.192806	0.208814	0.999955
ENSGALG00000036459	THAP7	THAP domain containing 8	451.035	0.091543	0.0728366	0.208816	0.999955
ENSGALG00000045762		shisa family member 8	21.0437	1.03356	0.822373	0.208825	0.999955
ENSGALG00000000913	CHST6	carbohydrate sulfotransferase 6	640.687	-0.124624	0.0991607	0.20883	0.999955
ENSGALG00000008272	TMED3	transmembrane p24 trafficking protein 3	1576.48	-0.0957097	0.0761666	0.208904	0.999955
ENSGALG00000034438	GNB3	prolyl 3-hydroxylase 3	1443.36	0.786231	0.625752	0.20895	0.999955
ENSGALG00000041514		coiled-coil domain containing 189	214.507	0.192126	0.152945	0.20905	0.999955
ENSGALG00000002431		complement factor H	10538.5	-0.264786	0.210829	0.209142	0.999955
ENSGALG00000007592	ZDHHC16	zinc finger DHHC-type containing 16	342.944	0.0855618	0.0681292	0.209161	0.999955
ENSGALG00000010867	TACSTD2	tumor-associated calcium signal transducer 2	14.2169	0.401591	0.319773	0.209165	0.999955
ENSGALG00000039633	NEUROD2	neuronal differentiation 2	11.8429	1.31731	1.049	0.209195	0.999955
ENSGALG00000010674	DCTD	dCMP deaminase	384.294	0.209721	0.167018	0.209232	0.999955
ENSGALG00000053002			102.652	-0.344944	0.274757	0.209316	0.999955
ENSGALG00000039831	FAM135B	family with sequence similarity 135 member B	15.8483	0.692423	0.551612	0.20938	0.999955
ENSGALG00000051290			41.5949	0.381462	0.303984	0.209524	0.999955
ENSGALG00000032029	SRF	serum response factor	2090.89	0.193204	0.154041	0.209754	0.999955
ENSGALG00000003016	MASP2	mannan binding lectin serine peptidase 2	18.4289	-0.571336	0.455529	0.20976	0.999955
ENSGALG00000017246	ME3	malic enzyme 3	595.143	-0.131526	0.104897	0.209894	0.999955
ENSGALG00000006352	CH25H	cholesterol 25-hydroxylase	336.255	-0.297971	0.237687	0.209978	0.999955
ENSGALG00000009902	CFAP57	cilia and flagella associated protein 57	23.7404	0.462894	0.369263	0.210002	0.999955
ENSGALG00000006934	PATZ1	POZ/BTB and AT hook containing zinc finger 1	176.799	-0.136062	0.108567	0.210115	0.999955
ENSGALG00000016529	CDKL5	cyclin dependent kinase like 5	188.043	0.221578	0.176889	0.210336	0.999955
ENSGALG00000023682	GTF2H3	general transcription factor IIH subunit 3	1079.47	0.0651332	0.0520098	0.210451	0.999955
ENSGALG00000007731	DPCD	deleted in primary ciliary dyskinesia homolog (mouse)	239.456	-0.103742	0.0828433	0.210474	0.999955
ENSGALG00000001056	ABHD11	abhydrolase domain containing 11	85.1964	-0.206046	0.164569	0.210556	0.999955
ENSGALG00000006375	TM4SF19	transmembrane 4 L six family member 19	40.4792	0.318314	0.25424	0.210562	0.999955
ENSGALG00000007003		CMP-N-acetylneuraminate-beta-galactosamide-alpha-2,3-sialyltransferase 4-like	11.7227	-0.593668	0.47428	0.21067	0.999955
ENSGALG00000042572		translocase of inner mitochondrial membrane 10B	180.512	-0.149953	0.119833	0.210806	0.999955
ENSGALG00000000690	GDPD4	glycerophosphodiester phosphodiesterase domain containing 4	1480.36	-0.350196	0.279863	0.21082	0.999955
ENSGALG00000008700	PDCD4	programmed cell death 4	2537.07	-0.0832857	0.0665597	0.210827	0.999955
ENSGALG00000048343		carboxylesterase 1 like 2	538.218	-0.199268	0.159417	0.211307	0.999955
ENSGALG00000054320			305.759	0.108389	0.0867126	0.211308	0.999955
ENSGALG00000025810	CCNB3	cyclin B3	406.276	0.264327	0.211471	0.211318	0.999955
ENSGALG00000054904			67.0207	0.556245	0.445038	0.211342	0.999955
ENSGALG00000007952	AMOT	angiomotin	1516.48	-0.126521	0.101253	0.211463	0.999955
ENSGALG00000002082	AMPD1	adenosine monophosphate deaminase 1	6.53696	-0.589376	0.471689	0.211481	0.999955
ENSGALG00000004069	GPR119	G protein-coupled receptor 119	4.31569	0.769356	0.615754	0.211499	0.999955
ENSGALG00000043416		threonyl-tRNA synthetase 2, mitochondrial (putative)	596.7	-0.0791147	0.0633367	0.211624	0.999955
ENSGALG00000003408	RP1-27O5.3	zinc finger and BTB domain containing 8B	524.915	-0.106668	0.0854202	0.21176	0.999955
ENSGALG00000009916	SCFD1	sec1 family domain containing 1	1790.86	-0.0977097	0.0782496	0.211777	0.999955
ENSGALG00000033570		coiled-coil domain containing 15	388.553	0.169281	0.1356	0.21189	0.999955
ENSGALG00000005253	C1QTNF8	C1q and tumor necrosis factor related protein 8	4.33731	-0.960073	0.769053	0.211891	0.999955
ENSGALG00000008335	PHTF2	putative homeodomain transcription factor 2	1598.8	0.138279	0.110793	0.212001	0.999955
ENSGALG00000002129	WDR47	WD repeat domain 47	1761.53	0.0864601	0.0692834	0.21206	0.999955
ENSGALG00000034204		keratin, type I cytoskeletal 17-like	2.63876	1.1383	0.912179	0.212072	0.999955
ENSGALG00000053063	MRPL40	mitochondrial ribosomal protein L40	536.832	0.0815409	0.0653627	0.212208	0.999955
ENSGALG00000010294	RPS6KL1	ribosomal protein S6 kinase like 1	424.375	0.123252	0.098886	0.212617	0.999955
ENSGALG00000005718	BHLHE23	basic helix-loop-helix family member e23	141.216	0.649297	0.521046	0.212712	0.999955
ENSGALG00000002137	PGAM5	PGAM family member 5, mitochondrial serine/threonine protein phosphatase	1035.45	0.114526	0.0919443	0.21291	0.999955
ENSGALG00000005975	ZNF488	zinc finger protein 488	31.9199	0.535522	0.429965	0.212947	0.999955
ENSGALG00000045115		Fc fragment of IgE receptor II	578.152	-0.381712	0.306525	0.213025	0.999955
ENSGALG00000044755			4.17726	0.763552	0.613466	0.213259	0.999955
ENSGALG00000044984			2.40994	1.02516	0.823849	0.213368	0.999955
ENSGALG00000015079	UPK1B	uroplakin 1B	2.68652	-1.10628	0.889124	0.213411	0.999955
ENSGALG00000041630	NFIX	nuclear factor I X	1774.55	0.103391	0.0831049	0.213461	0.999955
ENSGALG00000049318			5.35916	0.671409	0.539892	0.213647	0.999955
ENSGALG00000002880	AARSD1	alanyl-tRNA synthetase domain containing 1	1227.3	0.0648949	0.0521894	0.213703	0.999955
ENSGALG00000040265	USP30	ubiquitin specific peptidase 30	234.436	0.114508	0.0920982	0.213749	0.999955
ENSGALG00000033340			603.172	-0.142936	0.114998	0.21389	0.999955
ENSGALG00000044684			23.4151	-0.388658	0.31271	0.213917	0.999955
ENSGALG00000050532	B3GNT3	UDP-GlcNAc:betaGal beta-1,3-N-acetylglucosaminyltransferase 3	9.53942	0.528211	0.425121	0.214054	0.999955
ENSGALG00000003464		tetratricopeptide repeat domain 25	25.2775	0.376724	0.303224	0.214091	0.999955
ENSGALG00000005609	OGFR	opioid growth factor receptor	644.276	-0.0907012	0.073018	0.214172	0.999955
ENSGALG00000003356	TM2D2	TM2 domain containing 2	591.263	-0.0776535	0.062518	0.2142	0.999955
ENSGALG00000006658	FANCI	Fanconi anemia complementation group I	187.755	0.228314	0.183851	0.214294	0.999955
ENSGALG00000002478	MATR3	matrin 3	9077.3	0.0553839	0.044609	0.214406	0.999955
ENSGALG00000001803	IWS1	IWS1, SUPT6H interacting protein	2573.37	0.052228	0.0420748	0.21449	0.999955
ENSGALG00000007082	CREM	cAMP responsive element modulator	736.109	-0.163665	0.131851	0.214499	0.999955
ENSGALG00000008920	NDOR1	NADPH dependent diflavin oxidoreductase 1	385.757	-0.106405	0.0857251	0.214518	0.999955
ENSGALG00000052015			0.626753	-1.97169	1.58862	0.214555	0.999955
ENSGALG00000012289	SHPRH	SNF2 histone linker PHD RING helicase	715.76	-0.0913132	0.0736354	0.214949	0.999955
ENSGALG00000013726	PAICS	phosphoribosylaminoimidazole carboxylase; phosphoribosylaminoimidazolesuccinocarboxamide synthase	2352.37	0.0814167	0.0657205	0.215407	0.999955
ENSGALG00000001932	SRRM3	mucin 12, cell surface associated	52.7999	0.96387	0.778113	0.215446	0.999955
ENSGALG00000001252	CREB3L3	cAMP responsive element binding protein 3 like 3	4.80597	-0.86912	0.701793	0.215557	0.999955
ENSGALG00000001316	CPNE2	copine 2	1034.2	-0.0846584	0.0683677	0.215612	0.999955
ENSGALG00000050288	DCP1B	decapping mRNA 1B	530.949	-0.0922454	0.0745198	0.215766	0.999955
ENSGALG00000006165			65.5362	-0.387454	0.313083	0.215885	0.999955
ENSGALG00000000521	SPIRE2	spire-type actin nucleation factor 2	82.8039	0.775133	0.626532	0.216021	0.999955
ENSGALG00000025876	THPO	thrombopoietin	72.5833	-0.240377	0.194308	0.216052	0.999955
ENSGALG00000014071	ITPR2	inositol 1,4,5-trisphosphate receptor type 2	634.497	-0.157164	0.127079	0.216183	0.999955
ENSGALG00000009884	SYT14	synaptotagmin 14	6.94589	0.739222	0.597923	0.216341	0.999955
ENSGALG00000009173	GFRA1	GDNF family receptor alpha 1	357.602	-0.191225	0.154675	0.216347	0.999955
ENSGALG00000014960		POC5 centriolar protein	179.722	0.308853	0.249824	0.216355	0.999955
ENSGALG00000026928		Kruppel like factor 4	374.48	0.348744	0.282097	0.216364	0.999955
ENSGALG00000043607	CENPX	centromere protein X	588.677	-0.091792	0.0742554	0.216397	0.999955
ENSGALG00000009338	ZFYVE1	zinc finger FYVE-type containing 1	1623.96	-0.069783	0.0564592	0.216462	0.999955
ENSGALG00000015006	MAB21L3	mab-21 like 3	162.029	0.263835	0.213461	0.216465	0.999955
ENSGALG00000003645		phosphatidylinositol transfer protein membrane associated 2	317.592	-0.181465	0.146826	0.216489	0.999955
ENSGALG00000040923		adenylate kinase 8	17.8456	0.435884	0.352695	0.216508	0.999955
ENSGALG00000008095	KIF23	kinesin family member 23	812.132	0.24073	0.19481	0.216563	0.999955
ENSGALG00000042739	TACC1	transforming acidic coiled-coil containing protein 1	3388.24	0.0881279	0.0713301	0.216647	0.999955
ENSGALG00000050406			1.2855	1.66977	1.35186	0.216768	0.999955
ENSGALG00000016538	RAI2	retinoic acid induced 2	1577.93	0.0999209	0.0809772	0.217226	0.999955
ENSGALG00000041121	SLIT2	slit guidance ligand 2	1969.94	0.159861	0.129613	0.217436	0.999955
ENSGALG00000003842	GHRH	growth hormone releasing hormone	10.1158	-0.525471	0.426082	0.217478	0.999955
ENSGALG00000005688	DNASE1L3	deoxyribonuclease 1 like 3	492.73	-0.277003	0.224651	0.217562	0.999955
ENSGALG00000002253	HEMK1	HemK methyltransferase family member 1	193.823	-0.13137	0.106562	0.217649	0.999955
ENSGALG00000036417	RNF10	ring finger protein 10	6878.85	0.0487451	0.0395435	0.21769	0.999955
ENSGALG00000051983	LETMD1	LETM1 domain-containing protein 1-like	316.909	0.124445	0.100969	0.217758	0.999955
ENSGALG00000013703	DIPK1C	family with sequence similarity 69 member C	27.3922	0.759716	0.616444	0.217794	0.999955
ENSGALG00000010137		tetratricopeptide repeat domain 6	0.855463	2.13405	1.73192	0.217879	0.999955
ENSGALG00000050194			1.79218	1.08429	0.880392	0.218099	0.999955
ENSGALG00000009287	ATF2	activating transcription factor 2	894.337	0.0581557	0.0472231	0.218132	0.999955
ENSGALG00000032850	STK3	serine/threonine kinase 3	1226.63	-0.0727558	0.0591039	0.218329	0.999955
ENSGALG00000004981	TSEN2	tRNA splicing endonuclease subunit 2	691.433	0.075603	0.0614374	0.218484	0.999955
ENSGALG00000014083	INTS13	integrator complex subunit 13	3001.97	0.0593118	0.0482129	0.21862	0.999955
ENSGALG00000016967	ENOX1	ecto-NOX disulfide-thiol exchanger 1	844.389	0.106866	0.0868717	0.218637	0.999955
ENSGALG00000004627			7.46284	-0.93955	0.764031	0.218799	0.999955
ENSGALG00000016467	SMC6	structural maintenance of chromosomes 6	1274.6	0.167504	0.136247	0.218916	0.999955
ENSGALG00000033212	HSP90AA1	heat shock protein 90 alpha family class A member 1	40574	0.113352	0.0922123	0.21898	0.999955
ENSGALG00000009936	AP4S1	adaptor related protein complex 4 sigma 1 subunit	72.408	-0.219793	0.178823	0.219031	0.999955
ENSGALG00000033231	RACGAP1	Rac GTPase activating protein 1	555.53	0.240045	0.195338	0.219119	0.999955
ENSGALG00000013026	HDHD5	cat eye syndrome chromosome region, candidate 5	101.42	-0.190043	0.154651	0.21913	0.999955
ENSGALG00000028897	WDR25	WD repeat domain 25	196.899	-0.131994	0.10744	0.219243	0.999955
ENSGALG00000034376		zinc finger and BTB domain containing 10	729.117	0.0804577	0.0654993	0.219307	0.999955
ENSGALG00000037556	SLC1A2	solute carrier family 1 member 2	76.038	0.555561	0.452282	0.219315	0.999955
ENSGALG00000013931	CHIC2	cysteine rich hydrophobic domain 2	151.108	-0.142276	0.115845	0.219386	0.999955
ENSGALG00000005583	ALG14	ALG14, UDP-N-acetylglucosaminyltransferase subunit	86.0078	-0.178979	0.145771	0.219518	0.999955
ENSGALG00000011289	NKIRAS1	NFKB inhibitor interacting Ras like 1	38.535	-0.311397	0.253661	0.219593	0.999955
ENSGALG00000031524		MDM2 binding protein	76.5974	0.226744	0.184714	0.219621	0.999955
ENSGALG00000049127			30.1247	0.845973	0.689341	0.21974	0.999955
ENSGALG00000012392	IYD	iodotyrosine deiodinase	109.822	-0.514863	0.419591	0.2198	0.999955
ENSGALG00000047837			3.417	1.68973	1.37717	0.219838	0.999955
ENSGALG00000015287	LNP1	leukemia NUP98 fusion partner 1	146.008	0.831012	0.677298	0.219841	0.999955
ENSGALG00000048187			13.4275	0.432863	0.352914	0.219996	0.999955
ENSGALG00000031700	TRPS1	transcriptional repressor GATA binding 1	41.9299	-0.403243	0.328791	0.220032	0.999955
ENSGALG00000012973	ESR1	estrogen receptor 1	18.7971	-0.40712	0.331958	0.22004	0.999955
ENSGALG00000003741	MYO18A	myosin XVIIIA	7653.42	0.112613	0.0918493	0.220174	0.999955
ENSGALG00000035602	ZNF536	zinc finger protein 536	228.034	-0.177783	0.145006	0.220184	0.999955
ENSGALG00000038328	ANKRD33B	ankyrin repeat domain 33B	90.2955	0.832851	0.679348	0.220215	0.999955
ENSGALG00000053405	PDCL2	phosducin like 2	12.2063	-0.696613	0.568326	0.220301	0.999955
ENSGALG00000033138	ZMYND12	zinc finger MYND-type containing 12	30.5533	0.289408	0.236134	0.220346	0.999955
ENSGALG00000029292	PCNA	proliferating cell nuclear antigen	2716.46	0.133185	0.108684	0.220415	0.999955
ENSGALG00000032053	SPSB4	splA/ryanodine receptor domain and SOCS box containing 2	247.243	0.18876	0.154063	0.220492	0.999955
ENSGALG00000016523	RS1	retinoschisin 1	206.293	0.849059	0.693065	0.220546	0.999955
ENSGALG00000014509	BST1	bone marrow stromal cell antigen 1	227.678	-0.167396	0.136643	0.220554	0.999955
ENSGALG00000006710	RAB36	RAB36, member RAS oncogene family	27.2803	0.409113	0.334001	0.220619	0.999955
ENSGALG00000001600	DVL1	dishevelled segment polarity protein 1	3400.43	0.0783457	0.0639751	0.220715	0.999955
ENSGALG00000048858			2.4564	1.11466	0.910251	0.220739	0.999955
ENSGALG00000044632	PLIN3	perilipin 3	54.9519	0.277818	0.226901	0.220802	0.999955
ENSGALG00000003241	CCDC28B	coiled-coil domain containing 28B	179.284	0.150785	0.123159	0.220834	0.999955
ENSGALG00000008070	ZMAT5	zinc finger matrin-type 5	683.295	0.0865609	0.0707083	0.220878	0.999955
ENSGALG00000034825	CELA1	chymotrypsin like elastase family member 1	1.13527	2.0987	1.71516	0.221095	0.999955
ENSGALG00000046862	UBE2Q2	ubiquitin conjugating enzyme E2 Q2	1985.83	0.0635276	0.0519331	0.221232	0.999955
ENSGALG00000043827	ZHX2	zinc fingers and homeoboxes 2	801.912	-0.0814569	0.0665946	0.221264	0.999955
ENSGALG00000019397	CERK	ceramide kinase	1599.8	-0.102183	0.083576	0.221469	0.999955
ENSGALG00000044599		E3 SUMO-protein ligase RanBP2-like	41.0107	-0.397978	0.325532	0.221501	0.999955
ENSGALG00000002904	REEP3	receptor accessory protein 3	2161.63	0.0751398	0.0614724	0.221581	0.999955
ENSGALG00000043052	CD1B	CD1b molecule	310.278	-0.315665	0.258255	0.221593	0.999955
ENSGALG00000014210	GNPDA2	glucosamine-6-phosphate deaminase 2	1267.15	0.0747628	0.0611749	0.221664	0.999955
ENSGALG00000026989	HOXA7	homeobox A7	4.44194	-0.802859	0.656999	0.221704	0.999955
ENSGALG00000007768	AURKA	aurora kinase B	194.822	0.304897	0.249529	0.221749	0.999955
ENSGALG00000027793	SCN9A	sodium voltage-gated channel alpha subunit 9	75.4305	-0.243576	0.199377	0.221827	0.999955
ENSGALG00000006622	FRA10AC1	FRA10A associated CGG repeat 1	1234.97	0.117445	0.0961456	0.221886	0.999955
ENSGALG00000042199	SLC12A5	solute carrier family 12 (potassium/chloride transporter), member 5	390.693	0.882742	0.722873	0.222026	0.999955
ENSGALG00000042949	MGMT	O-6-methylguanine-DNA methyltransferase	1420.05	-0.0905762	0.0741823	0.222088	0.999955
ENSGALG00000017283	CCND2	cyclin D2	1492.68	-0.102634	0.0840943	0.222289	0.999955
ENSGALG00000007141	LRRK1	leucine rich repeat kinase 1	433.963	-0.150316	0.123173	0.222326	0.999955
ENSGALG00000006048		family with sequence similarity 64 member A	82.0306	0.247142	0.202532	0.222366	0.999955
ENSGALG00000053706	C14orf2	chromosome 14 open reading frame 2	576.494	0.117269	0.0961085	0.222401	0.999955
ENSGALG00000004966	NYAP2	neuronal tyrosine-phosphorylated phosphoinositide-3-kinase adaptor 2	21.8916	0.845381	0.69287	0.222421	0.999955
ENSGALG00000009497	AVPR2	arginine vasopressin receptor 2	41.5995	-0.598264	0.490372	0.222457	0.999955
ENSGALG00000007515	SFRP5	secreted frizzled related protein 5	113.383	0.391113	0.320597	0.222483	0.999955
ENSGALG00000028015	HES1	hes family bHLH transcription factor 1	862.875	-0.118049	0.0967777	0.222543	0.999955
ENSGALG00000008003	ZC3HC1	zinc finger C3HC-type containing 1	400.32	0.0965988	0.0792114	0.222652	0.999955
ENSGALG00000008111	MEST	mesoderm specific transcript	143.226	0.175506	0.143945	0.222746	0.999955
ENSGALG00000040794	CCNE2	cyclin E2	86.9844	0.261806	0.214797	0.2229	0.999955
ENSGALG00000036498	EHD2	EH domain-containing protein 2-like	6473.95	0.141221	0.11589	0.223006	0.999955
ENSGALG00000016781	MAP4K4	mitogen-activated protein kinase kinase kinase kinase 4	5483.2	-0.0944619	0.0775297	0.223074	0.999955
ENSGALG00000003233	ASH2L	ASH2 like histone lysine methyltransferase complex subunit	1403.51	-0.060669	0.0498007	0.223135	0.999955
ENSGALG00000005613			1.01367	1.7203	1.41285	0.223372	0.999955
ENSGALG00000051043			202.411	0.155616	0.127817	0.223415	0.999955
ENSGALG00000043044	IL1R1	interleukin 1 receptor type 1	334.586	-0.25005	0.205421	0.223507	0.999955
ENSGALG00000012136	MPPED2	metallophosphoesterase domain containing 2	344.227	0.113193	0.0929925	0.223519	0.999955
ENSGALG00000011446	TNFAIP2	TNF alpha induced protein 2	13328.9	-0.143566	0.117962	0.223586	0.999955
ENSGALG00000012540	RBFOX2	RNA binding protein, fox-1 homolog 2	546.67	0.0946537	0.0777771	0.223609	0.999955
ENSGALG00000042422	GLI1	GLI family zinc finger 1	906.486	0.145426	0.119499	0.223616	0.999955
ENSGALG00000001506	PTTG2	pituitary tumor-transforming 2	163.426	0.239844	0.197086	0.223621	0.999955
ENSGALG00000001788	ADPGK	ADP dependent glucokinase	1997.34	0.0586463	0.048197	0.223679	0.999955
ENSGALG00000008372	XRN2	5'-3' exoribonuclease 2	2998.88	0.0491793	0.0404182	0.223695	0.999955
ENSGALG00000000881	GPATCH3	G-patch domain containing 3	262.674	-0.116489	0.0957589	0.2238	0.999955
ENSGALG00000003445	MGST3	microsomal glutathione S-transferase 3	497.499	0.121755	0.100098	0.223851	0.999955
ENSGALG00000054345	RFKL	riboflavin kinase-like	313.258	-0.145322	0.119483	0.223887	0.999955
ENSGALG00000041400		arylacetamide deacetylase like 3A	0.981951	-1.84493	1.51717	0.223971	0.999955
ENSGALG00000011185	PLEKHA8	pleckstrin homology domain containing A8	67.7969	-0.315836	0.259761	0.224034	0.999955
ENSGALG00000011252		rac GTPase-activating protein 1-like	13.7892	-0.521976	0.429468	0.224212	0.999955
ENSGALG00000038426	CPLX4	complexin 4	31.6789	0.819828	0.67458	0.224246	0.999955
ENSGALG00000004332	PLA2G12B	phospholipase A2 group XIIB	1.0534	-1.48515	1.22224	0.224325	0.999955
ENSGALG00000014607	STARD3	StAR related lipid transfer domain containing 3	936.113	-0.0833656	0.0686123	0.224357	0.999955
ENSGALG00000047058			137.623	-0.265634	0.218667	0.224447	0.999955
ENSGALG00000051342			6.93296	-0.543676	0.447837	0.224745	0.999955
ENSGALG00000003181	SURF2	surfeit 2	221.319	0.11517	0.0948698	0.224756	0.999955
ENSGALG00000011637	TCP1	t-complex 1	4120.7	0.0748369	0.0616616	0.224873	0.999955
ENSGALG00000033515	STK11IP	serine/threonine kinase 11 interacting protein	674.276	-0.0874025	0.0720289	0.224963	0.999955
ENSGALG00000011692	CDCA4	cell division cycle associated 4	1351.27	0.0674715	0.0556169	0.225073	0.999955
ENSGALG00000026563	HAPLN4	hyaluronan and proteoglycan link protein 4	8.36504	-0.612093	0.504839	0.225339	0.999955
ENSGALG00000034803		ring finger protein 151	545.013	-0.154292	0.127296	0.225485	0.999955
ENSGALG00000030096		podoplanin	303.574	0.369879	0.305173	0.225501	0.999955
ENSGALG00000026747	GTF2A1L	general transcription factor IIA, 1-like	8.33461	0.552766	0.456089	0.225524	0.999955
ENSGALG00000035429	XKR4	XK related 4	35.9795	-0.226702	0.187066	0.225557	0.999955
ENSGALG00000026957	SEMA4G	semaphorin 4G	296.281	-0.209735	0.173077	0.225587	0.999955
ENSGALG00000005365	NARFL	nuclear prelamin A recognition factor like	523.113	-0.0786038	0.0649015	0.225847	0.999955
ENSGALG00000005095	SLC25A25	solute carrier family 25 member 25	2516.04	-0.21094	0.174186	0.225893	0.999955
ENSGALG00000016499			47.5165	0.673819	0.55647	0.225941	0.999955
ENSGALG00000003242	STAR	steroidogenic acute regulatory protein	26.6863	0.388088	0.320549	0.226012	0.999955
ENSGALG00000035734	IKZF4	IKAROS family zinc finger 4	406.542	0.109049	0.090076	0.226036	0.999955
ENSGALG00000030801	CCKAR	cholecystokinin A receptor	2.03433	1.49269	1.2331	0.226079	0.999955
ENSGALG00000039349	DISC1	disrupted in schizophrenia 1	451.512	-0.118192	0.0976604	0.226188	0.999955
ENSGALG00000005215	CACNA1H	calcium voltage-gated channel subunit alpha1 H	224.42	-0.238343	0.196962	0.226241	0.999955
ENSGALG00000004840			36.117	0.943568	0.780078	0.22644	0.999955
ENSGALG00000052027		fibronectin type III domain-containing protein 9-like	57.3143	0.955629	0.790236	0.226549	0.999955
ENSGALG00000051144	EVI5L	ecotropic viral integration site 5 like	1976.77	0.0930295	0.0769296	0.226555	0.999955
ENSGALG00000030263	RABL6	RAB, member RAS oncogene family-like 6	1637.59	0.0594798	0.049187	0.226564	0.999955
ENSGALG00000045642	TNFRSF11A	TNF receptor superfamily member 11a	390.744	-0.142974	0.118253	0.226643	0.999955
ENSGALG00000033567			77.8063	-0.160288	0.132583	0.226677	0.999955
ENSGALG00000051258			939.094	0.155654	0.128753	0.226687	0.999955
ENSGALG00000002234	UNC13D	unc-13 homolog D	203.82	-0.197224	0.163139	0.226689	0.999955
ENSGALG00000019087	RFXAP	regulatory factor X associated protein	2109.09	0.103428	0.0855555	0.2267	0.999955
ENSGALG00000006076	RASGEF1C	RasGEF domain family member 1C	43.2527	-0.441148	0.364923	0.22671	0.999955
ENSGALG00000022536	GPR142	G protein-coupled receptor 142	3.83206	0.928335	0.768116	0.226822	0.999955
ENSGALG00000050503	TNFRSF4	TNF receptor superfamily member 4	98.1852	-0.182027	0.150663	0.22698	0.999955
ENSGALG00000010356	RAD54L	RAD54-like (S. cerevisiae)	277.696	0.181455	0.150193	0.22699	0.999955
ENSGALG00000009801	C5H15orf41	chromosome 5 C15orf41 homolog	537.883	0.0962575	0.0796775	0.227013	0.999955
ENSGALG00000052867	CABP4	calcium binding protein 4	72.3386	0.818456	0.677543	0.227056	0.999955
ENSGALG00000054017		integrator complex subunit 5	269.353	0.119099	0.0985978	0.227076	0.999955
ENSGALG00000045544			3.45831	1.34236	1.11131	0.22708	0.999955
ENSGALG00000043178	SBF1	SET binding factor 1	5810.3	0.0647615	0.0536396	0.227299	0.999955
ENSGALG00000011917	PPM1A	protein phosphatase, Mg2+/Mn2+ dependent 1A	1501.18	0.0631383	0.0522958	0.227304	0.999955
ENSGALG00000037872	ATAD2B	ATPase family, AAA domain containing 2B	460.385	-0.158554	0.13133	0.227319	0.999955
ENSGALG00000015542	PLPPR1	phospholipid phosphatase related 1	170.429	0.486393	0.402988	0.227446	0.999955
ENSGALG00000019300		tyrosine hydroxylase-like	0.620174	-1.99474	1.65301	0.227536	0.999955
ENSGALG00000008898	GRIN1	glutamate ionotropic receptor NMDA type subunit 1	479.477	0.883167	0.7319	0.227556	0.999955
ENSGALG00000008881	RGS3	regulator of G-protein signaling 3	1353.79	-0.133251	0.11043	0.227566	0.999955
ENSGALG00000015556	AFAP1	actin filament associated protein 1	1281.67	-0.155985	0.12928	0.227601	0.999955
ENSGALG00000031751	SCRN3	secernin 3	1018.18	0.0655158	0.0543033	0.227633	0.999955
ENSGALG00000037997			32.8568	-0.350727	0.290762	0.227727	0.999955
ENSGALG00000041459	DDIT4	DNA damage inducible transcript 4	1130.91	-0.194797	0.16152	0.227807	0.999955
ENSGALG00000052280	HEATR5A	HEAT repeat containing 5A	1296.91	-0.106795	0.0885529	0.227818	0.999955
ENSGALG00000029429	TGFBI	transforming growth factor beta induced	6180.12	-0.135941	0.112766	0.228004	0.999955
ENSGALG00000013035	SBK2	SH3 domain binding kinase family member 2	0.567068	2.18662	1.81438	0.22814	0.999955
ENSGALG00000003936	PPT1	palmitoyl-protein thioesterase 1	2782.18	-0.133914	0.111118	0.228145	0.999955
ENSGALG00000014992	TMEM128	transmembrane protein 128	1036.71	0.0767572	0.0636932	0.228162	0.999955
ENSGALG00000004259	BLMH	bleomycin hydrolase	2985.61	0.0651243	0.0540531	0.228272	0.999955
ENSGALG00000051027			13.9644	-0.707259	0.587109	0.22834	0.999955
ENSGALG00000039245	STAB2	stabilin 2	1659.38	-0.191728	0.15916	0.228349	0.999955
ENSGALG00000000818		leucine rich repeat containing 32	2859.46	-0.154544	0.128312	0.228421	0.999955
ENSGALG00000034504			19.0072	0.591355	0.491198	0.228627	0.999955
ENSGALG00000009185	ROM1	retinal outer segment membrane protein 1	79.0965	0.648427	0.538617	0.228638	0.999955
ENSGALG00000021542	SNCB	synuclein beta	822.986	0.905262	0.752052	0.228697	0.999955
ENSGALG00000016054	KCNJ6	potassium inwardly rectifying channel subfamily J member 6	6.04179	1.07526	0.893469	0.228797	0.999955
ENSGALG00000032743	C1orf112	chromosome 8 open reading frame, human C1orf112	182.617	-0.143423	0.119179	0.228813	0.999955
ENSGALG00000008346	CASP18	initiator caspase	278.436	-0.218908	0.181931	0.228879	0.999955
ENSGALG00000002347	DIPK2A	chromosome 9 C3orf58 homolog	1116.34	-0.109254	0.0908022	0.228893	0.999955
ENSGALG00000030543			65.8233	0.267464	0.222296	0.228904	0.999955
ENSGALG00000044654	C22orf39	chromosome 22 open reading frame 39	316.359	0.0983784	0.0818038	0.229126	0.999955
ENSGALG00000053277			2.7943	-3.87893	3.2256	0.229152	0.999955
ENSGALG00000011783	HIST1H111R	Gallus gallus histone cluster 1, H1.11L (similar to human histone cluster 1, class H1 genes) (HIST1H111L), mRNA.	6.18709	0.692753	0.576113	0.229185	0.999955
ENSGALG00000001021	MYOCD	myocardin	49.2739	-0.339057	0.282015	0.22926	0.999955
ENSGALG00000009601	NELL2	neural EGFL like 2	1606.45	-0.379258	0.315499	0.229329	0.999955
ENSGALG00000035065	FAM110B	family with sequence similarity 110 member B	560.037	-0.146118	0.121553	0.22933	0.999955
ENSGALG00000041120	METTL24	methyltransferase like 24	551.189	-0.159086	0.132346	0.229343	0.999955
ENSGALG00000012232	DNAAF2	dynein axonemal assembly factor 2	80.6624	-0.232468	0.193437	0.22945	0.999955
ENSGALG00000048038			71.561	-0.196131	0.163203	0.229457	0.999955
ENSGALG00000038096	NOS2	nitric oxide synthase 2	623.604	-0.093582	0.077876	0.229488	0.999955
ENSGALG00000031410	ENPEP	glutamyl aminopeptidase	2.01516	1.29297	1.07622	0.229594	0.999955
ENSGALG00000005524	NTSR1	neurotensin receptor 1	10.3728	0.801578	0.667218	0.229607	0.999955
ENSGALG00000038813	KLHL41	kelch like family member 41	41.58	0.277875	0.231407	0.229826	0.999955
ENSGALG00000006958		collagen type XXVII alpha 1 chain	544.305	-0.142632	0.11879	0.229865	0.999955
ENSGALG00000005994	DERL3	derlin 3	551.757	-0.187525	0.156183	0.229879	0.999955
ENSGALG00000010270	AREL1	apoptosis resistant E3 ubiquitin protein ligase 1	483.158	-0.162242	0.135157	0.229987	0.999955
ENSGALG00000003644		C2 calcium dependent domain containing 4A	38.0544	-0.337152	0.28094	0.230107	0.999955
ENSGALG00000047634			1.77265	-1.64065	1.36759	0.230271	0.999955
ENSGALG00000034344	MTHFD2	methylenetetrahydrofolate dehydrogenase (NADP+ dependent) 2, methenyltetrahydrofolate cyclohydrolase	345.402	0.152418	0.127141	0.230603	0.999955
ENSGALG00000042469	PRKDC	protein kinase, DNA-activated, catalytic polypeptide	878.413	0.0892965	0.0745175	0.230789	0.999955
ENSGALG00000011099	FAP	fibroblast activation protein alpha	2695.6	0.136424	0.113849	0.230805	0.999955
ENSGALG00000010303		epoxide hydrolase 1-like	113.729	-0.316922	0.264485	0.230816	0.999955
ENSGALG00000026692	N-RAS	neuroblastoma RAS viral oncogene homolog	1735.1	-0.0536703	0.0447925	0.23084	0.999955
ENSGALG00000002841	RFNG	RFNG O-fucosylpeptide 3-beta-N-acetylglucosaminyltransferase	1350.75	0.0666392	0.0556333	0.230983	0.999955
ENSGALG00000007931	DLD	dihydrolipoamide dehydrogenase	3994.29	0.0548701	0.0458217	0.231124	0.999955
ENSGALG00000012836			591.595	0.237191	0.198077	0.231125	0.999955
ENSGALG00000050796		acyl-CoA binding domain containing 4	558.409	0.0921836	0.0769954	0.231205	0.999955
ENSGALG00000054664			5.32158	0.86563	0.723462	0.231497	0.999955
ENSGALG00000027453	CLRN2	clarin 2	1.03814	2.11865	1.77102	0.231584	0.999955
ENSGALG00000028420	SAMD5	sterile alpha motif domain containing 5	0.533216	2.11865	1.77109	0.231603	0.999955
[truncated: 15,137 more rows]

## Sheet: Z00_occl_v_open_choroid
ensembl_gene_id	gene_name	description	baseMean	log2FoldChange	lfcSE	p-value	p-adj
ENSGALG00000003283		cartilage oligomeric matrix protein	798.409	1.14952	0.247472	3.40035e-06	0.0565615
ENSGALG00000005331	GJC2	gap junction protein gamma 2	690.014	0.710782	0.164932	1.63585e-05	0.136054
ENSGALG00000021561		claudin-16-like	13.4753	17.9289	4.34802
ENSGALG00000035913	PPP1R27	protein phosphatase 1 regulatory subunit 27	118.888	-0.525689	0.138087	0.000140699	0.78013
ENSGALG00000005551	DKK3	dickkopf WNT signaling pathway inhibitor 3	1166.44	0.398226	0.110168	0.000300665	1
ENSGALG00000033025	RYBP	RING1 and YY1 binding protein	157.981	-0.377656	0.104566	0.000304244	1
ENSGALG00000013268		dynein axonemal heavy chain 5-like	52.7474	-1.0992	0.315534	0.000494677	1
ENSGALG00000009500	VPS50	VPS50, EARP/GARPII complex subunit	1016.62	0.182456	0.0525027	0.000510542	1
ENSGALG00000005670	SLMAP	sarcolemma associated protein	4676.18	0.381112	0.111651	0.000641562	1
ENSGALG00000030886	PTGDS	prostaglandin D2 synthase 21kDa (brain)	9983.89	0.731661	0.216447	0.000724013	1
ENSGALG00000023818	HSPB9	heat shock protein family B (small) member 9	33.8269	-0.799493	0.241952	0.000951988	1
ENSGALG00000030420	ECEL1	endothelin converting enzyme like 1	116.331	2.71559	0.821845	0.000952264	1
ENSGALG00000038584			5.86269	-1.81693	0.565121	0.00130395	1
ENSGALG00000011211	HACL1	2-hydroxyacyl-CoA lyase 1	885.704	0.16582	0.0520347	0.00143897	1
ENSGALG00000036484	NCAN	neurocan	666.593	-0.806068	0.253012	0.00144313	1
ENSGALG00000002186	UNC45B	unc-45 myosin chaperone B	1.79351	-3.46609	1.10097	0.00164273	1
ENSGALG00000041802	LYRM9	LYR motif containing 9	36.0531	0.651096	0.20872	0.00181177	1
ENSGALG00000053799			17.6155	0.923466	0.29848	0.00197546	1
ENSGALG00000041510	DUOX2	dual oxidase 1	27.303	-0.723289	0.235657	0.00214603	1
ENSGALG00000046772			9.84746	2.6086	0.860857	0.00244361	1
ENSGALG00000004998	RAF1	Raf-1 proto-oncogene, serine/threonine kinase	3262.96	0.25391	0.0838001	0.00244592	1
ENSGALG00000039536	C2H8ORF22	chromosome 2 open reading frame, human C8orf22	140.936	0.675039	0.224632	0.00265501	1
ENSGALG00000015880	HMGN2P46	high mobility group nucleosomal binding domain 2 pseudogene 46	1698.71	0.209028	0.0699312	0.00279844	1
ENSGALG00000035152	ALKBH2	alkB homolog 2, alpha-ketoglutarate dependent dioxygenase	123.231	-0.389033	0.130765	0.00292934	1
ENSGALG00000005651	KLHL36	kelch like family member 36	492.223	-0.167517	0.0564135	0.00298338	1
ENSGALG00000034868	KRT7	keratin 7	615.312	0.856465	0.294426	0.00362666	1
ENSGALG00000017302	SLCO2B1	solute carrier organic anion transporter family member 2B1	1546.65	-0.248661	0.0862004	0.00391803	1
ENSGALG00000031997	SFRP4	secreted frizzled related protein 4	5052.8	-1.07069	0.373221	0.00412067	1
ENSGALG00000017031		transmembrane phosphatase with tensin homology	285.784	-0.40918	0.143553	0.0043666	1
ENSGALG00000011504	TMPO	thymopoietin	3011.26	0.145129	0.0510436	0.00446584	1
ENSGALG00000016467	SMC6	structural maintenance of chromosomes 6	1274.6	0.16428	0.0577967	0.00447791	1
ENSGALG00000053667		CD2 molecule	206.522	-0.459259	0.162238	0.00464367	1
ENSGALG00000008257	MERTK	MER proto-oncogene, tyrosine kinase	2413.8	-0.255058	0.0901439	0.00466268	1
ENSGALG00000026313	RND3	Rho family GTPase 3	895.842	0.250741	0.0893714	0.00502216	1
ENSGALG00000050226			5.55594	-1.73459	0.619479	0.00510906	1
ENSGALG00000014835	C7	complement C7	8055.77	-0.774424	0.276639	0.00511969	1
ENSGALG00000031659			1197.76	-0.476786	0.17058	0.00518869	1
ENSGALG00000011117	AGT	angiotensinogen	295.25	-1.5281	0.547719	0.00527198	1
ENSGALG00000005138	KCTD10	potassium channel tetramerization domain containing 10	1950.91	0.180541	0.0648669	0.00538173	1
ENSGALG00000043690	ECRG4	chromosome 1 open reading frame, human C2orf40	1649.3	0.79421	0.286233	0.0055254	1
ENSGALG00000049676			3.98144	7.22112	2.60565	0.00558271	1
ENSGALG00000049299	TMEM170B	transmembrane protein 170B	159.9	0.363313	0.131471	0.00571924	1
ENSGALG00000014960		POC5 centriolar protein	179.722	0.324225	0.117941	0.00597685	1
ENSGALG00000019719	KRT24	keratin 24	1456.03	0.4652	0.169351	0.00601508	1
ENSGALG00000000703	SLC45A3	solute carrier family 45 member 3	399.893	0.469299	0.171784	0.00629665	1
ENSGALG00000014413	CCDC58	coiled-coil domain containing 58	112.405	0.383136	0.140584	0.00642385	1
ENSGALG00000001996		dynein axonemal light intermediate chain 1	63.0733	0.576539	0.212467	0.00665682	1
ENSGALG00000010592	TET2	tet methylcytosine dioxygenase 2	413.649	-0.344893	0.127766	0.00694629	1
ENSGALG00000050394			18.6644	0.779463	0.289548	0.00710244	1
ENSGALG00000008901	PTGFR	prostaglandin F receptor	51.2911	-1.88438	0.701191	0.00720118	1
ENSGALG00000006743	YWHAH	tyrosine 3-monooxygenase/tryptophan 5-monooxygenase activation protein eta	3558.01	0.275936	0.10292	0.00733901	1
ENSGALG00000015692		DNA polymerase nu	14.4746	0.954378	0.356039	0.0073503	1
ENSGALG00000041918	CPA6	carboxypeptidase A6	35.5706	-3.753	1.40103
ENSGALG00000002692		t-complex 11	1.79994	2.72594	1.02028	0.0075458	1
ENSGALG00000035325	PMAIP1	phorbol-12-myristate-13-acetate-induced protein 1	110.724	-0.508658	0.190745	0.00766035	1
ENSGALG00000006574	CRYGS	crystallin gamma S	2.09666	-3.21544	1.21575	0.00817331	1
ENSGALG00000046258	CIBAR1	family with sequence similarity 92 member A	1224.87	0.244038	0.0924384	0.00829035	1
ENSGALG00000048303			3.77881	2.27607	0.866747	0.00863958	1
ENSGALG00000016457	TRIB2	tribbles pseudokinase 2	3889.69	0.222482	0.0850789	0.00892253	1
ENSGALG00000011299	KIF25	kinesin family member 25	169.23	0.515177	0.197428	0.00906903	1
ENSGALG00000035901	GDF6	growth differentiation factor 6	14.1104	1.31853	0.505448	0.00909026	1
ENSGALG00000002987	SERPINF2	serpin family F member 2	107.728	-0.815463	0.312661	0.00910358	1
ENSGALG00000030030	RSPO2	R-spondin 2	16.9855	-1.26362	0.485704	0.00927841	1
ENSGALG00000051275			57.3705	0.409926	0.157634	0.00930893	1
ENSGALG00000040759	CPXM1	carboxypeptidase X, M14 family member 1	3516.51	-0.339864	0.131181	0.00957502	1
ENSGALG00000049862			33.2902	-0.760889	0.294594	0.00979913	1
ENSGALG00000010122	SH2D4A	SH2 domain containing 4A	39.8709	0.725481	0.281782	0.010035	1
ENSGALG00000028839	GPHB5	glycoprotein hormone beta 5	1.3351	-3.51595	1.37224	0.0104015	1
ENSGALG00000011008	MAP3K21	mixed lineage kinase 4	211.985	-0.256164	0.100532	0.0108319	1
ENSGALG00000012629	ZNF367	zinc finger protein 367	291.665	0.320338	0.125724	0.0108358	1
ENSGALG00000005822	KCNQ2	potassium voltage-gated channel subfamily Q member 2	3.26607	1.84149	0.723742	0.0109463	1
ENSGALG00000053848			249.451	-0.4646	0.182847	0.0110561	1
ENSGALG00000043555	NPNT	nephronectin	455.816	0.441616	0.174201	0.0112416	1
ENSGALG00000030969	CLEC3B	C-type lectin domain family 3 member B	45955.6	0.562382	0.222439	0.0114631	1
ENSGALG00000032181	LRP4	LDL receptor related protein 4	928.625	-0.324242	0.129204	0.0120892	1
ENSGALG00000014944	GCNT4	glucosaminyl (N-acetyl) transferase 4, core 2	837.672	-0.307106	0.12258	0.012233	1
ENSGALG00000010601	UFSP2	UFM1 specific peptidase 2	723.063	0.144576	0.0577974	0.0123696	1
ENSGALG00000038817	CKS2	CDC28 protein kinase regulatory subunit 2	26.2989	0.812469	0.324897	0.0123948	1
ENSGALG00000017307	POLD3	DNA polymerase delta 3, accessory subunit	954.413	0.120504	0.0483222	0.0126399	1
ENSGALG00000011577	CNTNAP5	contactin associated protein like 5	81.0534	-0.49042	0.196754	0.0126826	1
ENSGALG00000003114	NOG	noggin	94.9612	1.28582	0.516779	0.0128411	1
ENSGALG00000029673	TBC1D19	TBC1 domain family member 19	562.459	-0.158779	0.0638598	0.0129054	1
ENSGALG00000005090	SKA2	spindle and kinetochore associated complex subunit 2 pseudogene 1	1306.77	0.174368	0.0702585	0.0130721	1
ENSGALG00000011269	EPYC	epiphycan	1.01882	3.18436	1.28501	0.0132092	1
ENSGALG00000003590	C17orf58	chromosome 18 C17orf58 homolog	206.34	0.733056	0.296437	0.0134025	1
ENSGALG00000050595		leukocyte immunoglobulin-like receptor subfamily B member 5	4.82296	-1.58977	0.649121	0.0143209	1
ENSGALG00000048646			21.7486	-0.80335	0.328371	0.0144264	1
ENSGALG00000044801	CHIR-B5	Gallus gallus immunoglobulin-like receptor CHIR-B5 (CHIR-B5), mRNA.	10.2053	-0.915582	0.374428	0.0144738	1
ENSGALG00000002556	NGF	nerve growth factor	258.662	0.503171	0.20658	0.0148624	1
ENSGALG00000041989	RRN3	RRN3 homolog, RNA polymerase I transcription factor	1489.96	0.128309	0.0533715	0.0162132	1
ENSGALG00000009110	LSM8	LSM8 homolog, U6 small nuclear RNA associated	190.72	0.237458	0.0989012	0.0163522	1
ENSGALG00000007435	RAB18	RAB18, member RAS oncogene family	3890.86	0.0864347	0.0360174	0.0164039	1
ENSGALG00000038311	COL18A1	collagen, type XVIII, alpha 1	8280.59	-0.290095	0.120937	0.0164521	1
ENSGALG00000007492	YME1L1	YME1 like 1 ATPase	5119.49	0.0797023	0.0332834	0.0166358	1
ENSGALG00000006576	GRM3	glutamate metabotropic receptor 3	1338.38	0.846481	0.353596	0.0166695	1
ENSGALG00000014144	CORIN	corin, serine peptidase	340.97	1.07577	0.451	0.0170649	1
ENSGALG00000044591	OR51E2	olfactory receptor family 51 subfamily E member 2	1.63323	3.05453	1.281	0.0171028	1
ENSGALG00000011970	CHADL	chondroadherin-like	369.235	0.388854	0.163328	0.0172743	1
ENSGALG00000014233	FBLN1	fibulin 1	1290.19	1.00126	0.420806	0.0173411	1
ENSGALG00000008847	VPS54	VPS54, GARP complex subunit	754.674	-0.15513	0.0652081	0.0173598	1
ENSGALG00000047291			1.1963	3.01948	1.27163	0.0175729	1
ENSGALG00000001014	ARPC5L	actin related protein 2/3 complex subunit 5 like	219.412	0.213212	0.0898019	0.0175848	1
ENSGALG00000012265	MICALL1	MICAL like 1	2334.74	0.210626	0.0887501	0.0176322	1
ENSGALG00000003870	MED7	mediator complex subunit 7	544.476	-0.137211	0.0578338	0.0176682	1
ENSGALG00000027707	ESM1	endothelial cell specific molecule 1	130.347	0.539773	0.227572	0.017698	1
ENSGALG00000038768	FAM20C	FAM20C, golgi associated secretory pathway kinase	763.658	0.284995	0.120179	0.0177196	1
ENSGALG00000047596	SMKR1	small lysine rich protein 1	2.25878	-1.85082	0.782385	0.0180001	1
ENSGALG00000006108	PABIR2	family with sequence similarity 122B	1190.03	0.123423	0.0522408	0.0181484	1
ENSGALG00000053663			107.455	-0.682659	0.289948	0.0185517	1
ENSGALG00000012978	CDYL2	chromodomain Y-like 2	124.85	-0.460906	0.196139	0.0187788	1
ENSGALG00000046143		olfactory receptor 14C36-like 13	0.968506	2.97179	1.26685	0.0189855	1
ENSGALG00000015414	NSUN3	NOP2/Sun RNA methyltransferase family member 3	280.372	0.269075	0.114715	0.018997	1
ENSGALG00000033098	C5orf51	chromosome Z open reading frame, human C5orf51	261.386	-0.203445	0.0867541	0.0190233	1
ENSGALG00000048223			10.5	1.62443	0.692805	0.0190418	1
ENSGALG00000042103	C5H11ORF96	chromosome 5 open reading frame, human C11orf96	1546.33	-0.478179	0.204575	0.0194169	1
ENSGALG00000013424	TULP3	tubby like protein 3	1244.33	0.0997713	0.0427139	0.0195016	1
ENSGALG00000013193	IRX2	iroquois homeobox 2	455.079	-0.296143	0.126793	0.0195103	1
ENSGALG00000006751	THY1	Thy-1 cell surface antigen	2989.01	0.485568	0.20817	0.0196715	1
ENSGALG00000010259	COL28A1	collagen type XXVIII alpha 1 chain	1353.7	0.706402	0.302981	0.0197267	1
ENSGALG00000008837	PELI3	pellino E3 ubiquitin protein ligase family member 3	1927.93	-0.157869	0.0677676	0.0198293	1
ENSGALG00000011914	CENPM	centromere protein M	144.075	0.471607	0.202561	0.0199005	1
ENSGALG00000008115	ATXN7L1	ataxin 7 like 1	462.665	-0.218017	0.0939036	0.0202483	1
ENSGALG00000008732	CTAGE1	cutaneous T-cell lymphoma-associated antigen 1	48.7704	1.6971	0.731102	0.0202711	1
ENSGALG00000041449	EXD1	exonuclease 3'-5' domain containing 1	92.7403	-0.373189	0.160853	0.020338	1
ENSGALG00000041179			10.972	-0.930271	0.401163	0.0203986	1
ENSGALG00000005683	ARHGAP29	Rho GTPase activating protein 29	3039.02	0.178795	0.0773184	0.0207531	1
ENSGALG00000051644			105.242	0.331619	0.143426	0.020771	1
ENSGALG00000012697	SLC41A2	solute carrier family 41 member 2	741.439	0.216338	0.0935972	0.0208124	1
ENSGALG00000007324	TP63	tumor protein p63	52.7358	-0.560487	0.2431	0.0211343	1
ENSGALG00000038364	CCN3	nephroblastoma overexpressed	1637.92	0.920837	0.399849	0.0212809	1
ENSGALG00000009954	DYNC2LI1	dynein cytoplasmic 2 light intermediate chain 1	506.383	0.186713	0.0812902	0.021626	1
ENSGALG00000009239	TLR2B	toll-like receptor 2 family member B	114.037	-0.577639	0.252308	0.0220548	1
ENSGALG00000037533			29.0998	-0.706942	0.308824	0.0220709	1
ENSGALG00000034288		KIAA0101	93.5018	0.377211	0.165007	0.0222525	1
ENSGALG00000020869			8.17674	-0.970156	0.424407	0.0222596	1
ENSGALG00000033598	HIRA	histone cell cycle regulator	1829.99	0.0918798	0.0402034	0.0222909	1
ENSGALG00000007752	COPS7B	COP9 signalosome subunit 7B	373.601	0.166035	0.0730055	0.0229489	1
ENSGALG00000007536		deoxyribodipyrimidine photo-lyase-like	219.032	-0.348515	0.15335	0.023046	1
ENSGALG00000010120	KIF2C	kinesin family member 2C	273.24	0.524531	0.230992	0.0231607	1
ENSGALG00000046863			13.7818	-1.26063	0.555484	0.0232427	1
ENSGALG00000037777	MSC	musculin	39.9931	0.87063	0.383782	0.0232955	1
ENSGALG00000000044	WFIKKN1	WAP, follistatin/kazal, immunoglobulin, kunitz and netrin domain containing 1	89.4144	1.0915	0.481592	0.023424	1
ENSGALG00000031893	RALA	RAS like proto-oncogene A	2659.43	0.10934	0.0482678	0.0234963	1
ENSGALG00000036346	AMH	anti-Mullerian hormone	27.7808	0.82724	0.365221	0.0235103	1
ENSGALG00000017029		fibrinogen-like protein 1-like	113.444	-1.45848	0.644052	0.0235407	1
ENSGALG00000046455			8.56621	0.815628	0.360297	0.0235885	1
ENSGALG00000040891	RSU1	Ras suppressor protein 1	2985.77	0.14687	0.0648789	0.0235894	1
ENSGALG00000003712	RAPGEF1	Rap guanine nucleotide exchange factor 1	3333.87	0.126464	0.0559153	0.023716	1
ENSGALG00000030776	METTL7A	methyltransferase like 7A	171.09	-0.482044	0.213324	0.0238413	1
ENSGALG00000054164			52.3357	-0.512708	0.226939	0.0238687	1
ENSGALG00000031461	CTDP1	CTD phosphatase subunit 1	822.254	0.139893	0.0619558	0.0239486	1
ENSGALG00000000761	TSKU	tsukushi, small leucine rich proteoglycan	3451.43	-0.404491	0.179457	0.0241979	1
ENSGALG00000001942	SPDL1	spindle apparatus coiled-coil protein 1	792.577	0.20893	0.0928173	0.0243867	1
ENSGALG00000004562	HVCN1	hydrogen voltage gated channel 1	1700.07	-0.178982	0.0795482	0.0244504	1
ENSGALG00000050150	STX5	syntaxin 5	276.19	-0.208502	0.0926949	0.0244913	1
ENSGALG00000007507	MASTL	microtubule associated serine/threonine kinase like	179.357	0.440041	0.195759	0.0245842	1
ENSGALG00000044466		receptor-interacting serine-threonine kinase 3	543.324	0.426075	0.189827	0.0247975	1
ENSGALG00000033204	PQLC2	PQ loop repeat containing 2	501.396	-0.234079	0.104403	0.0249563	1
ENSGALG00000026607			472.04	0.154544	0.0689369	0.0249731	1
ENSGALG00000001181	KCNJ5	Potassium inwardly rectifying channel subfamily J member 5	229.513	-0.328132	0.146553	0.0251555	1
ENSGALG00000021570	ZBTB6	zinc finger and BTB domain containing 6	349.362	0.157952	0.070577	0.0252201	1
ENSGALG00000023661		dihydrouridine synthase 4 like	475.064	0.159409	0.0712641	0.0252943	1
ENSGALG00000038923		fatty acyl-CoA hydrolase precursor, medium chain-like	78.5869	0.349218	0.156689	0.0258315	1
ENSGALG00000047383	CCN5	WNT1 inducible signaling pathway protein 2	138.751	0.732536	0.32922	0.0260769	1
ENSGALG00000036589	GFRA4	GDNF family receptor alpha 4	1050.95	-0.501075	0.225623	0.026361	1
ENSGALG00000028928	LCAT	lecithin-cholesterol acyltransferase	994.789	-0.57342	0.258419	0.0264901	1
ENSGALG00000030176	SLC31A2	solute carrier family 31 member 2	148.455	-0.323566	0.146391	0.0270855	1
ENSGALG00000005776		trans-2,3-enoyl-CoA reductase	43.1477	0.364056	0.164719	0.0270938	1
ENSGALG00000039376	DPT	dermatopontin	2.8289	3.17808	1.43918	0.0272264	1
ENSGALG00000031495	TRIO	trio Rho guanine nucleotide exchange factor	4632.92	-0.172137	0.0781004	0.0275213	1
ENSGALG00000044279		tudor domain containing 6	35.0437	-0.503834	0.229112	0.0278728	1
ENSGALG00000013642	KAZN	kazrin, periplakin interacting protein	374.124	0.168753	0.0767687	0.0279343	1
ENSGALG00000041266	CNN1	calponin 1	108.872	-0.683328	0.31096	0.0279864	1
ENSGALG00000032143	CRISPLD2	cysteine rich secretory protein LCCL domain containing 2	266.739	-0.584775	0.266467	0.0281963	1
ENSGALG00000030853			83.334	-0.312538	0.142569	0.0283662	1
ENSGALG00000005957		solute carrier family 6 member 14	26.033	-0.912892	0.416441	0.0283704	1
ENSGALG00000039990	TNC	tenascin C	1276.73	-1.45367	0.663468	0.0284511	1
ENSGALG00000004221	IL22RA1	interleukin 22 receptor subunit alpha 1	49.7511	0.496621	0.226984	0.0286759	1
ENSGALG00000006491	ANKRD1	ankyrin repeat domain 1	5.2049	1.18674	0.544455	0.0292804	1
ENSGALG00000020982		bactericidal/permeability-increasing protein-like 3	6.46086	-11.2997	5.18922
ENSGALG00000014970	FSTL1	follistatin like 1	129326	0.308592	0.141773	0.0295057	1
ENSGALG00000011131	TANK	TRAF family member associated NFKB activator	738.995	0.131418	0.0603873	0.0295357	1
ENSGALG00000003836		RNA binding motif protein 44	5.38262	-1.22644	0.564891	0.0299224	1
ENSGALG00000027454	CENPW	centromere protein W	353.879	0.431536	0.198863	0.0300054	1
ENSGALG00000033497	FOXP4	forkhead box protein P4-like	1048.2	0.218893	0.100954	0.0301398	1
ENSGALG00000031826	MYOT	myotilin	16.3752	-1.04248	0.481362	0.0303346	1
ENSGALG00000024077			1846.25	-0.192918	0.0891148	0.0304008	1
ENSGALG00000029523	RAD21	RAD21 cohesin complex component	4999.4	0.0984563	0.0454892	0.0304344	1
ENSGALG00000052724			2.99747	-2.16682	1.00125	0.0304556	1
ENSGALG00000038162	FAM26E	family with sequence similarity 26 member E	46.2441	0.84794	0.392106	0.0305775	1
ENSGALG00000039764			474.493	-0.44822	0.207279	0.0305876	1
ENSGALG00000001616	CDC45	cell division cycle 45	346.817	0.329062	0.15224	0.0306588	1
ENSGALG00000012448	ORC4	origin recognition complex subunit 4	348.953	0.197755	0.0917269	0.0310909	1
ENSGALG00000004083	GRIA1	glutamate ionotropic receptor AMPA type subunit 1	367.677	-0.395221	0.183325	0.0310956	1
ENSGALG00000005772	BOK	BOK, BCL2 family apoptosis regulator	1388.13	0.281681	0.130662	0.031099	1
ENSGALG00000009364	PRKCI	protein kinase C iota	2084.59	0.115481	0.0535904	0.0311707	1
ENSGALG00000005057	ADK	adenosine kinase	746.129	0.167361	0.0781623	0.032258	1
ENSGALG00000008587	NDUFAF1	NADH:ubiquinone oxidoreductase complex assembly factor 1	1362.06	-0.0946416	0.0442149	0.032315	1
ENSGALG00000039205		T-complex protein 1 subunit gamma-like	15.3375	0.982977	0.459549	0.0324353	1
ENSGALG00000012094	SLC35F4	solute carrier family 35 member F4	8.54502	1.6934	0.792641	0.0326461	1
ENSGALG00000009445	INPP5F	inositol polyphosphate-5-phosphatase F	954.592	-0.19649	0.0920104	0.0327189	1
ENSGALG00000026258	MAF	MAF bZIP transcription factor	1204.75	-0.260523	0.122062	0.0328136	1
ENSGALG00000033966	TENM4	teneurin transmembrane protein 4	1613.52	-0.200243	0.0939758	0.033106	1
ENSGALG00000049503			4.89907	-1.18799	0.557605	0.0331282	1
ENSGALG00000047472			8.97241	-0.898937	0.422004	0.033158	1
ENSGALG00000053902			4.80282	-2.44102	1.14645	0.0332385	1
ENSGALG00000006091			1.02669	-2.83165	1.33207	0.0335246	1
ENSGALG00000037408	ADMP	anti-dorsalizing morphogenetic protein	16.0624	-1.03113	0.485811	0.0337958	1
ENSGALG00000005083	SLC5A10	solute carrier family 5 member 10	2.70473	-1.86802	0.880547	0.0338853	1
ENSGALG00000016628	NLGN4Y	neuroligin 4, Y-linked	526.509	-0.259432	0.122307	0.0339084	1
ENSGALG00000017295	PTHLH	parathyroid hormone like hormone	286.255	1.01256	0.478209	0.0342265	1
ENSGALG00000006652	DIP2C	disco interacting protein 2 homolog C	829.229	-0.286345	0.135349	0.0343784	1
ENSGALG00000001892	CYGB	cytoglobin	830.143	0.370104	0.174975	0.0344143	1
ENSGALG00000002370	SH2D4B	SH2 domain containing 4B	3.74975	1.63133	0.771304	0.0344277	1
ENSGALG00000002689	NUP35	nucleoporin NUP53-like	272.543	0.195934	0.0926516	0.0344522	1
ENSGALG00000007470	POLR1D	RNA polymerase I and III subunit D	155.025	0.196646	0.0930832	0.0346365	1
ENSGALG00000027440	COX20	COX20, cytochrome c oxidase assembly factor	365.196	0.177526	0.0841353	0.0348584	1
ENSGALG00000001661	SLC22A7	solute carrier family 22 member 7	0.974682	3.16538	1.50168	0.0350407	1
ENSGALG00000037506	SIPA1L2	signal induced proliferation associated 1 like 2	702.004	-0.216142	0.102741	0.0353998	1
ENSGALG00000001565	C5	complement component 5	19.9183	0.661068	0.314295	0.0354364	1
ENSGALG00000038522		protein tyrosine phosphatase, non-receptor type 23	794.074	0.127786	0.0607595	0.0354525	1
ENSGALG00000037852	HSD17B7	hydroxysteroid 17-beta dehydrogenase 7	291.823	0.25207	0.120294	0.036132	1
ENSGALG00000008599		carbohydrate sulfotransferase 9-like	17.4889	-0.793961	0.378936	0.0361498	1
ENSGALG00000005956		annexin A8-like 1	30.1392	0.553909	0.264821	0.0364715	1
ENSGALG00000013615	MTUS1	microtubule associated tumor suppressor 1	1580.17	0.216761	0.103652	0.0365073	1
ENSGALG00000038254		CUB and zona pellucida like domains 1	2.98265	1.84986	0.885143	0.0366268	1
ENSGALG00000032955	TUFT1	tuftelin 1	1087.48	0.295126	0.141431	0.0369139	1
ENSGALG00000048816			1.32076	3.12208	1.49886	0.0372537	1
ENSGALG00000050608		ribonucleoprotein PTB-binding 1-like	603.299	-0.168243	0.0807842	0.0372854	1
ENSGALG00000006092		zinc finger CCCH-type and G-patch domain containing	1066.35	0.104496	0.0501869	0.0373294	1
ENSGALG00000014575	SEPHS2L	selenophosphate synthetase 2-like	1438.71	0.0946275	0.0454587	0.0373777	1
ENSGALG00000012655	POLR3B	RNA polymerase III subunit B	693.103	0.13603	0.0654707	0.0377346	1
ENSGALG00000016734	SLC9A7	solute carrier family 9 member A7	372.009	0.384174	0.184971	0.0378068	1
ENSGALG00000008231	PACSIN3	protein kinase C and casein kinase substrate in neurons 3	630.118	-0.268638	0.129559	0.0381277	1
ENSGALG00000006270	SCNN1G	sodium channel epithelial 1 gamma subunit	303.242	-0.298664	0.144149	0.038274	1
ENSGALG00000016102	CYP26B1	cytochrome P450 family 26 subfamily B member 1	941.245	-0.366806	0.177047	0.0382838	1
ENSGALG00000014758	ARHGAP28	Rho GTPase activating protein 28	353.589	-0.306074	0.147823	0.0384021	1
ENSGALG00000036496	ACTN4	actinin, alpha 4	11290.5	0.145196	0.0701348	0.0384295	1
ENSGALG00000051660		V-type proton ATPase subunit B, kidney isoform-like	25.6945	0.686227	0.332096	0.0387954	1
ENSGALG00000051077			93.3812	-2.36525	1.14634
ENSGALG00000012946	FAM60A	family with sequence similarity 60 member A	781.114	0.195878	0.0950337	0.0392895	1
ENSGALG00000044547			6.06911	2.42649	1.17764	0.0393538	1
ENSGALG00000052503			8.10565	1.11121	0.539546	0.0394446	1
ENSGALG00000034802	SETD3	SET domain containing 3	1149.76	0.0806423	0.0392575	0.0399577	1
ENSGALG00000053509	DDX11	DEAD/H-box helicase 11	264.243	-0.273564	0.133247	0.0400669	1
ENSGALG00000046646		protein FAM102B-like	7.26316	-0.880946	0.430337	0.0406477	1
ENSGALG00000041202	FBXO32	F-box protein 32	11595.1	-0.415384	0.202958	0.0406926	1
ENSGALG00000051897			326.171	-0.250485	0.122426	0.0407556	1
ENSGALG00000006662	BPIFB3	BPI fold containing family B member 3	1.7745	-2.21031	1.08059	0.0408087	1
ENSGALG00000009690	CENPF	centromere protein F	742.139	0.407589	0.199426	0.0409719	1
ENSGALG00000008976	ADAM22	ADAM metallopeptidase domain 22	254.464	-0.449687	0.220043	0.0409898	1
ENSGALG00000013773	FUCA2	fucosidase, alpha-L- 2, plasma	1222.03	-0.184339	0.0902094	0.0410069	1
ENSGALG00000006872	PISD	phosphatidylserine decarboxylase	1874.11	0.175846	0.0860779	0.0410649	1
ENSGALG00000032371			76.6959	-0.449199	0.220124	0.0412842	1
ENSGALG00000038772	RNF19A	ring finger protein 19A, RBR E3 ubiquitin protein ligase	1315	0.123197	0.0603844	0.0413298	1
ENSGALG00000000102	UBE2T	ubiquitin conjugating enzyme E2 T	222.789	0.237404	0.116384	0.0413668	1
ENSGALG00000011271	LUM	lumican	525.546	0.563401	0.276452	0.0415533	1
ENSGALG00000002108		envoplakin	189.004	-0.609588	0.299727	0.0419703	1
ENSGALG00000000824		myosin light chain kinase, smooth muscle-like	253.562	-0.414234	0.203882	0.0421802	1
ENSGALG00000041042	GABRG3	gamma-aminobutyric acid type A receptor gamma3 subunit	3.00393	-1.58289	0.780016	0.0424275	1
ENSGALG00000029917	SGCA	sarcoglycan alpha	470.403	-0.312671	0.154097	0.0424531	1
ENSGALG00000034377	SLC30A8	solute carrier family 30 member 8	12.8839	-1.37328	0.677587	0.0426914	1
ENSGALG00000048315			17.8287	-0.632778	0.312407	0.0428171	1
ENSGALG00000037402	NOV	nephroblastoma overexpressed	19054.7	0.671468	0.331814	0.0430088	1
ENSGALG00000047320	MFAP5	microfibrillar associated protein 5	2835.5	0.388528	0.192025	0.0430405	1
ENSGALG00000001313	EIF4H	eukaryotic translation initiation factor 4H	9590.69	0.0735855	0.0363782	0.0430948	1
ENSGALG00000009016	SLX4IP	SLX4 interacting protein	239.344	0.233393	0.115519	0.043343	1
ENSGALG00000051018			1.93326	-2.65847	1.31728	0.0435759	1
ENSGALG00000005173	TUBD1	tubulin delta 1	131.445	0.199809	0.0990304	0.0436277	1
ENSGALG00000037713	FNDC10	fibronectin type III domain containing 10	41.4929	0.67686	0.335592	0.0437044	1
ENSGALG00000016595	TRIM35	tripartite motif containing 44	629.153	-0.141718	0.0703594	0.0439888	1
ENSGALG00000015360	KIAA1524	KIAA1524	295.215	0.315894	0.157147	0.0444124	1
ENSGALG00000014845	PLCXD3	phosphatidylinositol specific phospholipase C X domain containing 3	42.5442	-0.72916	0.362982	0.044558	1
ENSGALG00000009355		claudin 11	2816.16	0.310167	0.154437	0.0446047	1
ENSGALG00000015293	TMEM45A	transmembrane protein 45A	47.5672	0.48743	0.242758	0.0446555	1
ENSGALG00000005567	MSI2	musashi RNA binding protein 2	672.089	0.242057	0.120575	0.0446941	1
ENSGALG00000028326	HSD11B2	hydroxysteroid 11-beta dehydrogenase 2	4.20058	-1.50556	0.750068	0.0447247	1
ENSGALG00000005725	CSF1R	colony stimulating factor 1 receptor	7068.96	-0.286619	0.142958	0.0449726	1
ENSGALG00000006137		Rho GTPase activating protein 22	24.448	-0.681667	0.34046	0.0452636	1
ENSGALG00000015762	LYRM2	LYR motif containing 2	233.932	-0.198475	0.0991864	0.0453892	1
ENSGALG00000032584	ALX4	ALX homeobox 4	1362.3	-0.297237	0.148694	0.0456095	1
ENSGALG00000029788	CCK	cholecystokinin	10.3294	1.57528	0.788747	0.0458046	1
ENSGALG00000053004			14.626	-0.866159	0.43382	0.0458699	1
ENSGALG00000034625	TCEB3	transcription elongation factor B subunit 3	1564.8	-0.0839849	0.0420745	0.0459231	1
ENSGALG00000048869		patched domain-containing protein 3-like	167.557	0.392744	0.196891	0.0460722	1
ENSGALG00000009157	ECT2	epithelial cell transforming 2	399.455	0.387537	0.194377	0.0461805	1
ENSGALG00000035498	INPP5D	inositol polyphosphate-5-phosphatase D	1226.51	-0.223967	0.112465	0.0464331	1
ENSGALG00000016993	SUCLA2	succinate-CoA ligase ADP-forming beta subunit	2280.85	0.0820407	0.0412277	0.0465975	1
ENSGALG00000000535	ERRFI1	ERBB receptor feedback inhibitor 1	687.221	-0.111456	0.0560488	0.0467506	1
ENSGALG00000003412		ral guanine nucleotide dissociation stimulator like 4	2243.78	-0.16217	0.0815725	0.0468067	1
ENSGALG00000028017	EFCAB2	EF-hand calcium binding domain 2	44.0537	0.377164	0.189893	0.0470121	1
ENSGALG00000005655			26.7588	0.41494	0.208972	0.0470746	1
ENSGALG00000043219	HOXB3	homeobox B3	22.0438	1.02026	0.514267	0.0472646	1
ENSGALG00000028409	SNRPGP15	small nuclear ribonucleoprotein polypeptide G pseudogene 15	355.113	0.226738	0.114324	0.0473339	1
ENSGALG00000053954			12.89	-1.19279	0.601726	0.0474472	1
ENSGALG00000014857			23878.7	-0.307198	0.154974	0.0474514	1
ENSGALG00000016196		cystathionine-beta-synthase like	22.8215	-0.632061	0.318878	0.0474634	1
ENSGALG00000043964	SPINK4	serine peptidase inhibitor, Kazal type 4	5.81448	-1.15639	0.583597	0.0475371	1
ENSGALG00000016713	PLA2G7	phospholipase A2 group VII	1591.81	-0.137139	0.0692586	0.0476916	1
ENSGALG00000034550	POLR2M	RNA polymerase II subunit M	945.019	-0.130653	0.0660929	0.0480632	1
ENSGALG00000051665	LYRM4	LYR motif containing 4	239.339	0.19521	0.0987551	0.0480747	1
ENSGALG00000039239	SERPIND1	serpin peptidase inhibitor, clade D (heparin cofactor), member 1	95.2349	0.470847	0.238272	0.0481446	1
ENSGALG00000027905	CSRNP1	cysteine and serine rich nuclear protein 1	558.21	0.299727	0.151856	0.0484086	1
ENSGALG00000012909	C5orf22	chromosome 2 open reading frame, human C5orf22	199.921	-0.197879	0.100288	0.0484829	1
ENSGALG00000003226	APOBEC2	apolipoprotein B mRNA editing enzyme catalytic subunit 2	209.414	-0.37851	0.192097	0.0487916	1
ENSGALG00000037326	MAP3K9	mitogen-activated protein kinase kinase kinase 9	43.7742	-0.407083	0.206765	0.0489739	1
ENSGALG00000054413			1.07132	2.84525	1.44594	0.0490967	1
ENSGALG00000001409	IL12B	interleukin 12B	3.53749	-1.63269	0.829748	0.0491026	1
ENSGALG00000015519	ROBO2	roundabout guidance receptor 2	222.685	-0.315295	0.160289	0.0491792	1
ENSGALG00000037626	KCNQ3	potassium voltage-gated channel subfamily Q member 3	44.6932	-0.546689	0.278054	0.049284	1
ENSGALG00000016055	KCNJ15	potassium inwardly rectifying channel subfamily J member 15	66.1778	-1.06124	0.539782	0.0492922	1
ENSGALG00000029811	BMPER	BMP binding endothelial regulator	87.4783	0.94973	0.483418	0.049459	1
ENSGALG00000002095	CHMP4B	charged multivesicular body protein 4B	4559.32	0.0933316	0.0475711	0.0497695	1
ENSGALG00000030534	SYT17	synaptotagmin 17	312.83	-0.270838	0.138057	0.0497884	1
ENSGALG00000046852			1.03696	2.46712	1.2579	0.0498444	1
ENSGALG00000027805		chromosome 15 open reading frame 39	94.6122	-0.428742	0.218749	0.0499986	1
ENSGALG00000042063	EPDR1	ependymin related 1	2726.81	-0.312438	0.159499	0.0501275	1
ENSGALG00000035237		mitogen-activated protein kinase kinase kinase 20	1096.98	-0.375473	0.191739	0.0502008	1
ENSGALG00000008089	KBTBD4	kelch repeat and BTB domain containing 4	925.691	0.105058	0.0536564	0.0502325	1
ENSGALG00000011111	PGBD5	piggyBac transposable element derived 5	12.9308	-0.848243	0.433312	0.0502796	1
ENSGALG00000045282		coiled-coil domain-containing protein 81-like	5.66033	-0.983956	0.50381	0.0508159	1
ENSGALG00000046817			513.445	-0.262365	0.134398	0.0509202	1
ENSGALG00000012021		potassium channel, subfamily K, member 4	250.573	-0.566033	0.29039	0.0512694	1
ENSGALG00000019976		adenosine deaminase, tRNA specific 2	242.224	0.179121	0.0919058	0.0512994	1
ENSGALG00000027591	TSC22D2	TSC22 domain family member 2	2131.16	-0.142791	0.0732801	0.0513482	1
ENSGALG00000015874	TTK	TTK protein kinase	327.956	0.332862	0.170909	0.0514635	1
ENSGALG00000006306	UROC1	urocanate hydratase 1	52.5815	0.522699	0.268719	0.0517566	1
ENSGALG00000002044	EEF2KMT	eukaryotic elongation factor 2 lysine methyltransferase	476.049	-0.162829	0.0837292	0.0518101	1
ENSGALG00000017204	SESN3	sestrin 3	120.99	-0.433843	0.223198	0.0519249	1
ENSGALG00000007607	IQCG	IQ motif containing G	14.4201	0.683576	0.351771	0.0519872	1
ENSGALG00000034973	FZD7	frizzled class receptor 7	913.279	0.17997	0.0926449	0.0520665	1
ENSGALG00000011450		leukotriene C4 synthase-like	152.341	-0.300229	0.154588	0.0521225	1
ENSGALG00000009887	DIEXF	digestive organ expansion factor homolog (zebrafish)	926.762	0.122725	0.0632485	0.0523358	1
ENSGALG00000004375	VPS35	VPS35, retromer complex component	3419.8	0.0816498	0.0420799	0.0523373	1
ENSGALG00000026928		Kruppel like factor 4	374.48	0.411609	0.212297	0.052521	1
ENSGALG00000041083	ZIC2	Zic family member 2	48.507	-2.05092	1.05805
ENSGALG00000027777	CNN2	calponin 2	2006.14	0.218376	0.11274	0.052747	1
ENSGALG00000052265			1.44236	2.35014	1.21471	0.0530227	1
ENSGALG00000000247	WDR36	WD repeat domain 36	1117.37	0.106468	0.0550717	0.0532041	1
ENSGALG00000014964	NT5DC1	5'-nucleotidase domain containing 1	630.988	0.109752	0.056851	0.0535423	1
ENSGALG00000004274	TWIST2	twist family bHLH transcription factor 2	301.442	-0.278911	0.144516	0.0536106	1
ENSGALG00000044404		family with sequence similarity 83 member D	168.139	0.370623	0.192148	0.0537505	1
ENSGALG00000014209	GPR155	G protein-coupled receptor 155	415.647	0.192336	0.0997766	0.0538967	1
ENSGALG00000040035	ADRB2	adrenoceptor beta 2	183.622	-0.350299	0.181891	0.0541195	1
ENSGALG00000010068	KCNK17	potassium two pore domain channel subfamily K member 17	100.816	-0.489858	0.25442	0.0541806	1
ENSGALG00000001593	UFD1L	ubiquitin fusion degradation 1 like (yeast)	1628.9	0.0832055	0.0432302	0.0542662	1
ENSGALG00000045280		uncharacterized LOC100858953	2.48089	-1.62534	0.845949	0.0546913	1
ENSGALG00000016707	CLIC5	chloride intracellular channel 5	3.56543	-1.418	0.738081	0.054707	1
ENSGALG00000042764	COG5	component of oligomeric golgi complex 5	1096.68	0.0895415	0.0466353	0.0548532	1
ENSGALG00000004066	HTR6	5-hydroxytryptamine receptor 6	30.7565	-0.596411	0.310717	0.0549248	1
ENSGALG00000052064	MRPS24	mitochondrial ribosomal protein S24	110.479	0.26792	0.139717	0.0551629	1
ENSGALG00000015148	ANXA1	annexin A1	2914.05	0.236708	0.123445	0.0551726	1
ENSGALG00000041858		keratin, type I cytoskeletal 42-like	9.98053	-0.820777	0.428043	0.055173	1
ENSGALG00000011208	HELQ	helicase, POLQ-like	219.416	0.196486	0.102503	0.055253	1
ENSGALG00000049393			306.289	0.206722	0.107872	0.055319	1
ENSGALG00000040976	ACTR6	ARP6 actin-related protein 6 homolog	1252.97	0.106272	0.0554613	0.0553465	1
ENSGALG00000014917	VGLL2	vestigial like family member 2	42.651	0.754556	0.394038	0.055501	1
ENSGALG00000012377	HNMT	histamine N-methyltransferase	1272.99	-0.252461	0.131867	0.0555551	1
ENSGALG00000054252	TM4SF1	transmembrane 4 L six family member 1	5.55609	0.949695	0.496296	0.0556757	1
ENSGALG00000010473	PDZK1IP1	PDZK1 interacting protein 1	8.66363	-0.922069	0.481946	0.05572	1
ENSGALG00000017046	POSTN	periostin	1747.88	-0.92758	0.485275	0.0559464	1
ENSGALG00000033729			4.7563	-1.39791	0.732366	0.0562938	1
ENSGALG00000016653	FAM167A	family with sequence similarity 167 member A	2.99223	-1.65923	0.869594	0.0563847	1
ENSGALG00000051320			2.69025	-4.10875	2.15597	0.0566816	1
ENSGALG00000040421	LYPLA1	lysophospholipase I	2029.5	0.0809251	0.0424679	0.0567074	1
ENSGALG00000004503		centromere protein V	176.22	0.268095	0.140698	0.0567203	1
ENSGALG00000054345	RFKL	riboflavin kinase-like	313.258	-0.151843	0.079702	0.0567619	1
ENSGALG00000008007	ITGA11	integrin subunit alpha 11	1190.18	-0.173962	0.0913643	0.0569039	1
ENSGALG00000028466		interleukin 34	1407.36	-0.280743	0.147504	0.0570032	1
ENSGALG00000050309		histone cluster 1, H2bo	33.2933	-0.487332	0.256395	0.0573402	1
ENSGALG00000019716	KRT40	keratin 40	255.787	-0.550919	0.289992	0.0574625	1
ENSGALG00000021647	NRTN	neurturin	553.355	-0.42761	0.225197	0.0575877	1
ENSGALG00000009505	PNPLA8	patatin like phospholipase domain containing 8	941.102	0.128415	0.0677177	0.0579163	1
ENSGALG00000028186	RERG	RAS like estrogen regulated growth inhibitor	308.391	-0.36129	0.190648	0.0580837	1
ENSGALG00000014863	TMEM267	transmembrane protein 267	194.771	0.218244	0.115192	0.0581436	1
ENSGALG00000030115	WISP1	WNT1 inducible signaling pathway protein 1	162.723	0.316581	0.167119	0.0581799	1
ENSGALG00000039504			1.41334	-2.01149	1.0619	0.058194	1
ENSGALG00000039634	KRT80	keratin 80	1.65987	2.30259	1.21602	0.0582851	1
ENSGALG00000033226	FAM107B	family with sequence similarity 107 member B	902.224	-0.322766	0.170469	0.0583048	1
ENSGALG00000025738	RHOU	ras homolog family member U	2125.26	-0.311293	0.164502	0.058446	1
ENSGALG00000029011	SLC35F1	solute carrier family 35 member F1	193.396	-0.300411	0.158811	0.0585402	1
ENSGALG00000040929	C15orf62	chromosome 5 open reading frame, human C15orf62	3.97893	-1.57598	0.834335	0.058905	1
ENSGALG00000052460	CYB5R4	cytochrome b5 reductase 4	621.497	-0.129062	0.0683927	0.0591512	1
ENSGALG00000049644			1.45964	-2.33097	1.23526	0.0591561	1
ENSGALG00000041927	FZD9	frizzled class receptor 9	489.937	-0.366617	0.194709	0.0597144	1
ENSGALG00000015083	DENND4C	DENN domain containing 4C	304.847	-0.247086	0.131235	0.0597305	1
ENSGALG00000010340	TTLL5	tubulin tyrosine ligase like 5	1107.98	0.0863121	0.0458973	0.0600333	1
ENSGALG00000054675		transmembrane protein 272	39.4497	-1.28882	0.685522	0.0601006	1
ENSGALG00000011287	SULT	sulfotransferase	1.16397	2.32504	1.23671	0.0601056	1
ENSGALG00000050787	PORCN	porcupine O-acyltransferase	255.184	0.168195	0.0895259	0.0602815	1
ENSGALG00000026983	CHRD	chordin	1864.15	-0.192418	0.102666	0.0609019	1
ENSGALG00000015257	GIN1	gypsy retrotransposon integrase 1	92.4108	0.240168	0.128161	0.060937	1
ENSGALG00000008178	CYP2AB2	cytochrome P450, family 2, subfamily AB, polypeptide 2	2.06626	2.17532	1.16112	0.0610034	1
ENSGALG00000017405	NPR3	natriuretic peptide receptor 3	4597.79	-0.582598	0.31114	0.0611425	1
ENSGALG00000054803			8.23827	-0.879847	0.469938	0.0611703	1
ENSGALG00000037540	PLEKHO1	pleckstrin homology domain containing O1	1682.87	-0.128531	0.068723	0.0614458	1
ENSGALG00000024428	C18H17ORF67	chromosome 18 open reading frame, human C17orf67	6.07131	-1.33312	0.712838	0.0614626	1
ENSGALG00000012061		glycerol-3-phosphate dehydrogenase 1-like 2	179.107	-0.517092	0.276595	0.0615547	1
ENSGALG00000051173			12.0428	1.15734	0.619212	0.0616144	1
ENSGALG00000053132		WD repeat domain 73	261.746	-0.182443	0.0976247	0.0616483	1
ENSGALG00000015141	GDA	guanine deaminase	30.4725	-0.610815	0.326915	0.0617036	1
ENSGALG00000033635	PTGS2	prostaglandin-endoperoxide synthase 2	405.935	-0.325594	0.174438	0.0619679	1
ENSGALG00000030499	MOB2	MOB kinase activator 2	3624.18	0.193036	0.10354	0.0622706	1
ENSGALG00000040855	PTPRR	protein tyrosine phosphatase, receptor type R	1198.45	0.216034	0.115876	0.0622714	1
ENSGALG00000048226			24.161	0.999074	0.535938	0.0622993	1
ENSGALG00000015652		major facilitator superfamily domain containing 10	849.743	0.123534	0.0663125	0.0624749	1
ENSGALG00000007128	SH3BGRL	SH3 domain binding glutamate rich protein like	25497.8	0.166902	0.0896258	0.0625729	1
ENSGALG00000002911	MOXD1	monooxygenase DBH like 1	785.123	-0.334284	0.179591	0.0626928	1
ENSGALG00000014421	LCORL	ligand dependent nuclear receptor corepressor like	396.021	-0.225605	0.121319	0.0629405	1
ENSGALG00000014908	FST	follistatin	165.992	-0.391025	0.210284	0.0629546	1
ENSGALG00000051777			23.3183	0.647458	0.348245	0.0629987	1
ENSGALG00000050454			7.39026	0.823387	0.443428	0.0633301	1
ENSGALG00000012171	GPR39	G protein-coupled receptor 39	3.3006	-1.55569	0.838246	0.0634694	1
ENSGALG00000009052	LBH	limb bud and heart development	12402.3	0.272078	0.146631	0.0635213	1
ENSGALG00000023740	HBZ	hemoglobin subunit zeta	1.1656	2.03708	1.09861	0.0637051	1
ENSGALG00000030259		uncharacterized LOC101749287	31.0943	0.665975	0.359695	0.0640976	1
ENSGALG00000036892	BUB1B	BUB1 mitotic checkpoint serine/threonine kinase B	537.055	0.399146	0.215705	0.0642527	1
ENSGALG00000014688	ZYX	zyxin	6038.96	0.163655	0.0884605	0.064308	1
ENSGALG00000012792	HIPK2	homeodomain interacting protein kinase 2	4308.05	0.129574	0.0700667	0.0644144	1
ENSGALG00000010885	BMP2K	BMP2 inducible kinase	2862.05	-0.134915	0.0729735	0.064484	1
ENSGALG00000033110	SNX33	sorting nexin 33	1343.67	0.134467	0.0727753	0.0646458	1
ENSGALG00000047993			131.084	-0.25228	0.136614	0.0647971	1
ENSGALG00000011531	APAF1	apoptotic peptidase activating factor 1	481.622	-0.202215	0.109546	0.0649009	1
ENSGALG00000044726	SNAPC4	small nuclear RNA activating complex polypeptide 4	716.314	-0.100955	0.0547262	0.0650766	1
ENSGALG00000007920	PRR5L	proline rich 5 like	183.528	-0.294036	0.159546	0.0653346	1
ENSGALG00000044387	SLC4A9	solute carrier family 4 member 9	1.19028	2.3275	1.26294	0.0653403	1
ENSGALG00000010032			7.50155	-1.09893	0.596315	0.0653483	1
ENSGALG00000052673			1.12868	1.90327	1.03286	0.0653696	1
ENSGALG00000040787	FAM193B	family with sequence similarity 193 member B	981.84	0.0961192	0.052171	0.0654186	1
ENSGALG00000046704	TAF9	TATA-box binding protein associated factor 9	650.931	-0.109538	0.0594615	0.0654507	1
ENSGALG00000029862			14.4722	-0.757774	0.411765	0.0657232	1
ENSGALG00000033207	HIBADH	3-hydroxyisobutyrate dehydrogenase	1311.87	-0.0969319	0.0527375	0.0660612	1
ENSGALG00000031872	AGMAT	agmatinase	53.2934	-0.384812	0.209796	0.0666211	1
ENSGALG00000051635			3.59241	1.25254	0.683295	0.0667885	1
ENSGALG00000008811	SLC1A4	solute carrier family 1 member 4	312.923	-0.246875	0.134766	0.0669686	1
ENSGALG00000008328	RSBN1L	round spermatid basic protein 1 like	535.642	-0.142788	0.0779726	0.0670613	1
ENSGALG00000017156	DDX10	DEAD-box helicase 10	970.038	0.116613	0.0637752	0.0674746	1
ENSGALG00000040620	LSAMP	limbic system-associated membrane protein	1765.55	-0.281839	0.154228	0.0676365	1
ENSGALG00000023036			14.0094	-0.905894	0.495969	0.067773	1
ENSGALG00000031430		selectin E	252.327	-0.615028	0.336898	0.0679168	1
ENSGALG00000054026			5.01595	2.34661	1.28701	0.0682578	1
ENSGALG00000043456	SMIM7	small integral membrane protein 7	1617.33	0.0975158	0.0534853	0.0682695	1
ENSGALG00000035028	NAB2	NGFI-A binding protein 2	466.888	-0.223214	0.122473	0.0683712	1
ENSGALG00000051752			24.5546	-0.491436	0.269691	0.0684218	1
ENSGALG00000010865	TMEM196	transmembrane protein 196	25.7325	-0.673839	0.370391	0.0688715	1
ENSGALG00000045817			5.53227	0.948021	0.521115	0.068878	1
ENSGALG00000040808			128.384	-0.232144	0.127727	0.0691406	1
ENSGALG00000049581			273.684	0.168498	0.0927152	0.0691606	1
ENSGALG00000030672	TRIP4	thyroid hormone receptor interactor 4	451.665	0.117654	0.0647704	0.0692977	1
ENSGALG00000050937		ubiquitously expressed prefoldin like chaperone	113.641	0.254914	0.140513	0.0696527	1
ENSGALG00000008691	SNX5	sorting nexin 5	743.475	-0.155574	0.0857635	0.0696793	1
ENSGALG00000031960	LEF1	lymphoid enhancer binding factor 1	119.744	-0.406697	0.224205	0.0696853	1
ENSGALG00000035111	PDRG1	p53 and DNA damage regulated 1	337.418	-0.181404	0.100044	0.0697943	1
ENSGALG00000042446	ACSM5	acyl-CoA synthetase medium-chain family member 5	7.44194	-1.01279	0.559355	0.0701967	1
ENSGALG00000048345			47.5298	0.337083	0.186208	0.0702566	1
ENSGALG00000029721	C1orf232	uncharacterized LOC419602	84.6512	-0.279003	0.154194	0.0703852	1
ENSGALG00000004122	PNRC2	proline rich nuclear receptor coactivator 2	5465.84	0.0840251	0.0464435	0.0704214	1
ENSGALG00000047052			1.53358	-2.37673	1.31442	0.0705747	1
ENSGALG00000050815		coiled-coil domain containing 110	4.98266	1.15072	0.636419	0.0705885	1
ENSGALG00000015374	RBP4	retinol binding protein 4	980.468	1.02538	0.567146	0.0706108	1
ENSGALG00000012388	PCMT1	protein-L-isoaspartate (D-aspartate) O-methyltransferase	1455.41	0.163045	0.0903753	0.071217	1
ENSGALG00000054095		osteoclast-associated immunoglobulin-like receptor	16.8576	-0.699428	0.387813	0.0713065	1
ENSGALG00000008563	ENTPD6	ectonucleoside triphosphate diphosphohydrolase 6 (putative)	529.1	0.113035	0.0626916	0.0713843	1
ENSGALG00000006919	POF1B	premature ovarian failure, 1B	75.5854	-0.291897	0.161909	0.0714116	1
ENSGALG00000019967	MTFR2	mitochondrial fission regulator 2	191.266	0.331013	0.183615	0.0714264	1
ENSGALG00000009835	XPOT	exportin for tRNA	3284.05	0.0716072	0.0397524	0.0716509	1
ENSGALG00000011630	GLI2	GLI family zinc finger 2	1726.12	0.16084	0.0893203	0.0717489	1
ENSGALG00000003803	DAB2	DAB2, clathrin adaptor protein	2858.83	0.197663	0.109781	0.0717767	1
ENSGALG00000005086	PLAU	plasminogen activator, urokinase	3554.29	0.336684	0.186995	0.0717826	1
ENSGALG00000017122	SGCG	sarcoglycan gamma	176.587	-0.313072	0.173939	0.0718772	1
ENSGALG00000006715	OAF	out at first homolog	1684.5	-0.151964	0.0844327	0.0718884	1
ENSGALG00000013005	SNRNP48	small nuclear ribonucleoprotein U11/U12 subunit 48	222.875	0.164448	0.0914519	0.0721468	1
ENSGALG00000052262	KCNA5	potassium voltage-gated channel subfamily A member 5	44.5525	0.531903	0.295865	0.0722098	1
ENSGALG00000017217	VSTM5	V-set and transmembrane domain containing 5	110.973	-0.33082	0.184037	0.0722451	1
ENSGALG00000012639	MTERF2	mitochondrial transcription termination factor 2	168.681	0.219793	0.122315	0.0723443	1
ENSGALG00000017296	KLHL42	kelch like family member 42	342.08	0.206658	0.115085	0.072543	1
ENSGALG00000012207		cyclin T2	727.615	-0.130555	0.0727195	0.0726018	1
ENSGALG00000049628			0.953858	2.6727	1.49028	0.0729048	1
ENSGALG00000012700	RNF182	ring finger protein 182	7.09565	-0.792881	0.442504	0.0731642	1
ENSGALG00000038752		transmembrane protein 40-like	3.04481	-1.51899	0.847819	0.0731897	1
ENSGALG00000028415		hairy and enhancer of split 6 (Drosophila)	1.26704	2.29658	1.28236	0.0733086	1
ENSGALG00000013310	MAEA	macrophage erythroblast attacher	4258.02	0.111341	0.0621891	0.0733952	1
ENSGALG00000003553	ABCA12	ATP binding cassette subfamily A member 12	16.7138	-0.882509	0.493053	0.0734717	1
ENSGALG00000000893	TAT	tyrosine aminotransferase	3.71653	-2.01201	1.12467	0.0736176	1
ENSGALG00000040264	C9H2ORF82	chromosome 9 open reading frame, human C2orf82	4.39736	-1.087	0.607867	0.0737405	1
ENSGALG00000008466		family with sequence similarity 117 member B	25.3414	-0.573972	0.3211	0.0738537	1
ENSGALG00000002544	PCDH12	protocadherin 12	1010.21	0.229371	0.128332	0.0738841	1
ENSGALG00000016592	PRPS2	phosphoribosyl pyrophosphate synthetase 2	148.174	-0.387783	0.217021	0.0739617	1
ENSGALG00000038325	CORO7	coronin 7	2484.56	-0.0955254	0.0535113	0.0742379	1
ENSGALG00000017218	MED17	mediator complex subunit 17	1454.37	0.082967	0.0464882	0.0743117	1
ENSGALG00000054251			79.8457	-0.320607	0.179685	0.0743782	1
ENSGALG00000046687	EPS8L3	epidermal growth factor receptor kinase substrate 8-like protein 3	60.4197	0.38215	0.21423	0.0744513	1
ENSGALG00000054723	AMOTL2	angiomotin like 2	2024.75	0.305431	0.171298	0.0745793	1
ENSGALG00000053894		olfactory receptor 14J1-like	25.6623	0.773743	0.434027	0.0746342	1
ENSGALG00000003690	KRT14	keratin 14	36.7165	0.697256	0.391165	0.0746656	1
ENSGALG00000023179		contactin associated protein like 4	4.21051	1.92054	1.07842	0.074933	1
ENSGALG00000029301	BMP2	bone morphogenetic protein 2	567.003	-0.50192	0.282179	0.0752837	1
ENSGALG00000028608	BTC	betacellulin	57.9456	-0.377756	0.212407	0.0753296	1
ENSGALG00000011086	ACTA1	actin alpha 1, skeletal muscle	1441.13	0.486582	0.273652	0.0753863	1
ENSGALG00000014164	BIK	BCL2 interacting killer	82.3962	-0.295171	0.166008	0.0753962	1
ENSGALG00000001374	SLC35E2B	solute carrier family 35 member E2B	1453.21	0.102065	0.0574064	0.0754127	1
ENSGALG00000039985	CDH11	cadherin 11	12460.4	0.188189	0.105858	0.0754433	1
ENSGALG00000002298	COL8A2	collagen type VIII alpha 2 chain	5296.79	0.252652	0.142125	0.0754572	1
ENSGALG00000032803		proto-oncogene Mas-like	627.689	-0.21684	0.122002	0.0755126	1
ENSGALG00000017362	HAVCR1	hepatitis A virus cellular receptor 1	341.63	-0.354758	0.199707	0.0756689	1
ENSGALG00000016289	DST	dystonin	4257.57	-0.108912	0.0613263	0.075743	1
ENSGALG00000010179	RFX3	regulatory factor X3	65.3917	-0.300137	0.169084	0.0758858	1
ENSGALG00000046616	CHGB	chromogranin B	1177.6	-0.235856	0.13289	0.0759274	1
ENSGALG00000010331	MME	membrane metalloendopeptidase	302.766	-1.15202	0.649167	0.0759623	1
ENSGALG00000009095	LHCGR	luteinizing hormone/choriogonadotropin receptor	52.2576	-0.465446	0.26241	0.0761068	1
ENSGALG00000053363	CTNNBIP1	catenin beta interacting protein 1	1497.83	0.103426	0.0583109	0.0761141	1
ENSGALG00000000419	LAMTOR5	late endosomal/lysosomal adaptor, MAPK and MTOR activator 5	625.492	-0.124172	0.0700799	0.0764169	1
ENSGALG00000053343			206.908	-0.352523	0.19912	0.0766599	1
ENSGALG00000004165	TOR1A	torsin family 1 member A	1869.27	0.0712598	0.0402516	0.0766674	1
ENSGALG00000036140		putative cation exchanger C521.04c-like	15.298	1.52752	0.862998	0.0767241	1
ENSGALG00000003545	CFAP77	cilia and flagella associated protein 77	3.40862	-1.32161	0.747434	0.0770288	1
ENSGALG00000007409	SCN4B	sodium voltage-gated channel beta subunit 4	320.597	-0.20097	0.113738	0.0772363	1
ENSGALG00000015901	SENP6	SUMO1/sentrin specific peptidase 6	2164.12	0.0767996	0.0434938	0.077436	1
ENSGALG00000029244	SMAP2	small ArfGAP2	2273.24	-0.164149	0.0930927	0.077852	1
ENSGALG00000028041		dickkopf WNT signaling pathway inhibitor 2	92.8922	0.476337	0.270228	0.0779473	1
ENSGALG00000043596	SNED1	sushi, nidogen and EGF like domains 1	4085.97	-0.206301	0.117044	0.0779708	1
ENSGALG00000004650	BRAP	BRCA1 associated protein	1420.18	-0.0785218	0.0445539	0.0780014	1
ENSGALG00000017033	MRPS31	mitochondrial ribosomal protein S31	795.935	0.122257	0.0693826	0.0780585	1
ENSGALG00000026507	FDX1	ferredoxin 1	988.944	0.0928656	0.0527493	0.0783215	1
ENSGALG00000016580	SCARA5	scavenger receptor class A, member 5 (putative)	721.732	0.4594	0.261013	0.0783972	1
ENSGALG00000000745	SLC26A9	solute carrier family 26 member 9	3.46879	-2.10196	1.19474	0.07852	1
ENSGALG00000009755	LRIG3	leucine rich repeats and immunoglobulin like domains 3	1320.37	0.205711	0.116961	0.0786106	1
ENSGALG00000008873	POLE3	DNA polymerase epsilon 3, accessory subunit	1260.13	0.0923775	0.0525324	0.078665	1
ENSGALG00000020210	CENPU	centromere protein U	172.177	0.28657	0.162977	0.0786885	1
ENSGALG00000014787	SLC30A5	solute carrier family 30 member 5	2127.37	0.0751284	0.0427348	0.0787451	1
ENSGALG00000041754	N4BP3	NEDD4 binding protein 3	618.718	0.139048	0.0791885	0.0791044	1
ENSGALG00000054770	INHA	inhibin alpha subunit	1.59096	2.29481	1.30712	0.0791522	1
ENSGALG00000039434	PIAS2	protein inhibitor of activated STAT 2	1673.42	-0.103806	0.0591768	0.0794021	1
ENSGALG00000050582			58.4321	-0.386644	0.22049	0.0795051	1
ENSGALG00000034903		zinc finger protein 777-like	467.251	-0.127371	0.072679	0.0796864	1
ENSGALG00000047857			47.1335	-0.701016	0.400086	0.0797458	1
ENSGALG00000013598	SCGN	secretagogin, EF-hand calcium binding protein	2.38082	1.85416	1.05825	0.0797558	1
ENSGALG00000050375			40.3226	-0.485847	0.277572	0.0800585	1
ENSGALG00000040155	ZW10	zw10 kinetochore protein	1354.71	0.0909447	0.051983	0.0802031	1
ENSGALG00000021341	ADAM20	ADAM metallopeptidase domain 20	2.45073	-1.72667	0.988209	0.0805908	1
ENSGALG00000040363	ABHD4	abhydrolase domain containing 4	1920.23	0.149624	0.085679	0.080753	1
ENSGALG00000002908	TRAIP	TRAF interacting protein	120.451	0.465407	0.266543	0.0807955	1
ENSGALG00000015080	SLC24A2	solute carrier family 24 member 2	70.99	0.931828	0.533681	0.0808043	1
ENSGALG00000020703	GRB14	growth factor receptor bound protein 14	34.5515	0.549374	0.314661	0.0808241	1
ENSGALG00000047578	SELENOP1	selenoprotein P1	100.336	-0.489316	0.280314	0.0808799	1
ENSGALG00000034436	CEL	carboxyl ester lipase	2.26676	-1.73441	0.993644	0.0808963	1
ENSGALG00000008237	GRAMD2B	GRAM domain containing 3	1239.04	-0.161781	0.0927629	0.0811551	1
ENSGALG00000050027	NMS	neuromedin S	2.87718	2.47556	1.41948	0.0811604	1
ENSGALG00000041437	NALF2	family with sequence similarity 155 member B	316.849	0.224435	0.128746	0.0812919	1
ENSGALG00000001726	NUDCD2	NudC domain containing 2	1730.72	0.0946081	0.0542972	0.0814361	1
ENSGALG00000003085	CDK1	cyclin dependent kinase 1	739.04	0.395505	0.226989	0.0814386	1
ENSGALG00000010935	PTPRQ	protein tyrosine phosphatase, receptor type Q	16.4624	0.746362	0.428846	0.0817891	1
ENSGALG00000024482	LEPROTL1	leptin receptor overlapping transcript like 1	1331.87	0.0640491	0.0368015	0.0817901	1
ENSGALG00000009724	GREM1	gremlin 1, DAN family BMP antagonist	7.49235	-1.34565	0.773985	0.0821051	1
ENSGALG00000012206	CGRRF1	cell growth regulator with ring finger domain 1	371.641	0.176793	0.101703	0.0821546	1
ENSGALG00000046914			3645.41	0.250992	0.144441	0.0822685	1
ENSGALG00000014795	TGIF1	TGFB induced factor homeobox 1	461.207	-0.157975	0.0909599	0.0824309	1
ENSGALG00000007494	LARS1	leucyl-tRNA synthetase	2419.33	0.0607824	0.0350101	0.0825395	1
ENSGALG00000003682	ARL6IP4	ADP ribosylation factor like GTPase 6 interacting protein 4	933.342	0.116459	0.0671218	0.0827333	1
ENSGALG00000028023	LRRC74B	chromosome 15 open reading frame, human C14orf166B	156.171	-0.408616	0.235527	0.0827584	1
ENSGALG00000053721			27.9071	0.442554	0.255409	0.0831445	1
ENSGALG00000033129	ZFP36L2	ZFP36 ring finger protein like 2	2868.29	-0.170047	0.0981792	0.0832732	1
ENSGALG00000053747			1.36211	2.67966	1.5483	0.0835027	1
ENSGALG00000026465	TMEM100	transmembrane protein 100	2452.76	-0.252322	0.145799	0.0835191	1
ENSGALG00000041659			19.7399	0.454737	0.262853	0.0836291	1
ENSGALG00000001314	PTGS1	prostaglandin-endoperoxide synthase 1 (prostaglandin G/H synthase and cyclooxygenase)	2035.53	0.366924	0.212122	0.0836701	1
ENSGALG00000041428	NEK4	NIMA related kinase 4	1475.56	0.116221	0.06719	0.0836767	1
ENSGALG00000010861	OMA1	OMA1 zinc metallopeptidase	393.3	0.130684	0.0755728	0.0837642	1
ENSGALG00000042279	CYP24A1	cytochrome P450 family 24 subfamily A member 1	29.6988	0.666065	0.385364	0.0839154	1
ENSGALG00000006434	TSR3	TSR3, acp transferase ribosome maturation factor	292.167	0.108354	0.0627048	0.0839868	1
ENSGALG00000016872	PCCA	propionyl-CoA carboxylase alpha subunit	916.787	0.136753	0.0791482	0.084023	1
ENSGALG00000016186	PDE9A	phosphodiesterase 9A	4821.3	-0.228958	0.13253	0.084062	1
ENSGALG00000054968		lysozyme g-like	4.39263	1.54313	0.893272	0.0840774	1
ENSGALG00000001306	NFRKB	nuclear factor related to kappaB binding protein	1249.24	-0.073137	0.04236	0.0842474	1
ENSGALG00000036796	HYLS1	HYLS1, centriolar and ciliogenesis associated	169.048	0.268134	0.155435	0.0845173	1
ENSGALG00000043027	HEPHL1	hephaestin like 1	2.67305	-1.50517	0.873002	0.0846838	1
ENSGALG00000017644	COTL1	coactosin like F-actin binding protein 1	7106.03	-0.185789	0.107796	0.0847935	1
ENSGALG00000006051	CDC7	cell division cycle 7	98.2207	0.394116	0.228682	0.0848126	1
ENSGALG00000029298	F5	coagulation factor V	297.104	-0.486509	0.28245	0.0849864	1
ENSGALG00000029935		erythrocyte membrane protein band 4.1 like 4B	323.76	-0.171608	0.0996563	0.0850688	1
ENSGALG00000040254	UQCC1	ubiquinol-cytochrome c reductase complex assembly factor 1	623.221	0.112306	0.0652423	0.0851832	1
ENSGALG00000007095	CUL2	cullin 2	1655.46	0.0805937	0.0468296	0.0852509	1
ENSGALG00000036736	KXD1	KxDL motif containing 1	213.147	0.163198	0.0948656	0.085377	1
ENSGALG00000002103	TPPP3	tubulin polymerization promoting protein family member 3	178.086	-0.514934	0.299351	0.0854022	1
ENSGALG00000046823	SNX22	sorting nexin 22	100.009	-0.333276	0.193759	0.0854223	1
ENSGALG00000003923	COL6A3	collagen type VI alpha 3 chain	10176.3	-0.305889	0.178014	0.0857337	1
ENSGALG00000005180			2297.62	-0.195132	0.113572	0.0857724	1
ENSGALG00000004702	DYNC2I2	WD repeat domain 34	202.148	0.160629	0.0935205	0.0858731	1
ENSGALG00000027654	C5orf49	chromosome 5 open reading frame 49	2.04191	-1.35993	0.792357	0.0861044	1
ENSGALG00000015451	ZNF462	zinc finger protein 462	1590.51	-0.131222	0.0764873	0.0862348	1
ENSGALG00000001256	NLRC5	NLR family CARD domain containing 5	451.702	-0.228695	0.133367	0.0863846	1
ENSGALG00000029764		relaxin/insulin-like family peptide receptor 2	21.1001	-0.795328	0.463949	0.0864814	1
ENSGALG00000040316	GPC1	glypican 1	13248.3	0.186411	0.108755	0.0865216	1
ENSGALG00000054873	NPPC	C-type natriuretic peptide	19.8731	1.45959	0.851821	0.0866217	1
ENSGALG00000006345	TMEM43	transmembrane protein 43	2237.24	0.104277	0.0608628	0.0866554	1
ENSGALG00000010766	ATXN3L	ataxin 3 like	688.958	-0.136613	0.079755	0.0867283	1
ENSGALG00000036360	TRPV4	transient receptor potential cation channel subfamily V member 4	1.14156	-2.49552	1.45726	0.086809	1
ENSGALG00000016969		LACC1 laccase domain containing 1	50.0412	-0.40163	0.234649	0.0869666	1
ENSGALG00000006252	LMO4	LIM domain only 4	1980.38	-0.267307	0.156173	0.0869677	1
ENSGALG00000012454	CYTH4	cytohesin 4	428.136	-0.278309	0.162618	0.0870025	1
ENSGALG00000023866			17.4116	0.664099	0.388069	0.0870273	1
ENSGALG00000008584	NUSAP1	nucleolar and spindle associated protein 1	554.304	0.349428	0.204203	0.0870472	1
ENSGALG00000000630	HAS3	hyaluronan synthase 3	1.02425	2.58653	1.51203	0.0871478	1
ENSGALG00000047959			18.6824	-0.502606	0.293961	0.0873085	1
ENSGALG00000047719			1824.13	-0.266989	0.156168	0.0873344	1
ENSGALG00000008670	C8H1orf52	chromosome 8 C1orf52 homolog	280.577	-0.196941	0.115195	0.0873359	1
ENSGALG00000005481	ARHGEF3	Rho guanine nucleotide exchange factor 3	1309.16	-0.155295	0.0908654	0.0874383	1
ENSGALG00000013414	PDLIM3	PDZ and LIM domain 3	584.806	-0.400445	0.234501	0.0877015	1
ENSGALG00000048387			7.62477	-1.0898	0.638246	0.0877318	1
ENSGALG00000016692	CENPQ	centromere protein Q	302.1	0.316995	0.18582	0.0880218	1
ENSGALG00000041295	EN2	engrailed homeobox 2	3.13348	1.49482	0.876714	0.0881891	1
ENSGALG00000008702	OVOL2	ovo like zinc finger 3	2.2144	-1.56557	0.918453	0.0882748	1
ENSGALG00000004741	EPHB2	EPH receptor B2	895.231	0.118383	0.0694784	0.0884017	1
ENSGALG00000016912	EDNRB	endothelin receptor type B	489.515	-0.739504	0.434057	0.0884366	1
ENSGALG00000050269			300.328	0.149329	0.0876602	0.0884752	1
ENSGALG00000009822	PACC1	transmembrane protein 206	823.494	-0.170213	0.0999715	0.0886402	1
ENSGALG00000008508	PYGB	phosphorylase, glycogen; brain	3712.19	-0.177715	0.104426	0.0887893	1
ENSGALG00000044354		mucin 1, cell surface associated	6.90974	0.840846	0.494265	0.0889047	1
ENSGALG00000005550	ST6GAL1	ST6 beta-galactoside alpha-2,6-sialyltransferase 1	8432.54	-0.146639	0.086238	0.0890555	1
ENSGALG00000006420	ABHD17C	abhydrolase domain containing 17C	667.965	0.172458	0.101479	0.0892348	1
ENSGALG00000029130			4.38117	1.92419	1.1324	0.0892777	1
ENSGALG00000014124	TEC	tec protein tyrosine kinase	746.546	-0.187249	0.110203	0.0892958	1
ENSGALG00000014957	WDR1	WD repeat domain 1	10263.2	0.113475	0.0668689	0.0897021	1
ENSGALG00000012246	R3HDM1	R3H domain containing 1	2863.89	0.0674404	0.0397505	0.0897736	1
ENSGALG00000034348	ATAD2	ATPase family, AAA domain containing 2	1163.99	0.125025	0.0737518	0.0900358	1
ENSGALG00000011296		FERM domain containing 1	338.763	0.42275	0.249564	0.0902742	1
ENSGALG00000009409		myoneurin	234.549	-0.260911	0.154026	0.0902752	1
ENSGALG00000008340	FES	FES proto-oncogene, tyrosine kinase	750.907	-0.248442	0.146747	0.0904561	1
ENSGALG00000003792	FYB	FYN binding protein	383.755	-0.3091	0.182624	0.0905408	1
ENSGALG00000029332	C5H15orf57	chromosome 5 C15orf57 homolog	1771.21	0.0780043	0.0461163	0.0907472	1
ENSGALG00000050600		uncharacterized LOC770074	2.11954	1.81537	1.07389	0.0909404	1
ENSGALG00000003876	TIMD4	T-cell immunoglobulin and mucin domain containing 4	291.398	-0.595845	0.353353	0.0917461	1
ENSGALG00000003550	ARHGAP40	Rho GTPase activating protein 40	628.416	-0.283059	0.167899	0.0918175	1
ENSGALG00000041563	UNC80	unc-80 homolog, NALCN activator	201.003	-0.533335	0.316519	0.0919882	1
ENSGALG00000027887		C1q and tumor necrosis factor related protein 3	21.5274	-2.2807	1.35453	0.0922283	1
ENSGALG00000052539			4.3162	-1.05672	0.627744	0.0923046	1
ENSGALG00000016052	VPS26C	DSCR3 arrestin fold containing	1730.08	0.0897139	0.053322	0.0924729	1
ENSGALG00000050253		DNA polymerase beta-like	314.996	-0.153895	0.0915763	0.0928579	1
ENSGALG00000030064		forty-two-three domain containing 1-like	868.893	0.200368	0.119261	0.0929422	1
ENSGALG00000004813	IARS1	isoleucyl-tRNA synthetase	1777.72	0.113705	0.0676846	0.0929726	1
ENSGALG00000038981	CBLL1	Cbl proto-oncogene like 1	909.532	0.0937075	0.0558222	0.0932147	1
ENSGALG00000017083	KATNAL1	katanin catalytic subunit A1 like 1	275.82	0.163961	0.0977069	0.0933298	1
ENSGALG00000004110		translocase of outer mitochondrial membrane 34	414.763	0.153163	0.0912934	0.0934049	1
ENSGALG00000047240			2.28699	2.08809	1.24624	0.0938327	1
ENSGALG00000052571			7.98321	-0.921007	0.55008	0.0940686	1
ENSGALG00000017005	CAB39L	calcium binding protein 39 like	1949.95	-0.196954	0.117646	0.0941044	1
ENSGALG00000050965			4.25341	1.06052	0.63388	0.0943166	1
ENSGALG00000043334	POU4F3	POU class 4 homeobox 3	2.37318	2.72405	1.62835	0.0943501	1
ENSGALG00000009086	EHD3	EH domain containing 3	17724.4	0.124053	0.0741618	0.0943795	1
ENSGALG00000005434	CER1	cerberus 1, DAN family BMP antagonist	516.218	-1.20285	0.719557	0.0945939	1
ENSGALG00000017025	CKAP2	cytoskeleton associated protein 2	814.215	0.320199	0.191805	0.0950387	1
ENSGALG00000004108			771.415	0.164762	0.0988383	0.0955167	1
ENSGALG00000016820	GAS6	growth arrest specific 6	650.326	-0.303591	0.182395	0.0960186	1
ENSGALG00000012790	DSP	desmoplakin	495.497	0.77034	0.463215	0.0963064	1
ENSGALG00000016600	POMC	proopiomelanocortin	1.35656	-3.21384	1.93322	0.0964263	1
ENSGALG00000009300	NUMB	NUMB, endocytic adaptor protein	2691.47	0.118348	0.0712139	0.0965395	1
ENSGALG00000008716	FLRT3	fibronectin leucine rich transmembrane protein 3	698.696	-0.184659	0.111156	0.096661	1
ENSGALG00000000999	ZNF319	zinc finger protein 319	263.329	0.156946	0.0945115	0.0967933	1
ENSGALG00000051954	RBM43	RNA binding motif protein 43	754.959	-0.1612	0.0970786	0.096811	1
ENSGALG00000048059			72.4931	0.294091	0.177158	0.096905	1
ENSGALG00000015094	ZBTB20	zinc finger and BTB domain containing 20	240.367	0.206827	0.12461	0.0969542	1
ENSGALG00000002906	TARDBP	TAR DNA binding protein	4331.42	0.0694687	0.0418667	0.0970587	1
ENSGALG00000017023	NEK5	NIMA related kinase 5	17.0708	-0.562604	0.339083	0.0970765	1
ENSGALG00000012684	DEK	DEK proto-oncogene	2124.85	0.114249	0.0688601	0.0970865	1
ENSGALG00000006261	SELENOF	selenoprotein F	1121.81	0.114634	0.0691037	0.0971428	1
ENSGALG00000038494	CMIP	c-Maf inducing protein	868.814	-0.141116	0.0851469	0.097453	1
ENSGALG00000047927			13.9464	-0.629624	0.380056	0.0975882	1
ENSGALG00000006532	FOPNL	FGFR1OP N-terminal like	576.062	0.119986	0.0724468	0.0976831	1
ENSGALG00000047606			5.20742	-0.874741	0.528175	0.0976897	1
ENSGALG00000014788	CENPH	centromere protein H	313.641	0.318575	0.19243	0.0978152	1
ENSGALG00000010573	GSTCD	glutathione S-transferase C-terminal domain containing	417.176	0.109027	0.0658627	0.0978506	1
ENSGALG00000029583	PLBD1	phospholipase B domain containing 1	3294.75	-0.273161	0.165028	0.0978751	1
ENSGALG00000011529	NAAA	N-acylethanolamine acid amidase	449.419	-0.216294	0.130737	0.0980417	1
ENSGALG00000008218	DDB2	damage specific DNA binding protein 2	699.995	-0.118605	0.0717252	0.0982075	1
ENSGALG00000007133		small integral membrane protein 10 like 1	8.07242	-0.787116	0.476021	0.0982222	1
ENSGALG00000015701	CXADR	thiosulfate sulfurtransferase like domain containing 1	396.063	-0.184091	0.111338	0.0982411	1
ENSGALG00000039741	TNFRSF8	TNF receptor superfamily member 8	35.863	-0.760752	0.460128	0.0982599	1
ENSGALG00000047864			380.111	-0.313548	0.189726	0.0984045	1
ENSGALG00000012561	PKP4	plakophilin 4	3546.48	0.142318	0.0861268	0.0984472	1
ENSGALG00000003660	FANCF	Fanconi anemia, complementation group F	19.9925	0.572025	0.346441	0.0987081	1
ENSGALG00000016633	HMBOX1	homeobox containing 1	373.125	0.186544	0.113033	0.0988705	1
ENSGALG00000008496	VPS18	VPS18, CORVET/HOPS core subunit	982.812	-0.0769093	0.046629	0.0990684	1
ENSGALG00000049120			1.67922	-2.24523	1.36169	0.0991758	1
ENSGALG00000051163			151.027	-0.197662	0.11991	0.099267	1
ENSGALG00000014914	SNX18	sorting nexin 18	345.514	0.185911	0.112832	0.0994168	1
ENSGALG00000051021			67.6808	1.14038	0.692879	0.0997926	1
ENSGALG00000005584	GALNT18	polypeptide N-acetylgalactosaminyltransferase 18	2316.91	0.130514	0.0793008	0.0998031	1
ENSGALG00000007123		uncharacterized LOC101750621	265.34	-0.278442	0.169277	0.0999931	1
ENSGALG00000005509	DPYD	dihydropyrimidine dehydrogenase	587.108	-0.140491	0.0854827	0.10028	1
ENSGALG00000053002			102.652	-0.350403	0.21325	0.10035	1
ENSGALG00000029918		SMG5, nonsense mediated mRNA decay factor	1662.29	-0.0868342	0.0528514	0.100386	1
ENSGALG00000052814			6.34263	-1.26378	0.769874	0.100686	1
ENSGALG00000033513	ELL	elongation factor for RNA polymerase II	2555.22	-0.13037	0.0794374	0.100763	1
ENSGALG00000052859			5.3871	-0.906476	0.552474	0.100848	1
ENSGALG00000027199	MMGT1	membrane magnesium transporter 1	1898.94	0.0665291	0.04065	0.101707	1
ENSGALG00000008039	MFSD13A	major facilitator superfamily domain containing 13A	958.963	-0.0980103	0.0598992	0.101786	1
ENSGALG00000046720			18.9533	-0.585832	0.3582	0.101947	1
ENSGALG00000012298	SLC39A8	solute carrier family 39 member 8	612.086	0.282523	0.172771	0.101999	1
ENSGALG00000013033		carboxymethylenebutenolidase homolog	95.2761	0.924634	0.565645	0.102122	1
ENSGALG00000034918			135.566	0.227332	0.139117	0.102238	1
ENSGALG00000034421	SENP1	SUMO specific peptidase 1	505.786	-0.123477	0.075602	0.102415	1
ENSGALG00000007479	SLC25A28	solute carrier family 25 member 28	575.31	0.103327	0.0632685	0.102438	1
ENSGALG00000054952		myeloid-associated differentiation marker homolog	86.4627	-0.314642	0.192713	0.102534	1
ENSGALG00000010461	EBF3	early B cell factor 3	252.537	-0.167357	0.102541	0.102659	1
ENSGALG00000010635		kinesin family member 28, pseudogene	2.86334	1.27205	0.779402	0.102662	1
ENSGALG00000041744	OTOS	otospiralin	420.157	-0.676176	0.414379	0.102726	1
ENSGALG00000052333			2.08404	-1.55216	0.951687	0.1029	1
ENSGALG00000054227			8.32414	1.08439	0.664965	0.102943	1
ENSGALG00000008969	EPCAM	epithelial cell adhesion molecule	1.17704	-1.98563	1.21772	0.102971	1
ENSGALG00000034048	BCL11A	B-cell CLL/lymphoma 11A	320.713	-0.201925	0.12392	0.103211	1
ENSGALG00000009803	MGST2	microsomal glutathione S-transferase 2	41.6343	-0.534817	0.328365	0.103371	1
ENSGALG00000005849	PPDPF	pancreatic progenitor cell differentiation and proliferation factor	2481.65	0.165676	0.101739	0.103431	1
ENSGALG00000039989	GPR160	G protein-coupled receptor 160	8.03197	0.8267	0.507668	0.103434	1
ENSGALG00000005080	C8H1orf27	chromosome 8 C1orf27 homolog	1051.99	0.0888118	0.0545418	0.103456	1
ENSGALG00000014250	PHOX2B	paired like homeobox 2b	44.0433	-0.370117	0.227343	0.103523	1
ENSGALG00000004161	CCNB1	cyclin B1	879.377	0.290325	0.178335	0.103531	1
ENSGALG00000011329	AFDN	afadin, adherens junction formation factor	4793.27	0.201998	0.124132	0.103677	1
ENSGALG00000014940	ZUP1	zinc finger with UFM1 specific peptidase domain	241.288	0.161535	0.0992822	0.103731	1
ENSGALG00000011078	PTPN13	protein tyrosine phosphatase, non-receptor type 13	1024.62	-0.144054	0.0885441	0.103755	1
ENSGALG00000001573	P2RX1	purinergic receptor P2X 1	20.5836	-0.571973	0.351709	0.103893	1
ENSGALG00000016438	MELK	maternal embryonic leucine zipper kinase	194.349	0.376492	0.23151	0.103897	1
ENSGALG00000037387	CLSTN2	calsyntenin 2	230.525	-0.371182	0.228353	0.104062	1
ENSGALG00000002374	SLC9A9	solute carrier family 9 member A9	398.748	-0.163928	0.100852	0.10407	1
ENSGALG00000006891	ITIH5	inter-alpha-trypsin inhibitor heavy chain family member 5	6687.88	0.292943	0.180257	0.104132	1
ENSGALG00000011740	MGP	matrix Gla protein	47269.8	-0.405418	0.249572	0.10428	1
ENSGALG00000045469	BCAN	brevican	185.396	-1.67112	1.02904
ENSGALG00000001405	IRF6	interferon regulatory factor 6	7.17418	0.97868	0.602829	0.104487	1
ENSGALG00000053757			0.67473	-2.06692	1.27316	0.104492	1
ENSGALG00000052648	PRR14L	proline rich 14-like	351.077	-0.196773	0.121233	0.104568	1
ENSGALG00000001688	SEPT5	septin 5	5918.99	0.236733	0.145856	0.104576	1
ENSGALG00000011835	FGF2	fibroblast growth factor 2	38.7037	-0.475019	0.292815	0.10475	1
ENSGALG00000002583	PIK3CD	phosphatidylinositol-4,5-bisphosphate 3-kinase catalytic subunit delta	1121.31	-0.159789	0.0985044	0.104772	1
ENSGALG00000005323	DIRAS2	DIRAS family GTPase 2	79.3392	0.749804	0.462364	0.104872	1
ENSGALG00000044020			103.403	-0.25007	0.154407	0.10533	1
ENSGALG00000015297		forkhead box O3	728.986	-0.194651	0.120236	0.105466	1
ENSGALG00000028774	S100A10	S100 calcium binding protein A10	1152.05	0.181665	0.112219	0.105483	1
ENSGALG00000054674			10.073	-0.680265	0.4203	0.10555	1
ENSGALG00000053188			1.6886	1.70159	1.05189	0.105736	1
ENSGALG00000031650	BBS9	Bardet-Biedl syndrome 9	131.19	0.26688	0.165161	0.10612	1
ENSGALG00000000164	MYBPHL	myosin binding protein H like	2.16406	-2.09265	1.29619	0.106428	1
ENSGALG00000002804	RND2	Rho family GTPase 2	147.417	0.259913	0.161105	0.106677	1
ENSGALG00000040272	ALG10	ALG10, alpha-1,2-glucosyltransferase	543.653	-0.12468	0.0772915	0.106719	1
ENSGALG00000007533	NPEPL1	aminopeptidase-like 1	1338.04	0.0772648	0.0479162	0.106853	1
ENSGALG00000016772	PDCL3	phosducin like 3	1074.19	0.0852027	0.0528507	0.106932	1
ENSGALG00000047464	FBXL22	F-box and leucine rich repeat protein 22	32.8513	-0.460762	0.285877	0.107017	1
ENSGALG00000051206	RBMX2	RNA binding motif protein, X-linked 2	1157.62	-0.0901361	0.0559556	0.107212	1
ENSGALG00000011237	DPH3P1	diphthamide biosynthesis 3 pseudogene 1	838.891	0.11214	0.0696533	0.107402	1
ENSGALG00000013935	BCLAF1	BCL2-associated transcription factor 1	3765.48	0.0585667	0.0363773	0.107403	1
ENSGALG00000015184	TLE4	transducin like enhancer of split 4	1013.7	-0.118126	0.0733756	0.107424	1
ENSGALG00000007683			1492.72	0.0851198	0.0529274	0.107783	1
ENSGALG00000016920	LMO7	LIM domain 7	1821.6	0.279677	0.173971	0.107923	1
ENSGALG00000040681		potassium voltage-gated channel subfamily A member 6	9.50004	0.933558	0.580742	0.107939	1
ENSGALG00000006639	CEP55	centrosomal protein 55	103.269	0.401841	0.249992	0.107962	1
ENSGALG00000005968	MMP11	matrix metallopeptidase 11	306.024	-0.237225	0.147602	0.108013	1
ENSGALG00000008827	FERMT1	fermitin family member 1	381.276	-0.186305	0.115924	0.108027	1
ENSGALG00000031741	PTK2	protein tyrosine kinase 2	4531.27	0.124335	0.0773655	0.10803	1
ENSGALG00000040393	BORCS5	BLOC-1 related complex subunit 5	713.302	0.118206	0.0735622	0.108081	1
ENSGALG00000026914	DOK3	docking protein 3	9.01015	0.566931	0.352997	0.108263	1
ENSGALG00000054619	GAB2	GRB2 associated binding protein 2	108.222	-0.43547	0.271223	0.108367	1
ENSGALG00000007047	GAL	galanin and GMAP prepropeptide	50.8394	-0.631698	0.393614	0.108523	1
ENSGALG00000049158			68.5376	0.532248	0.331741	0.108624	1
ENSGALG00000005502	KCNG4	potassium voltage-gated channel modifier subfamily G member 4	27.982	0.942909	0.58775	0.108655	1
ENSGALG00000007001	TLR4	toll like receptor 4	552.252	-0.308095	0.192095	0.108742	1
ENSGALG00000029983	ANGPT1	angiopoietin 1	836.754	-0.337554	0.210547	0.108886	1
ENSGALG00000030407	IL6R	interleukin 6 receptor	778.024	-0.181411	0.113194	0.10901	1
ENSGALG00000030542	SEMA6D	semaphorin 6D	740.211	-0.20449	0.127619	0.109078	1
ENSGALG00000032098	ARTN	artemin	40.8505	-0.631878	0.394472	0.109193	1
ENSGALG00000003058		homer scaffolding protein 3	18.3454	-0.525575	0.328122	0.109206	1
ENSGALG00000008179	NT5C2	5'-nucleotidase, cytosolic II	4103.08	-0.162131	0.101222	0.109214	1
ENSGALG00000006708		collagen type XXIII alpha 1 chain	734.651	-0.349961	0.218658	0.109489	1
ENSGALG00000031222	SPRYD3	SPRY domain containing 3	1984.79	-0.0946335	0.0591561	0.10966	1
ENSGALG00000032644			958.199	0.128206	0.0801599	0.109735	1
ENSGALG00000042836	KCNH2	potassium voltage-gated channel subfamily H member 2	959.227	0.239931	0.150099	0.109934	1
ENSGALG00000001917	SSC4D	scavenger receptor cysteine rich family member with 4 domains	1.59001	2.45099	1.53482	0.110282	1
ENSGALG00000003204	MED22	mediator complex subunit 22	1146.21	0.0738732	0.0462748	0.110399	1
ENSGALG00000042814	MCRIP1	MAPK regulated corepressor interacting protein 1	2585.97	-0.079538	0.0498343	0.110478	1
ENSGALG00000006482	FAH	fumarylacetoacetate hydrolase	12.2616	0.663816	0.416035	0.110583	1
ENSGALG00000006521	TRPM5	transient receptor potential cation channel, subfamily M, member 5	1.61385	-1.66346	1.0436	0.110945	1
ENSGALG00000027682	KICS2	chromosome 1 open reading frame, human C12orf66	450.785	-0.104661	0.0656612	0.110946	1
ENSGALG00000033170	GMDS	GDP-mannose 4,6-dehydratase	802.157	0.126878	0.0796145	0.111014	1
ENSGALG00000009901	DYRK2	dual specificity tyrosine phosphorylation regulated kinase 2	524.849	0.149127	0.0935778	0.111023	1
ENSGALG00000005527	APPL1	adaptor protein, phosphotyrosine interacting with PH domain and leucine zipper 1	187.903	-0.328385	0.206087	0.111063	1
ENSGALG00000050774			20.2891	-0.544287	0.341767	0.111257	1
ENSGALG00000033603	METTL22	methyltransferase like 22	213.013	0.185469	0.116476	0.111309	1
ENSGALG00000031170	ADCY1	adenylate cyclase 1	13.4963	0.873571	0.548627	0.111321	1
ENSGALG00000011615		solute carrier family 22 (organic cation transporter), member 2	3.77604	-1.74099	1.09368	0.111416	1
ENSGALG00000001366	CASP9	caspase 9	323.637	-0.114304	0.0719201	0.111989	1
ENSGALG00000010108		chromosome 4 C4orf33 homolog	212.584	-0.161687	0.101737	0.111999	1
ENSGALG00000048815			220.139	-0.602978	0.379425	0.112018	1
ENSGALG00000009071	HMGB3	high mobility group box 3	4292.5	0.0814066	0.0512608	0.112267	1
ENSGALG00000041541			0.928315	2.4954	1.57307	0.112665	1
ENSGALG00000016636	ARSH	arylsulfatase family, member H	1396.83	0.167254	0.105521	0.11296	1
ENSGALG00000041323		SPC24, NDC80 kinetochore complex component	40.0865	0.430099	0.27168	0.113397	1
ENSGALG00000041014			8.09847	0.737531	0.46592	0.113431	1
ENSGALG00000049567	SPATA22	spermatogenesis associated 22	1.09108	-1.85519	1.17253	0.113603	1
ENSGALG00000016582	PBK	PDZ binding kinase	483.846	0.357335	0.22599	0.113833	1
ENSGALG00000044375	HDDC3	guanosine-3',5'-bis(diphosphate) 3'-pyrophosphohydrolase MESH1-like	86.7266	0.240616	0.15222	0.113945	1
ENSGALG00000040045	DBH	dopamine beta-hydroxylase	0.837042	-2.15816	1.36573	0.114054	1
ENSGALG00000039344		uncharacterized LOC107055134	3.24226	-1.75742	1.11258	0.114202	1
ENSGALG00000000458	TMPRSS9	transmembrane protease, serine 9	154.393	-0.312475	0.197821	0.114203	1
ENSGALG00000047338			4255.6	-0.310439	0.196554	0.114243	1
ENSGALG00000042322	NAA60	N-alpha-acetyltransferase 60, NatF catalytic subunit	77.0104	0.257862	0.163462	0.11468	1
ENSGALG00000034319		Major histocompatibility complex class II beta chain BLB3, (similar to HLA class II, D beta chain)	5.37716	-1.65288	1.04793	0.114731	1
ENSGALG00000012011	L3HYPDH	trans-L-3-hydroxyproline dehydratase	343.626	-0.192219	0.121888	0.114793	1
ENSGALG00000026229	PIGY	phosphatidylinositol glycan anchor biosynthesis class Y	461.793	0.158166	0.100321	0.114885	1
ENSGALG00000036949	ASAP3	ArfGAP with SH3 domain, ankyrin repeat and PH domain 3	989.612	0.162613	0.103187	0.115046	1
ENSGALG00000016867	ITGBL1	integrin subunit beta like 1	2820.13	0.588038	0.373296	0.115197	1
ENSGALG00000035030	KIF20A	kinesin family member 20A	887.482	0.324969	0.206312	0.115226	1
ENSGALG00000017179	PDGFD	platelet derived growth factor D	5630.01	0.215957	0.137194	0.115464	1
ENSGALG00000039872	PDLIM4	PDZ and LIM domain 4	631.189	-0.178693	0.113551	0.115562	1
ENSGALG00000005930	PLS3	plastin 3	7298.15	0.146764	0.0933163	0.115774	1
ENSGALG00000013041	CCT5	chaperonin containing TCP1 subunit 5	3614.47	0.0810844	0.0515579	0.115791	1
ENSGALG00000034965	DIP2B	disco interacting protein 2 homolog B	1249.92	-0.245618	0.15618	0.115798	1
ENSGALG00000009482	HEPACAM2	HEPACAM family member 2	1.37954	1.9425	1.23591	0.116018	1
ENSGALG00000025842	TPM2	tropomyosin 2	22397.9	0.179811	0.114409	0.116032	1
ENSGALG00000049891	GPD1	glycerol-3-phosphate dehydrogenase 1	11.2014	-1.07632	0.684971	0.116105	1
ENSGALG00000005721	DGKG	diacylglycerol kinase gamma	285.839	-0.272211	0.173249	0.116133	1
ENSGALG00000007892	SPAG6	sperm associated antigen 6	51.2205	-0.275293	0.175343	0.116408	1
ENSGALG00000005038	CENPI	centromere protein I	246.011	0.288736	0.183933	0.116465	1
ENSGALG00000007030		transmembrane protein 180-like	349.759	0.160095	0.101987	0.116471	1
ENSGALG00000005450	CCDC66	coiled-coil domain containing 66	543.939	-0.139047	0.0885911	0.116524	1
ENSGALG00000038667	MRPS12	mitochondrial ribosomal protein S12	241.468	0.160916	0.102554	0.116627	1
ENSGALG00000015488	GJA8	gap junction protein alpha 8	15.2623	-0.722107	0.460517	0.116873	1
ENSGALG00000015580	UFL1	UFM1 specific ligase 1	2490.69	0.0726689	0.0464058	0.117362	1
ENSGALG00000035800	CAMKMT	calmodulin-lysine N-methyltransferase	297.993	0.13787	0.0880677	0.117466	1
ENSGALG00000008337			472.398	-0.117911	0.0753778	0.117756	1
ENSGALG00000012847		cystine/glutamate transporter-like	445.891	0.553419	0.35386	0.11783	1
ENSGALG00000001863	VTG2	vitellogenin 2	7.70601	1.18219	0.756238	0.117993	1
ENSGALG00000032893	SHISA4	shisa family member 4	434.793	0.16163	0.103395	0.117997	1
ENSGALG00000015244	TBX19	T-box 19	2.03798	-1.68361	1.0772	0.118063	1
ENSGALG00000017134	IFT88	intraflagellar transport 88	504.02	0.150319	0.0961792	0.118074	1
ENSGALG00000014717	ANKRD55	ankyrin repeat domain 55	4.18988	1.36312	0.872295	0.118127	1
ENSGALG00000032736	MGLL	monoglyceride lipase	21337.4	0.20712	0.132565	0.118194	1
ENSGALG00000031812	TDRKH	tudor and KH domain containing	22.0202	0.677792	0.434295	0.118601	1
ENSGALG00000005750	SWAP70	switching B cell complex subunit SWAP70	2145.54	-0.125971	0.0807452	0.118736	1
ENSGALG00000015773	PTCD3	pentatricopeptide repeat domain 3	1103.89	0.0646457	0.0414429	0.11879	1
ENSGALG00000046223	GPR21	G protein-coupled receptor 21	57.8047	0.33504	0.214864	0.118924	1
ENSGALG00000037812	USP43	ubiquitin specific peptidase 43	511.946	0.337778	0.216666	0.119001	1
ENSGALG00000007253	IL1RAP	interleukin 1 receptor accessory protein	919.412	-0.154123	0.0988875	0.119098	1
ENSGALG00000014953	RWDD1	RWD domain containing 1	789.35	0.105689	0.0678209	0.119149	1
ENSGALG00000048501		Sjoegren syndrome nuclear autoantigen 1-like	33.6836	0.308149	0.197804	0.11927	1
ENSGALG00000049421			11.4994	-0.679834	0.436454	0.11932	1
ENSGALG00000050335			1.44208	-1.9399	1.24576	0.119423	1
ENSGALG00000010555	OSBPL9	oxysterol binding protein like 9	2135.59	-0.0629561	0.0404627	0.119731	1
ENSGALG00000044480	IL13RA1	interleukin 13 receptor subunit alpha 1	332.028	-0.205276	0.131948	0.11977	1
ENSGALG00000043352		ceramide synthase 4	1355.48	0.140052	0.0900993	0.120084	1
ENSGALG00000046169	PYM1	PYM homolog 1, exon junction complex associated factor	347.612	-0.122967	0.0791506	0.120285	1
ENSGALG00000002863	ERGIC1	endoplasmic reticulum-golgi intermediate compartment 1	4010.1	0.0746582	0.0480987	0.120617	1
ENSGALG00000030530	HAND2	heart and neural crest derivatives expressed 2	17.9205	-0.608639	0.392362	0.120849	1
ENSGALG00000016294	HMGCLL1	3-hydroxymethyl-3-methylglutaryl-CoA lyase like 1	60.7836	0.374979	0.241826	0.120993	1
ENSGALG00000036101	ARHGAP35	Rho GTPase activating protein 35	2542.31	0.0764173	0.0492843	0.121012	1
ENSGALG00000053074			1.63051	1.78474	1.15124	0.121075	1
ENSGALG00000001577	FOXK2	forkhead box K2	834.992	0.0809326	0.0522289	0.121244	1
ENSGALG00000011592	MRAS	muscle RAS oncogene homolog	2303.54	0.142587	0.0920212	0.121262	1
ENSGALG00000025748	FGF9	fibroblast growth factor 9	30.9106	0.817629	0.527712	0.121289	1
ENSGALG00000017044	TRPC4	transient receptor potential cation channel subfamily C member 4	159.409	-0.377956	0.244012	0.1214	1
ENSGALG00000029827		acyl-CoA synthetase medium-chain family member 4	1.97281	-1.63629	1.05647	0.121421	1
ENSGALG00000002273	LYRM1	LYR motif containing 1	599.671	-0.105247	0.0679728	0.121532	1
ENSGALG00000026981	NHSL1	NHS like 1	655.723	0.182555	0.117982	0.121787	1
ENSGALG00000041750	ADAMTS9	ADAM metallopeptidase with thrombospondin type 1 motif 9	3414.87	-0.251134	0.162361	0.121921	1
ENSGALG00000006979	SPPL3	signal peptide peptidase like 3	1507.75	0.0780284	0.0504555	0.121989	1
ENSGALG00000047924		protein MANBAL-like	910.13	0.0905328	0.0585493	0.12204	1
ENSGALG00000043447	LAS1L	LAS1 like, ribosome biogenesis factor	2000.41	0.0638976	0.0413353	0.122144	1
ENSGALG00000010722		Schwann cell-specific EGF-like repeat autocrine factor	132.899	-0.519888	0.336475	0.122321	1
ENSGALG00000007900	COMMD3	COMM domain containing 3	427.822	-0.158404	0.102529	0.122355	1
ENSGALG00000025759	TFDP2	transcription factor Dp-2	959.841	0.142911	0.0925017	0.122356	1
ENSGALG00000015495	POU1F1	POU class 1 homeobox 1	3.10014	-1.72905	1.12019	0.122701	1
ENSGALG00000012576	RASEF	RAS and EF-hand domain containing	30.5338	0.39904	0.258542	0.122727	1
ENSGALG00000006010	FAM103A1	family with sequence similarity 103 member A1	1177.99	0.0945863	0.0612903	0.12277	1
ENSGALG00000021092		thiamine transporter 2-like	28.7672	-0.505275	0.327432	0.122796	1
ENSGALG00000051050	CD8A	Gallus gallus CD8a molecule (CD8A), mRNA.	1.43252	1.90263	1.2343	0.123204	1
ENSGALG00000049517	CHMP2A	charged multivesicular body protein 2A	3235.36	-0.0609076	0.0395197	0.123269	1
ENSGALG00000026359	SERTAD4	SERTA domain containing 4	410.778	0.241377	0.156663	0.12338	1
ENSGALG00000004364	ABR	ABR, RhoGEF and GTPase activating protein	1928.1	-0.119582	0.0776356	0.123489	1
ENSGALG00000026031	ZNHIT3	zinc finger HIT-type containing 3	460.907	-0.146556	0.0951555	0.123517	1
ENSGALG00000015728	MUSK	muscle associated receptor tyrosine kinase	4.08559	0.994802	0.646212	0.123698	1
ENSGALG00000042168		RING finger protein 170-like	12.9228	-0.538975	0.35053	0.124146	1
ENSGALG00000003111	BFAR	bifunctional apoptosis regulator	815.384	-0.102266	0.0665213	0.12421	1
ENSGALG00000007222	UTS2B	urotensin 2B	3.81887	-1.56069	1.01565	0.124381	1
ENSGALG00000049348		phosphohistidine phosphatase 1	239.211	-0.150656	0.0980587	0.124444	1
ENSGALG00000035419	CDON	cell adhesion associated, oncogene regulated	956.35	-0.269709	0.175582	0.124517	1
ENSGALG00000007153	DYL1	dynein light chain 1 cytoplasmic	3571.29	0.118744	0.0773425	0.124709	1
ENSGALG00000052541		anti-Muellerian hormone type-2 receptor-like	296.85	-0.189764	0.123625	0.124786	1
ENSGALG00000012795	RIOK1	RIO kinase 1	883.489	0.100705	0.0656078	0.124796	1
ENSGALG00000051844	SKOR2	SKI family transcriptional corepressor 2	9.20182	1.63812	1.06731	0.12483	1
ENSGALG00000046788			2.08728	1.81494	1.18282	0.124927	1
ENSGALG00000017047	SUPT20H	SPT20 homolog, SAGA complex component	1197.62	0.0694632	0.0452734	0.124955	1
ENSGALG00000047316		G protein-coupled receptor 35-like	33.4892	-0.557819	0.363729	0.125125	1
ENSGALG00000010491	PWWP2B	PWWP domain containing 2B	522.11	0.103288	0.0673766	0.125276	1
ENSGALG00000012594	NTRK2	neurotrophic receptor tyrosine kinase 2	34.7827	-0.602879	0.393543	0.12554	1
ENSGALG00000043213	CYP26C1	cytochrome P450 family 26 subfamily C member 1	7.74403	0.94914	0.620016	0.125811	1
ENSGALG00000043618	SLC40A1	solute carrier family 40 member 1	7170.31	-0.183646	0.120008	0.125946	1
ENSGALG00000009598	EPRS	glutamyl-prolyl-tRNA synthetase	6116.99	0.0646926	0.0423078	0.126241	1
ENSGALG00000002403	ULK1	unc-51 like autophagy activating kinase 1	1062.86	-0.194426	0.127231	0.126478	1
ENSGALG00000044226		C-type lectin domain family 17 member A	108.878	-0.330219	0.216114	0.126516	1
ENSGALG00000008240	CFLAR	CASP8 and FADD like apoptosis regulator	1619.9	0.133538	0.0873979	0.126529	1
ENSGALG00000016584	EGFL6	EGF like domain multiple 6	330.701	-0.490856	0.321329	0.126617	1
ENSGALG00000009886	USP38	ubiquitin specific peptidase 38	581.818	-0.0967795	0.063365	0.126678	1
ENSGALG00000014127			44.325	-0.38653	0.253103	0.12672	1
ENSGALG00000013218	C3AR1	complement C3a receptor 1	349.623	-0.329634	0.216001	0.12699	1
ENSGALG00000021656	PTPN22	protein tyrosine phosphatase, non-receptor type 22	127.327	-0.310741	0.203631	0.12701	1
ENSGALG00000042511	PKDCC	protein kinase domain containing, cytoplasmic a	850.636	-0.272105	0.178332	0.12705	1
ENSGALG00000041746	ZMAT2	zinc finger matrin-type 2	2966.15	0.0571014	0.0374267	0.127088	1
ENSGALG00000004679	AKAP10	A-kinase anchoring protein 10	678.792	-0.111632	0.0731782	0.127141	1
ENSGALG00000014971	SLC2A9	solute carrier family 2 member 9	30.0336	-0.47784	0.313264	0.12717	1
ENSGALG00000032838	BKJ	beta-keratin related protein	3.06792	-1.35735	0.89	0.127232	1
ENSGALG00000005998	RRAS	related RAS viral (r-ras) oncogene homolog	2963.54	0.11804	0.0774321	0.1274	1
ENSGALG00000002064	STOML2	stomatin like 2	920.786	0.0889635	0.0584014	0.127681	1
ENSGALG00000016583	ESCO2	establishment of sister chromatid cohesion N-acetyltransferase 2	336.784	0.153297	0.100635	0.127684	1
ENSGALG00000013494	CENPN	centromere protein N	256.713	0.2693	0.176789	0.127687	1
ENSGALG00000036749	MRPS28	mitochondrial ribosomal protein S28	457.538	0.128723	0.0845082	0.127709	1
ENSGALG00000007798	SHQ1	SHQ1, H/ACA ribonucleoprotein assembly factor	159.603	-0.148035	0.0972004	0.127763	1
ENSGALG00000009841	FASTKD1	FAST kinase domains 1	334.443	0.136556	0.0896826	0.127843	1
ENSGALG00000003454	ZNF207	zinc finger protein 207	4602.68	0.078562	0.0516253	0.128066	1
ENSGALG00000050611			2.32863	-1.98285	1.303	0.128071	1
ENSGALG00000046384		leucine rich repeat containing 46	5.93994	-0.69766	0.458514	0.128118	1
ENSGALG00000021171		transmembrane protein 2-like	1824.94	0.489666	0.32186	0.128168	1
ENSGALG00000001343	LAMB3	laminin subunit beta 3	7.43353	1.00478	0.660834	0.128394	1
ENSGALG00000035589			59.8585	-0.443907	0.292103	0.128588	1
ENSGALG00000052876		zinc finger protein 239-like	54.8174	-0.300529	0.197778	0.128629	1
ENSGALG00000040836	INSYN2A	family with sequence similarity 196 member A	163.811	-0.422885	0.278327	0.128666	1
ENSGALG00000004812	FAM129A	family with sequence similarity 129 member A	2240.65	-0.288949	0.190275	0.128867	1
ENSGALG00000033338	GPT2	glutamic--pyruvic transaminase 2	912.429	-0.454316	0.299189	0.12889	1
ENSGALG00000002090	GPSM2	G-protein signaling modulator 2	818.463	0.114312	0.0752869	0.128926	1
ENSGALG00000050811	SP7	Sp7 transcription factor	3.50954	1.04719	0.689696	0.128929	1
ENSGALG00000015664	ADD1	adducin 1	13598.1	0.074583	0.0491282	0.128982	1
ENSGALG00000004197	SUPV3L1	Suv3 like RNA helicase	579.019	0.10089	0.0664575	0.128987	1
ENSGALG00000004667	SMG7	SMG7, nonsense mediated mRNA decay factor	1465.92	0.0827629	0.0545177	0.128991	1
ENSGALG00000008939	FUBP1	far upstream element binding protein 1	4827.95	0.0728353	0.0479869	0.12906	1
ENSGALG00000046261		lymphoid-restricted membrane protein-like	1.4382	1.95833	1.2909	0.129261	1
ENSGALG00000029521		SKI family transcriptional corepressor 1	17.6581	1.07203	0.706761	0.129311	1
ENSGALG00000000596	CDC27	cell division cycle 27	2532.26	0.0543316	0.0358281	0.129405	1
ENSGALG00000002356	CMTR2	cap methyltransferase 2	125.878	-0.341805	0.225449	0.129492	1
ENSGALG00000013583	FAM114A1	family with sequence similarity 114 member A1	3281.45	0.147802	0.0975139	0.129594	1
ENSGALG00000000836	RFX5	regulatory factor X5	80.973	0.221583	0.146216	0.129659	1
ENSGALG00000004533	KIAA2013	KIAA2013	877.886	0.103347	0.0681979	0.129673	1
ENSGALG00000010023	CALM2	calmodulin 2	14036.5	0.143678	0.094839	0.129781	1
ENSGALG00000017289	C12orf4	chromosome 1 open reading frame, human C12orf4	527.03	0.0949175	0.0626996	0.130065	1
ENSGALG00000004339		phosphodiesterase 8B	2.72699	-1.63136	1.0777	0.130091	1
ENSGALG00000037410	HEPH	hephaestin	600.071	-0.198851	0.131379	0.130137	1
ENSGALG00000004693	ARPC1A	actin related protein 2/3 complex subunit 1A	3804.98	0.10081	0.0666271	0.130266	1
ENSGALG00000015892	IRAK1BP1	interleukin 1 receptor associated kinase 1 binding protein 1	69.3749	0.250971	0.165948	0.130446	1
ENSGALG00000013962	HBS1L	HBS1 like translational GTPase	1656.64	0.0634544	0.0419721	0.130579	1
ENSGALG00000041972	POP4	POP4 homolog, ribonuclease P/MRP subunit	297.876	-0.11451	0.0757905	0.13082	1
ENSGALG00000050870	NPM2	nucleophosmin/nucleoplasmin 2	68.8303	0.278198	0.184159	0.130881	1
ENSGALG00000012618	FANCC	Fanconi anemia complementation group C	533.453	0.1298	0.0859714	0.131094	1
ENSGALG00000016227	GPR34	G protein-coupled receptor 34	672.627	-0.244982	0.162275	0.131128	1
ENSGALG00000012453	EPC2	enhancer of polycomb homolog 2	1109.04	0.0855523	0.0566845	0.131229	1
ENSGALG00000051676	INA	internexin neuronal intermediate filament protein alpha	69.6141	1.04903	0.695176	0.131294	1
ENSGALG00000011742	ART4	ADP-ribosyltransferase 4 (Dombrock blood group)	6.58221	-0.913154	0.605267	0.131381	1
ENSGALG00000038286	AP4E1	adaptor related protein complex 4 epsilon 1 subunit	1068.16	-0.0738484	0.0489855	0.131668	1
ENSGALG00000002099		6-phosphofructo-2-kinase/fructose-2,6-biphosphatase 4-like	1368.75	-0.110018	0.0729887	0.131726	1
ENSGALG00000016265	LANCL3	LanC like 3	32.2598	-0.456836	0.303191	0.131873	1
ENSGALG00000040465	ZEB2	zinc finger E-box binding homeobox 2	7420.65	-0.0934097	0.0619941	0.131874	1
ENSGALG00000053950		Rho GTPase activating protein 23	1482.8	0.141539	0.0939455	0.13191	1
ENSGALG00000006402	NRROS	negative regulator of reactive oxygen species	217.962	-0.30847	0.20482	0.132053	1
ENSGALG00000053332			322.69	-0.164297	0.109132	0.132197	1
ENSGALG00000001723		flavin containing monooxygenase 5	1.65399	2.02917	1.34789	0.132209	1
ENSGALG00000005472	NAT	N-acetyltransferase, liver isozyme	105.187	0.251494	0.167079	0.132262	1
ENSGALG00000036775	SETBP1	SET binding protein 1	465.904	0.123076	0.0817694	0.132283	1
ENSGALG00000043034	KIFC3	kinesin family member C2	1377.15	0.200846	0.133449	0.132314	1
ENSGALG00000003438	NUF2	NUF2, NDC80 kinetochore complex component	558.181	0.30461	0.202449	0.13242	1
ENSGALG00000044146		purine nucleoside phosphorylase	15.7337	1.16573	0.774854	0.132464	1
ENSGALG00000041626	MEIS1	Meis homeobox 1	678.063	-0.215977	0.143592	0.132557	1
ENSGALG00000026864	ZCCHC24	zinc finger CCHC-type containing 24	210.977	-0.325012	0.216175	0.13272	1
ENSGALG00000000141	BLB1	Major histocompatibility complex class II beta chain BLB1	5458.17	-0.350953	0.233449	0.132752	1
ENSGALG00000026846	JMJD7	jumonji domain containing 7	144.545	-0.210293	0.139885	0.132753	1
ENSGALG00000016558	VEGFD	vascular endothelial growth factor D	5104.1	0.217681	0.144831	0.132839	1
ENSGALG00000004444	SHCBP1	SHC binding and spindle associated 1	146.126	0.287718	0.191467	0.132916	1
ENSGALG00000040364	HERPUD2	HERPUD family member 2	3245.43	0.0661035	0.0439941	0.132954	1
ENSGALG00000001489	SSU72	SSU72 homolog, RNA polymerase II CTD phosphatase	1094.93	-0.0803059	0.0534534	0.133006	1
ENSGALG00000002831	SH3PXD2B	SH3 and PX domains 2B	1886.63	-0.137698	0.0917107	0.133241	1
ENSGALG00000006374	TBX6	T-box 6	14.1497	0.56501	0.376316	0.133245	1
ENSGALG00000012281	PLA2G6	phospholipase A2 group VI	840.612	-0.114099	0.0760094	0.133325	1
ENSGALG00000017137	GJA3	gap junction protein alpha 3	14.1584	0.699527	0.466429	0.13368	1
ENSGALG00000015923	MTO1	mitochondrial tRNA translation optimization 1	1121.81	-0.0998318	0.0666093	0.133934	1
ENSGALG00000026639	SMCO4	single-pass membrane protein with coiled-coil domains 4	404.74	-0.166406	0.111031	0.133942	1
ENSGALG00000006174	VSTM4	V-set and transmembrane domain containing 4	1180.21	-0.203686	0.136105	0.134512	1
ENSGALG00000007687	MAP2K1	mitogen-activated protein kinase kinase 1	3228.79	0.076682	0.0512498	0.134591	1
ENSGALG00000031679	POLE4	DNA polymerase epsilon 4, accessory subunit	173.466	-0.269405	0.18007	0.134624	1
ENSGALG00000026999	SNRPB2	small nuclear ribonucleoprotein polypeptide B2	1372.45	0.0920203	0.0615154	0.134682	1
ENSGALG00000013607	FBXO5	F-box protein 5	437.207	0.165047	0.110338	0.134698	1
ENSGALG00000003476	ERN1	endoplasmic reticulum to nucleus signaling 1	1515.93	-0.0931768	0.062303	0.134773	1
ENSGALG00000028858		hydroxysteroid (11-beta) dehydrogenase 1a	73.792	0.50499	0.337664	0.134774	1
ENSGALG00000049690			9.21924	-0.503633	0.336788	0.13481	1
ENSGALG00000004397	MLXIP	MLX interacting protein	180.115	-0.364556	0.243831	0.134884	1
ENSGALG00000007554	RAB22A	RAB22A, member RAS oncogene family	767.05	-0.224627	0.150342	0.135148	1
ENSGALG00000016222	NDP	NDP, norrin cystine knot growth factor	61.2402	-0.757926	0.507325	0.135185	1
ENSGALG00000004398	CARD11	caspase recruitment domain family member 11	423.575	-0.267192	0.178886	0.135269	1
ENSGALG00000041193	NFYB	Nuclear transcription factor Y subunit beta	1347.16	0.144252	0.096584	0.135297	1
ENSGALG00000046504			7.61008	-1.11347	0.745783	0.135432	1
ENSGALG00000004460	FOXK1	forkhead box K1	366.393	0.171247	0.114765	0.135658	1
ENSGALG00000050686		protocadherin gamma subfamily A, 2	22.1176	0.63454	0.425307	0.135711	1
ENSGALG00000037946		RNA-binding protein 4B-like	1632.98	0.0976215	0.0654322	0.135712	1
ENSGALG00000026159	PDLIM7	PDZ and LIM domain 7	3307.53	0.176091	0.118053	0.135796	1
ENSGALG00000006565		gamma-glutamyltransferase 2	123.481	-0.589768	0.395408	0.135818	1
ENSGALG00000052056			235.745	-0.162291	0.108858	0.136002	1
ENSGALG00000051761		protocadherin gamma-A2-like	136.68	0.358714	0.240625	0.136024	1
ENSGALG00000000513	ZNF276	zinc finger protein 276	497.499	0.100031	0.0671152	0.136108	1
ENSGALG00000038152	ABCC6	ATP binding cassette subfamily C member 6	522.017	-0.198325	0.133067	0.136117	1
ENSGALG00000010320	PAWR	pro-apoptotic WT1 regulator	210.843	0.241908	0.162331	0.136167	1
ENSGALG00000032658	FMNL1	formin like 1	736.743	-0.2382	0.159856	0.1362	1
ENSGALG00000000364	STC1	stanniocalcin 1	236.035	-0.28861	0.193782	0.136394	1
ENSGALG00000050187		selenium-binding protein 1-like 3	9.60332	-0.707119	0.474857	0.136455	1
ENSGALG00000046708	PTGES	prostaglandin E synthase	2645.19	-0.250007	0.167956	0.136612	1
ENSGALG00000004162	SLC16A6	solute carrier family 16 member 6	469.243	-0.291605	0.195942	0.136692	1
ENSGALG00000004087	THSD4	thrombospondin type 1 domain containing 4	213.223	-0.418666	0.281337	0.136717	1
ENSGALG00000025899		threonylcarbamoyl-AMP synthase-like	0.942997	2.17065	1.45911	0.136841	1
ENSGALG00000031626		guanylyl cyclase-activating protein 1-like	46.7431	1.02622	0.68996	0.136921	1
ENSGALG00000015691	SMC2	structural maintenance of chromosomes 2	1769.45	0.318379	0.214062	0.13693	1
ENSGALG00000026303	MRPS2	mitochondrial ribosomal protein S2	389.933	-0.120023	0.0807013	0.136948	1
ENSGALG00000052935	TNFRSF9	tumor necrosis factor receptor superfamily member 9	233.945	-0.222146	0.149512	0.137329	1
ENSGALG00000015363	HJURP	Holliday junction recognition protein	214.147	0.281624	0.189575	0.137396	1
ENSGALG00000050173	TCEA3	transcription elongation factor A3	117.956	-0.316983	0.213403	0.137444	1
ENSGALG00000035246		dual oxidase maturation factor 2	39.0603	-0.397913	0.267924	0.137499	1
ENSGALG00000010645	ENPP6	ectonucleotide pyrophosphatase/phosphodiesterase 6	474.84	-0.331046	0.222941	0.137568	1
ENSGALG00000048665			1.10214	1.67972	1.13128	0.137599	1
ENSGALG00000027786	SOCS3	suppressor of cytokine signaling 3	203.696	-0.305094	0.205541	0.137717	1
ENSGALG00000012259		UBX domain protein 4	3638.61	-0.0672815	0.045331	0.137749	1
ENSGALG00000015722	TMED11	transmembrane emp24 protein transport domain containing 11	1.52441	1.74673	1.17702	0.137801	1
ENSGALG00000041923	ESPL1	extra spindle pole bodies like 1, separase	599.783	0.24106	0.162449	0.137834	1
ENSGALG00000007965	HN1	hematological and neurological expressed 1	2758.3	0.0995227	0.0670895	0.13796	1
ENSGALG00000010716	AGA	aspartylglucosaminidase	2188.64	-0.0914134	0.0617245	0.138609	1
ENSGALG00000052907			3.87377	0.980806	0.662398	0.138689	1
ENSGALG00000054624			57.1167	0.245595	0.165895	0.138761	1
ENSGALG00000006864		collagen type XXIV alpha 1 chain	453.717	-0.285506	0.192863	0.138779	1
ENSGALG00000033051	CAMK1D	calcium/calmodulin dependent protein kinase ID	670.736	-0.204952	0.138469	0.138838	1
ENSGALG00000031447			124.28	0.184889	0.124928	0.138882	1
ENSGALG00000052067			10.8118	-0.643902	0.435095	0.138896	1
ENSGALG00000004039	MINOS1	mitochondrial inner membrane organizing system 1	1736.63	0.107675	0.0727652	0.13894	1
ENSGALG00000054685	UBXN11	UBX domain protein 11	3.51099	-0.961703	0.649976	0.138981	1
ENSGALG00000048024			13057.4	-0.273202	0.184725	0.139149	1
ENSGALG00000027702	SCN11A	sodium voltage-gated channel alpha subunit 11	66.474	-1.47645	0.99841	0.139192	1
ENSGALG00000001610	PIP4K2B	phosphatidylinositol-5-phosphate 4-kinase type 2 beta	613.092	0.105362	0.0712648	0.139283	1
ENSGALG00000016608	ADCY3	adenylate cyclase 3	714.529	-0.201139	0.136132	0.139534	1
ENSGALG00000013073	UPP1	uridine phosphorylase 1	841.408	0.179534	0.121521	0.139568	1
ENSGALG00000004538	TNN	tenascin N	147.134	0.293924	0.198977	0.139629	1
ENSGALG00000015152	BOC	BOC cell adhesion associated, oncogene regulated	915.208	0.135155	0.0915257	0.139758	1
ENSGALG00000042725	ZC4H2	zinc finger C4H2-type containing	768.303	-0.135472	0.0917459	0.139783	1
ENSGALG00000006267	TPX2	TPX2, microtubule nucleation factor	1194.12	0.270305	0.183068	0.139802	1
ENSGALG00000002610			94.9413	0.230806	0.156322	0.139814	1
ENSGALG00000027920	CPLX2	complexin 2	393.037	0.285285	0.193304	0.139989	1
ENSGALG00000013208	CENPE	centromere protein E	510.702	0.302076	0.204903	0.140417	1
ENSGALG00000039982	IRF5	interferon regulatory factor 5	215.873	-0.333495	0.226222	0.140429	1
ENSGALG00000009032	PIF1	PIF1 5'-to-3' DNA helicase	28.8783	0.465381	0.315755	0.140518	1
ENSGALG00000005393	ARF1	ADP ribosylation factor 1	12980.8	0.0552164	0.0374772	0.140661	1
ENSGALG00000017064	RFC3	replication factor C subunit 3	345.197	0.211961	0.143952	0.140901	1
ENSGALG00000004498	SLC2A10	solute carrier family 2 member 10	330.842	0.143516	0.0974712	0.140915	1
ENSGALG00000043929		heterogeneous nuclear ribonucleoprotein L-like	1546.48	0.0813524	0.0553384	0.141537	1
ENSGALG00000009297	TELO2	telomere maintenance 2	412.225	0.0867455	0.059039	0.141754	1
ENSGALG00000013605	CARMIL1	capping protein regulator and myosin 1 linker 1	1403.49	-0.136609	0.0929792	0.141767	1
ENSGALG00000037943	PRKCB	protein kinase C beta	560.388	-0.255106	0.173676	0.14187	1
ENSGALG00000044730			34.3196	-0.463549	0.315584	0.141871	1
ENSGALG00000054505			504.723	-0.133753	0.091122	0.142147	1
ENSGALG00000027961	PCASP2	paracaspase 2	151.934	-0.281601	0.191864	0.142181	1
ENSGALG00000028985		t-SNARE domain-containing protein 1-like	224.738	-0.131108	0.089356	0.142306	1
ENSGALG00000015182	NEPRO	nucleolus and neural progenitor protein	263.376	-0.133065	0.0907769	0.142691	1
ENSGALG00000041988	SIK1	salt inducible kinase 1	2066.44	-0.282975	0.193071	0.142744	1
ENSGALG00000038769	USH1G	USH1 protein network component sans	8.88351	1.11883	0.763485	0.142807	1
ENSGALG00000043100	SRPX	sushi repeat containing protein, X-linked	1299.11	-0.308654	0.210698	0.142945	1
ENSGALG00000014525	USP5	ubiquitin specific peptidase 5	3020.25	0.0861508	0.0588225	0.143033	1
ENSGALG00000009593	MFSD1	major facilitator superfamily domain containing 1	1191.87	-0.0991571	0.0677103	0.143076	1
ENSGALG00000000668	RBBP5	RB binding protein 5, histone lysine methyltransferase complex subunit	2141.96	0.0659712	0.0450707	0.143268	1
ENSGALG00000051202		leucine-rich repeat-containing protein 51-like	8.80947	0.547904	0.374325	0.143273	1
ENSGALG00000015908	COL12A1	collagen type XII alpha 1 chain	3332.54	-0.176228	0.120439	0.14341	1
ENSGALG00000052296	MEX3D	mex-3 RNA binding family member D	347.884	0.134901	0.0921984	0.143424	1
ENSGALG00000002957		solute carrier family 12 member 3	35.9155	0.622122	0.425218	0.143449	1
ENSGALG00000007057	LRRC28	leucine rich repeat containing 28	494.156	0.098902	0.0676005	0.143458	1
ENSGALG00000003866	FIBCD1	ficolin 3	74.6253	1.01309	0.692518	0.143491	1
ENSGALG00000003578	FN1	fibronectin 1	248973	-0.186488	0.127483	0.14351	1
ENSGALG00000005464		rho-related GTP-binding protein RhoG-like	4452.04	-0.0513965	0.0351377	0.143545	1
ENSGALG00000029606	MYH1E	myosin, heavy chain 1E, skeletal muscle (similar to human myosin, heavy chain 1, skeletal muscle, adult)	0.918495	2.23857	1.53052	0.143572	1
ENSGALG00000027170		zinc finger SWIM domain-containing protein 6-like	81.5387	-0.468977	0.320912	0.143909	1
ENSGALG00000016500	FKBP1B	FK506 binding protein 1B	540.702	-0.112904	0.0772614	0.143925	1
ENSGALG00000010758		NADH-cytochrome b5 reductase-like	765.896	-0.0984762	0.0673977	0.143982	1
ENSGALG00000047664			6882.09	0.129994	0.0889873	0.144066	1
ENSGALG00000045796		phospholipase A2 group IVE-like 7	1.13881	1.59273	1.09035	0.144084	1
ENSGALG00000009684	GPR26	G protein-coupled receptor 26	2.10377	1.51083	1.03435	0.144111	1
ENSGALG00000039648		transmembrane protein 216	78.7915	0.253501	0.173629	0.144287	1
ENSGALG00000051429			3.82684	-1.08089	0.740393	0.14432	1
ENSGALG00000050439		scavenger receptor cysteine-rich domain-containing protein SCART1-like	0.608315	-2.37797	1.62892	0.144332	1
ENSGALG00000048601		leucine rich repeat containing 66	42.2234	0.389801	0.267104	0.144465	1
ENSGALG00000051378			12.5021	0.667413	0.457687	0.144777	1
ENSGALG00000014737	KIF2A	kinesin heavy chain member 2A	2616.6	0.095574	0.0655503	0.144833	1
ENSGALG00000030863		solute carrier family 28 (sodium-coupled nucleoside transporter), member 2	10.3121	0.678856	0.465719	0.144937	1
ENSGALG00000034306	NEUROD4	neuronal differentiation 4	110.604	1.08273	0.742871	0.14498	1
ENSGALG00000015689	ECPAS	Ecm29 proteasome adaptor and scaffold	1828.24	-0.141521	0.0971205	0.145069	1
ENSGALG00000034373	KATNB1	katanin regulatory subunit B1	528.466	-0.0947884	0.0650553	0.145104	1
ENSGALG00000043947		G-protein coupled receptor 183-like	11.7726	-0.744584	0.511186	0.145232	1
ENSGALG00000029842		solute carrier organic anion transporter family member 5A1	54.5443	0.297193	0.204059	0.14528	1
ENSGALG00000016886	FARP1	FERM, ARH/RhoGEF and pleckstrin domain protein 1	4295.62	0.111482	0.0765572	0.145339	1
ENSGALG00000029022	NPAS3	neuronal PAS domain protein 3	94.2449	-0.238852	0.164044	0.145386	1
ENSGALG00000044069		zinc finger protein 184-like	274.101	-0.134409	0.0923282	0.145454	1
ENSGALG00000040205			14.1063	0.547249	0.37597	0.145513	1
ENSGALG00000032783	SUMO3	small ubiquitin-like modifier 3	2374.16	0.0672259	0.0461907	0.145559	1
ENSGALG00000051135	BCL2L11	BCL2 like 11	354.73	-0.1627	0.111809	0.145626	1
ENSGALG00000007332	PRICKLE2	prickle planar cell polarity protein 2	348.325	-0.186881	0.128519	0.145914	1
ENSGALG00000030059	NTAQ1	WDYHV motif containing 1	100.834	0.194415	0.133784	0.146167	1
ENSGALG00000006712	RSPH14	radial spoke head 14 homolog	1.24278	1.63535	1.1255	0.146227	1
ENSGALG00000052271	SLC23A3	solute carrier family 23 member 3	19.5969	0.521189	0.358712	0.146239	1
ENSGALG00000019175		cystathionine beta-synthase-like	13.7661	0.783312	0.539196	0.146295	1
ENSGALG00000038330	ATG9B	autophagy-related protein 9A-like	176.271	0.202374	0.139332	0.146376	1
ENSGALG00000027184	OLFML1	olfactomedin like 1	958.066	0.400244	0.275607	0.146439	1
ENSGALG00000000437	PGA3	pepsinogen 3, group I (pepsinogen A)	0.706406	-2.87341	1.97897	0.146509	1
ENSGALG00000008667	DSTN	destrin, actin depolymerizing factor	24653	0.0802545	0.0552798	0.146561	1
ENSGALG00000009352	DPF3	double PHD fingers 3	34.8331	0.477504	0.328918	0.146573	1
ENSGALG00000002430	SMN	survival of motor neuron	1236.63	0.0793378	0.0546569	0.146624	1
ENSGALG00000051152		LIM domain binding 3	126.996	-0.366234	0.25236	0.146714	1
ENSGALG00000008151	WSB2	WD repeat and SOCS box containing 2	2053.18	0.0789776	0.0544323	0.146799	1
ENSGALG00000047223			320.794	-0.114146	0.078689	0.146893	1
ENSGALG00000051654	YLPM1	YLP motif containing 1	2615.42	0.0631674	0.0435618	0.14704	1
ENSGALG00000054646			22.7317	-0.429177	0.296	0.14708	1
ENSGALG00000005329	MFSD14A	major facilitator superfamily domain containing 14A	1469.28	0.0616182	0.0425448	0.147529	1
ENSGALG00000048337			11.7868	-0.629316	0.434881	0.14787	1
ENSGALG00000042606		protocadherin delta 1	23.7578	1.21055	0.836976	0.148083	1
ENSGALG00000046032	CD83	CD83 molecule	369.404	-0.324974	0.224759	0.148211	1
ENSGALG00000002419	KIAA1328	KIAA1328	229.529	0.153798	0.106399	0.148324	1
ENSGALG00000017418	NPTX1	neuronal pentraxin 1	211.965	1.02232	0.707304	0.148354	1
ENSGALG00000014648	CETN3	centrin 3	1238.76	0.103946	0.071924	0.148395	1
ENSGALG00000008548	MDH1B	malate dehydrogenase 1B	30.2469	0.342135	0.236751	0.148423	1
ENSGALG00000043493	IGFBP1	insulin like growth factor binding protein 1	3.75477	-0.92908	0.643194	0.148605	1
ENSGALG00000029794	AKAP7	A-kinase anchoring protein 7	136.652	0.17024	0.117886	0.148707	1
ENSGALG00000012260	LCT	lactase	21.8565	-0.451067	0.312384	0.148753	1
ENSGALG00000009747	ATP23	ATP23 metallopeptidase and ATP synthase assembly factor homolog	607.704	-0.0839962	0.0581946	0.148917	1
ENSGALG00000010025	SNX32	sorting nexin 32	3721.59	0.0683961	0.0473965	0.149003	1
ENSGALG00000006393			1.32786	1.8022	1.24893	0.149022	1
ENSGALG00000054882	PREB	prolactin regulatory element binding	722.048	-0.108996	0.0755418	0.149061	1
ENSGALG00000007234	CLCN5	chloride voltage-gated channel 5	2037.13	-0.124664	0.0864419	0.149253	1
ENSGALG00000039837	CCKBR	cholecystokinin B receptor	14.9696	-0.573906	0.398368	0.149686	1
ENSGALG00000018503	NKX6-3	NK6 homeobox 3	0.902691	1.82693	1.26815	0.149691	1
ENSGALG00000049672			119.174	-0.25899	0.179835	0.149823	1
ENSGALG00000000313	TNNI1	troponin I type 1 (skeletal, slow)	1.55874	-1.62006	1.12504	0.149868	1
ENSGALG00000039302	MINA	MYC induced nuclear antigen	469.399	-0.134822	0.0936345	0.149904	1
ENSGALG00000031210			180.826	0.165238	0.114787	0.150003	1
ENSGALG00000003806	RHOA	ras homolog family member A	32599.7	0.0884245	0.0614267	0.150005	1
ENSGALG00000012452	MIS18BP1	MIS18 binding protein 1	596.234	0.162977	0.113229	0.150047	1
ENSGALG00000006033	GORASP1	golgi reassembly stacking protein 1	1136.55	0.0868177	0.0603349	0.15017	1
ENSGALG00000003378			240.533	-0.138106	0.0959854	0.1502	1
ENSGALG00000039995		biorientation of chromosomes in cell division 1	624.372	-0.0999867	0.0695295	0.15042	1
ENSGALG00000028568	DNAL1	dynein axonemal light chain 1	791.495	0.0856357	0.0596013	0.150772	1
ENSGALG00000000864	FBXW2	F-box and WD repeat domain containing 2	1240.48	0.0702863	0.0489297	0.150868	1
ENSGALG00000012429	BMP4	bone morphogenetic protein 4	983.738	0.223498	0.155667	0.151075	1
ENSGALG00000032405		zinc finger protein 226-like	149.601	-0.215233	0.150063	0.15149	1
ENSGALG00000002119	VPS35L	chromosome 14 C16orf62 homolog	2283.34	0.0651744	0.0454424	0.151509	1
ENSGALG00000033573		G-patch domain and KOW motifs	259.398	-0.112402	0.078373	0.151518	1
ENSGALG00000027872	STBD1	starch binding domain 1	233.013	0.551844	0.384818	0.151562	1
ENSGALG00000036234	RFWD3	ring finger and WD repeat domain 3	326.212	0.209506	0.146167	0.151764	1
ENSGALG00000011312	OXSM	3-oxoacyl-ACP synthase, mitochondrial	156.356	0.152114	0.106192	0.152015	1
ENSGALG00000011626	COX18	COX18, cytochrome c oxidase assembly factor	130.527	0.144835	0.101146	0.15216	1
ENSGALG00000000722		excitatory amino acid transporter 5-like	30.7418	0.575796	0.402415	0.152473	1
ENSGALG00000036925	CADM3	cell adhesion molecule 3	2856.36	0.25294	0.176786	0.152495	1
ENSGALG00000054447			76.6699	0.213135	0.148982	0.152542	1
ENSGALG00000004273	RALGPS2	Ral GEF with PH domain and SH3 binding motif 2	672.871	0.11582	0.081001	0.152756	1
ENSGALG00000041344	FABP5	fatty acid binding protein 5	1526.67	0.277226	0.193937	0.15287	1
ENSGALG00000041280	FOSB	protein fosB-like	6.52654	-0.863438	0.604224	0.153004	1
ENSGALG00000002637	RBP7	retinol binding protein 7	78.729	-0.595474	0.416709	0.153006	1
ENSGALG00000016668	AvBD6	avian beta-defensin 6	16.0391	-2.26803	1.5877	0.153149	1
ENSGALG00000005456	SDR42E1	short chain dehydrogenase/reductase family 42E, member 1	249.027	0.151548	0.106099	0.153187	1
ENSGALG00000039685	GMEB2	glucocorticoid modulatory element binding protein 2	431.964	0.120026	0.0840391	0.153231	1
ENSGALG00000023546		NLR family, pyrin domain containing 1-like	1452.64	-0.149413	0.104629	0.153286	1
ENSGALG00000048097		histone cluster 1, H4i	8.36353	-4.94897	3.46762	0.153524	1
ENSGALG00000002088	GALR2	galanin receptor 2	0.766443	-1.93701	1.35728	0.153545	1
ENSGALG00000021686			40.505	1.02375	0.71739	0.153566	1
ENSGALG00000014463	ACTN2	actinin alpha 2	204.171	0.479983	0.336363	0.153587	1
ENSGALG00000028210		adenine phosphoribosyltransferase-like	12.0421	0.996427	0.69829	0.153594	1
ENSGALG00000011620	AKT1	AKT serine/threonine kinase 1	1608.41	0.0740156	0.0518763	0.153645	1
ENSGALG00000013803	ADGRG6	adhesion G protein-coupled receptor G6	98.5818	-0.360515	0.252733	0.153733	1
ENSGALG00000030118	PCGF1	polycomb group ring finger 1	405.52	-0.130357	0.0914297	0.153936	1
ENSGALG00000051505	ZNF503	zinc finger protein 503	223.691	0.304747	0.213857	0.154155	1
ENSGALG00000009477	PDCD10	programmed cell death 10	1611.29	0.0796022	0.055876	0.154266	1
ENSGALG00000007387	GTF3C1	general transcription factor IIIC subunit 1	1431.4	0.102997	0.0723176	0.154379	1
ENSGALG00000007778	PES1	pescadillo ribosomal biogenesis factor 1	1511.02	0.100168	0.0703318	0.154382	1
ENSGALG00000010539	RNF11	ring finger protein 11	2305.66	0.0978065	0.0686741	0.154385	1
ENSGALG00000000678	CITED4	Cbp/p300 interacting transactivator with Glu/Asp rich carboxy-terminal domain 4	1763.56	0.17796	0.124967	0.15443	1
ENSGALG00000004341		quinone oxidoreductase-like 2	91.746	-0.234566	0.164723	0.154445	1
ENSGALG00000050083	SYCP2L	synaptonemal complex protein 2 like	0.804206	-2.23908	1.5729	0.154581	1
ENSGALG00000003684			124.426	0.155636	0.109363	0.154705	1
ENSGALG00000004358	AMZ1	archaelysin family metallopeptidase 2	2.19316	-1.15588	0.81229	0.154738	1
ENSGALG00000048460			2.9183	1.29809	0.912665	0.154936	1
ENSGALG00000042621	HNF4G	hepatocyte nuclear factor 4 gamma	7.45999	-0.649828	0.456941	0.154989	1
ENSGALG00000052844			286.444	-0.12973	0.0912377	0.155057	1
ENSGALG00000005169	FUT11	fucosyltransferase 11	919.275	0.118729	0.0835257	0.155181	1
ENSGALG00000003562	NPTX2	neuronal pentraxin 2	369.25	0.634042	0.446124	0.155252	1
ENSGALG00000045574	CAMK2N2	calcium/calmodulin dependent protein kinase II inhibitor 2	250.667	0.233532	0.164321	0.155259	1
ENSGALG00000032590	NDE1	nudE neurodevelopment protein 1	562.777	0.125625	0.0883951	0.155266	1
ENSGALG00000045045		GDP-D-glucose phosphorylase 1	69.6681	-0.223278	0.157124	0.155307	1
ENSGALG00000034326	TMEM158	transmembrane protein 158	83.7552	0.55038	0.387329	0.155327	1
ENSGALG00000006132	MOSPD1	motile sperm domain containing 1	883.428	0.0912047	0.0642252	0.155585	1
ENSGALG00000011376	ANKRD9	ankyrin repeat domain 9	93.5526	-0.279053	0.196518	0.155612	1
ENSGALG00000015770	APP	amyloid beta (A4) precursor protein	47210.2	-0.0812863	0.0572663	0.155769	1
ENSGALG00000034585	BFSP2	beaded filament structural protein 2	3.79756	-1.22735	0.864884	0.155871	1
ENSGALG00000029015	TM6SF2	transmembrane 6 superfamily member 2	3.9508	-1.63884	1.15607	0.156308	1
ENSGALG00000009085	MTMR1	myotubularin related protein 1	1443.58	0.0820266	0.0578723	0.156374	1
ENSGALG00000010390	CIPC	CLOCK interacting pacemaker	78.0134	-0.364435	0.257157	0.156434	1
ENSGALG00000040351	ACAP1	arf-GAP with coiled-coil, ANK repeat and PH domain-containing protein 1-like	131.786	-0.321746	0.227226	0.156784	1
ENSGALG00000004659	ZER1	zyg-11 related cell cycle regulator	1454.52	-0.0756736	0.0534584	0.156904	1
ENSGALG00000007541	STX16	syntaxin 16	587.628	0.078917	0.0557638	0.157009	1
ENSGALG00000015364	GUCA1C	guanylate cyclase activator 1C	66.2218	0.959448	0.678093	0.157092	1
ENSGALG00000016727	JADE3	jade family PHD finger 3	519.301	-0.10591	0.074857	0.157119	1
ENSGALG00000010734	PPP4R3A	protein phosphatase 4 regulatory subunit 3A	1226.97	0.0824814	0.0582986	0.157124	1
ENSGALG00000015037	EVC	EvC ciliary complex subunit 1	924.631	0.0836907	0.0591617	0.157183	1
ENSGALG00000004413	SLC39A11	solute carrier family 39 member 11	654.877	-0.126416	0.0893978	0.157338	1
ENSGALG00000000814	HNRNPR	heterogeneous nuclear ribonucleoprotein R	7827.25	0.0440188	0.0311313	0.157371	1
ENSGALG00000000560		peptidase inhibitor 16	451.878	-0.406591	0.287589	0.157424	1
ENSGALG00000016565	CHRNA2	cholinergic receptor nicotinic alpha 2 subunit	7.08589	1.09923	0.777566	0.157457	1
ENSGALG00000010979		hydroxysteroid 17-beta dehydrogenase 11	278.029	-0.187616	0.132743	0.157545	1
ENSGALG00000020386	BDKRB1	bradykinin receptor B1	43.1448	0.452464	0.320143	0.157562	1
ENSGALG00000047135			2.42236	-1.62209	1.14816	0.157722	1
ENSGALG00000039161		RUN and FYVE domain containing 2	170.833	0.168215	0.119105	0.157853	1
ENSGALG00000012913	PKP2	plakophilin 2	1595.53	0.27165	0.192391	0.15796	1
ENSGALG00000005646	TSC2	tuberous sclerosis 2	1625.13	-0.0941563	0.0666937	0.158017	1
ENSGALG00000050194			1.79218	1.24737	0.883842	0.158155	1
ENSGALG00000001782	PLAA	phospholipase A2 activating protein	1317.94	0.0669634	0.0474581	0.158245	1
ENSGALG00000017148	CENPJ	centromere protein J	77.2795	0.272445	0.193104	0.158281	1
ENSGALG00000043167	TNFRSF11B	TNF receptor superfamily member 11b	3717.75	0.235809	0.167153	0.158322	1
ENSGALG00000005905	ZDHHC4	zinc finger DHHC-type containing 4	200.929	-0.194992	0.138313	0.158602	1
ENSGALG00000037413	IL7	interleukin 7	3.86246	-0.798468	0.56652	0.158709	1
ENSGALG00000006190	FHL1	four and a half LIM domains 1	102.326	0.434267	0.308162	0.158771	1
ENSGALG00000009530	PDZRN4	PDZ domain containing ring finger 4	854.42	0.163133	0.115783	0.158848	1
ENSGALG00000021340	CA9	carbonic anhydrase 9	3927	-0.238531	0.169356	0.158993	1
ENSGALG00000009176	TTBK2	tau tubulin kinase 2	10.5366	-0.53871	0.382495	0.159009	1
ENSGALG00000001431	GUCA1A	guanylate cyclase activator 1A	282.532	0.94779	0.67338	0.159276	1
ENSGALG00000012894	CHRM2	cholinergic receptor muscarinic 2	1.30429	2.389	1.69855	0.159578	1
ENSGALG00000049798	HDGFL3	hepatoma-derived growth factor, related protein 3	1994.13	0.0869945	0.0618668	0.159677	1
ENSGALG00000005291		uncharacterized LOC416530	280.172	0.1538	0.109436	0.159903	1
ENSGALG00000029582	EVI5	ecotropic viral integration site 5	3471.68	0.090383	0.0643171	0.15994	1
ENSGALG00000015163	RNF138	ring finger protein 138	260.271	-0.107173	0.0762839	0.160042	1
ENSGALG00000051022			154.86	0.280138	0.19946	0.160175	1
ENSGALG00000014801	NDC80	NDC80, kinetochore complex component	407.067	0.30219	0.215211	0.160273	1
ENSGALG00000030580	RPS6KA5	ribosomal protein S6 kinase A5	1218.69	-0.0941099	0.0670847	0.160661	1
ENSGALG00000028978	BTBD19	BTB domain containing 19	96.1398	-0.250758	0.178774	0.160721	1
ENSGALG00000031916	ZP1	zona pellucida glycoprotein 1	406.332	-0.393118	0.280299	0.160767	1
ENSGALG00000031866		protein NDNF-like	252.596	-0.569008	0.405918	0.16098	1
ENSGALG00000026836		collagen type XVI alpha 1 chain	4577.2	-0.20997	0.149833	0.161106	1
ENSGALG00000027533	RNF24	ring finger protein 24	841.832	-0.201138	0.143554	0.161174	1
ENSGALG00000001117	PFKFB2	6-phosphofructo-2-kinase/fructose-2,6-biphosphatase 2	1092.13	0.105454	0.075295	0.161351	1
ENSGALG00000047587			20.6578	-0.413176	0.295214	0.161639	1
ENSGALG00000045938	RBBP8NL	RBBP8 N-terminal like	1.63825	1.66522	1.19064	0.161936	1
ENSGALG00000048771		sperm associated antigen 5	619.759	0.301271	0.215422	0.161959	1
ENSGALG00000003529	SYNC	syncoilin, intermediate filament protein	705.22	0.260988	0.186642	0.162013	1
ENSGALG00000047749	FGF11	fibroblast growth factor 11-like	100.732	0.591085	0.422803	0.162109	1
ENSGALG00000002893	STC2	stanniocalcin 2	9216.45	-0.587161	0.420057	0.16217	1
ENSGALG00000015166	GCNT1	glucosaminyl (N-acetyl) transferase 1, core 2	227.901	-0.234512	0.167835	0.16233	1
ENSGALG00000023396	ASPHD2	aspartate beta-hydroxylase domain containing 1	51.9703	0.832067	0.595546	0.162369	1
ENSGALG00000001334	GNB1	G protein subunit beta 1	15867.2	0.0817222	0.058493	0.162375	1
ENSGALG00000034500	CIDEA	cell death-inducing DFFA-like effector a	182.71	-0.270227	0.193416	0.162376	1
ENSGALG00000000154	DENND2D	DENN domain containing 2D	123.742	-0.290148	0.207677	0.162379	1
ENSGALG00000003558	NADK2	NAD kinase 2, mitochondrial	512.833	-0.176401	0.126277	0.162432	1
ENSGALG00000006286	USP31	ubiquitin specific peptidase 31	470.65	-0.157389	0.112669	0.162438	1
ENSGALG00000047827	TMEM86A	transmembrane protein 86A	144.349	-0.294509	0.21089	0.162562	1
ENSGALG00000006038	TGFBR3	transforming growth factor beta receptor 3	1954.52	-0.220419	0.157855	0.162613	1
ENSGALG00000049478			24.8769	0.477296	0.341961	0.162786	1
ENSGALG00000013952	B3GALNT2	beta-1,3-N-acetylgalactosaminyltransferase 2	3049.96	0.0661263	0.0473815	0.16283	1
ENSGALG00000003907	N4BP1	NEDD4 binding protein 1	1223.98	0.0625036	0.0447892	0.162863	1
ENSGALG00000004777	AIFM2	apoptosis inducing factor, mitochondria associated 2	482.382	-0.167573	0.120083	0.162871	1
ENSGALG00000008930	B3GNT2	UDP-GlcNAc:betaGal beta-1,3-N-acetylglucosaminyltransferase 2	914.521	-0.209691	0.150272	0.162892	1
ENSGALG00000036095	BICC1	BicC family RNA binding protein 1	1730.33	-0.135495	0.0971247	0.162998	1
ENSGALG00000005253	C1QTNF8	C1q and tumor necrosis factor related protein 8	4.33731	-1.07766	0.772803	0.163172	1
ENSGALG00000000672	SCMH1	sex comb on midleg homolog 1 (Drosophila)	743.769	0.0990993	0.0710871	0.163301	1
ENSGALG00000038943	RASSF5	Ras association domain family member 5	306.971	-0.307672	0.220791	0.16347	1
ENSGALG00000033926	CBX1	chromobox 1	3253.88	0.0772997	0.0555508	0.164069	1
ENSGALG00000029027	SEPTIN12	septin 12	329.319	-0.224308	0.161212	0.164108	1
ENSGALG00000030877	CLUAP1	clusterin associated protein 1	298.954	0.131008	0.0941677	0.164158	1
ENSGALG00000008549	TUBGCP4	tubulin gamma complex associated protein 4	1405.09	0.0884134	0.0635647	0.16425	1
ENSGALG00000006822	PCDH19	protocadherin 19	678.761	0.155832	0.11205	0.164306	1
ENSGALG00000004897	GTSE1	G2 and S-phase expressed 1	251.469	0.305031	0.219431	0.164497	1
ENSGALG00000007653	RAE1	ribonucleic acid export 1	915.25	0.0740625	0.0532837	0.164539	1
ENSGALG00000030673			1049.71	0.49226	0.354184	0.164577	1
ENSGALG00000034168	WNT5A	Wnt family member 5A	451.018	-0.242992	0.17485	0.164615	1
ENSGALG00000007964	CASTOR1	GATS protein like 3	323.55	0.154315	0.111046	0.164638	1
ENSGALG00000048496			44.5732	-0.337882	0.24315	0.164649	1
ENSGALG00000002763	FRZB	frizzled related protein	3147.97	-0.217288	0.156472	0.164934	1
ENSGALG00000012322	KCTD16	potassium channel tetramerization domain containing 16	31.8312	1.03648	0.747267	0.165434	1
ENSGALG00000035441	POU4F1	POU class 4 homeobox 1	27.4785	1.11126	0.801425	0.165562	1
ENSGALG00000036587	LHX4	LIM homeobox 4	28.5037	1.16682	0.842172	0.165905	1
ENSGALG00000016575	GPM6B	glycoprotein M6B	12170.6	-0.232567	0.167901	0.166009	1
ENSGALG00000009692	SH3RF1	SH3 domain containing ring finger 1	549.844	-0.117709	0.0849952	0.166087	1
ENSGALG00000048069	LIX1L	limb and CNS expressed 1 like	370.697	0.129578	0.0935736	0.166122	1
ENSGALG00000055053	PRSS35	serine protease 35	1026.82	-0.244307	0.17645	0.166184	1
ENSGALG00000012583	IDNK	IDNK, gluconokinase	287.964	0.15819	0.114264	0.16623	1
ENSGALG00000011443	EXOC3L4	exocyst complex component 3 like 4	0.903696	1.97763	1.42898	0.166376	1
ENSGALG00000012898	RELCH	KIAA1468	823.963	-0.0964158	0.0696849	0.166482	1
ENSGALG00000005718	BHLHE23	basic helix-loop-helix family member e23	141.216	0.696075	0.503132	0.166516	1
ENSGALG00000014699	MEGF10	multiple EGF like domains 10	830.712	-0.203386	0.147029	0.166572	1
ENSGALG00000033695	CYP26A1	cytochrome P450 family 26 subfamily A member 1	113.991	0.305534	0.220902	0.166628	1
ENSGALG00000005451	HELLS	helicase, lymphoid-specific	477.153	0.207998	0.150403	0.166684	1
ENSGALG00000048077			27.7336	-0.397963	0.287831	0.166779	1
ENSGALG00000006812	TTC36	tetratricopeptide repeat domain 36	6.93944	-0.705577	0.510413	0.16686	1
ENSGALG00000012023	DACT1	dishevelled binding antagonist of beta catenin 1	3835.33	-0.156853	0.113501	0.166986	1
ENSGALG00000017004	CDADC1	cytidine and dCMP deaminase domain containing 1	215.896	0.137702	0.0996834	0.167158	1
ENSGALG00000002431		complement factor H	10538.5	-0.269836	0.195342	0.16717	1
ENSGALG00000054209		regulator of G-protein signaling 3	1207.95	-0.184642	0.133669	0.167175	1
ENSGALG00000012542	RASD2	RASD family member 2	1433.2	-0.224177	0.162395	0.167451	1
ENSGALG00000014581	BORCS8	BLOC-1 related complex subunit 8	897.021	-0.0896941	0.0650026	0.167631	1
ENSGALG00000038405	CASR	calcium sensing receptor	67.8746	-0.386108	0.279824	0.16764	1
ENSGALG00000055049			2.247	-1.10499	0.800858	0.167661	1
ENSGALG00000022030	PGAP3	post-GPI attachment to proteins 3	413.444	-0.138735	0.100577	0.167776	1
ENSGALG00000009929	SOST	sclerostin	6.81572	-0.981033	0.712052	0.168279	1
ENSGALG00000047953			263.941	0.161979	0.117581	0.16833	1
ENSGALG00000041896	RFX7	regulatory factor X7	269.04	-0.289565	0.210199	0.168334	1
ENSGALG00000033614	ATF1	activating transcription factor 1	1249.23	0.0666145	0.0483681	0.168438	1
ENSGALG00000032373		transforming acidic coiled-coil containing protein 2	1289.18	0.156259	0.113513	0.168646	1
ENSGALG00000047393	RAB11FIP5	RAB11 family interacting protein 5	1230.1	-0.141162	0.102574	0.168758	1
ENSGALG00000034910	ZDHHC18	zinc finger, DHHC-type containing 18	189.335	0.168857	0.122749	0.168935	1
ENSGALG00000012956	TMTC1	transmembrane and tetratricopeptide repeat containing 1	2626.92	-0.172185	0.125185	0.168993	1
ENSGALG00000029743	MED6	mediator complex subunit 6	1190.77	0.0861662	0.0626504	0.169023	1
ENSGALG00000007822	MRPL58	mitochondrial ribosomal protein L58	242.197	0.127038	0.0924088	0.169213	1
ENSGALG00000000695	MFSD4A	major facilitator superfamily domain containing 4A	1239.02	-0.129426	0.0941663	0.169306	1
ENSGALG00000004195	KIF4B	kinesin family member 4B	921.283	0.275783	0.20066	0.169323	1
ENSGALG00000015497	VGLL3	vestigial like family member 3	216.378	0.265841	0.193428	0.169328	1
ENSGALG00000006110	PLK1	polo like kinase 1	467.752	0.316702	0.230439	0.169335	1
ENSGALG00000002439	BDP1	B double prime 1, subunit of RNA polymerase III transcription initiation factor IIIB-like	537.706	-0.115162	0.0838508	0.169622	1
ENSGALG00000052326	IRF2BP2	interferon regulatory factor 2 binding protein 2	1495.56	-0.13034	0.0949096	0.169657	1
ENSGALG00000016881	GPR183	G protein-coupled receptor 183	394.257	-0.13335	0.0971121	0.169704	1
ENSGALG00000026214	LRTM2	leucine rich repeats and transmembrane domains 2	38.6414	0.852412	0.620895	0.169791	1
ENSGALG00000041153	PHETA1	family with sequence similarity 109 member A	110.941	-0.233984	0.17048	0.169905	1
ENSGALG00000022926	GPR162	G protein-coupled receptor 162	1081.2	0.096453	0.070284	0.16996	1
ENSGALG00000002615	DEF6	DEF6, guanine nucleotide exchange factor	1792.18	-0.113362	0.0826249	0.170062	1
ENSGALG00000027147		SUB1 homolog (S. cerevisiae)-like 1	15.067	0.538321	0.392398	0.170102	1
ENSGALG00000009621	ACTB	actin, beta	144331	0.118508	0.0863927	0.170145	1
ENSGALG00000008162	FBXO18	F-box protein, helicase, 18	682.021	-0.104464	0.0761792	0.170282	1
ENSGALG00000044975	KY	kyphoscoliosis peptidase	0.928385	-1.93902	1.4142	0.170342	1
ENSGALG00000012903	PIGN	phosphatidylinositol glycan anchor biosynthesis class N	1077.79	0.195024	0.142262	0.170413	1
ENSGALG00000051713			5.84094	0.847777	0.618454	0.170437	1
ENSGALG00000049668	MFSD4B	major facilitator superfamily domain containing 4B	235.296	-0.186948	0.136479	0.17075	1
ENSGALG00000015330	PCNP	PEST proteolytic signal containing nuclear protein	4155.29	0.0515557	0.0376419	0.1708	1
ENSGALG00000008335	PHTF2	putative homeodomain transcription factor 2	1598.8	0.14146	0.103293	0.170844	1
ENSGALG00000002639	TRPC1	transient receptor potential cation channel subfamily C member 1	1593.27	0.153274	0.111973	0.171046	1
ENSGALG00000006829	SMG1	SMG1, nonsense mediated mRNA decay associated PI3K related kinase	1915.69	-0.0776464	0.0567636	0.171346	1
ENSGALG00000003430	PMS2	PMS1 homolog 2, mismatch repair system component	671.188	0.107733	0.0787679	0.171399	1
ENSGALG00000019835	TRIM27.2	tripartite motif containing 27.2	52.4215	0.470767	0.344378	0.171624	1
ENSGALG00000015799	ELAVL2	ELAV like RNA binding protein 2	10.6275	1.16995	0.855865	0.171633	1
ENSGALG00000041353	TP53INP1	tumor protein p53 inducible nuclear protein 1	1845.69	-0.134647	0.098509	0.171673	1
ENSGALG00000034232			50.6795	0.324054	0.237096	0.1717	1
ENSGALG00000003880	STX10	syntaxin 10	2096.73	-0.0646316	0.0472892	0.17171	1
ENSGALG00000010768	PIGM	phosphatidylinositol glycan anchor biosynthesis class M	223.536	0.22027	0.161182	0.171753	1
ENSGALG00000010027	CFL2	cofilin 2	2564.59	0.107374	0.0785733	0.171768	1
ENSGALG00000043613	TXNDC16	thioredoxin domain containing 16	1133.66	-0.102501	0.0750162	0.171817	1
ENSGALG00000020402	EFCAB11	EF-hand calcium binding domain 11	9.70698	0.673484	0.493036	0.171941	1
ENSGALG00000004251	ARR3	arrestin 3	603.735	0.849699	0.622185	0.172043	1
ENSGALG00000026971	RRAGD	Ras-related GTP binding D	1322.73	0.102539	0.0751191	0.172245	1
ENSGALG00000008198	TPCN3	two-pore calcium channel 3	306.156	-0.127943	0.093737	0.17228	1
ENSGALG00000021273	TMPRSS13	transmembrane serine protease 13	54.2603	-0.365057	0.267459	0.172283	1
ENSGALG00000042614	NBAS	neuroblastoma amplified sequence	1212.27	0.0822889	0.0602912	0.172298	1
ENSGALG00000023552	SPEF2	sperm flagellar 2	7.94349	0.681858	0.499785	0.172472	1
ENSGALG00000041641	HMG20A	high mobility group 20A	2106.48	0.0693258	0.0508229	0.172546	1
ENSGALG00000008145	TYW5	tRNA-yW synthesizing protein 5	224.673	0.16608	0.121772	0.172612	1
ENSGALG00000052682			52.5166	0.258644	0.18968	0.1727	1
ENSGALG00000008749	POLR3F	RNA polymerase III subunit F	697.934	-0.0917024	0.0672927	0.172965	1
ENSGALG00000020505	KCNJ11	potassium inwardly rectifying channel subfamily J member 11	19.5471	0.738145	0.542099	0.173311	1
ENSGALG00000016721	PLCXD1	phosphatidylinositol specific phospholipase C X domain containing 1	369.562	-0.364698	0.267887	0.17339	1
ENSGALG00000003922	TOP2A	topoisomerase (DNA) II alpha	1775.47	0.275984	0.202743	0.173434	1
ENSGALG00000054926		C-factor-like	1.8787	1.74705	1.28342	0.173436	1
ENSGALG00000002389		integrin subunit beta 4	1602.16	-0.33022	0.242667	0.173579	1
ENSGALG00000031604		tet methylcytosine dioxygenase 1	330.242	0.157101	0.115482	0.173704	1
ENSGALG00000002594	TFPI	tissue factor pathway inhibitor	335.787	-0.257714	0.189468	0.173768	1
ENSGALG00000038109	MRPL45	mitochondrial ribosomal protein L45	689.719	-0.0856985	0.0630049	0.173771	1
ENSGALG00000054469	DISP1	dispatched RND transporter family member 1	2411.67	0.130263	0.0957789	0.173816	1
ENSGALG00000013950		tubulin folding cofactor E	319.128	0.10011	0.0736119	0.173839	1
ENSGALG00000010582	PPA2	pyrophosphatase (inorganic) 2	1962.79	0.0800974	0.0589006	0.17387	1
ENSGALG00000006511	BCL2A1	BCL2 related protein A1	208.014	-0.279145	0.205319	0.173967	1
ENSGALG00000007886			26.3341	-0.430033	0.31636	0.174046	1
ENSGALG00000047800			187.305	0.151537	0.111604	0.174525	1
ENSGALG00000050753			7.04128	0.864018	0.636485	0.174628	1
ENSGALG00000006446	NAP1L4	nucleosome assembly protein 1 like 4	5023.92	0.0505073	0.0372427	0.175046	1
ENSGALG00000009219	C3H1orf95	chromosome 3 C1orf95 homolog	76.685	-0.306399	0.226066	0.175305	1
ENSGALG00000000755	ACER3	alkaline ceramidase 3	933.455	-0.186709	0.137775	0.175362	1
ENSGALG00000052152			2.05313	-1.56121	1.15219	0.17542	1
ENSGALG00000029435	CYP7B1	cytochrome P450 family 7 subfamily B member 1	184.151	-0.208945	0.154208	0.175432	1
ENSGALG00000008542	ADD3	adducin 3 (gamma)	15716.9	-0.110093	0.0812676	0.175516	1
ENSGALG00000004749	TMEM11	transmembrane protein 11	490.021	-0.0973572	0.071868	0.175524	1
ENSGALG00000002952	NRG4	neuregulin 4	158.295	0.294408	0.217338	0.175542	1
ENSGALG00000014867	PAIP1	poly(A) binding protein interacting protein 1	2181.41	0.062604	0.0462168	0.175554	1
ENSGALG00000012214	RAB3GAP1	RAB3 GTPase activating protein catalytic subunit 1	3006.89	0.0555592	0.0410412	0.175818	1
ENSGALG00000030940	BLB2	Major histocompatibility complex class II beta chain BLB2, (similar to HLA class II, D beta chain)	7973.51	-0.333281	0.246201	0.175835	1
ENSGALG00000015225	BLZF1	basic leucine zipper nuclear factor 1	1290.2	0.109266	0.0807378	0.175947	1
ENSGALG00000012971	CCDC170	coiled-coil domain containing 170	43.4364	0.409382	0.302502	0.175953	1
ENSGALG00000051199			245.619	0.131605	0.0972525	0.175983	1
ENSGALG00000015091	HAUS6	HAUS augmin like complex subunit 6	491.96	0.135053	0.0998123	0.176032	1
ENSGALG00000011021			0.525666	2.18781	1.61719	0.176106	1
ENSGALG00000016385	TSSC1	tumor suppressing subtransferable candidate 1	562.859	0.108983	0.0805726	0.17618	1
ENSGALG00000009652	USH2A	usherin	88.7014	0.649669	0.480432	0.176292	1
ENSGALG00000027823	TFAP4	transcription factor AP-4	341.75	0.118771	0.0878695	0.176479	1
ENSGALG00000010256	TIPARP	TCDD inducible poly(ADP-ribose) polymerase	564.201	-0.135326	0.100121	0.176497	1
ENSGALG00000002234	UNC13D	unc-13 homolog D	203.82	-0.194044	0.143588	0.17657	1
ENSGALG00000039831	FAM135B	family with sequence similarity 135 member B	15.8483	0.693447	0.513526	0.176899	1
ENSGALG00000026605	BAG2	BCL2 associated athanogene 2	320.715	0.145671	0.107922	0.177088	1
ENSGALG00000015348	ALCAM	activated leukocyte cell adhesion molecule	9259.98	0.15943	0.118124	0.177118	1
ENSGALG00000009107	NRXN1	neurexin 1	3329.65	-0.210572	0.156025	0.177141	1
ENSGALG00000012378	KATNA1	katanin catalytic subunit A1	426.891	0.134643	0.0997682	0.177156	1
ENSGALG00000012555	CCDC148	coiled-coil domain containing 148	88.3223	0.206296	0.152881	0.177213	1
ENSGALG00000002452	AQP3	aquaporin 3 (Gill blood group)	25.4604	-0.566999	0.420286	0.177311	1
ENSGALG00000015119	SS18	SS18, nBAF chromatin remodeling complex subunit	2736.86	0.0596077	0.0441888	0.177358	1
ENSGALG00000001079	WNT3	Wnt family member 3	1.4723	1.85657	1.37651	0.177415	1
ENSGALG00000039037	PICALM	phosphatidylinositol binding clathrin assembly protein	2174.96	0.104721	0.0776626	0.177529	1
ENSGALG00000012200	GCH1	GTP cyclohydrolase 1	296.515	-0.344138	0.25536	0.177768	1
ENSGALG00000024481	CENPS	centromere protein S	162.76	0.219426	0.162846	0.177837	1
ENSGALG00000034395	NUDT7	nudix hydrolase 7	774.406	-0.100308	0.074452	0.177888	1
ENSGALG00000012593	SLC28A3	solute carrier family 28 member 3	6.42573	-1.5495	1.15068	0.178109	1
ENSGALG00000040923		adenylate kinase 8	17.8456	0.449759	0.33408	0.178218	1
ENSGALG00000021117	RNF7	ring finger protein 7	2592.98	0.078954	0.0586691	0.178383	1
ENSGALG00000009241	SFRP2	secreted frizzled related protein 2	1045.65	-0.14338	0.106543	0.178383	1
ENSGALG00000031766	PPP1R7	protein phosphatase 1 regulatory subunit 7	2484.75	0.0689864	0.0512634	0.178391	1
ENSGALG00000041630	NFIX	nuclear factor I X	1774.55	0.105097	0.0780996	0.178405	1
ENSGALG00000055085			2.63957	1.3495	1.00293	0.178448	1
ENSGALG00000017077	HSPH1	heat shock protein family H (Hsp110) member 1	949.224	0.203635	0.151401	0.178624	1
ENSGALG00000014258			705.39	0.230089	0.171118	0.178747	1
ENSGALG00000014510	FBXL5	F-box and leucine rich repeat protein 5	2304.32	0.0648504	0.0482341	0.178789	1
ENSGALG00000016972	NUFIP1	NUFIP1, FMR1 interacting protein 1	402.11	0.0990106	0.0736616	0.178907	1
ENSGALG00000011200	THBS2	thrombospondin 2	830.76	-0.256378	0.190809	0.179066	1
ENSGALG00000036391	GFPT1	glutamine--fructose-6-phosphate transaminase 1	4075.75	-0.11868	0.0883384	0.179121	1
ENSGALG00000001536		Rho GTPase activating protein 39	1904.66	0.122992	0.0915708	0.17923	1
ENSGALG00000036133	KLF15	Kruppel like factor 15	722.306	0.283902	0.211423	0.179331	1
ENSGALG00000000731	THEMIS2	thymocyte selection associated family member 2	111.02	-0.434213	0.323398	0.179382	1
ENSGALG00000051768		olfactory receptor 14J1-like 135	3.3974	-1.24256	0.925545	0.179429	1
ENSGALG00000051550			34.8193	0.934644	0.696328	0.179516	1
ENSGALG00000047462			65.6704	0.392194	0.292233	0.179577	1
ENSGALG00000012025	TA3	TALPID3	1074.5	0.0645644	0.0481131	0.179619	1
ENSGALG00000015699	NELFA	negative elongation factor complex member A	2137.85	-0.0625743	0.0466482	0.179787	1
ENSGALG00000006474	SKP1	S-phase kinase-associated protein 1	7487.52	0.0717693	0.0535169	0.179901	1
ENSGALG00000006197	CSNK2A1	casein kinase 2 alpha 1	2374.25	0.0606223	0.0452289	0.180134	1
ENSGALG00000014819	JMY	junction mediating and regulatory protein, p53 cofactor	303.035	-0.222682	0.166153	0.180172	1
ENSGALG00000048964			4.40333	-1.03715	0.774115	0.180313	1
ENSGALG00000042079	NID1	nidogen 1	4949	0.156298	0.116713	0.180518	1
ENSGALG00000015334	ZBTB11	zinc finger and BTB domain containing 11	432.899	-0.1056	0.0788566	0.180523	1
ENSGALG00000047717		G protein-coupled receptor 25	5.36387	1.48817	1.11172	0.180696	1
ENSGALG00000016646			29.9035	0.420158	0.314043	0.180929	1
ENSGALG00000032419	STARD8	StAR related lipid transfer domain containing 8	3963.7	0.138254	0.103387	0.181142	1
ENSGALG00000003881	ERCC6L	ERCC excision repair 6 like, spindle assembly checkpoint helicase	131.923	0.317647	0.237603	0.181261	1
ENSGALG00000029226	ZFAND2B	AN1-type zinc finger protein 2B-like	1060.24	0.0825752	0.0617733	0.181305	1
ENSGALG00000039140	CD14	CD14 molecule	129.696	-0.351432	0.262926	0.181347	1
ENSGALG00000052975	CCDC113	coiled-coil domain containing 113	14.7366	-0.428917	0.32096	0.181433	1
ENSGALG00000026891	NINJ1	ninjurin 1	2370.95	-0.113085	0.084627	0.181459	1
ENSGALG00000012033	SGSM3	small G protein signaling modulator 3	472.355	-0.0912098	0.0682679	0.18153	1
ENSGALG00000034504			19.0072	0.638866	0.478362	0.181703	1
ENSGALG00000008469		serine peptidase inhibitor, Kunitz type 1	3045.24	-0.203106	0.152096	0.181753	1
ENSGALG00000031018	RNF165	ring finger protein 165	69.504	-0.253189	0.189648	0.181861	1
ENSGALG00000005853	HTR2C	5-hydroxytryptamine receptor 2C	14.6687	0.538578	0.403428	0.181875	1
ENSGALG00000011498	TCAIM	T-cell activation inhibitor, mitochondrial	807.053	0.121183	0.0908074	0.182037	1
ENSGALG00000001664	PTPN9	protein tyrosine phosphatase, non-receptor type 9	707.343	-0.105846	0.079325	0.182096	1
ENSGALG00000003691	RNF145	ring finger protein 145	1795.88	0.134215	0.100614	0.18222	1
ENSGALG00000008365	CHRM4	Gallus gallus cholinergic receptor muscarinic 4 (CHRM4), mRNA.	634.881	0.292486	0.219268	0.18223	1
ENSGALG00000012705	GMPR2	guanosine monophosphate reductase 2	1233.03	0.207521	0.155588	0.182275	1
ENSGALG00000050054			48.6693	0.741112	0.555649	0.182276	1
ENSGALG00000002546	COL5A1	collagen type V alpha 1 chain	17144	-0.125053	0.0937783	0.18237	1
ENSGALG00000010902	CERS6	ceramide synthase 6	293.992	-0.293477	0.220136	0.182479	1
ENSGALG00000035493	POC1B	POC1 centriolar protein B	398.386	0.128093	0.0961165	0.182634	1
ENSGALG00000009739	AMIGO2	adhesion molecule with Ig like domain 2	968.521	0.176257	0.132324	0.182854	1
ENSGALG00000012130	DNAJC24	DnaJ heat shock protein family (Hsp40) member C24	136.306	-0.182469	0.137066	0.183105	1
ENSGALG00000047192			9.25477	-0.851818	0.639896	0.183129	1
ENSGALG00000016844	RAB20	RAB20, member RAS oncogene family	706.306	-0.207723	0.156061	0.183176	1
ENSGALG00000041663	KLB	klotho beta	1.6567	-1.27719	0.959653	0.183228	1
ENSGALG00000012575	TLE1	transducin like enhancer of split 1	737.624	0.131037	0.098471	0.183282	1
ENSGALG00000006290	HS3ST4	heparan sulfate-glucosamine 3-sulfotransferase 4	14.0578	1.10197	0.828159	0.183313	1
ENSGALG00000016723		adhesion G protein-coupled receptor F4	9.40555	-0.624312	0.469537	0.183639	1
ENSGALG00000003016	MASP2	mannan binding lectin serine peptidase 2	18.4289	-0.600317	0.45153	0.183677	1
ENSGALG00000005768	ETV5	ETS variant 5	491.912	0.197575	0.148632	0.183753	1
ENSGALG00000020139	DTHD1	death domain containing 1	4.5717	-0.995594	0.749215	0.183898	1
ENSGALG00000014085	TM7SF3	transmembrane 7 superfamily member 3	532.754	-0.127935	0.0962997	0.184009	1
ENSGALG00000037492	MGRN1	mahogunin ring finger 1	1794.49	0.0834317	0.0628061	0.184046	1
ENSGALG00000013069	BPGM	bisphosphoglycerate mutase	1535.89	0.208991	0.157339	0.184085	1
ENSGALG00000010006	SLC10A7	solute carrier family 10 member 7	1482.96	0.092393	0.069577	0.184203	1
ENSGALG00000006821	TNMD	tenomodulin	1374.9	-0.215275	0.162133	0.184255	1
ENSGALG00000016568	MOSPD2	motile sperm domain containing 2	2690.23	0.114065	0.0859225	0.18433	1
ENSGALG00000050801			0.951986	-1.67556	1.26256	0.18447	1
ENSGALG00000023506		ninein like	477.539	-0.194249	0.146391	0.184535	1
ENSGALG00000029476	XPO1	exportin 1	5401.88	0.0684353	0.0515752	0.18454	1
ENSGALG00000008764	FAM171A1	family with sequence similarity 171, member A1	2466.66	-0.105711	0.0796777	0.184598	1
ENSGALG00000013234	HAPLN2	hyaluronan and proteoglycan link protein 2	107.387	-0.320455	0.241547	0.184616	1
ENSGALG00000038585	NOA1	nitric oxide associated 1	868.795	0.0875259	0.065996	0.184764	1
ENSGALG00000028304	MMR1L4	macrophage mannose receptor 1-like 4	441.596	-0.302935	0.228421	0.184769	1
ENSGALG00000002840	GRM4	glutamate receptor, metabotropic 4	273.694	0.457639	0.345201	0.184933	1
ENSGALG00000006471	SLCO2A1	solute carrier organic anion transporter family member 2A1	2216.99	0.179637	0.135505	0.184945	1
ENSGALG00000004288	HDAC4	histone deacetylase 4	709.773	-0.152974	0.115414	0.185025	1
ENSGALG00000002843	RILP	Rab interacting lysosomal protein	492.356	-0.127711	0.0963683	0.185092	1
ENSGALG00000001714	PUSL1	pseudouridylate synthase-like 1	211.373	-0.178814	0.135022	0.185393	1
ENSGALG00000002371	RUSC2	RUN and SH3 domain containing 2	1712.49	0.174375	0.131671	0.185394	1
ENSGALG00000051612			282.222	-0.116672	0.0881014	0.185407	1
ENSGALG00000049721			224.178	0.188608	0.142448	0.185486	1
ENSGALG00000015821	CCT8	chaperonin containing TCP1 subunit 8	3699.8	0.0783433	0.0591863	0.185611	1
ENSGALG00000041445	ANKRD46	ankyrin repeat domain 46	2047.1	0.0815005	0.0615719	0.185615	1
ENSGALG00000054999			1566.45	-0.216434	0.163512	0.185616	1
ENSGALG00000036043	TBX3	T-box 3	967.51	-0.176189	0.133157	0.185778	1
ENSGALG00000054989			12.2575	0.947589	0.716591	0.186049	1
ENSGALG00000014790	CDK7	cyclin dependent kinase 7	607.944	0.0810448	0.0612926	0.186081	1
ENSGALG00000044599		E3 SUMO-protein ligase RanBP2-like	41.0107	-0.417039	0.315455	0.186161	1
ENSGALG00000002659	WDR5B	WD repeat domain 5B	1139.74	0.0811811	0.0614218	0.186269	1
ENSGALG00000042009	HMMR	hyaluronan mediated motility receptor	318.957	0.26084	0.197357	0.18628	1
ENSGALG00000002478	MATR3	matrin 3	9077.3	0.055258	0.0418117	0.186304	1
ENSGALG00000042612		solute carrier family 12 member 9	2127.66	-0.0895637	0.0677715	0.186317	1
ENSGALG00000017012	KCNRG	potassium channel regulator	106.06	-0.240632	0.18209	0.186334	1
ENSGALG00000031511	HIP1R	huntingtin interacting protein 1 related	1270.87	0.127013	0.0961235	0.186382	1
ENSGALG00000004369	PYGO1	pygopus family PHD finger 1	81.1722	-0.21018	0.159081	0.186431	1
ENSGALG00000005961	DGUOK	deoxyguanosine kinase	339.946	0.316442	0.239513	0.186438	1
ENSGALG00000017250	ANKRD42	ankyrin repeat domain 42	4.98458	-0.904818	0.684975	0.186518	1
ENSGALG00000053903			23.4489	-0.488935	0.370146	0.186527	1
ENSGALG00000004991	MKRN2	makorin ring finger protein 2	551.424	0.0842585	0.0638324	0.186836	1
ENSGALG00000039720	MAP4K3	mitogen-activated protein kinase kinase kinase kinase 3	1269.52	0.0881415	0.0667891	0.186936	1
ENSGALG00000018557	SOD3	superoxide dismutase 3, extracellular	910.924	-0.25088	0.190119	0.186971	1
ENSGALG00000033575	EIF2B4	eukaryotic translation initiation factor 2B subunit delta	651.946	-0.103565	0.078502	0.18708	1
ENSGALG00000006658	FANCI	Fanconi anemia complementation group I	187.755	0.223454	0.169485	0.187359	1
ENSGALG00000030411	PSMA7	proteasome subunit alpha 7	2000.35	0.082125	0.0623003	0.187433	1
ENSGALG00000008614	TTL	tubulin tyrosine ligase	4547.87	-0.0563567	0.0427607	0.187518	1
ENSGALG00000000830			59.4066	-0.227128	0.172344	0.187545	1
ENSGALG00000041680	KCNT2	potassium sodium-activated channel subfamily T member 2	53.9568	0.382276	0.290144	0.187658	1
ENSGALG00000052134			7.98538	-0.631883	0.479622	0.187684	1
ENSGALG00000018874	SNX24	sorting nexin 24	539.895	0.116942	0.0887799	0.187768	1
ENSGALG00000042375		ATP-dependent DNA helicase Q4-like	257.642	0.28904	0.219448	0.187797	1
ENSGALG00000032526	B3GNT5	UDP-GlcNAc:betaGal beta-1,3-N-acetylglucosaminyltransferase 5	95.3357	-0.277337	0.210627	0.187934	1
ENSGALG00000047125			415.767	0.123893	0.0940979	0.187959	1
ENSGALG00000000407		LSM7 homolog, U6 small nuclear RNA and mRNA degradation associated	953.353	0.087772	0.0666977	0.188185	1
ENSGALG00000001025	GOLGA1	golgin A1	809.211	-0.110125	0.0836968	0.188255	1
ENSGALG00000012889	ZCCHC2	zinc finger CCHC-type containing 2	797.872	-0.0861542	0.0654911	0.188339	1
ENSGALG00000032398	ASPM	abnormal spindle microtubule assembly	660.827	0.257372	0.195708	0.188482	1
ENSGALG00000013929	PDGFRA	platelet-derived growth factor receptor, alpha polypeptide	2980.88	-0.22916	0.174268	0.188514	1
ENSGALG00000005365	NARFL	nuclear prelamin A recognition factor like	523.113	-0.0781352	0.0594267	0.188572	1
ENSGALG00000051859			0.793586	-1.97107	1.49922	0.188602	1
ENSGALG00000043672	STAB1	stabilin 1	16374.4	-0.151081	0.114918	0.188618	1
ENSGALG00000016059	ETS2	ETS proto-oncogene 2, transcription factor	2825.91	-0.179818	0.136802	0.188699	1
ENSGALG00000042365	CARD10	caspase recruitment domain family member 10	127.436	-0.227348	0.172977	0.188737	1
ENSGALG00000010133	PTCH2	patched 2	2016.79	0.194745	0.148241	0.188944	1
ENSGALG00000003373	BRIX1	BRX1, biogenesis of ribosomes	980.724	0.118358	0.090102	0.188981	1
ENSGALG00000011186	ERMARD	ER membrane associated RNA degradation	418.322	0.102359	0.077926	0.189001	1
ENSGALG00000012814	PXDC1	PX domain containing 1	1919.52	0.114151	0.0869124	0.189046	1
ENSGALG00000001994	PRR35	proline rich 35	38.8113	1.01195	0.770623	0.189129	1
ENSGALG00000017327	P2RY6	pyrimidinergic receptor P2Y6	700.432	-0.274439	0.209016	0.18918	1
ENSGALG00000011331	CTH	cystathionine gamma-lyase	1385.76	-0.177251	0.135018	0.189253	1
ENSGALG00000015028	RLN3	relaxin 3	241.161	-0.404946	0.308481	0.18928	1
ENSGALG00000027688	NDUFB4	NADH dehydrogenase (ubiquinone) 1 beta subcomplex, 4, 15kDa	1276.07	0.0917318	0.0698823	0.189297	1
ENSGALG00000036417	RNF10	ring finger protein 10	6878.85	0.0486543	0.0370655	0.189299	1
ENSGALG00000028284	PTX3	pentraxin 3	2269.32	-1.09484	0.83429	0.189418	1
ENSGALG00000039322	DDR2	discoidin domain receptor tyrosine kinase 2	1155.77	0.154074	0.117411	0.189429	1
ENSGALG00000002346	CLSPN	claspin	234.496	0.231829	0.176702	0.189528	1
ENSGALG00000036106	SMPD1	sphingomyelin phosphodiesterase 1	2039.16	-0.161613	0.12322	0.189661	1
ENSGALG00000026553		cardiomyopathy associated 5	55.5283	-0.239292	0.182451	0.189677	1
ENSGALG00000008544	SLC8A1	solute carrier family 8 member A1	492.777	-0.251179	0.191532	0.189717	1
ENSGALG00000026188	PGAP6	transmembrane protein 8A	1262.87	-0.0701694	0.0535107	0.189751	1
ENSGALG00000042572		translocase of inner mitochondrial membrane 10B	180.512	-0.153504	0.117082	0.189831	1
ENSGALG00000050568		HFM1, ATP dependent DNA helicase homolog	9.97112	-0.584885	0.446295	0.190015	1
ENSGALG00000040475	ATMIN	ATM interactor	163.02	-0.165866	0.126609	0.190174	1
ENSGALG00000014973	GPR156	G protein-coupled receptor 156	166.24	-0.233502	0.17826	0.190231	1
ENSGALG00000010745	HMGB2	high mobility group box 2	1295.9	0.190382	0.145387	0.190369	1
ENSGALG00000010096	MBIP	MAP3K12 binding inhibitory protein 1	346.709	0.101211	0.0773045	0.190449	1
ENSGALG00000002216	NEK7	NIMA related kinase 7	1969.79	0.0741764	0.0566753	0.190604	1
ENSGALG00000028015	HES1	hes family bHLH transcription factor 1	862.875	-0.121794	0.0930759	0.19069	1
ENSGALG00000028373	GAS2L3	growth arrest specific 2 like 3	437.526	-0.22501	0.17199	0.19078	1
ENSGALG00000007791	OTOP2	otopetrin 2	1.62365	-1.88903	1.4442	0.190868	1
ENSGALG00000005439	ACACA	acetyl-CoA carboxylase alpha	2205.92	-0.108231	0.0827474	0.190883	1
ENSGALG00000000469	ADRA1A	adrenoceptor alpha 1A	14.5915	-0.848161	0.648507	0.190918	1
ENSGALG00000016995	MED4	mediator complex subunit 4	411.967	0.0923035	0.0705763	0.190923	1
ENSGALG00000019489	CHST9	carbohydrate sulfotransferase 9	56.5923	0.361325	0.276374	0.191085	1
ENSGALG00000001252	CREB3L3	cAMP responsive element binding protein 3 like 3	4.80597	-0.907067	0.69382	0.191093	1
ENSGALG00000000927	ANGPTL2	angiopoietin-like 2	3928.4	-0.15015	0.114856	0.191114	1
ENSGALG00000006773	TRMT12	tRNA methyltransferase 12 homolog	216.491	-0.136157	0.104221	0.191409	1
ENSGALG00000003965	LEUTX	leucine twenty homeobox	2.16039	-4.81172	3.68326
ENSGALG00000031843	ARHGAP18	Rho GTPase activating protein 18	831.002	-0.12435	0.0952027	0.191498	1
ENSGALG00000049771			9.96287	-0.805286	0.616846	0.191726	1
ENSGALG00000032087	MC5R	melanocortin 5 receptor	220.594	-0.28901	0.221405	0.191775	1
ENSGALG00000001803	IWS1	IWS1, SUPT6H interacting protein	2573.37	0.0517403	0.0396377	0.19178	1
ENSGALG00000009560	MSMO1	methylsterol monooxygenase 1	1292.06	0.186311	0.142743	0.19182	1
ENSGALG00000004474	PLEKHF1	pleckstrin homology and FYVE domain containing 1	2363.6	0.136385	0.104496	0.191837	1
ENSGALG00000039387	PSMA2	proteasome subunit alpha 2	2514.03	0.0751558	0.057589	0.19188	1
ENSGALG00000016805	SULT1C3	sulfotransferase family 1C member 3	1.16308	1.76047	1.34912	0.191927	1
ENSGALG00000015624	VCAN	versican	299.315	-0.5023	0.384948	0.191943	1
ENSGALG00000014915	THOC1	THO complex 1	1194.23	0.0694733	0.0532716	0.192189	1
ENSGALG00000006757	XYLT1	xylosyltransferase 1	46.4789	-0.300954	0.23082	0.192286	1
ENSGALG00000028227	SLC25A20	solute carrier family 25 member 20	2993.13	0.0813685	0.0624112	0.19232	1
ENSGALG00000001017	WRAP73	WD repeat containing, antisense to TP73	425.884	0.101709	0.0780468	0.192515	1
ENSGALG00000033017	C2orf88	chromosome 2 open reading frame 88	977.584	-0.221888	0.170315	0.192641	1
ENSGALG00000007140	NRP1	neuropilin 1	7279.73	-0.134244	0.103045	0.192654	1
ENSGALG00000035676	PDDC1	Parkinson disease 7 domain containing 1	350.592	0.123958	0.095166	0.192731	1
ENSGALG00000004756	CEP89	centrosomal protein 89	348.904	0.0908941	0.0697878	0.192767	1
ENSGALG00000014767	TRAPPC13	trafficking protein particle complex 13	651.85	0.0826319	0.0634479	0.192794	1
ENSGALG00000033561	DGKB	diacylglycerol kinase beta	68.4105	-0.398435	0.306054	0.192969	1
ENSGALG00000037401	IDH3A	isocitrate dehydrogenase 3 (NAD(+)) alpha	2605.6	0.0740137	0.056874	0.193134	1
ENSGALG00000003408	RP1-27O5.3	zinc finger and BTB domain containing 8B	524.915	-0.106564	0.0819001	0.193209	1
ENSGALG00000017159	ATM	ATM serine/threonine kinase	909.515	0.066011	0.0507675	0.193512	1
ENSGALG00000037733		death-associated protein kinase 3	3906.38	0.109587	0.0843154	0.193695	1
ENSGALG00000035932	ZC2HC1A	zinc finger, C2HC-type containing 1A	64.7832	-0.266745	0.20524	0.193712	1
ENSGALG00000051043			202.411	0.154586	0.118952	0.193751	1
ENSGALG00000051456		reticulon 2	176.021	0.166121	0.127895	0.193982	1
ENSGALG00000048031			0.885604	2.38348	1.83529	0.19405	1
ENSGALG00000034344	MTHFD2	methylenetetrahydrofolate dehydrogenase (NADP+ dependent) 2, methenyltetrahydrofolate cyclohydrolase	345.402	0.153078	0.117887	0.194113	1
ENSGALG00000015704	TXN	thioredoxin	5618.36	0.1166	0.0898015	0.194141	1
ENSGALG00000004262	TMIGD1	transmembrane and immunoglobulin domain containing 1	1.14878	-1.46734	1.13043	0.194273	1
ENSGALG00000004143	YWHAB	tyrosine 3-monooxygenase/tryptophan 5-monooxygenase activation protein beta	9861.13	0.0763446	0.0588309	0.194393	1
ENSGALG00000002043			590.487	-0.0872695	0.0672626	0.194478	1
ENSGALG00000001316	CPNE2	copine 2	1034.2	-0.0848324	0.0653868	0.194496	1
ENSGALG00000001080	NR5A1	nuclear receptor subfamily 5 group A member 1	905.136	-0.194029	0.149558	0.194512	1
ENSGALG00000015453	STYXL2	dual specificity phosphatase 27 (putative)	4.19906	-1.00953	0.778469	0.194693	1
ENSGALG00000032496	SIRT3	sirtuin 3	594.927	0.0833867	0.0643221	0.19484	1
ENSGALG00000005688	DNASE1L3	deoxyribonuclease 1 like 3	492.73	-0.27448	0.211766	0.194925	1
ENSGALG00000020331		purinergic receptor P2Y, G-protein coupled, 10	63.9564	-0.387405	0.298896	0.194934	1
ENSGALG00000043971		UDP-galactose translocator-like	650.8	-0.0972119	0.0750171	0.195023	1
ENSGALG00000026092		histamine H3 receptor-like	64.2218	-0.372527	0.287645	0.195288	1
ENSGALG00000016674	EFHC1	EF-hand domain containing 1	36.2391	0.41784	0.322699	0.195379	1
ENSGALG00000043052	CD1B	CD1b molecule	310.278	-0.314629	0.24302	0.195435	1
ENSGALG00000001568	NFS1	NFS1, cysteine desulfurase	2718.78	0.0735909	0.0568429	0.195446	1
ENSGALG00000009920	COCH	cochlin	48965.9	-0.195634	0.151134	0.195513	1
ENSGALG00000031906	FAM83C	family with sequence similarity 83 member C	0.564422	-2.48554	1.92017	0.195514	1
ENSGALG00000006783	PLOD2	procollagen-lysine,2-oxoglutarate 5-dioxygenase 2	1459.87	0.1314	0.10158	0.195819	1
ENSGALG00000026315	RAB34	RAB34, member RAS oncogene family	719.938	-0.12787	0.0988869	0.19598	1
ENSGALG00000003937	GEMIN5	gem nuclear organelle associated protein 5	993.423	0.071415	0.0552355	0.196039	1
ENSGALG00000006250	TRAPPC2L	trafficking protein particle complex 2 like	222.779	0.121922	0.0943117	0.196097	1
ENSGALG00000008493	METTL21A	methyltransferase like 21A	296.224	-0.13203	0.102132	0.196102	1
ENSGALG00000024326	RPUSD4	RNA pseudouridylate synthase domain containing 4	505.467	-0.100754	0.0779429	0.196129	1
ENSGALG00000006076	RASGEF1C	RasGEF domain family member 1C	43.2527	-0.452417	0.350053	0.196211	1
ENSGALG00000021345	B3GNT9	UDP-GlcNAc:betaGal beta-1,3-N-acetylglucosaminyltransferase 9	612.701	-0.142367	0.110158	0.196224	1
ENSGALG00000000690	GDPD4	glycerophosphodiester phosphodiesterase domain containing 4	1480.36	-0.353531	0.273724	0.19651	1
ENSGALG00000026363	FIGNL1	fidgetin like 1	175.91	0.172944	0.133986	0.196787	1
ENSGALG00000004874	PPIH	peptidylprolyl isomerase H	655.332	0.0961787	0.0745344	0.196914	1
ENSGALG00000001094	ADGRD2	adhesion G protein-coupled receptor D2	160.28	-0.250644	0.194252	0.196946	1
ENSGALG00000015551	GRIN3A	glutamate ionotropic receptor NMDA type subunit 3A	762.336	-0.148924	0.115422	0.196962	1
ENSGALG00000036792	TIGD5	tigger transposable element derived 5	95.7019	-0.186661	0.144731	0.197152	1
ENSGALG00000008700	PDCD4	programmed cell death 4	2537.07	-0.0830406	0.0643892	0.197166	1
ENSGALG00000040834	LGR4	leucine rich repeat containing G protein-coupled receptor 4	1258.49	0.109036	0.0845502	0.197188	1
ENSGALG00000027950	TXNDC17	thioredoxin domain containing 17	1393.13	0.09225	0.0715345	0.197194	1
ENSGALG00000048876	LEAP2	liver enriched antimicrobial peptide 2	0.951656	-1.84781	1.4329	0.197204	1
ENSGALG00000034567	POU4F3	POU class 4 homeobox 3	4.84926	1.59705	1.23849	0.19722	1
ENSGALG00000014695	CLCN1	chloride voltage-gated channel 1	5.79475	-0.899999	0.698151	0.197357	1
ENSGALG00000026663	CX3CL1	C-X3-C motif chemokine ligand 1	1481.09	-0.147549	0.114457	0.197357	1
ENSGALG00000013753	DOK6	docking protein 6	22.5395	-0.319799	0.248079	0.197363	1
ENSGALG00000046428			2.70257	-1.37672	1.06802	0.197386	1
ENSGALG00000022896	IRX4	iroquois homeobox 4	21.8403	1.1288	0.875822	0.197452	1
ENSGALG00000037203	CTNNB1	catenin beta 1	21882.6	0.0835671	0.0648635	0.197623	1
ENSGALG00000015226	SPIDR	KIAA0146	261.737	-0.193928	0.150534	0.197651	1
ENSGALG00000006080	GPC4	glypican 4	12027.4	0.18032	0.139999	0.197741	1
ENSGALG00000024034	PI4KB	phosphatidylinositol 4-kinase beta	2373.22	0.0831025	0.064543	0.197902	1
ENSGALG00000004569	UNC5B	unc-5 netrin receptor B	1878.17	0.120116	0.0932915	0.197909	1
ENSGALG00000011239	OXNAD1	oxidoreductase NAD binding domain containing 1	227.913	0.146876	0.114078	0.197918	1
ENSGALG00000008048	CPA2	carboxypeptidase A2	0.702122	1.86779	1.45124	0.198082	1
ENSGALG00000041121	SLIT2	slit guidance ligand 2	1969.94	0.155244	0.120644	0.198164	1
ENSGALG00000005996			1.52971	1.58491	1.23169	0.198173	1
ENSGALG00000006069	SMTNL2	smoothelin like 2	168.978	0.153077	0.118966	0.198187	1
ENSGALG00000003227	RAB11FIP4	RAB11 family interacting protein 4 (class II)	45.2526	0.303804	0.23611	0.198197	1
ENSGALG00000008121	CYP17A1	cytochrome P450 family 17 subfamily A member 1	5.4676	-0.651978	0.506945	0.198411	1
ENSGALG00000039455	VAPA	VAMP associated protein A	3307.73	0.0655685	0.0509846	0.198427	1
ENSGALG00000006157	INTS6L	integrator complex subunit 6 like	927.73	-0.102225	0.0794909	0.198444	1
ENSGALG00000005903	NRIP3	nuclear receptor interacting protein 2	235.839	0.834166	0.648802	0.198547	1
ENSGALG00000045255	CYP2AB5	cytochrome P450, family 2, subfamily AB, polypeptide 5	1.40731	-1.77175	1.37814	0.198578	1
ENSGALG00000052952			337.052	-0.155642	0.121076	0.198619	1
ENSGALG00000023083		KIAA1958	65.6769	0.238233	0.185377	0.198747	1
ENSGALG00000040388	PUDP	pseudouridine 5'-phosphatase	360.287	0.103436	0.0804939	0.198785	1
ENSGALG00000009683	NEK1	NIMA related kinase 1	1524.92	0.0739241	0.0575321	0.19882	1
ENSGALG00000006788	RPRD1B	regulation of nuclear pre-mRNA domain containing 1B	2778.29	0.0683836	0.0532297	0.198901	1
ENSGALG00000049034	MAP10	microtubule associated protein 10	141.189	-0.189361	0.147472	0.199126	1
ENSGALG00000000618	ZCCHC17	zinc finger CCHC-type containing 17	694.503	0.104222	0.0811704	0.199146	1
ENSGALG00000003181	SURF2	surfeit 2	221.319	0.115095	0.0896431	0.199169	1
ENSGALG00000009047	YPEL5	yippee like 5	2357.64	0.0572885	0.0446438	0.19941	1
ENSGALG00000031572			107.744	0.22742	0.177394	0.199842	1
ENSGALG00000009858	SLC30A1	solute carrier family 30 member 1	536.437	-0.158478	0.123635	0.199907	1
ENSGALG00000048860	GRK1	G protein-coupled receptor kinase 1	33.8515	1.06902	0.834019	0.199925	1
ENSGALG00000010157	TRAPPC6A	trafficking protein particle complex 6A	328.486	0.0974259	0.0760169	0.199971	1
ENSGALG00000024053	ICMT	isoprenylcysteine carboxyl methyltransferase	747.16	0.106759	0.0833005	0.19998	1
ENSGALG00000001652	SEPT2L	septin 2-like	11548.6	0.0696595	0.0543642	0.200071	1
ENSGALG00000007848	PTS	6-pyruvoyltetrahydropterin synthase	272.346	0.135374	0.105671	0.200162	1
ENSGALG00000036471	RFTN2	raftlin family member 2	1998.7	-0.121018	0.094496	0.200308	1
ENSGALG00000013881	C22H2ORF42	chromosome 22 open reading frame, human C2orf42	437.131	-0.102291	0.0798809	0.200354	1
ENSGALG00000003031	SMYD4	SET and MYND domain containing 4	587.203	-0.0745184	0.0582012	0.20042	1
ENSGALG00000017246	ME3	malic enzyme 3	595.143	-0.132215	0.103271	0.20045	1
ENSGALG00000004627			7.46284	-0.97157	0.759076	0.200567	1
ENSGALG00000010125	CSGALNACT1	chondroitin sulfate N-acetylgalactosaminyltransferase 1	361.261	-0.189262	0.147881	0.200604	1
ENSGALG00000054783	NDRG1	N-myc downstream regulated 1	5959.44	0.143587	0.112193	0.200606	1
ENSGALG00000005107		N-deacetylase and N-sulfotransferase 2	986.654	-0.0731437	0.0571631	0.200699	1
ENSGALG00000016988	RUBCNL	RUN and cysteine rich domain containing beclin 1 interacting protein like	1033.43	-0.167689	0.131083	0.200805	1
ENSGALG00000001000	HSPA5	heat shock 70kDa protein 5 (glucose-regulated protein, 78kDa)	16525.5	0.151268	0.118269	0.200893	1
ENSGALG00000038678	EPB41L3	erythrocyte membrane protein band 4.1 like 3	3250.21	-0.131987	0.103209	0.200955	1
ENSGALG00000040481		olfactory receptor 14A16-like	2.05367	1.48775	1.16342	0.200977	1
ENSGALG00000009092	STON1	stonin 1	3445.57	0.176919	0.138358	0.201001	1
ENSGALG00000048343		carboxylesterase 1 like 2	538.218	-0.202611	0.158455	0.201016	1
ENSGALG00000006626	PDE6C	phosphodiesterase 6C	377.479	0.862942	0.674956	0.201068	1
ENSGALG00000005848	IL11RA	interleukin 11 receptor subunit alpha	1398.11	-0.144695	0.113215	0.20123	1
ENSGALG00000003862	LRRFIP1	LRR binding FLII interacting protein 1	1686.29	-0.0898479	0.070339	0.201477	1
ENSGALG00000047805			19.1492	-0.534761	0.41875	0.201588	1
ENSGALG00000040371			9728.28	-0.104578	0.0819077	0.201679	1
ENSGALG00000012941		cadherin 12	23.682	0.896592	0.702289	0.201718	1
ENSGALG00000019796	DAP3	death associated protein 3	561.342	0.0919859	0.0720643	0.201799	1
ENSGALG00000004707	CSE1L	chromosome segregation 1 like	2154.59	0.0691363	0.0541651	0.201814	1
ENSGALG00000022440	EVA1B	eva-1 homolog B	891.464	0.160212	0.125524	0.201833	1
ENSGALG00000030801	CCKAR	cholecystokinin A receptor	2.03433	1.58394	1.24115	0.201891	1
ENSGALG00000010881	ASB2	ankyrin repeat and SOCS box containing 2	534.381	0.424156	0.33268	0.202321	1
ENSGALG00000014515	C1QTNF7	C1q and TNF related 7	197.372	0.423598	0.332291	0.202387	1
ENSGALG00000026747	GTF2A1L	general transcription factor IIA, 1-like	8.33461	0.575623	0.45175	0.20259	1
ENSGALG00000001900	PHF24	PHD finger protein 24	76.1434	0.950646	0.746103	0.20261	1
ENSGALG00000009985	LSM6	LSM6 homolog, U6 small nuclear RNA and mRNA degradation associated	219.875	0.130392	0.102393	0.202857	1
ENSGALG00000005298		ST6 N-acetylgalactosaminide alpha-2,6-sialyltransferase 6	1011.82	-0.102593	0.0805809	0.202961	1
ENSGALG00000042177	GPR182	G protein-coupled receptor 182	212.099	-0.263309	0.206817	0.202964	1
ENSGALG00000012199	WDHD1	WD repeat and HMG-box DNA binding protein 1	276.319	0.211782	0.166345	0.202965	1
ENSGALG00000031720	LGI1	leucine rich glioma inactivated 1	599.964	0.257933	0.202611	0.203001	1
ENSGALG00000021039	HKDC1	hexokinase domain containing 1	418.127	-0.31006	0.243575	0.203033	1
ENSGALG00000041514		coiled-coil domain containing 189	214.507	0.195706	0.153758	0.203081	1
ENSGALG00000001184	COQ9	coenzyme Q9	502.253	0.111702	0.0877768	0.203172	1
ENSGALG00000044632	PLIN3	perilipin 3	54.9519	0.283457	0.22283	0.203346	1
ENSGALG00000014904	CLUL1	clusterin like 1	1139.26	0.851251	0.669262	0.2034	1
ENSGALG00000015172		spire-type actin nucleation factor 1-like	1.5108	1.67172	1.31448	0.203456	1
ENSGALG00000013628	C6orf62	chromosome 2 open reading frame, human C6orf62	4384.35	-0.0805959	0.0633964	0.203621	1
ENSGALG00000040532	ZIC1	Zic family member 1	27.2723	-1.55655	1.22439	0.203624	1
ENSGALG00000041384	SHKBP1	SH3KBP1 binding protein 1	299.427	-0.137965	0.108528	0.203643	1
ENSGALG00000027991	TTLL4	tubulin tyrosine ligase like 4	315.915	0.104059	0.0818594	0.203661	1
ENSGALG00000016769	CHST10	carbohydrate sulfotransferase 10	1620.89	0.0772389	0.0607723	0.203744	1
ENSGALG00000035537	SYNJ2BP	synaptojanin 2 binding protein	1152.87	0.0823532	0.064809	0.203833	1
ENSGALG00000006983	DNTT	DNA nucleotidylexotransferase	2.55013	1.09044	0.858154	0.203844	1
ENSGALG00000010674	DCTD	dCMP deaminase	384.294	0.207539	0.163414	0.204077	1
ENSGALG00000006165			65.5362	-0.386728	0.304664	0.204314	1
ENSGALG00000021653	IFT22	intraflagellar transport 22	369.325	-0.105238	0.0829298	0.204442	1
ENSGALG00000037735	CenpA	centromere protein A	12.2861	0.5631	0.443925	0.204635	1
ENSGALG00000050586	ILVBL	ilvB acetolactate synthase like	956.565	-0.0923018	0.0727711	0.204661	1
ENSGALG00000044755			4.17726	0.779705	0.614989	0.204857	1
ENSGALG00000012076	TIFA	TRAF interacting protein with forkhead associated domain	85.4324	-0.383292	0.302459	0.205065	1
ENSGALG00000032207	HMGN4	high mobility group nucleosomal binding domain 4	6086.34	0.11618	0.0916885	0.205114	1
ENSGALG00000007319	BICDL1	BICD family like cargo adaptor 1	43.1642	0.635759	0.501777	0.20515	1
ENSGALG00000015833	NT5E	5'-nucleotidase ecto	10.6798	-0.73161	0.577459	0.205175	1
ENSGALG00000000402	LOXL2	lysyl oxidase like 2	541.561	-0.143974	0.113641	0.205184	1
ENSGALG00000012185	PLA2G12A	phospholipase A2 group XIIA	105.412	0.172227	0.135946	0.205197	1
ENSGALG00000039817	NOG2	noggin 2	199.415	-0.622441	0.491322	0.205202	1
ENSGALG00000048185			0.955135	1.46873	1.15938	0.205218	1
ENSGALG00000006425	SLC6A6	solute carrier family 6 member 6	3093	-0.241322	0.190503	0.205241	1
ENSGALG00000045936	FAM83F	family with sequence similarity 83 member F	7.08331	-0.95344	0.752861	0.205362	1
ENSGALG00000022991	SMIM20	small integral membrane protein 20	462.292	-0.105817	0.0835603	0.205384	1
ENSGALG00000004204	MINDY2	family with sequence similarity 63 member B	2578.2	0.0597955	0.0472357	0.20555	1
ENSGALG00000004209	ELFN1	extracellular leucine rich repeat and fibronectin type III domain containing 1	344.383	-0.354818	0.280383	0.205701	1
ENSGALG00000044326		deleted in malignant brain tumors 1 protein-like	2233.72	-0.33486	0.264676	0.20581	1
ENSGALG00000002000	GRAMD2A	GRAM domain containing 2A	235.402	0.20462	0.161749	0.205855	1
ENSGALG00000010485	ALKBH1	alkB homolog 1, histone H2A dioxygenase	594.198	-0.0968959	0.0765981	0.205874	1
ENSGALG00000013083	ZPBP	zona pellucida binding protein	17.1063	0.493098	0.389986	0.206087	1
ENSGALG00000033432	NHLH2	nescient helix-loop-helix 2	13.6003	1.32314	1.04664	0.206166	1
ENSGALG00000007082	CREM	cAMP responsive element modulator	736.109	-0.16258	0.128661	0.206361	1
ENSGALG00000015303	AFG1L	lactation elevated 1	98.8687	-0.245093	0.193984	0.206421	1
ENSGALG00000043607	CENPX	centromere protein X	588.677	-0.0926987	0.0733843	0.206519	1
ENSGALG00000002116	TEN1	TEN1 CST complex subunit	19.4489	0.418712	0.33161	0.20671	1
ENSGALG00000051290			41.5949	0.382742	0.303153	0.206756	1
ENSGALG00000029940	IL1B	interleukin 1, beta	8.52579	-0.749194	0.593501	0.20683	1
ENSGALG00000053778		serologically defined colon cancer antigen 3 homolog	25.1699	-0.47478	0.376227	0.206966	1
ENSGALG00000050288	DCP1B	decapping mRNA 1B	530.949	-0.0935827	0.0741664	0.207023	1
ENSGALG00000040905	NTAN1	N-terminal asparagine amidase	500.155	0.0664215	0.0526445	0.207057	1
ENSGALG00000049732			4.43316	0.946619	0.750416	0.207144	1
ENSGALG00000016937	DIAPH3	diaphanous related formin 3	136.406	0.264237	0.209495	0.2072	1
ENSGALG00000009916	SCFD1	sec1 family domain containing 1	1790.86	-0.0978961	0.0776214	0.207237	1
ENSGALG00000053601	LPXN	leupaxin	176.619	-0.280433	0.222383	0.207296	1
ENSGALG00000036821	HSF1	heat shock transcription factor 1	402.848	0.11407	0.0904915	0.207468	1
ENSGALG00000012136	MPPED2	metallophosphoesterase domain containing 2	344.227	0.113991	0.0904504	0.207576	1
ENSGALG00000033787			7.50881	-0.672082	0.533511	0.207765	1
ENSGALG00000003464		tetratricopeptide repeat domain 25	25.2775	0.383496	0.304462	0.207819	1
ENSGALG00000007766	KIAA1217	KIAA1217	2370.42	0.185459	0.147262	0.207893	1
ENSGALG00000006437	NOM1	nucleolar protein with MIF4G domain 1	332.576	0.131115	0.104182	0.208207	1
ENSGALG00000002129	WDR47	WD repeat domain 47	1761.53	0.0862849	0.0685709	0.208272	1
ENSGALG00000053063	MRPL40	mitochondrial ribosomal protein L40	536.832	0.0813987	0.0647084	0.208417	1
ENSGALG00000008372	XRN2	5'-3' exoribonuclease 2	2998.88	0.049042	0.0389949	0.208518	1
ENSGALG00000015402	C3orf38	chromosome 1 open reading frame, human C3orf38	514.675	0.0929212	0.0738994	0.208608	1
ENSGALG00000052280	HEATR5A	HEAT repeat containing 5A	1296.91	-0.108284	0.086124	0.208643	1
ENSGALG00000054171	CHIR-A2	immunoglobulin-like receptor CHIR-A2	0.810966	-3.38828	2.69517	0.208692	1
ENSGALG00000038952	MTFP1	mitochondrial fission process 1	105.828	-0.179827	0.143057	0.208742	1
ENSGALG00000039448	NCAPD2	non-SMC condensin I complex subunit D2	912.631	0.169218	0.134675	0.208939	1
ENSGALG00000015529	WFS1	Wolfram syndrome 1 (wolframin)	3365.11	0.135184	0.10768	0.209325	1
ENSGALG00000006622	FRA10AC1	FRA10A associated CGG repeat 1	1234.97	0.117865	0.0939089	0.209441	1
ENSGALG00000011250	ASIC4	acid sensing ion channel subunit family member 4	98.3959	0.891588	0.710494	0.209521	1
ENSGALG00000006487	TM9SF2L	transmembrane 9 superfamily member 2-like	4814.01	0.10846	0.0864519	0.209636	1
ENSGALG00000039335	SLC25A22	solute carrier family 25 member 22	1513.66	-0.145736	0.116167	0.209644	1
ENSGALG00000029429	TGFBI	transforming growth factor beta induced	6180.12	-0.135826	0.108272	0.209667	1
ENSGALG00000037686	NBN	nibrin	521.076	0.0880097	0.0701588	0.209684	1
ENSGALG00000036459	THAP7	THAP domain containing 8	451.035	0.0916681	0.0730796	0.209712	1
ENSGALG00000048673			28.0322	0.460017	0.366779	0.209768	1
ENSGALG00000016967	ENOX1	ecto-NOX disulfide-thiol exchanger 1	844.389	0.107509	0.0857195	0.209772	1
ENSGALG00000032862			69.1028	-0.364647	0.290748	0.20978	1
ENSGALG00000006152		tyrosine-protein phosphatase non-receptor type substrate 1-like	484.613	-0.245845	0.196079	0.209914	1
ENSGALG00000004446	NPFFR1	neuropeptide FF receptor 1	0.937202	-1.94805	1.55375	0.209924	1
ENSGALG00000002514	SFPQ	splicing factor proline and glutamine rich	4988.94	0.082821	0.066063	0.209963	1
ENSGALG00000050634		cytochrome P450 2G1-like	591.464	-0.194281	0.155035	0.210153	1
ENSGALG00000001183	MYH10	myosin, heavy chain 10, non-muscle	17725.6	0.137737	0.109935	0.210244	1
ENSGALG00000004504		Ras associating with DIL domains	222.438	0.190218	0.151845	0.21031	1
ENSGALG00000009315	PAPLN	papilin, proteoglycan like sulfated glycoprotein	117.16	-0.473665	0.378209	0.210427	1
ENSGALG00000048064		glycogen phosphorylase, muscle form-like	25.6276	-0.328841	0.262596	0.210471	1
ENSGALG00000003655	GAS2	growth arrest specific 2	880.85	-0.167885	0.134079	0.210519	1
ENSGALG00000002800	GRK7	G protein-coupled receptor kinase 7	116.712	0.674824	0.539017	0.210588	1
ENSGALG00000011220	SLC25A29	solute carrier family 25 member 29	5372	-0.220861	0.176454	0.210693	1
ENSGALG00000010294	RPS6KL1	ribosomal protein S6 kinase like 1	424.375	0.12182	0.0973318	0.210719	1
ENSGALG00000009173	GFRA1	GDNF family receptor alpha 1	357.602	-0.192388	0.153717	0.210725	1
ENSGALG00000008146	MORF4L2	mortality factor 4 like 2	4081.16	0.0528063	0.0421963	0.210772	1
ENSGALG00000000336	PPP1R12B	protein phosphatase 1 regulatory subunit 12B	5652.47	0.193897	0.154995	0.21094	1
ENSGALG00000015780	PNRC1	proline rich nuclear receptor coactivator 1	13082.7	-0.0931268	0.074458	0.211033	1
ENSGALG00000048307		ras GTPase-activating protein 1-like	114.031	0.301617	0.241184	0.211093	1
ENSGALG00000045115		Fc fragment of IgE receptor II	578.152	-0.38075	0.304466	0.211098	1
ENSGALG00000029172	NDUFC2	NADH dehydrogenase (ubiquinone) 1, subcomplex unknown, 2, 14.5kDa	636.902	0.0958612	0.0766638	0.21115	1
ENSGALG00000053779			4.42586	-0.835327	0.668171	0.211238	1
ENSGALG00000006375	TM4SF19	transmembrane 4 L six family member 19	40.4792	0.320361	0.256472	0.211625	1
ENSGALG00000009902	CFAP57	cilia and flagella associated protein 57	23.7404	0.464697	0.372037	0.211642	1
ENSGALG00000038850	WNK2	WNK lysine deficient protein kinase 2	5401.75	-0.148523	0.11891	0.211654	1
ENSGALG00000014083	INTS13	integrator complex subunit 13	3001.97	0.0589227	0.0471758	0.211664	1
ENSGALG00000000913	CHST6	carbohydrate sulfotransferase 6	640.687	-0.124334	0.0995469	0.211664	1
ENSGALG00000026692	N-RAS	neuroblastoma RAS viral oncogene homolog	1735.1	-0.0531573	0.0425723	0.211798	1
ENSGALG00000006352	CH25H	cholesterol 25-hydroxylase	336.255	-0.297586	0.238336	0.211812	1
ENSGALG00000054320			305.759	0.10877	0.087119	0.211839	1
ENSGALG00000008272	TMED3	transmembrane p24 trafficking protein 3	1576.48	-0.0957069	0.0766821	0.211995	1
ENSGALG00000033245	SMPD2	sphingomyelin phosphodiesterase 2	253.285	-0.103275	0.0827744	0.212151	1
ENSGALG00000010867	TACSTD2	tumor-associated calcium signal transducer 2	14.2169	0.402524	0.322656	0.212202	1
ENSGALG00000042739	TACC1	transforming acidic coiled-coil containing protein 1	3388.24	0.0882574	0.0707631	0.212315	1
ENSGALG00000041028	DPYSL5	dihydropyrimidinase-related protein 5-like	100.912	0.758722	0.608406	0.212373	1
ENSGALG00000001600	DVL1	dishevelled segment polarity protein 1	3400.43	0.0784493	0.0629077	0.212378	1
ENSGALG00000049317			3.03996	-0.939637	0.753529	0.212404	1
ENSGALG00000035602	ZNF536	zinc finger protein 536	228.034	-0.177402	0.142271	0.212424	1
ENSGALG00000002253	HEMK1	HemK methyltransferase family member 1	193.823	-0.130841	0.104935	0.212442	1
ENSGALG00000047119			20.4237	-0.691406	0.554575	0.212496	1
ENSGALG00000005609	OGFR	opioid growth factor receptor	644.276	-0.0892526	0.0716483	0.212873	1
ENSGALG00000014607	STARD3	StAR related lipid transfer domain containing 3	936.113	-0.0837402	0.0672323	0.212935	1
ENSGALG00000050026		scavenger receptor class F member 1	2747.63	-0.152824	0.122703	0.212957	1
ENSGALG00000009338	ZFYVE1	zinc finger FYVE-type containing 1	1623.96	-0.0690922	0.0554794	0.212997	1
ENSGALG00000002880	AARSD1	alanyl-tRNA synthetase domain containing 1	1227.3	0.0645385	0.0518321	0.213078	1
ENSGALG00000011289	NKIRAS1	NFKB inhibitor interacting Ras like 1	38.535	-0.31787	0.255288	0.213079	1
ENSGALG00000052611			111.297	0.141629	0.11376	0.213138	1
ENSGALG00000010303		epoxide hydrolase 1-like	113.729	-0.324676	0.260795	0.21315	1
ENSGALG00000025810	CCNB3	cyclin B3	406.276	0.264564	0.212559	0.213255	1
ENSGALG00000038084	GNAT2	G protein subunit alpha transducin 2	962.249	0.814167	0.65418	0.213293	1
ENSGALG00000048672		uncharacterized LOC112530909	0.811679	1.94098	1.55967	0.213322	1
ENSGALG00000041978	K123	K123 protein	90.8125	-0.421122	0.338647	0.213668	1
ENSGALG00000001056	ABHD11	abhydrolase domain containing 11	85.1964	-0.206232	0.165863	0.213727	1
ENSGALG00000009497	AVPR2	arginine vasopressin receptor 2	41.5995	-0.608104	0.489219	0.213864	1
ENSGALG00000028081	ONECUT3	one cut homeobox 3	13.104	0.634159	0.510221	0.213901	1
ENSGALG00000006934	PATZ1	POZ/BTB and AT hook containing zinc finger 1	176.799	-0.136225	0.10961	0.213933	1
ENSGALG00000032850	STK3	serine/threonine kinase 3	1226.63	-0.0730236	0.0587619	0.213978	1
ENSGALG00000032029	SRF	serum response factor	2090.89	0.190991	0.153691	0.21398	1
ENSGALG00000043416		threonyl-tRNA synthetase 2, mitochondrial (putative)	596.7	-0.0792725	0.0637907	0.21398	1
ENSGALG00000049667	TAFA1	family with sequence similarity 19 member A1, C-C motif chemokine like	8.59248	0.982131	0.790551	0.214112	1
ENSGALG00000023682	GTF2H3	general transcription factor IIH subunit 3	1079.47	0.0651271	0.0524344	0.214212	1
ENSGALG00000004259	BLMH	bleomycin hydrolase	2985.61	0.0652982	0.0525728	0.214218	1
ENSGALG00000050532	B3GNT3	UDP-GlcNAc:betaGal beta-1,3-N-acetylglucosaminyltransferase 3	9.53942	0.532162	0.428656	0.214433	1
ENSGALG00000007592	ZDHHC16	zinc finger DHHC-type containing 16	342.944	0.0851821	0.0686335	0.214563	1
ENSGALG00000002082	AMPD1	adenosine monophosphate deaminase 1	6.53696	-0.590276	0.475748	0.214705	1
ENSGALG00000041400		arylacetamide deacetylase like 3A	0.981951	-1.89361	1.52666	0.214844	1
ENSGALG00000010940	ACSS3	acyl-CoA synthetase short-chain family member 3	610.924	0.183993	0.148341	0.214852	1
ENSGALG00000033570		coiled-coil domain containing 15	388.553	0.169371	0.136601	0.215016	1
ENSGALG00000007665	POLE	DNA polymerase epsilon, catalytic subunit	578.288	0.12896	0.10411	0.215459	1
ENSGALG00000016529	CDKL5	cyclin dependent kinase like 5	188.043	0.219468	0.177228	0.215592	1
ENSGALG00000050865			3.94826	-0.93173	0.75249	0.215644	1
ENSGALG00000007731	DPCD	deleted in primary ciliary dyskinesia homolog (mouse)	239.456	-0.10306	0.0832786	0.21589	1
ENSGALG00000003356	TM2D2	TM2 domain containing 2	591.263	-0.0776774	0.0627874	0.216031	1
ENSGALG00000013703	DIPK1C	family with sequence similarity 69 member C	27.3922	0.767189	0.620128	0.216033	1
ENSGALG00000002137	PGAM5	PGAM family member 5, mitochondrial serine/threonine protein phosphatase	1035.45	0.114549	0.0925973	0.216063	1
ENSGALG00000025735	PDE6H	phosphodiesterase 6H	510.037	0.801314	0.647764	0.21607	1
ENSGALG00000003741	MYO18A	myosin XVIIIA	7653.42	0.111442	0.0900919	0.216095	1
ENSGALG00000011252		rac GTPase-activating protein 1-like	13.7892	-0.534773	0.432403	0.216182	1
ENSGALG00000029292	PCNA	proliferating cell nuclear antigen	2716.46	0.132763	0.107358	0.216221	1
ENSGALG00000012289	SHPRH	SNF2 histone linker PHD RING helicase	715.76	-0.0914147	0.0739344	0.216299	1
ENSGALG00000017177	MSANTD4	Myb/SANT DNA binding domain containing 4 with coiled-coils	1348.78	0.0902627	0.0730194	0.216404	1
ENSGALG00000047019			173.006	0.238991	0.193344	0.216424	1
ENSGALG00000052537			120.367	-0.344396	0.278637	0.216458	1
ENSGALG00000000317	NEFM	neurofilament, medium polypeptide	499.836	0.827567	0.669558
ENSGALG00000039349	DISC1	disrupted in schizophrenia 1	451.512	-0.116854	0.0945506	0.216501	1
ENSGALG00000007952	AMOT	angiomotin	1516.48	-0.125605	0.101661	0.216635	1
ENSGALG00000052951			0.592036	2.29109	1.85442	0.216655	1
ENSGALG00000015090	PLIN2	perilipin 2	2449.74	-0.0984989	0.0797262	0.216658	1
ENSGALG00000048187			13.4275	0.436432	0.353287	0.216702	1
ENSGALG00000006725	ACAN	aggrecan	11.53	0.737503	0.59731	0.21694	1
ENSGALG00000008003	ZC3HC1	zinc finger C3HC-type containing 1	400.32	0.0975365	0.0789962	0.216943	1
ENSGALG00000003136	IKZF2	IKAROS family zinc finger 2	11.4549	0.528209	0.427814	0.216953	1
ENSGALG00000043129	DEDD	death effector domain containing	1462.9	-0.0696217	0.0563955	0.217007	1
ENSGALG00000034284	SLC4A2	solute carrier family 4 member 2	4764.12	0.160393	0.129936	0.217056	1
ENSGALG00000010629	TUT4	zinc finger CCHC-type containing 11	1076.18	-0.0864411	0.0700368	0.217119	1
ENSGALG00000016781	MAP4K4	mitogen-activated protein kinase kinase kinase kinase 4	5483.2	-0.0949455	0.076933	0.217154	1
ENSGALG00000008920	NDOR1	NADPH dependent diflavin oxidoreductase 1	385.757	-0.106112	0.0859941	0.217222	1
ENSGALG00000030173	WNT2	Wnt family member 2	2.05595	-1.626	1.31799	0.217316	1
ENSGALG00000008881	RGS3	regulator of G-protein signaling 3	1353.79	-0.133372	0.108113	0.217336	1
ENSGALG00000014071	ITPR2	inositol 1,4,5-trisphosphate receptor type 2	634.497	-0.156116	0.126574	0.217425	1
ENSGALG00000026957	SEMA4G	semaphorin 4G	296.281	-0.210768	0.170901	0.217473	1
ENSGALG00000000881	GPATCH3	G-patch domain containing 3	262.674	-0.110574	0.0896607	0.217482	1
ENSGALG00000005613			1.01367	1.71652	1.39204	0.21754	1
ENSGALG00000026989	HOXA7	homeobox A7	4.44194	-0.816982	0.662696	0.217645	1
ENSGALG00000015556	AFAP1	actin filament associated protein 1	1281.67	-0.155569	0.126194	0.217658	1
ENSGALG00000004074	KCNS1	potassium voltage-gated channel modifier subfamily S member 1	43.2678	0.978596	0.794028	0.217783	1
ENSGALG00000012973	ESR1	estrogen receptor 1	18.7971	-0.411695	0.33412	0.217883	1
ENSGALG00000044684			23.4151	-0.389194	0.315884	0.217919	1
ENSGALG00000034825	CELA1	chymotrypsin like elastase family member 1	1.13527	2.11752	1.7194	0.218119	1
ENSGALG00000033212	HSP90AA1	heat shock protein 90 alpha family class A member 1	40574	0.113926	0.0925213	0.218191	1
ENSGALG00000029817	USP22	ubiquitin specific peptidase 51	1269.87	0.0447743	0.0363631	0.218207	1
ENSGALG00000026768	SLCO4C1	solute carrier organic anion transporter family member 4C1	16.0735	0.556582	0.452342	0.21853	1
ENSGALG00000049995			66.7891	0.832536	0.676642	0.21855	1
ENSGALG00000021620	TMEM59L	transmembrane protein 59 like	208.682	0.563421	0.457951	0.218581	1
ENSGALG00000036089	NICN1	nicolin 1	114.867	0.157316	0.127881	0.21863	1
ENSGALG00000039701		class II histocompatibility antigen, B-L beta chain-like	1.07444	2.47166	2.00944	0.218688	1
ENSGALG00000012392	IYD	iodotyrosine deiodinase	109.822	-0.5103	0.414895	0.218716	1
ENSGALG00000013726	PAICS	phosphoribosylaminoimidazole carboxylase; phosphoribosylaminoimidazolesuccinocarboxamide synthase	2352.37	0.0814125	0.0662007	0.218778	1
ENSGALG00000043178	SBF1	SET binding factor 1	5810.3	0.0646317	0.0525714	0.218919	1
ENSGALG00000015721	SVEP1	complement C3b/C4b receptor 1 (Knops blood group)	4472.92	-0.160001	0.130207	0.219139	1
ENSGALG00000003645		phosphatidylinositol transfer protein membrane associated 2	317.592	-0.18156	0.147755	0.219152	1
ENSGALG00000025876	THPO	thrombopoietin	72.5833	-0.240709	0.19597	0.219336	1
ENSGALG00000050907			47.302	-0.658716	0.536289	0.219339	1
ENSGALG00000049492	ARL2BP	ADP ribosylation factor like GTPase 2 binding protein	1071.73	0.175872	0.143189	0.219353	1
ENSGALG00000008462	CDK3	cyclin dependent kinase 3	1.56899	-1.43493	1.16828	0.219358	1
ENSGALG00000013931	CHIC2	cysteine rich hydrophobic domain 2	151.108	-0.142326	0.11591	0.219484	1
ENSGALG00000031524		MDM2 binding protein	76.5974	0.225331	0.183516	0.2195	1
ENSGALG00000033340			603.172	-0.141416	0.11518	0.21953	1
ENSGALG00000034376		zinc finger and BTB domain containing 10	729.117	0.0804278	0.065507	0.219532	1
ENSGALG00000046875			5.27686	1.02571	0.835447	0.219543	1
ENSGALG00000031700	TRPS1	transcriptional repressor GATA binding 1	41.9299	-0.403011	0.328256	0.219547	1
ENSGALG00000040265	USP30	ubiquitin specific peptidase 30	234.436	0.113348	0.0923237	0.219549	1
ENSGALG00000016538	RAI2	retinoic acid induced 2	1577.93	0.100022	0.0814727	0.219571	1
ENSGALG00000009287	ATF2	activating transcription factor 2	894.337	0.0582497	0.0474891	0.219977	1
ENSGALG00000033231	RACGAP1	Rac GTPase activating protein 1	555.53	0.240489	0.196109	0.220085	1
ENSGALG00000046862	UBE2Q2	ubiquitin conjugating enzyme E2 Q2	1985.83	0.0637866	0.0520251	0.220171	1
ENSGALG00000002347	DIPK2A	chromosome 9 C3orf58 homolog	1116.34	-0.109852	0.0896131	0.220254	1
ENSGALG00000001788	ADPGK	ADP dependent glucokinase	1997.34	0.0588637	0.0480262	0.220327	1
ENSGALG00000005583	ALG14	ALG14, UDP-N-acetylglucosaminyltransferase subunit	86.0078	-0.179799	0.146779	0.220588	1
ENSGALG00000008095	KIF23	kinesin family member 23	812.132	0.239444	0.195472	0.220592	1
ENSGALG00000034898	ITPK1	inositol-tetrakisphosphate 1-kinase	348.275	-0.157613	0.128754	0.220898	1
ENSGALG00000003861		HECT and RLD domain containing E3 ubiquitin protein ligase 4	1305.25	0.0616578	0.0503728	0.220941	1
ENSGALG00000051983	LETMD1	LETM1 domain-containing protein 1-like	316.909	0.123893	0.101234	0.221019	1
ENSGALG00000017283	CCND2	cyclin D2	1492.68	-0.10237	0.0836567	0.221069	1
ENSGALG00000023355	TMEM154	transmembrane protein 154	97.3468	-0.203511	0.166363	0.221218	1
ENSGALG00000012791	TBXAS1	thromboxane A synthase 1	652.653	0.224728	0.183743	0.221308	1
ENSGALG00000004981	TSEN2	tRNA splicing endonuclease subunit 2	691.433	0.0756998	0.0619026	0.221373	1
ENSGALG00000037094	POU4F2	POU class 4 homeobox 2	10.5872	1.17419	0.960223	0.221393	1
ENSGALG00000026547	TPGS2	tubulin polyglutamylase complex subunit 2	427.033	0.11538	0.0943666	0.221451	1
ENSGALG00000003842	GHRH	growth hormone releasing hormone	10.1158	-0.526334	0.430491	0.221467	1
ENSGALG00000003220	UPF1	UPF1, RNA helicase and ATPase	3151.94	-0.0762531	0.0623991	0.221699	1
ENSGALG00000044984			2.40994	1.02049	0.835189	0.221758	1
ENSGALG00000019087	RFXAP	regulatory factor X associated protein	2109.09	0.103068	0.0843675	0.221837	1
ENSGALG00000047637	C21orf58	chromosome 7 C21orf58 homolog	2.35396	-0.993218	0.81314	0.221912	1
ENSGALG00000007141	LRRK1	leucine rich repeat kinase 1	433.963	-0.150392	0.123148	0.221999	1
ENSGALG00000009936	AP4S1	adaptor related protein complex 4 sigma 1 subunit	72.408	-0.218566	0.179006	0.222085	1
ENSGALG00000013026	HDHD5	cat eye syndrome chromosome region, candidate 5	101.42	-0.190515	0.156117	0.222339	1
ENSGALG00000035734	IKZF4	IKAROS family zinc finger 4	406.542	0.109671	0.0898762	0.22237	1
ENSGALG00000043827	ZHX2	zinc fingers and homeoboxes 2	801.912	-0.0813195	0.0666466	0.222404	1
ENSGALG00000011637	TCP1	t-complex 1	4120.7	0.0751734	0.0616167	0.222459	1
ENSGALG00000009884	SYT14	synaptotagmin 14	6.94589	0.734139	0.60177	0.222477	1
ENSGALG00000009801	C5H15orf41	chromosome 5 C15orf41 homolog	537.883	0.0971194	0.0796154	0.222519	1
ENSGALG00000029921	CSRP2	cysteine and glycine rich protein 2	3087.54	-0.271488	0.222626	0.222663	1
ENSGALG00000000918	CCDC103	coiled-coil domain containing 103	23.1172	0.39624	0.324945	0.22269	1
ENSGALG00000045642	TNFRSF11A	TNF receptor superfamily member 11a	390.744	-0.14432	0.118363	0.222729	1
ENSGALG00000007003		CMP-N-acetylneuraminate-beta-galactosamide-alpha-2,3-sialyltransferase 4-like	11.7227	-0.575258	0.471822	0.222759	1
ENSGALG00000016456	LPIN1	lipin 1	287.733	-0.212734	0.174484	0.22276	1
ENSGALG00000005095	SLC25A25	solute carrier family 25 member 25	2516.04	-0.212639	0.17442	0.222798	1
ENSGALG00000005994	DERL3	derlin 3	551.757	-0.183657	0.150696	0.222948	1
ENSGALG00000032053	SPSB4	splA/ryanodine receptor domain and SOCS box containing 2	247.243	0.188507	0.154727	0.223104	1
ENSGALG00000019397	CERK	ceramide kinase	1599.8	-0.101198	0.0830778	0.22318	1
ENSGALG00000015006	MAB21L3	mab-21 like 3	162.029	0.257136	0.211096	0.223187	1
ENSGALG00000036498	EHD2	EH domain-containing protein 2-like	6473.95	0.140078	0.115015	0.223261	1
ENSGALG00000031751	SCRN3	secernin 3	1018.18	0.0657391	0.0539774	0.223262	1
ENSGALG00000002904	REEP3	receptor accessory protein 3	2161.63	0.0750279	0.0616137	0.223332	1
ENSGALG00000028897	WDR25	WD repeat domain 25	196.899	-0.131494	0.108019	0.223481	1
ENSGALG00000013377	LMBRD2	LMBR1 domain containing 2	370.156	-0.22458	0.184556	0.223656	1
ENSGALG00000050406			1.2855	1.66083	1.36514	0.223756	1
ENSGALG00000001376	ARID3B	AT-rich interaction domain 3B	482.917	0.100091	0.0822713	0.223759	1
ENSGALG00000005547	PIK3AP1	phosphoinositide-3-kinase adaptor protein 1	373.709	-0.217579	0.178854	0.223788	1
ENSGALG00000007515	SFRP5	secreted frizzled related protein 5	113.383	0.390703	0.321224	0.223872	1
ENSGALG00000012801	LY86	lymphocyte antigen 86	4121.16	-0.208983	0.171902	0.224097	1
ENSGALG00000042949	MGMT	O-6-methylguanine-DNA methyltransferase	1420.05	-0.090706	0.0746225	0.224164	1
ENSGALG00000049318			5.35916	0.66311	0.5457	0.224307	1
ENSGALG00000015079	UPK1B	uroplakin 1B	2.68652	-1.08303	0.8913	0.224321	1
ENSGALG00000028465	IL17C	interleukin 17C	1.07723	-2.06133	1.69673	0.224412	1
ENSGALG00000014210	GNPDA2	glucosamine-6-phosphate deaminase 2	1267.15	0.0748486	0.0616286	0.224553	1
ENSGALG00000033138	ZMYND12	zinc finger MYND-type containing 12	30.5533	0.28892	0.237972	0.224713	1
ENSGALG00000008070	ZMAT5	zinc finger matrin-type 5	683.295	0.0864356	0.071207	0.2248	1
ENSGALG00000003241	CCDC28B	coiled-coil domain containing 28B	179.284	0.150794	0.124244	0.224867	1
ENSGALG00000001506	PTTG2	pituitary tumor-transforming 2	163.426	0.239918	0.197721	0.22497	1
ENSGALG00000051027			13.9644	-0.71182	0.586684	0.225018	1
ENSGALG00000047178			3.7692	1.47778	1.21815	0.225079	1
ENSGALG00000023780	TREM-B2	triggering receptor expressed on myeloid cells B2	116.089	-0.289561	0.238764	0.225226	1
ENSGALG00000017370	ARPP19	cAMP regulated phosphoprotein 19	5893.96	0.064046	0.0528141	0.225256	1
ENSGALG00000014509	BST1	bone marrow stromal cell antigen 1	227.678	-0.166581	0.137372	0.225271	1
ENSGALG00000040794	CCNE2	cyclin E2	86.9844	0.260452	0.214798	0.225303	1
ENSGALG00000003233	ASH2L	ASH2 like histone lysine methyltransferase complex subunit	1403.51	-0.0606785	0.0500616	0.225484	1
ENSGALG00000053706	C14orf2	chromosome 14 open reading frame 2	576.494	0.117217	0.0967106	0.225498	1
ENSGALG00000005108	CUL3	cullin 3	3168.38	0.0484456	0.0399857	0.225676	1
ENSGALG00000011413		cytochrome P450, family 2, subfamily J, polypeptide 19	142.843	0.683505	0.564228	0.225743	1
ENSGALG00000047058			137.623	-0.264738	0.218573	0.225814	1
ENSGALG00000011446	TNFAIP2	TNF alpha induced protein 2	13328.9	-0.143591	0.118564	0.225863	1
ENSGALG00000034054		keratin, type I cytoskeletal 42-like	0.912614	1.54235	1.27378	0.225955	1
ENSGALG00000012540	RBFOX2	RNA binding protein, fox-1 homolog 2	546.67	0.0940817	0.0777189	0.226073	1
ENSGALG00000010137		tetratricopeptide repeat domain 6	0.855463	2.12914	1.76014	0.226418	1
ENSGALG00000052991			595.079	0.0695432	0.0574947	0.226448	1
ENSGALG00000011917	PPM1A	protein phosphatase, Mg2+/Mn2+ dependent 1A	1501.18	0.0631375	0.0522072	0.226523	1
ENSGALG00000023517	AGPAT2	1-acylglycerol-3-phosphate O-acyltransferase 2	679.243	-0.113617	0.0939482	0.226524	1
ENSGALG00000034548	PLEKHA1	pleckstrin homology domain containing A1	2448.35	0.0762377	0.063053	0.226622	1
ENSGALG00000052453			11.364	0.532306	0.440289	0.226666	1
ENSGALG00000012836			591.595	0.237228	0.196246	0.226728	1
ENSGALG00000039245	STAB2	stabilin 2	1659.38	-0.192951	0.159626	0.226753	1
ENSGALG00000003445	MGST3	microsomal glutathione S-transferase 3	497.499	0.121687	0.100682	0.226806	1
ENSGALG00000016693	CSF2RA	colony stimulating factor 2 receptor alpha subunit	423.039	-0.303103	0.250813	0.226862	1
ENSGALG00000010356	RAD54L	RAD54-like (S. cerevisiae)	277.696	0.180695	0.149574	0.227022	1
ENSGALG00000048858			2.4564	1.1101	0.918931	0.227034	1
ENSGALG00000038355	GDF5	growth differentiation factor 5	3.05795	-0.957201	0.792466	0.227095	1
ENSGALG00000007768	AURKA	aurora kinase B	194.822	0.301608	0.249788	0.227256	1
ENSGALG00000036300	SEC61A2	Sec61 translocon alpha 2 subunit	1688.63	0.0957304	0.0792908	0.227304	1
ENSGALG00000027793	SCN9A	sodium voltage-gated channel alpha subunit 9	75.4305	-0.242403	0.200849	0.227474	1
ENSGALG00000019147		granulocyte-macrophage colony-stimulating factor receptor subunit alpha-like	270.597	-0.299793	0.248422	0.227513	1
ENSGALG00000029674		POM121 transmembrane nucleoporin C	626.934	0.0809442	0.0671024	0.22771	1
ENSGALG00000054795			90.2624	-0.512265	0.424696	0.227743	1
ENSGALG00000042422	GLI1	GLI family zinc finger 1	906.486	0.143936	0.119359	0.227854	1
ENSGALG00000041459	DDIT4	DNA damage inducible transcript 4	1130.91	-0.194018	0.160901	0.227886	1
ENSGALG00000006958		collagen type XXVII alpha 1 chain	544.305	-0.143428	0.11897	0.227979	1
ENSGALG00000006597	DZIP1L	DAZ interacting zinc finger protein 1 like	63.8369	0.248161	0.205863	0.228024	1
ENSGALG00000011692	CDCA4	cell division cycle associated 4	1351.27	0.0674097	0.0559325	0.228127	1
ENSGALG00000003936	PPT1	palmitoyl-protein thioesterase 1	2782.18	-0.133218	0.11055	0.228184	1
ENSGALG00000011185	PLEKHA8	pleckstrin homology domain containing A8	67.7969	-0.315602	0.26193	0.228238	1
ENSGALG00000026492	EMC6	ER membrane protein complex subunit 6	671.934	0.101559	0.0842972	0.228292	1
ENSGALG00000006392	RNF168	ring finger protein 168	1098.89	-0.0715272	0.0593979	0.228511	1
ENSGALG00000033515	STK11IP	serine/threonine kinase 11 interacting protein	674.276	-0.0873763	0.0725607	0.228519	1
ENSGALG00000041120	METTL24	methyltransferase like 24	551.189	-0.159154	0.132185	0.22858	1
ENSGALG00000004629	RNF216	ring finger protein 216	618.715	0.0722204	0.0599849	0.228599	1
ENSGALG00000003238	GNA11	G protein subunit alpha 11	4194.71	0.0544102	0.045209	0.228773	1
[truncated: 15,137 more rows]

## Sheet: Z04_occl_v_open_choroid
ensembl_gene_id	gene_name	description	baseMean	log2FoldChange	lfcSE	p-value	p-adj
ENSGALG00000054184			19.6705	20.6977	3.04424	1.05375e-11	1.75281e-07
ENSGALG00000005138	KCTD10	potassium channel tetramerization domain containing 10	1950.91	0.363853	0.0651377	2.32483e-08	0.000193356
ENSGALG00000051856			3.19027	-14.8201	3.11267	1.9244e-06	0.0106702
ENSGALG00000047383	CCN5	WNT1 inducible signaling pathway protein 2	138.751	1.50865	0.327166	4.00229e-06	0.0166435
ENSGALG00000043555	NPNT	nephronectin	455.816	0.786765	0.174637	6.63296e-06	0.0220665
ENSGALG00000029811	BMPER	BMP binding endothelial regulator	87.4783	2.13623	0.48282	9.66723e-06	0.0268008
ENSGALG00000022815	AvBD1	avian beta-defensin 1	98.3294	-4.659	1.08505	1.75623e-05	0.041733
ENSGALG00000006190	FHL1	four and a half LIM domains 1	102.326	1.30355	0.306613	2.124e-05	0.0441633
ENSGALG00000005670	SLMAP	sarcolemma associated protein	4676.18	0.46547	0.111823	3.14701e-05	0.0581638
ENSGALG00000011271	LUM	lumican	525.546	1.10917	0.276486	6.02865e-05	0.0948244
ENSGALG00000001183	MYH10	myosin, heavy chain 10, non-muscle	17725.6	0.439975	0.109928	6.2707e-05	0.0948244
ENSGALG00000027973	CATHL1	cathelicidin-1	84.9415	-3.28332	0.834085	8.27038e-05	0.114641
ENSGALG00000005331	GJC2	gap junction protein gamma 2	690.014	0.63819	0.165747	0.000117932	0.150269
ENSGALG00000012697	SLC41A2	solute carrier family 41 member 2	741.439	0.357814	0.0933455	0.000126474	0.150269
ENSGALG00000006323	LECT2	leukocyte cell derived chemotaxin 2	360.357	-4.15736	1.0991	0.000155246	0.150279
ENSGALG00000034150	CATHL3	cathelicidin-3	61.8682	-4.61449	1.2213	0.000157878	0.150279
ENSGALG00000019696	CATHL2	cathelicidin antimicrobial peptide	55.6854	-4.5567	1.20741	0.000160691	0.150279
ENSGALG00000038364	CCN3	nephroblastoma overexpressed	1637.92	1.50776	0.399833	0.00016262	0.150279
ENSGALG00000016837		myosin XVI	137.198	0.689892	0.184575	0.000185687	0.162564
ENSGALG00000002675	SCUBE3	signal peptide, CUB domain and EGF like domain containing 3	34.5191	2.17655	0.592142	0.000237178	0.183283
ENSGALG00000011329	AFDN	afadin, adherens junction formation factor	4793.27	0.456335	0.124162	0.000237543	0.183283
ENSGALG00000015497	VGLL3	vestigial like family member 3	216.378	0.719089	0.196127	0.000245953	0.183283
ENSGALG00000016669	DEFB4A	defensin beta 4A	55.9748	-4.1996	1.14782	0.000253427	0.183283
ENSGALG00000038768	FAM20C	FAM20C, golgi associated secretory pathway kinase	763.658	0.436011	0.120167	0.000285218	0.19768
ENSGALG00000016761	LYG2	lysozyme g2	149.729	-2.48731	0.690309	0.000314345	0.209153
ENSGALG00000004804		transglutaminase 3	26.5275	-4.74801	1.32612	0.000343086	0.219496
ENSGALG00000051424			1.86101	25.4475	7.14895	0.000371396	0.228808
ENSGALG00000003283		cartilage oligomeric matrix protein	798.409	0.878237	0.247975	0.000397656	0.236236
ENSGALG00000049588		zinc finger protein 648	689.77	0.254722	0.0723499	0.000430418	0.239694
ENSGALG00000012265	MICALL1	MICAL like 1	2334.74	0.312343	0.0887455	0.000432297	0.239694
ENSGALG00000030886	PTGDS	prostaglandin D2 synthase 21kDa (brain)	9983.89	0.759327	0.216498	0.000452639	0.242878
ENSGALG00000026862	CLDN1	claudin 1	265.453	1.62612	0.465941	0.000483081	0.251112
ENSGALG00000047285	BD7	avian beta-defensin 7	73.3043	-4.08595	1.17379	0.000499546	0.251801
ENSGALG00000011557	UHRF1BP1L	UHRF1 binding protein 1 like	955.938	0.321946	0.0930407	0.000539623	0.260988
ENSGALG00000043690	ECRG4	chromosome 1 open reading frame, human C2orf40	1649.3	0.9893	0.286292	0.000549151	0.260988
ENSGALG00000051135	BCL2L11	BCL2 like 11	354.73	-0.381682	0.110996	0.000584506	0.270074
ENSGALG00000012847		cystine/glutamate transporter-like	445.891	1.21433	0.354547	0.000614735	0.271034
ENSGALG00000039720	MAP4K3	mitogen-activated protein kinase kinase kinase kinase 3	1269.52	0.229619	0.0670796	0.00061917	0.271034
ENSGALG00000003114	NOG	noggin	94.9612	1.76743	0.518674	0.000655371	0.279524
ENSGALG00000039861	PLXNB2	plexin B2	3195.42	0.379949	0.112238	0.00071126	0.295777
ENSGALG00000010967	DOCK7	dedicator of cytokinesis 7	3401.85	0.178201	0.053552	0.000875866	0.355345
ENSGALG00000005772	BOK	BOK, BCL2 family apoptosis regulator	1388.13	0.433111	0.130963	0.000942546	0.373293
ENSGALG00000006250	TRAPPC2L	trafficking protein particle complex 2 like	222.779	0.315602	0.0957937	0.000985636	0.381281
ENSGALG00000047771	PGF	placental growth factor	711.436	0.521639	0.158956	0.001032	0.389314
ENSGALG00000006576	GRM3	glutamate metabotropic receptor 3	1338.38	1.15813	0.353528	0.00105321	0.389314
ENSGALG00000053002			102.652	-0.709388	0.21706	0.00108245	0.391423
ENSGALG00000040348	EHBP1	EH domain binding protein 1	5495.62	0.265889	0.0816369	0.00112606	0.39853
ENSGALG00000022696	KCNE3	potassium voltage-gated channel subfamily E regulatory subunit 3	380.374	0.632612	0.19494	0.0011738	0.406769
ENSGALG00000014233	FBLN1	fibulin 1	1290.19	1.36135	0.421025	0.00122315	0.415223
ENSGALG00000049891	GPD1	glycerol-3-phosphate dehydrogenase 1	11.2014	-2.26802	0.704053	0.00127575	0.424417
ENSGALG00000047559	DENND2B	suppression of tumorigenicity 5	4605.58	0.39022	0.122664	0.00146666	0.478362
ENSGALG00000014917	VGLL2	vestigial like family member 2	42.651	1.23174	0.389829	0.00157928	0.505188
ENSGALG00000036484	NCAN	neurocan	666.593	-0.791664	0.253153	0.00176472	0.545387
ENSGALG00000000820		5-hydroxytryptamine (serotonin) receptor 1D, G protein-coupled	20.1326	0.928305	0.296939	0.00177053	0.545387
ENSGALG00000010009	TTC29	tetratricopeptide repeat domain 29	43.3048	0.835184	0.267751	0.00181307	0.548339
ENSGALG00000014804	THBS4	thrombospondin 4	665.877	1.70903	0.550495	0.00190577	0.566082
ENSGALG00000005551	DKK3	dickkopf WNT signaling pathway inhibitor 3	1166.44	0.340877	0.110384	0.00201439	0.584023
ENSGALG00000054057			955.66	-0.303762	0.098539	0.00205159	0.584023
ENSGALG00000016975	KCTD4	potassium channel tetramerization domain containing 4	27.2513	-1.26883	0.411985	0.0020715	0.584023
ENSGALG00000017295	PTHLH	parathyroid hormone like hormone	286.255	1.4681	0.478405	0.00214961	0.595943
ENSGALG00000044466		receptor-interacting serine-threonine kinase 3	543.324	0.580871	0.19049	0.0022933	0.625358
ENSGALG00000006705		myoferlin	2356.06	0.352097	0.116031	0.00240919	0.63183
ENSGALG00000034094	SP5	Sp5 transcription factor	13.8629	1.92724	0.635263	0.00241515	0.63183
ENSGALG00000004257	TSPAN15	tetraspanin 15	160.692	0.725542	0.23931	0.00243099	0.63183
ENSGALG00000021647	NRTN	neurturin	553.355	-0.677068	0.224258	0.00253482	0.636676
ENSGALG00000005401	WNT9A	Wnt family member 9A	106.032	1.46409	0.485032	0.00253993	0.636676
ENSGALG00000007695	SNAPC5	small nuclear RNA activating complex polypeptide 5	1018.37	0.179073	0.0593818	0.00256447	0.636676
ENSGALG00000006306	UROC1	urocanate hydratase 1	52.5815	0.797594	0.266465	0.00276029	0.675215
ENSGALG00000038494	CMIP	c-Maf inducing protein	868.814	-0.255104	0.0854713	0.00283877	0.675986
ENSGALG00000030450	CLIP2	CAP-GLY domain containing linker protein 2	2901.2	0.335537	0.112633	0.00289153	0.675986
ENSGALG00000041510	DUOX2	dual oxidase 1	27.303	-0.728411	0.244999	0.00294785	0.675986
ENSGALG00000011577	CNTNAP5	contactin associated protein like 5	81.0534	-0.586917	0.19857	0.00311936	0.675986
ENSGALG00000028627	TIMP3	TIMP metallopeptidase inhibitor 3	7183.44	0.385992	0.130609	0.00312327	0.675986
ENSGALG00000011930		ovostatin-like	5.81797	1.77871	0.603392	0.0031999	0.675986
ENSGALG00000034982	CYP11A1	cytochrome P450 family 11 subfamily A member 1	81.8403	0.570253	0.193519	0.0032113	0.675986
ENSGALG00000011296		FERM domain containing 1	338.763	0.737352	0.250296	0.00322002	0.675986
ENSGALG00000046693			2.10722	3.68646	1.25407	0.00328647	0.675986
ENSGALG00000007483	LRIG1	leucine rich repeats and immunoglobulin like domains 1	342.731	0.608687	0.207079	0.00328846	0.675986
ENSGALG00000029203	TNNT1	troponin T1, slow skeletal type	11.9772	-1.31885	0.450061	0.00338543	0.675986
ENSGALG00000009424	FOXP2	forkhead box P2	444.282	0.335049	0.114422	0.0034095	0.675986
ENSGALG00000014144	CORIN	corin, serine peptidase	340.97	1.32025	0.451323	0.00344147	0.675986
ENSGALG00000006260	KLHL30	kelch like family member 30	1.55403	-3.3969	1.16274	0.00348386	0.675986
ENSGALG00000006908	DLG1	discs large MAGUK scaffold protein 1	3765.6	0.246753	0.0844938	0.00349619	0.675986
ENSGALG00000034868	KRT7	keratin 7	615.312	0.859042	0.29416	0.00349668	0.675986
ENSGALG00000009626	THBS1	thrombospondin 1	9157.03	0.457671	0.156736	0.00350017	0.675986
ENSGALG00000013211	ST8SIA1	ST8 alpha-N-acetyl-neuraminide alpha-2,8-sialyltransferase 1	280.396	-0.316267	0.108407	0.00352952	0.675986
ENSGALG00000001728	NACC2	NACC family member 2	480.35	-0.199957	0.0685516	0.00353558	0.675986
ENSGALG00000001688	SEPT5	septin 5	5918.99	0.4244	0.145888	0.00362494	0.685196
ENSGALG00000046258	CIBAR1	family with sequence similarity 92 member A	1224.87	0.267991	0.0923622	0.00371353	0.686917
ENSGALG00000010320	PAWR	pro-apoptotic WT1 regulator	210.843	0.47321	0.163319	0.00376187	0.686917
ENSGALG00000013948	RASL11B	RAS like family 11 member B	574.93	0.457001	0.157725	0.00376206	0.686917
ENSGALG00000040465	ZEB2	zinc finger E-box binding homeobox 2	7420.65	-0.179118	0.0619988	0.00386407	0.686917
ENSGALG00000009415	SMOC1	SPARC related modular calcium binding 1	171.203	0.776577	0.269052	0.00389739	0.686917
ENSGALG00000033379	EAF1	ELL associated factor 1	551.12	-0.159985	0.0554326	0.00390022	0.686917
ENSGALG00000012913	PKP2	plakophilin 2	1595.53	0.554617	0.192517	0.00396572	0.686917
ENSGALG00000027777	CNN2	calponin 2	2006.14	0.32525	0.11298	0.00399164	0.686917
ENSGALG00000010027	CFL2	cofilin 2	2564.59	0.226479	0.0787011	0.00400571	0.686917
ENSGALG00000003302	SLC38A8	solute carrier family 38 member 8	8.39303	7.03609	2.45899	0.00421801	0.715942
ENSGALG00000016920	LMO7	LIM domain 7	1821.6	0.496924	0.174093	0.00431237	0.719106
ENSGALG00000004960	FBN1	fibrillin 1	15116.9	0.252571	0.0885105	0.00432311	0.719106
ENSGALG00000029606	MYH1E	myosin, heavy chain 1E, skeletal muscle (similar to human myosin, heavy chain 1, skeletal muscle, adult)	0.918495	4.26924	1.50001	0.00442523	0.725733
ENSGALG00000009683	NEK1	NIMA related kinase 1	1524.92	0.163999	0.057725	0.00449663	0.725733
ENSGALG00000039536	C2H8ORF22	chromosome 2 open reading frame, human C8orf22	140.936	0.664986	0.234143	0.00451015	0.725733
ENSGALG00000039037	PICALM	phosphatidylinositol binding clathrin assembly protein	2174.96	0.220859	0.0778176	0.00453747	0.725733
ENSGALG00000009482	HEPACAM2	HEPACAM family member 2	1.37954	3.16355	1.1191	0.00470055	0.744656
ENSGALG00000016668	AvBD6	avian beta-defensin 6	16.0391	-4.31499	1.53666	0.00498456	0.776728
ENSGALG00000027860	CISD2	CDGSH iron sulfur domain 2	603.537	0.183746	0.0654538	0.00499639	0.776728
ENSGALG00000014845	PLCXD3	phosphatidylinositol specific phospholipase C X domain containing 3	42.5442	-1.03538	0.374204	0.00565924	0.871628
ENSGALG00000032220	ELN	elastin	24226	0.907004	0.328739	0.00579714	0.875338
ENSGALG00000022813	NDUFV3	NADH:ubiquinone oxidoreductase subunit V3	783.177	-0.163482	0.0592616	0.00580401	0.875338
ENSGALG00000024272	S100A12	S100 calcium binding protein A12	201.272	-1.92852	0.699609	0.0058412	0.875338
ENSGALG00000009446	LSMEM1	leucine rich single-pass membrane protein 1	19.4664	-0.965142	0.350574	0.00590458	0.876436
ENSGALG00000002588	PPARD	peroxisome proliferator activated receptor delta	1822.61	0.226809	0.0824668	0.00595391	0.876436
ENSGALG00000002298	COL8A2	collagen type VIII alpha 2 chain	5296.79	0.389401	0.142147	0.00615453	0.898022
ENSGALG00000000919	PIGR	polymeric immunoglobulin receptor	1.08793	4.72526	1.72941	0.00628965	0.909757
ENSGALG00000028895		glucagon receptor-like	57.8782	2.36129	0.869143	0.00659149	0.933278
ENSGALG00000010122	SH2D4A	SH2 domain containing 4A	39.8709	0.766455	0.282279	0.00662282	0.933278
ENSGALG00000014970	FSTL1	follistatin like 1	129326	0.384609	0.141773	0.00667085	0.933278
ENSGALG00000023089	SSBP2	single stranded DNA binding protein 2	502.324	0.245197	0.0905332	0.00676165	0.933278
ENSGALG00000014847	MYOM1	myomesin 1	88.247	0.581085	0.214585	0.00676999	0.933278
ENSGALG00000005079	VCL	vinculin	7063.95	0.306875	0.113363	0.0067889	0.933278
ENSGALG00000010668	WWC2	WW and C2 domain containing 2	1318.26	0.384251	0.142375	0.00695783	0.941342
ENSGALG00000010346	TGFB3	transforming growth factor beta 3	7902.98	0.385086	0.142692	0.00696075	0.941342
ENSGALG00000038325	CORO7	coronin 7	2484.56	-0.144813	0.053777	0.00708457	0.947461
ENSGALG00000030879	AR	androgen receptor	1663.81	-0.283297	0.105269	0.00711991	0.947461
ENSGALG00000005678	FLNB	filamin B	14160.3	0.259576	0.096614	0.00721557	0.948118
ENSGALG00000015293	TMEM45A	transmembrane protein 45A	47.5672	0.641875	0.239002	0.00723885	0.948118
ENSGALG00000008317	SDSL	serine dehydratase like	174.237	1.3323	0.497197	0.00737033	0.957798
ENSGALG00000037997			32.8568	0.760147	0.284835	0.00761388	0.981777
ENSGALG00000003179	ANGPTL7	angiopoietin like 7	40.6425	2.8209	1.05922	0.00774057	0.984041
ENSGALG00000006325		netrin-4-like	774.185	0.65094	0.24458	0.00778023	0.984041
ENSGALG00000015802	N6AMT1	N-6 adenine-specific DNA methyltransferase 1 (putative)	752.752	0.271692	0.102131	0.00780891	0.984041
ENSGALG00000007956	PLXDC2	plexin domain containing 2	3053.02	0.310955	0.117264	0.00800772	0.996318
ENSGALG00000003980	IQCA1	IQ motif containing with AAA domain 1	15.2026	0.797791	0.300943	0.00802613	0.996318
ENSGALG00000026957	SEMA4G	semaphorin 4G	296.281	-0.44989	0.169894	0.00809545	0.997479
ENSGALG00000052448	STYX	serine/threonine/tyrosine interacting protein	292.596	-0.218976	0.0828198	0.00819324	1
ENSGALG00000021848		avidin-like	5.6112	3.66375	1.39204	0.00849042	1
ENSGALG00000012731	TBC1D7	TBC1 domain family member 7	449.543	0.169733	0.0645741	0.00857623	1
ENSGALG00000008498	MALRD1	MAM and LDL receptor class A domain containing 1	18.949	0.886678	0.339243	0.00895683	1
ENSGALG00000033204	PQLC2	PQ loop repeat containing 2	501.396	-0.274097	0.104972	0.00902365	1
ENSGALG00000031281			426.051	-0.20168	0.0772662	0.00904887	1
ENSGALG00000001826	WWC1	WW and C2 domain containing 1	1903.59	0.569112	0.218493	0.00919522	1
ENSGALG00000013268		dynein axonemal heavy chain 5-like	52.7474	-0.833738	0.320789	0.00934882	1
ENSGALG00000007986	MOCS3	molybdenum cofactor synthesis 3	218.391	-0.233218	0.0898563	0.00944642	1
ENSGALG00000029011	SLC35F1	solute carrier family 35 member F1	193.396	-0.407111	0.157802	0.00988356	1
ENSGALG00000002987	SERPINF2	serpin family F member 2	107.728	-0.804761	0.312298	0.00996907	1
ENSGALG00000028210		adenine phosphoribosyltransferase-like	12.0421	1.86655	0.725116	0.010049	1
ENSGALG00000010934	PATJ	PATJ, crumbs cell polarity complex component	232.122	0.372413	0.145005	0.0102208	1
ENSGALG00000025792	FRRS1L	ferric chelate reductase 1 like	374.925	0.185579	0.0723249	0.0102905	1
ENSGALG00000032955	TUFT1	tuftelin 1	1087.48	0.363563	0.141931	0.0104209	1
ENSGALG00000040834	LGR4	leucine rich repeat containing G protein-coupled receptor 4	1258.49	0.217704	0.0849972	0.0104278	1
ENSGALG00000015616	ACOT12	acyl-CoA thioesterase 12	11.1204	1.61311	0.631367	0.0106205	1
ENSGALG00000026600	C1orf198	chromosome 3 open reading frame, human C1orf198	1947.15	0.287492	0.11256	0.0106452	1
ENSGALG00000003226	APOBEC2	apolipoprotein B mRNA editing enzyme catalytic subunit 2	209.414	-0.489878	0.191944	0.0107049	1
ENSGALG00000047356	VASN	vasorin	934.937	0.234522	0.0919135	0.0107244	1
ENSGALG00000008072	CHRDL1	chordin like 1	26773.9	0.430339	0.168768	0.0107757	1
ENSGALG00000015780	PNRC1	proline rich nuclear receptor coactivator 1	13082.7	-0.189607	0.0744662	0.0108897	1
ENSGALG00000010688	SHC3	SHC adaptor protein 3	18.6264	0.857387	0.336932	0.0109376	1
ENSGALG00000024077			1846.25	-0.227007	0.0892773	0.0109992	1
ENSGALG00000005411	MEIOB	meiosis specific with OB domains	3.9371	-2.11528	0.832452	0.011053	1
ENSGALG00000011086	ACTA1	actin alpha 1, skeletal muscle	1441.13	0.694642	0.27373	0.0111587	1
ENSGALG00000009381	SIPA1L1	signal induced proliferation associated 1 like 1	1876.05	0.173479	0.0685257	0.0113546	1
ENSGALG00000041014			8.09847	1.17615	0.465778	0.0115658	1
ENSGALG00000011285		nudix hydrolase 4	2635.56	0.170414	0.0675151	0.0115999	1
ENSGALG00000010540	TTC39A	tetratricopeptide repeat domain 39A	44.344	1.32839	0.526857	0.0116906	1
ENSGALG00000048712	RNF115	ring finger protein 115	879.265	-0.143722	0.0570153	0.0117101	1
ENSGALG00000046914			3645.41	0.363922	0.144443	0.0117526	1
ENSGALG00000039554		lactoperoxidase	1.83722	3.76303	1.49409	0.011782	1
ENSGALG00000054978		Fc receptor-like protein 3-like	22.7951	-0.842267	0.334609	0.0118303	1
ENSGALG00000006751	THY1	Thy-1 cell surface antigen	2989.01	0.522552	0.208087	0.0120314	1
ENSGALG00000006812	TTC36	tetratricopeptide repeat domain 36	6.93944	1.15164	0.458687	0.0120479	1
ENSGALG00000001773	RFX2	regulatory factor X2	154.786	-0.343173	0.136702	0.01206	1
ENSGALG00000003952	RBPJL	recombination signal binding protein for immunoglobulin kappa J region like	21.6193	1.48904	0.593346	0.0120882	1
ENSGALG00000007752	COPS7B	COP9 signalosome subunit 7B	373.601	0.183341	0.0732121	0.0122712	1
ENSGALG00000053794			4.03784	2.87879	1.14962	0.0122759	1
ENSGALG00000048496			44.5732	-0.603999	0.241374	0.0123376	1
ENSGALG00000014258			705.39	0.427891	0.171016	0.0123475	1
ENSGALG00000044814	CCDC14	coiled-coil domain containing 14	376.68	0.195247	0.0780812	0.0123997	1
ENSGALG00000008508	PYGB	phosphorylase, glycogen; brain	3712.19	-0.261	0.104464	0.0124735	1
ENSGALG00000004907	KCTD15	potassium channel tetramerization domain containing 15	325.693	-0.197948	0.0793409	0.0125991	1
ENSGALG00000000848	AP1G1	adaptor related protein complex 1 gamma 1 subunit	2009.99	0.105259	0.0422158	0.0126542	1
ENSGALG00000038775	SPON1	spondin 1	3057.34	0.425388	0.170812	0.0127601	1
ENSGALG00000005019	DUPD1	dual specificity phosphatase and pro isomerase domain containing 1	1.54995	2.68795	1.07983	0.0128016	1
ENSGALG00000005031	DRP2	dystrophin related protein 2	387.423	0.999829	0.402221	0.0129271	1
ENSGALG00000009616	SPATA17	spermatogenesis associated 17	28.2004	-0.695926	0.280102	0.0129715	1
ENSGALG00000026313	RND3	Rho family GTPase 3	895.842	0.222107	0.0894574	0.0130346	1
ENSGALG00000013310	MAEA	macrophage erythroblast attacher	4258.02	0.154198	0.0623128	0.0133395	1
ENSGALG00000011630	GLI2	GLI family zinc finger 2	1726.12	0.221153	0.0894559	0.0134285	1
[truncated: 16,948 more rows]

## Sheet: Z08_occl_v-open_choroid
ensembl_gene_id	gene_name	description	baseMean	log2FoldChange	lfcSE	p-value	p-adj
[truncated: 17,136 more rows]

[truncated: 3 more sheets: Z12_occl_v_open_choroid, Z16_occl_v_open_choroid, Z20_occ6_v_open]
