# Supplementary material for: Diurnal gene expression patterns in retina and choroid distinguish myopia progression from myopia onset
Source: PLoS One. 2024 Jul 19;19(7):e0307091. doi: 10.1371/journal.pone.0307091 (PMC11259283; doi:10.1371/journal.pone.0307091)
Supplement: S6 Table — A. Complete data for occluded vs. open eye comparisons in retina during myopia progression. The tables provide occluded vs. contralateral open eye gene expression differences over time in retina for all genes with the log2 fold-changes of the differences, sorted by p-adj values. ZT, Zeitgeber time of tissue sampling, in hours. overall, genes that differed statistically between occluded vs. contralateral open eyes over the entire day in retina, identified by assessing all replicates at all time points simultaneously (see text).baseMean, average normalized counts across all samples. lfcSE, standard error of the log2 fold-change. p-adj, p-value corrected for the false discovery rate (FDR) using the Benjamini-Hochberg method. B. Complete data for occluded vs. open eye comparisons in choroid during myopia progression. The tables provide occluded vs. contralateral open eye gene expression differences over time in choroid for all genes with the log2 fold-changes of the differences, sorted by p-adj values. ZT, Zeitgeber time of tissue sampling, in hours. overall, genes that differed statistically between occluded vs. contralateral open eyes over the entire day in choroid, identified by assessing all replicates at all time points simultaneously (see text). baseMean, average normalized counts across all samples. lfcSE, standard error of the log2 fold-change. p-adj, p-value corrected for the false discovery rate (FDR) using the Benjamini-Hochberg method. (ZIP) [file pone.0307091.s007.zip › S6A Table. Complete data, occluded vs. open eyes, retina.xlsx]

## Sheet: overall_occl_v_open_retina
ensembl_gene_id	gene_name	description	baseMean	log2FoldChange	lfcSE	p-value	p-adj
ENSGALG00000005768	ETV5	ETS variant 5	2012.21	-0.427494	0.0723897	3.51674e-09	3.43209e-05
ENSGALG00000034020	RHOBTB2	Rho-related BTB domain containing 2	1471.17	-0.440749	0.0755363	5.38113e-09	3.43209e-05
ENSGALG00000031475	MAFG	MAF bZIP transcription factor G	460.37	-0.337445	0.0618572	4.89096e-08	0.000200061
ENSGALG00000033150	MIDN	midnolin	555.204	-0.510006	0.0942566	6.27347e-08	0.000200061
ENSGALG00000033012	SPRY4	sprouty RTK signaling antagonist 4	102.184	-1.00952	0.193868	1.9164e-07	0.000488911
ENSGALG00000012277	MAFF	MAF bZIP transcription factor F	861.239	-0.436952	0.093203	2.75649e-06	0.00541786
ENSGALG00000011419	DUSP4	dual specificity phosphatase 4	149.598	-0.780256	0.166983	2.97311e-06	0.00541786
ENSGALG00000014963		dermatan sulfate epimerase	258.833	-0.442222	0.0953927	3.55548e-06	0.00566922
ENSGALG00000016052	VPS26C	DSCR3 arrestin fold containing	1200.4	0.243846	0.0576781	2.36084e-05	0.0326314
ENSGALG00000010001	EGLN3	egl-9 family hypoxia inducible factor 3	205.072	-0.785458	0.187416	2.77736e-05	0.0326314
ENSGALG00000003243	RAD54L2	RAD54-like 2 (S. cerevisiae)	3520.17	-0.418788	0.0999966	2.81393e-05	0.0326314
ENSGALG00000013725	LONRF1	LON peptidase N-terminal domain and ring finger 1	687.547	-0.281315	0.0682374	3.74637e-05	0.0373
ENSGALG00000000067	SPR	sepiapterin reductase (7,8-dihydrobiopterin:NADP+ oxidoreductase)	316.656	-0.427944	0.103889	3.80135e-05	0.0373
ENSGALG00000048923	CBARP	CACN beta subunit associated regulatory protein	1308.81	-0.375921	0.091788	4.21199e-05	0.0383773
ENSGALG00000006297	TRPC7	transient receptor potential cation channel subfamily C member 7	265.678	0.375527	0.0942764	6.79784e-05	0.0543721
ENSGALG00000014681	PCSK1	proprotein convertase subtilisin/kexin type 1	366.828	-0.556672	0.13978	6.81996e-05	0.0543721
ENSGALG00000048539	BHLHE41	basic helix-loop-helix family member e41	1421.75	-0.37554	0.0954174	8.2935e-05	0.0622306
ENSGALG00000010809	BZW2	basic leucine zipper and W2 domains 2	2334.15	0.191928	0.0492007	9.58267e-05	0.0679092
ENSGALG00000037029		phosphodiesterase 4C	1518.5	-0.299486	0.0782555	0.000129703	0.0870787
ENSGALG00000049741	SMIM18	small integral membrane protein 18	303.383	-0.35938	0.0947999	0.000150081	0.0900563
ENSGALG00000007222	UTS2B	urotensin 2B	90.8557	-0.713079	0.188206	0.000151363	0.0900563
ENSGALG00000043727	NR4A1	nuclear receptor subfamily 4 group A member 1	577.149	-0.624264	0.165047	0.000155357	0.0900563
ENSGALG00000041008			502.029	-0.34532	0.0915645	0.000162378	0.0900563
ENSGALG00000049379		insulin receptor substrate 2	597.304	-0.348911	0.0929802	0.000175058	0.0930433
ENSGALG00000012662	NUAK1	NUAK family kinase 1	588.428	-0.278328	0.0747302	0.000195752	0.0998806
ENSGALG00000046915	PPP1R12C	protein phosphatase 1 regulatory subunit 12C	1942.4	-0.345554	0.0931797	0.000208521	0.102304
ENSGALG00000039920	SNRK	SNF related kinase	4228.62	-0.22343	0.0611522	0.000258521	0.117513
ENSGALG00000047662	NR1D1	nuclear receptor subfamily 1 group D member 1	1397.83	-0.417498	0.114654	0.0002712	0.117513
ENSGALG00000006872	PISD	phosphatidylserine decarboxylase	1596.85	0.15956	0.0438504	0.000273982	0.117513
ENSGALG00000039822	RASSF10	Ras association domain family member 10	308.979	-0.411862	0.113258	0.00027637	0.117513
ENSGALG00000011207	DUSP6	dual specificity phosphatase 6	1100.08	-0.29624	0.0821122	0.00030886	0.127091
ENSGALG00000000669	ETV3	ETS variant 3	622.871	-0.268141	0.0749415	0.00034623	0.133573
ENSGALG00000005378	ARNTL	aryl hydrocarbon receptor nuclear translocator like	1521.63	0.277765	0.0777832	0.000355596	0.133573
ENSGALG00000006424	JADE2	jade family PHD finger 2	1533.06	-0.21815	0.0611634	0.000361543	0.133573
ENSGALG00000041553			249.553	-0.336686	0.0944924	0.000366498	0.133573
ENSGALG00000038527	CARMIL3	capping protein regulator and myosin 1 linker 3	1486.1	-0.295872	0.0850725	0.000505404	0.175302
ENSGALG00000053950		Rho GTPase activating protein 23	1848.84	-0.230151	0.0663285	0.00052072	0.175302
ENSGALG00000028568	DNAL1	dynein axonemal light chain 1	1144.33	0.219375	0.063421	0.000542113	0.175302
ENSGALG00000008308	BHLHE40	basic helix-loop-helix family member e40	4463.79	-0.304274	0.0879711	0.000542608	0.175302
ENSGALG00000009528	TMEM192	transmembrane protein 192	532.028	0.263243	0.0762293	0.000553777	0.175302
ENSGALG00000010402	HPGDS	hematopoietic prostaglandin D synthase	105.705	0.995108	0.289298	0.000582291	0.175302
ENSGALG00000014934	HS3ST1	heparan sulfate-glucosamine 3-sulfotransferase 1	469.022	0.299903	0.0874058	0.000601023	0.175302
ENSGALG00000039071		importin 4	896.223	-0.258589	0.0755137	0.000616162	0.175302
ENSGALG00000006755	USP2	ubiquitin specific peptidase 2	564.922	-0.338362	0.0989314	0.000625819	0.175302
ENSGALG00000031866		protein NDNF-like	2711.42	0.221011	0.0646356	0.000627737	0.175302
ENSGALG00000050797	SOCS7	suppressor of cytokine signaling 7	1226.6	-0.24341	0.071226	0.000632165	0.175302
ENSGALG00000011164		chimerin 2	4694.21	-0.171592	0.0508244	0.000735019	0.199487
ENSGALG00000002024	COMT	catechol-O-methyltransferase	2632.13	0.192209	0.0574506	0.000820908	0.218156
ENSGALG00000054562			431.934	-0.422964	0.126857	0.000855528	0.222717
ENSGALG00000008007	ITGA11	integrin subunit alpha 11	625.69	-0.279266	0.0848063	0.000991276	0.248725
ENSGALG00000028336	MED10	mediator complex subunit 10	377.198	0.275807	0.0837965	0.000996939	0.248725
ENSGALG00000016440	KLF11	Kruppel like factor 11	739.442	-0.21917	0.0666852	0.00101393	0.248725
ENSGALG00000004814		rhophilin Rho GTPase binding protein 2	1658.89	0.231296	0.0708383	0.00109415	0.26334
ENSGALG00000005011		SHC adaptor protein 4	733.057	-0.294543	0.0904071	0.00112217	0.264652
ENSGALG00000034502	SCD5	stearoyl-CoA desaturase 5	3765.71	0.134993	0.0414955	0.0011411	0.264652
ENSGALG00000032029	SRF	serum response factor	725.953	-0.213464	0.0658961	0.00119782	0.267616
ENSGALG00000001595	PHF19	PHD finger protein 19	308.301	-0.305578	0.0947127	0.00125373	0.267616
ENSGALG00000004078		LON peptidase N-terminal domain and RING finger protein 2-like	155.533	-0.409609	0.127074	0.00126687	0.267616
ENSGALG00000034618	DCAF13	DDB1 and CUL4 associated factor 13	1878.49	0.132207	0.0410487	0.00127863	0.267616
ENSGALG00000052326	IRF2BP2	interferon regulatory factor 2 binding protein 2	975.073	-0.376268	0.116924	0.00129069	0.267616
ENSGALG00000015405	PREP	prolyl endopeptidase	872.38	0.160193	0.0498105	0.00129965	0.267616
ENSGALG00000015970	COL9A1	collagen type IX alpha 1 chain	225.189	1.75076	0.54442	0.00130073	0.267616
ENSGALG00000010323	BATF	basic leucine zipper ATF-like transcription factor	14.1096	-1.21532	0.381283	0.0014354
ENSGALG00000052262	KCNA5	potassium voltage-gated channel subfamily A member 5	311.903	-0.332811	0.104442	0.00143971	0.288611
ENSGALG00000004106	DHCR7	7-dehydrocholesterol reductase	983.376	0.221917	0.0696778	0.00144803	0.288611
ENSGALG00000000394	SLC6A17	solute carrier family 6 member 17	4475.44	-0.266807	0.0840436	0.00150032	0.293046
ENSGALG00000010283	GTF2E2	general transcription factor IIE subunit 2	702.342	0.171336	0.0540616	0.00152819	0.293046
ENSGALG00000001474	RAB14	RAB14, member RAS oncogene family	7133.06	0.0997608	0.0314982	0.00153921	0.293046
ENSGALG00000031534	ARID5B	AT-rich interaction domain 5B	1048.04	-0.291348	0.0925332	0.00164065	0.303379
ENSGALG00000054797			2469.99	-0.275159	0.0873935	0.00164104	0.303379
ENSGALG00000002630	ZNF76	zinc finger protein 76	398.243	-0.307843	0.0980801	0.00169706	0.309252
ENSGALG00000040308	BAHCC1	BAH domain and coiled-coil containing 1	6700.08	-0.219738	0.0703187	0.0017787	0.316485
ENSGALG00000041238		carboxyl-terminal PDZ ligand of neuronal nitric oxide synthase protein-like	2352.57	-0.238236	0.076269	0.00178637	0.316485
ENSGALG00000016993	SUCLA2	succinate-CoA ligase ADP-forming beta subunit	2157.13	0.16021	0.0513591	0.00181216	0.316657
ENSGALG00000020449	COX16	COX16, cytochrome c oxidase assembly homolog	132.101	0.395051	0.126843	0.00184267	0.317637
ENSGALG00000043572	FAM89A	family with sequence similarity 89 member A	1824	0.201919	0.0650601	0.00191195	0.323598
ENSGALG00000035099	LRRN1	leucine rich repeat neuronal 1	1306.88	0.240173	0.0774913	0.00193941	0.323598
ENSGALG00000008262	RASGRF1	Ras protein specific guanine nucleotide releasing factor 1	8360.49	-0.195177	0.0630164	0.00195336	0.323598
ENSGALG00000008429	CRNKL1	crooked neck pre-mRNA splicing factor 1	2772.75	0.142928	0.0462422	0.00199584	0.326396
ENSGALG00000048524	SHARPIN	putative uncharacterized protein FLJ22184-like	623.277	-0.343547	0.111463	0.002055	0.330595
ENSGALG00000034140	ZNF395	zinc finger protein 395	469.423	-0.288071	0.0936188	0.00209047	0.330595
ENSGALG00000007481	HACD3	3-hydroxyacyl-CoA dehydratase 3	3251.29	0.128043	0.041674	0.00212283	0.330595
ENSGALG00000008337			518.583	-0.274331	0.0895285	0.0021827	0.330595
ENSGALG00000036263			212.371	-0.346115	0.113177	0.00222682	0.330595
ENSGALG00000044342	HINT3	histidine triad nucleotide binding protein 3	684.092	0.208841	0.0682949	0.00222872	0.330595
ENSGALG00000024051	SETDB1	SET domain bifurcated 1	2152.16	-0.164406	0.0538023	0.00224498	0.330595
ENSGALG00000012724	PAK1IP1	PAK1 interacting protein 1	703.753	0.181796	0.0595884	0.00228189	0.330595
ENSGALG00000048025			280.042	-0.381053	0.124907	0.0022832	0.330595
ENSGALG00000043209	ADGRB2	adhesion G protein-coupled receptor B2	6200.69	-0.198529	0.0651241	0.00230007	0.330595
ENSGALG00000050969	RBM15B	RNA binding motif protein 15B	685.162	-0.202633	0.0664889	0.0023066	0.330595
ENSGALG00000030012	EMILIN3	elastin microfibril interfacer 3	3.98169	2.65119	0.871036	0.00233672
ENSGALG00000010929	SPARCL1	SPARC like 1	3982.91	0.444531	0.146281	0.00237461	0.334174
ENSGALG00000020922	C1orf21	chromosome 8 open reading frame, human C1orf21	1478.99	-0.184812	0.0608397	0.00238397	0.334174
ENSGALG00000036042			933.871	-0.29531	0.0974077	0.00243189	0.337187
ENSGALG00000017135	CRYL1	crystallin lambda 1	795.556	0.169778	0.0560963	0.00247366	0.339291
ENSGALG00000001472	JAM3	junctional adhesion molecule 3	2651.14	0.134387	0.0445838	0.00257617	0.34824
ENSGALG00000023933	G0S2	G0/G1 switch 2	1380.5	0.466804	0.15505	0.00260675	0.34824
ENSGALG00000006571	SETD5	SET domain containing 5	4004.04	-0.112604	0.0374223	0.00262102	0.34824
ENSGALG00000013265	GYS2	glycogen synthase 2	1833.08	0.273289	0.090993	0.0026697	0.34824
ENSGALG00000003091	PARN	poly(A)-specific ribonuclease	701.529	0.167814	0.0558865	0.00267541	0.34824
ENSGALG00000002042		lysine-rich nucleolar protein 1	455.253	0.363038	0.121032	0.00270404	0.348411
ENSGALG00000043198		SPEG complex locus	4229.95	-0.22072	0.0738104	0.00278644	0.353114
ENSGALG00000032173	TADA1	transcriptional adaptor 1	606.795	-0.247685	0.0829134	0.00281477	0.353114
ENSGALG00000034306	NEUROD4	neuronal differentiation 4	3369.18	0.238591	0.0798948	0.00282358	0.353114
ENSGALG00000033885	RAP1GAP2	RAP1 GTPase activating protein 2	4422	-0.16613	0.0557211	0.00286873	0.355277
ENSGALG00000020656	PRLHR	prolactin releasing hormone receptor	32.6689	-0.645446	0.218286	0.00310772	0.381174
ENSGALG00000001547	CAPZA1	capping actin protein of muscle Z-line alpha subunit 1	3023.78	0.130891	0.0443656	0.00317478	0.38569
ENSGALG00000040921	RRM2B	ribonucleotide reductase regulatory TP53 inducible subunit M2B	460.95	0.216059	0.0733281	0.0032143	0.386807
ENSGALG00000028207		zinc finger B-box domain containing	277.895	0.342265	0.116465	0.0032951	0.389231
ENSGALG00000008947	PAK5	p21 (RAC1) activated kinase 5	989.394	-0.207424	0.070736	0.00336382	0.389231
ENSGALG00000000404	COPS2	COP9 signalosome subunit 2	1729.93	0.180004	0.0614019	0.00337252	0.389231
ENSGALG00000016364	ALKAL2	family with sequence similarity 150 member B	62.4762	-0.51246	0.17487	0.00338398	0.389231
ENSGALG00000004259	BLMH	bleomycin hydrolase	1978.63	0.129644	0.0442436	0.003387	0.389231
ENSGALG00000051392		coiled-coil domain containing 142	266.13	-0.348712	0.119253	0.00345423	0.393413
ENSGALG00000003073	RHOBTB1	Rho related BTB domain containing 1	1023.44	-0.228454	0.0787889	0.0037368	0.413951
ENSGALG00000012129	CCDC93	coiled-coil domain containing 93	1026.86	0.158175	0.0546558	0.00380355	0.413951
ENSGALG00000035911	CBX4	chromobox 4	2703.31	-0.21723	0.0751239	0.00383254	0.413951
ENSGALG00000007357	BCL6	B-cell CLL/lymphoma 6	6671.94	-0.152409	0.0527408	0.00385523	0.413951
ENSGALG00000000920	CGN	cingulin	3384.62	-0.221694	0.0767437	0.00386772	0.413951
ENSGALG00000023576	PIM3	pim-3 oncogene	1240.18	-0.192675	0.0666998	0.0038685	0.413951
ENSGALG00000015831	SNX14	sorting nexin 14	1771.6	0.114594	0.0397004	0.00389588	0.413951
ENSGALG00000053601	LPXN	leupaxin	21.4139	0.903789	0.313301	0.00391746
ENSGALG00000010186	CAPN11	calpain 11	3907.37	-0.203968	0.0707157	0.00392235	0.413951
ENSGALG00000016927	KLF5	Kruppel like factor 5	217.281	-0.343177	0.118994	0.00392663	0.413951
ENSGALG00000016723		adhesion G protein-coupled receptor F4	4.45853	-1.66482	0.577961	0.00397043
ENSGALG00000015415	HACE1	HECT domain and ankyrin repeat containing E3 ubiquitin protein ligase 1	1146.17	0.171705	0.0596584	0.00400043	0.418274
ENSGALG00000011000	TARBP1	TAR (HIV-1) RNA binding protein 1	807.263	-0.154357	0.0538237	0.00413293	0.427433
ENSGALG00000015183		Ras-related protein Rab-10-like	44.1384	0.536231	0.187231	0.0041832	0.427433
ENSGALG00000039583	MITF	melanogenesis associated transcription factor	568.234	-0.190285	0.0664495	0.00418855	0.427433
ENSGALG00000032352			4.52321	1.87357	0.654321	0.00419147
ENSGALG00000034616	INHBA	inhibin beta A subunit	165.731	0.455738	0.159418	0.004253	0.428905
ENSGALG00000007157	TENT5D	family with sequence similarity 46 member D	99.4221	-0.364289	0.127486	0.00427022	0.428905
ENSGALG00000007314	DSCAML1	DS cell adhesion molecule like 1	3963.39	-0.225594	0.0791088	0.00434863	0.433368
ENSGALG00000049511	AMIGO3	adhesion molecule with Ig like domain 3	133.234	-0.375784	0.131974	0.00440752	0.435832
ENSGALG00000053321	DOK2	docking protein 2	15.3473	1.03567	0.364295	0.00446991
ENSGALG00000053004			1.93321	-2.68495	0.944912	0.00449048
ENSGALG00000015225	BLZF1	basic leucine zipper nuclear factor 1	2384.1	0.144453	0.0508389	0.00449185	0.436788
ENSGALG00000051438	EXTL2	exostosin like glycosyltransferase 2	578.782	0.241548	0.0850621	0.00451607	0.436788
ENSGALG00000039812			134.039	-0.360801	0.12707	0.00451992	0.436788
ENSGALG00000000776	BRPF3	bromodomain and PHD finger containing, 3	2237.02	0.111112	0.0392622	0.00465495	0.437459
ENSGALG00000034251	SLC9A1	solute carrier family 9 member A1	1908.91	-0.181331	0.0641473	0.00470181	0.437459
ENSGALG00000001620		cutA divalent cation tolerance homolog	516.23	-0.265848	0.0940736	0.00471395	0.437459
ENSGALG00000048022			215.727	-0.400141	0.141595	0.0047141	0.437459
ENSGALG00000041863	MRPL13	mitochondrial ribosomal protein L13	408.651	0.215058	0.0761573	0.00474485	0.437459
ENSGALG00000012769	CHPT1	choline phosphotransferase 1	1133.72	0.142359	0.0504339	0.00476241	0.437459
ENSGALG00000004957	RHBDD1	rhomboid domain containing 1	114.986	0.325332	0.115339	0.00479261	0.437459
ENSGALG00000029714	UNC45A	unc-45 myosin chaperone A	1531.61	-0.160609	0.0569521	0.00480121	0.437459
ENSGALG00000009595	TWF1	twinfilin actin binding protein 1	4429.67	0.145477	0.0517653	0.00494924	0.447749
ENSGALG00000000533	SRSF3	serine and arginine rich splicing factor 3	4729	0.139787	0.0499384	0.00512308	0.460212
ENSGALG00000001342	HCN2	hyperpolarization activated cyclic nucleotide-gated potassium channel 2	1228.5	-0.229842	0.0823498	0.0052539	0.46541
ENSGALG00000035254		E3 ubiquitin-protein ligase RNF31-like	2088.62	-0.268019	0.0961659	0.00531914	0.46541
ENSGALG00000011704	HACD2	3-hydroxyacyl-CoA dehydratase 2	2120.28	0.144616	0.051895	0.00532454	0.46541
ENSGALG00000014486	TAPT1	transmembrane anterior posterior transformation 1	908.775	0.16174	0.0580476	0.00533072	0.46541
ENSGALG00000008372	XRN2	5'-3' exoribonuclease 2	2220.61	0.0968925	0.0347989	0.00536338	0.46541
ENSGALG00000006992	MMP9	matrix metallopeptidase 9	55.8162	-0.468848	0.168824	0.00548379	0.469844
ENSGALG00000034855	HK2	hexokinase 2	66372.9	-0.229243	0.0825893	0.00550834	0.469844
ENSGALG00000028172	WDR90	WD repeat domain 90	781.008	-0.2226	0.080262	0.00554704	0.469844
ENSGALG00000015688	MXD4	MAX dimerization protein 4	1143.7	0.133683	0.0482164	0.00556181	0.469844
ENSGALG00000031699	NEDD1	neural precursor cell expressed, developmentally down-regulated 1	815.207	0.146352	0.0528301	0.00560165	0.469893
ENSGALG00000004209	ELFN1	extracellular leucine rich repeat and fibronectin type III domain containing 1	1552.53	-0.155636	0.0562222	0.00563607	0.469893
ENSGALG00000036443	FUT8	fucosyltransferase 8	951.763	0.185555	0.0670917	0.00568027	0.470503
ENSGALG00000008567		phosphofurin acidic cluster sorting protein 1	5762.83	-0.176902	0.0640613	0.00575458	0.471446
ENSGALG00000037177	TSNAX	translin associated factor X	562.68	0.198028	0.0717668	0.00579207	0.471446
ENSGALG00000044053	NLRX1	NLR family member X1	406.525	-0.323726	0.117346	0.00580252	0.471446
ENSGALG00000037778	NAB1	NGFI-A binding protein 1	525.185	-0.251574	0.0912796	0.00584991	0.47205
ENSGALG00000034340	ATP2C1	ATPase secretory pathway Ca2+ transporting 1	3319.41	0.0897643	0.032592	0.00588397	0.47205
ENSGALG00000012760	WASHC3	coiled-coil domain containing 53	730.115	0.19024	0.0693756	0.00610334	0.486589
ENSGALG00000034693	MLLT6	MLLT6, PHD finger domain containing	5686.2	-0.205839	0.0751652	0.00617228	0.489028
ENSGALG00000030702	KIN	Kin17 DNA and RNA binding protein	602.526	0.20928	0.0767444	0.00639181	0.497767
ENSGALG00000010406	TMEM63C	transmembrane protein 63C	2940.77	-0.144299	0.0529283	0.00640479	0.497767
ENSGALG00000032916		thyroid adenoma-associated protein homolog	1303.74	-0.199357	0.0731876	0.00645135	0.497767
ENSGALG00000003397	RHOT1	ras homolog family member T1	1489.04	0.126514	0.0464583	0.00646579	0.497767
ENSGALG00000015061	CDC40	cell division cycle 40	1284.12	0.12224	0.0449306	0.00651569	0.497767
ENSGALG00000004809	PPIF	peptidylprolyl isomerase F	1106.13	0.153021	0.0562544	0.00652498	0.497767
ENSGALG00000037220	ASTL	astacin like metalloendopeptidase	8.06293	1.10866	0.407763	0.00655033
ENSGALG00000049581			424.011	-0.250914	0.092295	0.00655573	0.497767
ENSGALG00000010044	KCNMB4	potassium calcium-activated channel subfamily M regulatory beta subunit 4	1253.21	-0.230882	0.0851857	0.00672155	0.505407
ENSGALG00000008154	SRPK2	SRSF protein kinase 2	2677.28	0.149216	0.0551067	0.00677378	0.505407
ENSGALG00000037975	CA3B	carbonic anhydrase 3B	363.925	0.3302	0.121949	0.00677521	0.505407
ENSGALG00000016921	UCHL3	ubiquitin C-terminal hydrolase L3	475.401	0.194088	0.0717793	0.00685194	0.506727
ENSGALG00000028520	CST3	cystatin C	8968.13	0.376296	0.139244	0.00688365	0.506727
ENSGALG00000031461	CTDP1	CTD phosphatase subunit 1	753.286	0.146183	0.0541798	0.00697329	0.506727
ENSGALG00000023621	SFXN3	sideroflexin 3	4347	-0.234274	0.0868509	0.00698764	0.506727
ENSGALG00000028759	LYPD6B	LY6/PLAUR domain containing 6B	39.926	0.534474	0.198161	0.00699318	0.506727
ENSGALG00000034688	TIMELESS	timeless circadian clock	2741.75	-0.259119	0.0961351	0.00703125	0.506727
ENSGALG00000043938	LIG1	DNA ligase 1	168.772	-0.281637	0.10472	0.00715747	0.50934
ENSGALG00000041953	KDM2A	lysine (K)-specific demethylase 2A	2716.28	-0.167626	0.0624301	0.00725241	0.50934
ENSGALG00000041613	HEATR3	HEAT repeat containing 3	1125.76	0.120979	0.0450839	0.0072875	0.50934
ENSGALG00000040758	INSR	insulin receptor	2243.93	-0.210809	0.0786092	0.00732411	0.50934
ENSGALG00000026360	SOWAHC	sosondowah ankyrin repeat domain family member C	1779.04	-0.231762	0.0864468	0.00734067	0.50934
ENSGALG00000045136	POLG	DNA polymerase gamma, catalytic subunit	1137.03	-0.149091	0.0556162	0.00734649	0.50934
ENSGALG00000012538	NR4A2	nuclear receptor subfamily 4 group A member 2	856.775	-0.243577	0.0908634	0.00734702	0.50934
ENSGALG00000009497	AVPR2	arginine vasopressin receptor 2	16.1327	1.20165	0.44976	0.00754568
ENSGALG00000035023	CNIH1	cornichon family AMPA receptor auxiliary protein 1	2138.53	0.129917	0.0486441	0.00756789	0.513964
ENSGALG00000006211	BCL2L1	BCL2 like 1	5918.96	-0.136896	0.0512808	0.00759569	0.513964
ENSGALG00000013660	ZNF516	zinc finger protein 516	1659.14	-0.193631	0.0725455	0.00760567	0.513964
ENSGALG00000030101	CSDC2	cold shock domain containing C2, RNA binding	2906.52	-0.184033	0.0689828	0.00763484	0.513964
ENSGALG00000003774	ATP13A2	ATPase 13A2	2391.51	-0.217373	0.0814976	0.00764775	0.513964
ENSGALG00000052329	PEX11B	peroxisomal biogenesis factor 11 beta	192.143	-0.342915	0.128582	0.00765547	0.513964
ENSGALG00000012311	UBE2D3	ubiquitin conjugating enzyme E2 D3	3584.83	0.138949	0.0522138	0.00778726	0.520075
ENSGALG00000036219	STK35	serine/threonine kinase 35	2004.76	-0.236164	0.0890555	0.0080046	0.52116
ENSGALG00000036782	OPRD1	opioid receptor delta 1	240.71	-0.368838	0.139104	0.00801277	0.52116
ENSGALG00000005587	EIF4G2	eukaryotic translation initiation factor 4 gamma 2	25316.7	0.0916076	0.0345882	0.00808446	0.52116
ENSGALG00000034768	ESF1	ESF1 nucleolar pre-rRNA processing protein homolog	691.088	0.196241	0.0742162	0.00818888	0.52116
ENSGALG00000004917	DOC2B	double C2 domain beta	2654.39	-0.176808	0.0669093	0.00822944	0.52116
ENSGALG00000038593			109.851	-0.598892	0.226703	0.00824795	0.52116
ENSGALG00000027526	COL9A2	collagen type IX alpha 2 chain	193.941	1.29973	0.492005	0.00824893	0.52116
ENSGALG00000008858	MDH1	malate dehydrogenase 1	7693.35	0.139404	0.0527825	0.00826363	0.52116
ENSGALG00000036754	CHKA	choline kinase alpha	725.625	0.180949	0.0685143	0.00826518	0.52116
ENSGALG00000008015	UBE2V1	ubiquitin conjugating enzyme E2 V1	1478.1	0.153671	0.0582296	0.00831386	0.52116
ENSGALG00000034348	ATAD2	ATPase family, AAA domain containing 2	618.744	0.16821	0.0637766	0.00835213	0.52116
ENSGALG00000008014	CEBPB	CCAAT/enhancer binding protein beta	102.957	-0.483302	0.183375	0.00839888	0.52116
ENSGALG00000033813	BTBD6	BTB domain containing 6	2059.7	-0.151207	0.057374	0.00840247	0.52116
ENSGALG00000034004	TRIM3	tripartite motif containing 3	5878.6	-0.176618	0.0670704	0.00845528	0.52116
ENSGALG00000008595	RTF1	RTF1 homolog, Paf1/RNA polymerase II complex component	2357.81	0.117213	0.0445403	0.00849807	0.52116
ENSGALG00000028643	ANAPC10	anaphase promoting complex subunit 10	161.04	0.396453	0.150659	0.00850173	0.52116
ENSGALG00000010243	PRDX1	peroxiredoxin 1	5536.87	0.18236	0.0693612	0.00856042	0.52116
ENSGALG00000045045		GDP-D-glucose phosphorylase 1	81.2052	-0.408125	0.155516	0.00868216	0.52116
ENSGALG00000041257	ACVR1C	activin A receptor type 1C	290.833	-0.274872	0.104741	0.00868281	0.52116
ENSGALG00000040696	PRCC	papillary renal cell carcinoma (translocation-associated)	2229	0.115079	0.0438588	0.00869409	0.52116
ENSGALG00000031368	PHF12	PHD finger protein 12	3497	-0.11203	0.0427128	0.00871927	0.52116
ENSGALG00000007924	STK17B	serine/threonine kinase 17b	470.034	0.214684	0.081851	0.00871945	0.52116
ENSGALG00000011291	NR1D2	nuclear receptor subfamily 1 group D member 2	6108.35	-0.146113	0.0557288	0.00874522	0.52116
ENSGALG00000012814	PXDC1	PX domain containing 1	866.735	0.139865	0.0533796	0.00878783	0.52116
ENSGALG00000000529	LIMD2	LIM domain containing 2	71.3046	0.442341	0.168912	0.00882492	0.52116
ENSGALG00000016704	CDC5L	cell division cycle 5 like	4025.23	0.0965501	0.036969	0.00901066	0.527411
ENSGALG00000035417	TCEB1	transcription elongation factor B subunit 1	2400.13	0.159594	0.0611985	0.0091125	0.527411
ENSGALG00000033678	EHMT1	euchromatic histone lysine methyltransferase 1	4504.28	-0.115464	0.0442787	0.00911654	0.527411
ENSGALG00000047827	TMEM86A	transmembrane protein 86A	308.436	-0.397075	0.152402	0.00917554	0.527411
ENSGALG00000030276	SHTN1	shootin 1	1569.9	0.145482	0.0558538	0.00919571	0.527411
ENSGALG00000052945			549.559	-0.237918	0.0913826	0.00922679	0.527411
ENSGALG00000040783		microtubule associated protein 4	22554.7	-0.178615	0.0686224	0.00924467	0.527411
ENSGALG00000005522	DYNLL2	dynein light chain LC8-type 2	5147.94	0.12979	0.0498763	0.00926153	0.527411
ENSGALG00000005884		mitogen-activated protein kinase kinase kinase 3-like	952.448	-0.183434	0.0706684	0.00943983	0.535063
ENSGALG00000015471	CCNC	cyclin C	1049.39	0.194657	0.0750342	0.00947978	0.535063
ENSGALG00000052689		ataxin-2-like protein	103.188	-0.412529	0.15936	0.00963507	0.537825
ENSGALG00000005903	NRIP3	nuclear receptor interacting protein 2	6771.12	-0.137648	0.0532099	0.00968481	0.537825
ENSGALG00000046825			352.749	-0.300591	0.116279	0.00973555	0.537825
ENSGALG00000015308	SEC63	SEC63 homolog, protein translocation regulator	2468.93	0.112445	0.0435151	0.00976472	0.537825
ENSGALG00000031929		potassium calcium-activated channel subfamily M regulatory beta subunit 2	466.782	0.282315	0.109264	0.00977196	0.537825
ENSGALG00000051339			572.238	-0.249758	0.096676	0.0097817	0.537825
ENSGALG00000017392	SPDYA	speedy/RINGO cell cycle regulator family member A	8.47931	1.12626	0.436356	0.00984993
ENSGALG00000041556	GPATCH8	G-patch domain containing 8	7934.07	-0.14876	0.057711	0.00994664	0.541402
ENSGALG00000006506	C13H5orf15	chromosome 13 C5orf15 homolog	3163	0.116383	0.0451586	0.00996032	0.541402
ENSGALG00000040244	SEPTIN9	septin 9	5120.69	-0.118477	0.0459796	0.00997409	0.541402
ENSGALG00000054032			57.4351	0.775712	0.301251	0.010025	0.541859
ENSGALG00000042318		nyctalopin-like	177.827	-0.28229	0.109752	0.0101088	0.544084
ENSGALG00000034230	SWT1	SWT1, RNA endoribonuclease homolog	373.083	0.199065	0.0774689	0.0101812	0.544613
ENSGALG00000050888			40.8628	-0.845211	0.329727	0.0103664	0.544613
ENSGALG00000049514	C16orf89	chromosome 14 open reading frame, human C16orf89	1.78576	-2.98965	1.16685	0.0104027
ENSGALG00000028817	OTX1	orthodenticle homeobox 1	159.93	-0.346742	0.135373	0.0104259	0.544613
ENSGALG00000036739	UBE2L3	ubiquitin conjugating enzyme E2 L3	3919.62	0.140685	0.0549281	0.0104296	0.544613
ENSGALG00000007036	PITRM1	pitrilysin metallopeptidase 1	1291.51	0.120258	0.0469592	0.0104398	0.544613
ENSGALG00000027822		uncharacterized LOC101747660	118.628	-0.383501	0.149786	0.0104576	0.544613
ENSGALG00000003333	GHDC	GH3 domain containing	506.95	-0.232935	0.0910721	0.0105368	0.544613
ENSGALG00000031193	IGSF9	immunoglobulin superfamily member 9	2737.46	-0.281728	0.110212	0.010581	0.544613
ENSGALG00000006632	CEP63	centrosomal protein 63	330.059	0.172281	0.0674396	0.0106308	0.544613
ENSGALG00000027834	ERGIC3	ERGIC and golgi 3	1572.48	0.108229	0.0423732	0.0106436	0.544613
ENSGALG00000012847		cystine/glutamate transporter-like	149.616	0.698951	0.274088	0.0107692	0.544613
ENSGALG00000033061	CAMK2B	calcium/calmodulin dependent protein kinase II beta	2600.89	-0.178771	0.0701303	0.0107994	0.544613
ENSGALG00000029332	C5H15orf57	chromosome 5 C15orf57 homolog	1592.07	0.119889	0.0470385	0.0108112	0.544613
ENSGALG00000040833		cell division cycle associated 7	71.1019	0.433133	0.16995	0.0108161	0.544613
ENSGALG00000012655	POLR3B	RNA polymerase III subunit B	684.019	0.140878	0.0552898	0.0108343	0.544613
ENSGALG00000054329			18.7438	-0.955831	0.375263	0.0108622
ENSGALG00000004878			1668.22	0.134064	0.0526592	0.0109004	0.544613
ENSGALG00000009477	PDCD10	programmed cell death 10	861.227	0.177477	0.0697289	0.0109201	0.544613
ENSGALG00000007153	DYL1	dynein light chain 1 cytoplasmic	1412.86	0.174893	0.068727	0.0109357	0.544613
ENSGALG00000004144		DExD-box helicase 21	1211.45	0.130525	0.0513168	0.0109744	0.544613
ENSGALG00000009560	MSMO1	methylsterol monooxygenase 1	2944.7	0.195769	0.0770123	0.0110204	0.544613
ENSGALG00000004074	KCNS1	potassium voltage-gated channel modifier subfamily S member 1	1539.16	-0.270937	0.106607	0.011039	0.544613
ENSGALG00000011312	OXSM	3-oxoacyl-ACP synthase, mitochondrial	87.4923	0.34232	0.134779	0.0110895	0.544613
ENSGALG00000005904	TMED5	transmembrane p24 trafficking protein 5	3031.46	0.116854	0.0460404	0.0111462	0.544613
ENSGALG00000044344			83.8308	-0.447403	0.176463	0.011232	0.544613
ENSGALG00000017004	CDADC1	cytidine and dCMP deaminase domain containing 1	228.084	0.224824	0.0887616	0.0113126	0.544613
ENSGALG00000012355	DARS	aspartyl-tRNA synthetase	1402.16	0.111221	0.043954	0.0113937	0.544613
ENSGALG00000012163	BDNF	brain derived neurotrophic factor	109.59	-0.360598	0.142549	0.0114178	0.544613
ENSGALG00000016387	TRAPPC12	trafficking protein particle complex 12	1105.6	0.150015	0.0593293	0.0114549	0.544613
ENSGALG00000012357	CXCR4	C-X-C motif chemokine receptor 4	503.131	-0.243035	0.0961956	0.0115216	0.544613
ENSGALG00000054495			314.148	-0.27603	0.109364	0.0116039	0.544613
ENSGALG00000000011	C10orf88	chromosome 10 open reading frame 88	579.849	0.190361	0.0754365	0.0116205	0.544613
ENSGALG00000033950	DERL1	derlin 1	2569.22	0.136473	0.0541305	0.0116963	0.544613
ENSGALG00000017368	TRNT1	tRNA nucleotidyl transferase 1	644.61	0.146507	0.0581231	0.0117146	0.544613
ENSGALG00000048639			29.3561	0.663301	0.263184	0.0117257	0.544613
ENSGALG00000012759	NUP37	nucleoporin 37	520.033	0.188927	0.0749918	0.011759	0.544613
ENSGALG00000005080	C8H1orf27	chromosome 8 C1orf27 homolog	1157	0.117015	0.046475	0.0118089	0.544613
ENSGALG00000053689		bromodomain containing 9	233.287	0.234571	0.0931757	0.0118187	0.544613
ENSGALG00000041616	IRF2BPL	interferon regulatory factor 2 binding protein-like	1691.5	-0.25085	0.0996533	0.0118283	0.544613
ENSGALG00000046724	PRRG3	proline rich and Gla domain 3	887.643	-0.230445	0.0915803	0.0118589	0.544613
ENSGALG00000003496	TEX2	testis expressed 2	929.407	0.191567	0.0761345	0.011864	0.544613
ENSGALG00000033260	ST3GAL5	ST3 beta-galactoside alpha-2,3-sialyltransferase 5	349.803	0.221829	0.088167	0.0118691	0.544613
ENSGALG00000013187	CLPTM1L	CLPTM1 like	3690.1	0.10297	0.0409592	0.0119386	0.545759
ENSGALG00000015287	LNP1	leukemia NUP98 fusion partner 1	4196.87	0.143377	0.0571087	0.0120525	0.545759
ENSGALG00000022920	SMYD5	SMYD family member 5	1507.24	-0.119522	0.0476397	0.0121115	0.545759
ENSGALG00000003174	RIMS3	regulating synaptic membrane exocytosis 3	363.214	-0.271691	0.108324	0.0121369	0.545759
ENSGALG00000004115	DNAJA2	DnaJ heat shock protein family (Hsp40) member A2	3498.69	0.112718	0.0449418	0.0121387	0.545759
ENSGALG00000002708	LINGO1	leucine rich repeat and Ig domain containing 1	2143.6	-0.144753	0.0577394	0.0121761	0.545759
ENSGALG00000008739	MINDY3	family with sequence similarity 188 member A	1539.11	0.153058	0.0610646	0.0121936	0.545759
ENSGALG00000040549	HTR7	5-hydroxytryptamine (serotonin) receptor 7, adenylate cyclase-coupled	128.691	0.454725	0.18156	0.012261	0.54614
ENSGALG00000006439	ARHGEF6	Rac/Cdc42 guanine nucleotide exchange factor 6	2302.77	-0.136062	0.0543456	0.0122925	0.54614
ENSGALG00000010282	TMEM63B	transmembrane protein 63B	7167.08	-0.119424	0.0477211	0.0123305	0.54614
ENSGALG00000006201	TBC1D20	TBC1 domain family member 20	447.214	-0.186369	0.0745127	0.0123782	0.546353
ENSGALG00000040038	MLC1	megalencephalic leukoencephalopathy with subcortical cysts 1	2117.45	0.206959	0.0828755	0.012517	0.550575
ENSGALG00000007114	APOA1	apolipoprotein A1	1004.78	1.14748	0.460129	0.0126379	0.552876
ENSGALG00000049399	DCAF15	DDB1 and CUL4 associated factor 15	561.756	-0.20932	0.0840113	0.0127181	0.552876
ENSGALG00000032440	QPCT	glutaminyl-peptide cyclotransferase	2626.04	0.101411	0.0407089	0.0127337	0.552876
ENSGALG00000030548	OSBP	oxysterol binding protein	1702.57	-0.162561	0.0652983	0.0127918	0.552876
ENSGALG00000002569	RAN	RAN, member RAS oncogene family	4360.57	0.113575	0.0456266	0.0128022	0.552876
ENSGALG00000001651	TTI2	TELO2 interacting protein 2	234.631	-0.23188	0.0931819	0.0128294	0.552876
ENSGALG00000046858	MOGS	mannosyl-oligosaccharide glucosidase	706.484	-0.242484	0.0974927	0.0128752	0.552984
ENSGALG00000029817	USP22	ubiquitin specific peptidase 51	1291.69	0.112812	0.0454142	0.0129889	0.555995
ENSGALG00000006710	RAB36	RAB36, member RAS oncogene family	10.4014	0.923162	0.372521	0.0132065
ENSGALG00000035690	RAPGEFL1	Rap guanine nucleotide exchange factor like 1	763.355	-0.20361	0.0821767	0.0132228	0.561203
ENSGALG00000052202		exosome component 5	546.292	-0.198951	0.0802979	0.0132245	0.561203
ENSGALG00000004193	ARSG	arylsulfatase G	235.798	-0.266638	0.107638	0.0132426	0.561203
ENSGALG00000011094	PDE4B	phosphodiesterase 4B	2708.5	-0.126233	0.0510257	0.0133644	0.562829
ENSGALG00000039500	GSPT2	G1 to S phase transition 2	2200.91	0.107925	0.0436274	0.0133692	0.562829
ENSGALG00000037935	RARA	retinoic acid receptor alpha	3332.6	-0.178194	0.0721202	0.0134814	0.563714
ENSGALG00000036067	RBFA	ribosome binding factor A (putative)	240.318	0.231718	0.093794	0.0134923	0.563714
ENSGALG00000034224	VXN	chromosome 2 open reading frame, human C8orf46	1761.75	-0.221478	0.0897169	0.0135629	0.563714
ENSGALG00000044536	WDR13	WD repeat domain 13	935.586	-0.225908	0.0915151	0.013567	0.563714
ENSGALG00000050046			6.43967	1.23926	0.502631	0.0136803
ENSGALG00000043829		exostosin like glycosyltransferase 1	2618.21	-0.226921	0.0920403	0.0136841	0.564764
ENSGALG00000002060	TAF15	TATA-box binding protein associated factor 15	2238.75	0.122717	0.0497904	0.0137137	0.564764
ENSGALG00000015612	LRPAP1	LDL receptor related protein associated protein 1	4182.82	0.123449	0.0500934	0.013725	0.564764
ENSGALG00000030022	FANCL	Fanconi anemia complementation group L	53.985	0.464369	0.18862	0.013819	0.5668
ENSGALG00000028587	TMX4	thioredoxin related transmembrane protein 4	2038.94	0.163826	0.06658	0.0138708	0.567102
ENSGALG00000000223	TMEM183A	transmembrane protein 183A	971.002	0.121085	0.0492845	0.0140156	0.568775
ENSGALG00000013867	PTPN2	protein tyrosine phosphatase, non-receptor type 2	940.459	0.114889	0.0467898	0.0140719	0.568775
ENSGALG00000011038	CBX3	chromobox 3	4592.46	0.142369	0.0580293	0.0141516	0.568775
ENSGALG00000012214	RAB3GAP1	RAB3 GTPase activating protein catalytic subunit 1	2437.48	0.0645805	0.0263589	0.0142838	0.568775
ENSGALG00000034029	FBXO3	F-box protein 3	1185.87	0.143817	0.058721	0.0143193	0.568775
ENSGALG00000032732	WASHC5	KIAA0196	1268.2	0.103608	0.0423067	0.0143265	0.568775
ENSGALG00000008791	NMT2	N-myristoyltransferase 2	1020.49	0.139692	0.0570483	0.014339	0.568775
ENSGALG00000009345		DDB1 and CUL4 associated factor 4 like 2	1063.78	0.106114	0.0433855	0.0144518	0.568775
ENSGALG00000003648	SVIP	small VCP interacting protein	617.194	0.220145	0.0900172	0.0144615	0.568775
ENSGALG00000047702			905.892	-0.186149	0.0761197	0.014466	0.568775
ENSGALG00000052876		zinc finger protein 239-like	132.922	-0.404055	0.165245	0.0144777	0.568775
ENSGALG00000010601	UFSP2	UFM1 specific peptidase 2	999.146	0.127709	0.0522333	0.0144862	0.568775
ENSGALG00000046187	PARP12	poly(ADP-ribose) polymerase family member 12	335.252	0.256937	0.105097	0.0144951	0.568775
ENSGALG00000047463			1.4554	2.69112	1.1012	0.0145331
ENSGALG00000001602	NUTF2	nuclear transport factor 2	789.281	0.155932	0.063809	0.0145364	0.568775
ENSGALG00000053706	C14orf2	chromosome 14 open reading frame 2	542.005	0.204889	0.0839921	0.0147122	0.568775
ENSGALG00000007491	VWA9	von Willebrand factor A domain containing 9	972.255	0.103165	0.0423076	0.0147505	0.568775
ENSGALG00000030739	MSL1	male specific lethal 1 homolog	3541.32	-0.176574	0.0724325	0.0147781	0.568775
ENSGALG00000035913	PPP1R27	protein phosphatase 1 regulatory subunit 27	120.91	-0.351528	0.144347	0.0148797	0.568775
ENSGALG00000006474	SKP1	S-phase kinase-associated protein 1	13374.5	0.114332	0.046985	0.0149587	0.568775
ENSGALG00000002379	MRPS17	mitochondrial ribosomal protein S17	981.902	0.159087	0.0654025	0.0149979	0.568775
ENSGALG00000039710	HDAC7	histone deacetylase 7	1284.83	-0.177111	0.0728191	0.015007	0.568775
ENSGALG00000041560			1075.8	-0.227627	0.0936	0.0150194	0.568775
ENSGALG00000041337	OTUD6A	OTU deubiquitinase 6A	1837.84	0.130491	0.0536663	0.0150353	0.568775
ENSGALG00000006428	UBE2I	ubiquitin conjugating enzyme E2 I	1450.49	0.155935	0.0642505	0.0152251	0.568775
ENSGALG00000007669	EGR1	early growth response 1	1619.73	-0.967937	0.398872	0.0152376	0.568775
ENSGALG00000016974	GTF2F2	general transcription factor IIF subunit 2	477.055	0.168616	0.0694858	0.0152403	0.568775
ENSGALG00000053299	KCNC3	potassium voltage-gated channel subfamily C member 3-like	1848.31	-0.18472	0.0761664	0.0152993	0.568775
ENSGALG00000029921	CSRP2	cysteine and glycine rich protein 2	6735.2	0.171851	0.070868	0.015311	0.568775
ENSGALG00000000637	ZBTB48	zinc finger and BTB domain containing 48	493.214	-0.183294	0.0755909	0.0153163	0.568775
ENSGALG00000005700	GID8	GID complex subunit 8 homolog	2462.74	0.150494	0.0620744	0.0153331	0.568775
ENSGALG00000017134	IFT88	intraflagellar transport 88	674.385	0.152178	0.0627767	0.015346	0.568775
ENSGALG00000005014		aryl hydrocarbon receptor interacting protein like 1	11270.7	-0.214906	0.0886926	0.0153911	0.568775
ENSGALG00000038972		cullin 9	1335.2	-0.164857	0.0681011	0.0154878	0.568775
ENSGALG00000032957	NOCT	nocturnin	486.34	-0.198223	0.0819788	0.0156073	0.568775
ENSGALG00000001377	POLRMT	RNA polymerase mitochondrial	1109.67	-0.145029	0.0600077	0.0156556	0.568775
ENSGALG00000016721	PLCXD1	phosphatidylinositol specific phospholipase C X domain containing 1	27.1869	0.54499	0.225622	0.0157135	0.568775
ENSGALG00000030858	FRMD5	FERM domain containing 5	2678.16	-0.158259	0.0655187	0.0157143	0.568775
ENSGALG00000037082	ASCL1	achaete-scute family bHLH transcription factor 1	28.5916	-0.687247	0.284604	0.015746	0.568775
ENSGALG00000047313		glycine N-acyltransferase-like protein 3	43.2311	-0.565473	0.234246	0.0157779	0.568775
ENSGALG00000026955	DIRAS1	DIRAS family GTPase 1	1098.88	-0.209966	0.0869872	0.0157891	0.568775
ENSGALG00000006882	ST8SIA2	ST8 alpha-N-acetyl-neuraminide alpha-2,8-sialyltransferase 2	1625.65	-0.227058	0.0941278	0.0158555	0.568775
ENSGALG00000013624		family with sequence similarity 65, member B	4323.19	-0.151496	0.0628632	0.0159553	0.568775
ENSGALG00000006655	MAP3K13	mitogen-activated protein kinase kinase kinase 13	2978.55	-0.243035	0.10087	0.0159788	0.568775
ENSGALG00000010985	ATG4C	autophagy related 4C cysteine peptidase	1351.72	0.146658	0.0609002	0.016033	0.568775
ENSGALG00000002111			1992.95	0.15578	0.064699	0.0160505	0.568775
ENSGALG00000038926		uncharacterized LOC101749138	1510.49	-0.193039	0.0801849	0.0160657	0.568775
ENSGALG00000042741	GRK2	G protein-coupled receptor kinase 2	1064.86	-0.162307	0.0674308	0.0160833	0.568775
ENSGALG00000049949		uncharacterized LOC101749299	492.412	-0.233973	0.0973029	0.0161909	0.568775
ENSGALG00000017047	SUPT20H	SPT20 homolog, SAGA complex component	1427.89	0.098352	0.0409462	0.0163066	0.568775
ENSGALG00000003111	BFAR	bifunctional apoptosis regulator	422.495	0.178658	0.0743849	0.0163145	0.568775
ENSGALG00000005918	DIPK1A	family with sequence similarity 69 member A	611.248	0.178852	0.0744705	0.0163215	0.568775
ENSGALG00000015275	NIT2	nitrilase family member 2	439.735	0.221283	0.0921896	0.0163815	0.568775
ENSGALG00000036883	MET	MET proto-oncogene, receptor tyrosine kinase	716.361	0.199472	0.0831542	0.0164479	0.568775
ENSGALG00000005932	MYT1	myelin transcription factor 1	2317.8	-0.199324	0.0831012	0.0164591	0.568775
ENSGALG00000023881	PLXDC1	plexin domain containing 1	216.364	-0.313923	0.130984	0.0165457	0.568775
ENSGALG00000042418	CHEK1	checkpoint kinase 1	100.235	-0.331298	0.138262	0.0165681	0.568775
ENSGALG00000002201	PPL	periplakin	972.975	0.333542	0.139224	0.0165878	0.568775
ENSGALG00000014931	RAB28	RAB28, member RAS oncogene family	975.506	0.161999	0.0676378	0.0166158	0.568775
ENSGALG00000036821	HSF1	heat shock transcription factor 1	489.825	-0.310804	0.129822	0.0166619	0.568775
ENSGALG00000036976	DALRD3	DALR anticodon binding domain containing 3	606.894	-0.16779	0.0700938	0.0166754	0.568775
ENSGALG00000003798	GET4	golgi to ER traffic protein 4	1703.26	0.0918341	0.0383675	0.0166866	0.568775
ENSGALG00000015117	DRD3	dopamine receptor D3	23.6837	0.640156	0.267535	0.0167209
ENSGALG00000016867	ITGBL1	integrin subunit beta like 1	461.943	0.472143	0.197327	0.0167255	0.568775
ENSGALG00000030099			232.396	-0.240718	0.100659	0.0167835	0.568775
ENSGALG00000050460			29.4699	0.6921	0.289597	0.0168542	0.568775
ENSGALG00000000723	STX12	syntaxin 12	3249.47	0.109712	0.0459775	0.0170228	0.568775
ENSGALG00000001003			698.736	0.133301	0.055863	0.0170231	0.568775
ENSGALG00000006505	ZFAND6	zinc finger AN1-type containing 6	2452.8	0.105918	0.0444235	0.0171125	0.568775
ENSGALG00000008367	MDK	midkine (neurite growth-promoting factor 2)	257.023	0.502149	0.210622	0.0171201	0.568775
ENSGALG00000040270	ZNF687	zinc finger protein 687	1079.84	-0.1701	0.0713578	0.0171369	0.568775
ENSGALG00000039958		uncharacterized LOC418927	2450.09	0.151905	0.0637292	0.0171439	0.568775
ENSGALG00000048865		armadillo repeat containing 5	245.494	-0.380237	0.159602	0.0171996	0.568775
ENSGALG00000030732	MAPK8IP1	mitogen-activated protein kinase 8 interacting protein 1	2539.95	-0.136375	0.0572729	0.0172587	0.568775
ENSGALG00000007493	NSDHL	NAD(P) dependent steroid dehydrogenase-like	400.548	0.288812	0.121306	0.0172728	0.568775
ENSGALG00000017366	DPM1	dolichyl-phosphate mannosyltransferase subunit 1, catalytic	1369.66	0.164991	0.0693202	0.0173064	0.568775
ENSGALG00000021848		avidin-like	2.92009	2.69825	1.13385	0.0173252
ENSGALG00000037773	ST3GAL1	ST3 beta-galactoside alpha-2,3-sialyltransferase 1	424.604	-0.198168	0.0833144	0.0173806	0.568775
ENSGALG00000021686			1434.5	-0.186182	0.0783115	0.0174327	0.568775
ENSGALG00000042505	DSEL	dermatan sulfate epimerase like	219.172	0.27411	0.115332	0.0174681	0.568775
ENSGALG00000037665	LMBR1L	limb development membrane protein 1 like	303.645	-0.283985	0.119554	0.0175316	0.568775
ENSGALG00000019215	ARL6	ADP ribosylation factor like GTPase 6	1168.42	0.17321	0.0729375	0.0175598	0.568775
ENSGALG00000054099		inositol polyphosphate-5-phosphatase J	933.48	-0.199756	0.0841244	0.0175711	0.568775
ENSGALG00000051302			15.3164	-0.936959	0.394638	0.017586
ENSGALG00000036824	CDH23	cadherin related 23	110.433	-0.503122	0.21197	0.0176179	0.568775
ENSGALG00000048081			2.90513	-1.91968	0.808795	0.01762
ENSGALG00000030253	RBM12	RNA binding motif protein 12	3294.83	0.111947	0.0471656	0.0176207	0.568775
ENSGALG00000009429	RXFP1	relaxin/insulin like family peptide receptor 1	2.94048	1.83684	0.774114	0.0176522
ENSGALG00000011794	DDX47	DEAD-box helicase 47	920.668	0.144222	0.0607953	0.0176796	0.568775
ENSGALG00000044213	METTL3	methyltransferase like 3	909.695	-0.190549	0.0803708	0.0177461	0.568775
ENSGALG00000009349	SLC7A14	solute carrier family 7 member 14	2042.4	-0.220335	0.0929852	0.0178087	0.568775
ENSGALG00000014858	ADCYAP1	adenylate cyclase activating polypeptide 1	472.931	-0.221397	0.0934538	0.0178339	0.568775
ENSGALG00000041392			1.99906	2.69032	1.13562	0.0178351
ENSGALG00000006906	CHM	CHM, Rab escort protein 1	1604.24	0.151558	0.0640077	0.0178936	0.568775
ENSGALG00000025811		C-X9-C motif containing 1	301.68	0.22795	0.0963647	0.0180059	0.568775
ENSGALG00000028037	FOS	Fos proto-oncogene, AP-1 transcription factor subunit	1132.1	-0.954185	0.403652	0.0180847	0.568775
ENSGALG00000016799	NCK1	NCK adaptor protein 1	1287.3	0.0940358	0.0397877	0.0181062	0.568775
ENSGALG00000016086	EGR4	early growth response 4	11.3395	-1.21068	0.512392	0.0181375
ENSGALG00000014286	PDS5A	PDS5 cohesin associated factor A	1788.14	0.124817	0.0528258	0.0181375	0.568775
ENSGALG00000030139		SID1 transmembrane family member 2	437.78	-0.261836	0.110818	0.0181393	0.568775
ENSGALG00000012049	ZNF148	zinc finger protein 148	193.505	0.297003	0.125785	0.0182165	0.568775
ENSGALG00000028009		von Hippel-Lindau tumor suppressor	1853.62	-0.105715	0.0447759	0.0182269	0.568775
ENSGALG00000034009	AMPD2	adenosine monophosphate deaminase 2	3973.13	-0.15868	0.0672687	0.0183295	0.568775
ENSGALG00000000142	CEPT1	choline/ethanolamine phosphotransferase 1	1236.14	0.114709	0.0486759	0.0184433	0.568775
ENSGALG00000050760	ADCY6	adenylate cyclase type 6-like	1079.15	-0.176089	0.0747284	0.0184536	0.568775
ENSGALG00000020726		PDZ domain containing 7	1818.27	-0.186314	0.079078	0.0184689	0.568775
ENSGALG00000004097	LRRC38	leucine rich repeat containing 38	1610.14	0.152894	0.0648942	0.0184706	0.568775
ENSGALG00000001626		urotensin 2 receptor	120.556	-0.34519	0.14659	0.0185323	0.568775
ENSGALG00000007653	RAE1	ribonucleic acid export 1	553.181	0.15103	0.0641425	0.0185427	0.568775
ENSGALG00000000699	WWP2	WW domain containing E3 ubiquitin protein ligase 2	1149.49	-0.130433	0.0554094	0.018573	0.568775
ENSGALG00000038948	KDM5B	lysine demethylase 5B	7207.54	-0.127472	0.0541938	0.0186656	0.568775
ENSGALG00000051460			1.04691	-3.49828	1.4876	0.0186914
ENSGALG00000040249	BHLHE22	basic helix-loop-helix family member e22	1776.67	-0.198153	0.0843053	0.0187524	0.568775
ENSGALG00000005654	PITPNB	phosphatidylinositol transfer protein beta	2058.2	0.139523	0.0593614	0.0187535	0.568775
ENSGALG00000009961	ABCE1	ATP binding cassette subfamily E member 1	2113.4	0.118628	0.0504988	0.0188179	0.568775
ENSGALG00000036496	ACTN4	actinin, alpha 4	4163.77	-0.149275	0.0635967	0.0189142	0.568775
ENSGALG00000011226	ANKRD28	ankyrin repeat domain 28	1562.09	-0.143659	0.0612161	0.0189375	0.568775
ENSGALG00000039826	CNGA3	cyclic nucleotide gated channel alpha 3	2616.42	-0.170219	0.0725597	0.0189804	0.568775
ENSGALG00000007581	FYTTD1	forty-two-three domain containing 1	1808.87	0.102589	0.0437352	0.0189917	0.568775
ENSGALG00000009845	GJD2	gap junction protein delta 2	2057.92	0.155816	0.0664264	0.0189919	0.568775
ENSGALG00000050405			873.146	0.156866	0.0668754	0.0189938	0.568775
ENSGALG00000016356	TDRP	testis development related protein	353.278	0.220639	0.0940791	0.0190144	0.568775
ENSGALG00000039387	PSMA2	proteasome subunit alpha 2	1767.84	0.112646	0.048042	0.0190407	0.568775
ENSGALG00000048077			107.964	-0.358758	0.15301	0.0190441	0.568775
ENSGALG00000003882	SMARCE1	SWI/SNF related, matrix associated, actin dependent regulator of chromatin, subfamily e, member 1	2863.18	0.0995133	0.0424728	0.01913	0.568775
ENSGALG00000002492	H6PD	hexose-6-phosphate dehydrogenase (glucose 1-dehydrogenase)	199.872	-0.252786	0.1079	0.0191412	0.568775
ENSGALG00000013688	UROS	uroporphyrinogen III synthase	752.213	0.133865	0.0571789	0.0192238	0.568775
ENSGALG00000009082	COQ8A	coenzyme Q8A	3291.16	-0.1463	0.0625005	0.0192432	0.568775
ENSGALG00000002647	PLS1	plastin 1	2653.9	0.155329	0.0663683	0.0192624	0.568775
ENSGALG00000009119	THUMPD2	THUMP domain containing 2	418.091	0.145627	0.0622902	0.0193934	0.569621
ENSGALG00000035360	XPO6	exportin 6	2188.38	-0.104655	0.0447739	0.0194177	0.569621
ENSGALG00000005077	F8	coagulation factor VIII	86.2181	-0.357666	0.153132	0.0195088	0.569621
ENSGALG00000028141	C15orf61	chromosome 15 open reading frame 61	491.701	0.159743	0.0684345	0.0195826	0.569621
ENSGALG00000031824	HOOK2	protein Hook homolog 2-like	485.845	-0.206941	0.0887101	0.0196597	0.569621
ENSGALG00000008962	MSH2	mutS homolog 2	860.016	0.110859	0.0475241	0.0196646	0.569621
ENSGALG00000021031	CXCR7	chemokine (C-X-C motif) receptor 7	986.848	0.155981	0.0668721	0.019673	0.569621
ENSGALG00000012159	ACTR3	ARP3 actin related protein 3 homolog	1750.57	0.11138	0.0477579	0.0196913	0.569621
ENSGALG00000008752		acyl-CoA thioesterase 1-like	101.539	-0.34887	0.149708	0.0197886	0.569621
ENSGALG00000001932	SRRM3	mucin 12, cell surface associated	1660.88	-0.208662	0.0895611	0.0198154	0.569621
ENSGALG00000049427	RELT	RELT tumor necrosis factor receptor	1218.22	-0.19809	0.0850271	0.0198207	0.569621
ENSGALG00000054818		inosine-5'-monophosphate dehydrogenase 1-like	449.672	-0.329704	0.141537	0.0198351	0.569621
ENSGALG00000039344		uncharacterized LOC107055134	53.575	0.549429	0.235947	0.0198798	0.569621
ENSGALG00000046727		inositol polyphosphate-1-phosphatase	1081.17	-0.252621	0.108528	0.0199278	0.569621
ENSGALG00000005164	MTG2	mitochondrial ribosome associated GTPase 2	207.505	0.198254	0.085194	0.0199608	0.569621
ENSGALG00000019286		peroxisomal biogenesis factor 26	1115.75	0.153691	0.0661743	0.0202051	0.573181
ENSGALG00000014753	CENPK	centromere protein K	68.0988	0.461082	0.198672	0.0202965	0.573181
ENSGALG00000039455	VAPA	VAMP associated protein A	2800.49	0.121168	0.0522207	0.0203243	0.573181
ENSGALG00000034973	FZD7	frizzled class receptor 7	295.504	-0.270121	0.116432	0.0203409	0.573181
ENSGALG00000049794	CC2D1A	coiled-coil and C2 domain containing 1A	572.12	-0.22792	0.098244	0.0203443	0.573181
ENSGALG00000004472	ASTN1	astrotactin 1	3159.47	-0.215376	0.0929038	0.0204347	0.573181
ENSGALG00000004189	MAFK	MAF bZIP transcription factor K	267.304	-0.24483	0.105663	0.0204992	0.573181
ENSGALG00000005379	SGSM1	small G protein signaling modulator 1	252.552	-0.307401	0.132716	0.0205455	0.573181
ENSGALG00000044463			801.38	-0.310161	0.133916	0.0205532	0.573181
ENSGALG00000033062	PDE6D	phosphodiesterase 6D	2545.78	0.12656	0.0546522	0.0205728	0.573181
ENSGALG00000028565	PCDHGC3	Gallus gallus protocadherin gamma subfamily A, 2 (PCDHGA2), mRNA.	16092.4	-0.11948	0.0516158	0.0206246	0.573181
ENSGALG00000047813		amyloid beta precursor protein binding family B member 2	2679.6	0.12754	0.055098	0.0206248	0.573181
ENSGALG00000043039	HSBP1	heat shock factor binding protein 1	3239.33	0.124723	0.0539268	0.0207325	0.57492
ENSGALG00000038753	SAR1B	secretion associated Ras related GTPase 1B	1024.49	0.132673	0.0573871	0.0207838	0.575095
ENSGALG00000009533	NMD3	NMD3 ribosome export adaptor	559.8	0.172543	0.0748044	0.0210777	0.575495
ENSGALG00000001158	UIMC1	ubiquitin interaction motif containing 1	1087.11	-0.171422	0.0743634	0.0211557	0.575495
ENSGALG00000040976	ACTR6	ARP6 actin-related protein 6 homolog	1478.94	0.158728	0.0688659	0.0211728	0.575495
ENSGALG00000027630	NPR2	natriuretic peptide receptor 2	911.089	-0.227236	0.0985988	0.0211862	0.575495
ENSGALG00000038421	RWDD3	RWD domain containing 3	585.387	0.189249	0.0821229	0.0211967	0.575495
ENSGALG00000032219	FUS	FUS RNA binding protein	4711.87	-0.16083	0.0698088	0.0212304	0.575495
ENSGALG00000013826	ABRACL	ABRA C-terminal like	252.939	0.224512	0.097451	0.0212315	0.575495
ENSGALG00000031893	RALA	RAS like proto-oncogene A	1296.27	0.146428	0.0635684	0.0212527	0.575495
ENSGALG00000029444	CLK2	CDC like kinase 2	1111.17	-0.131132	0.0569572	0.0213186	0.575495
ENSGALG00000014096	ARNTL2	aryl hydrocarbon receptor nuclear translocator-like 2	3002	0.151011	0.0655926	0.0213208	0.575495
ENSGALG00000040035	ADRB2	adrenoceptor beta 2	186.233	-0.494821	0.214935	0.0213243	0.575495
ENSGALG00000016945	LECT1	leukocyte cell derived chemotaxin 1	52.5362	2.05275	0.892595	0.0214619	0.575495
ENSGALG00000033568	TMEM70	transmembrane protein 70	581.837	0.157464	0.0684976	0.0215152	0.575495
ENSGALG00000033535	RGS16	regulator of G-protein signaling 16	1206	-0.182252	0.0793244	0.0215875	0.575495
ENSGALG00000007615	RAB11A	RAB11A, member RAS oncogene family	2642.59	0.0988654	0.0430424	0.0216226	0.575495
ENSGALG00000001489	SSU72	SSU72 homolog, RNA polymerase II CTD phosphatase	871.298	0.133321	0.0580662	0.0216748	0.575495
ENSGALG00000008844	SLC31A1	solute carrier family 31 member 1	729.524	0.278955	0.121539	0.0217222	0.575495
ENSGALG00000037546	SRPK1	SRSF protein kinase 1	2500.13	0.0867716	0.0378131	0.0217476	0.575495
ENSGALG00000035537	SYNJ2BP	synaptojanin 2 binding protein	606.636	0.142267	0.0620082	0.0217715	0.575495
ENSGALG00000007572	MMS19	MMS19 homolog, cytosolic iron-sulfur assembly component	832.07	-0.144273	0.0628875	0.0217819	0.575495
ENSGALG00000011428	AZI2	5-azacytidine induced 2	1075.31	0.128465	0.0560055	0.0218029	0.575495
ENSGALG00000014940	ZUP1	zinc finger with UFM1 specific peptidase domain	282.162	0.189629	0.0826857	0.0218264	0.575495
ENSGALG00000029918		SMG5, nonsense mediated mRNA decay factor	1559.75	-0.138363	0.0603499	0.0218664	0.575495
ENSGALG00000050575		exosome component 6	70.4709	-0.551567	0.240655	0.0219089	0.575495
ENSGALG00000014443	IFFO1	intermediate filament family orphan 1	1221.85	-0.159425	0.0695762	0.0219423	0.575495
ENSGALG00000002899	AACS	acetoacetyl-CoA synthetase	5603.22	0.104374	0.0455748	0.022011	0.575495
ENSGALG00000011019	ROR1	receptor tyrosine kinase like orphan receptor 1	108.961	0.269553	0.117704	0.0220164	0.575495
ENSGALG00000053105	RAP1GAP	RAP1 GTPase activating protein 2	1821.64	-0.231141	0.100972	0.0220701	0.575718
ENSGALG00000008658	ZNHIT6	zinc finger HIT-type containing 6	274.902	0.189587	0.082853	0.0221243	0.575953
ENSGALG00000031604		tet methylcytosine dioxygenase 1	180.22	0.343079	0.150022	0.0222046	0.576658
ENSGALG00000016979	SLC25A30	solute carrier family 25 member 30	130.848	0.349707	0.152997	0.0222715	0.576658
ENSGALG00000003766	KIAA0100	KIAA0100	3467.32	-0.133604	0.0584588	0.0222869	0.576658
ENSGALG00000011491	DYNC1LI1	dynein cytoplasmic 1 light intermediate chain 1	3824.13	0.0978395	0.042843	0.0223907	0.576766
ENSGALG00000051144	EVI5L	ecotropic viral integration site 5 like	4151.09	-0.133366	0.0584089	0.0224116	0.576766
ENSGALG00000011117	AGT	angiotensinogen	270.715	-0.97149	0.425699	0.0224833	0.576766
ENSGALG00000030917	CCDC65	coiled-coil domain containing 65	33.7308	-0.496022	0.217423	0.0225264	0.576766
ENSGALG00000052302		phosphodiesterase 4D interacting protein	7913.15	-0.165736	0.072655	0.0225407	0.576766
ENSGALG00000043437	CAPZA2	capping actin protein of muscle Z-line alpha subunit 2	3176.61	0.11463	0.0502839	0.0226284	0.576766
ENSGALG00000008436	CRY2	cryptochrome circadian regulator 2	5100.53	-0.13279	0.0582563	0.0226424	0.576766
ENSGALG00000008676	RRBP1	ribosome binding protein 1	2181.03	0.120073	0.0526949	0.0226885	0.576766
ENSGALG00000009967	LRPPRC	leucine rich pentatricopeptide repeat containing	3033.58	0.104803	0.0460081	0.0227313	0.576766
ENSGALG00000035901	GDF6	growth differentiation factor 6	67.0044	-0.439608	0.193033	0.0227644	0.576766
ENSGALG00000011046	SNX10	sorting nexin 10	998.395	-0.175359	0.0770286	0.0228137	0.576766
ENSGALG00000006901	AATK	apoptosis associated tyrosine kinase	5842.47	-0.191763	0.0842684	0.0228686	0.576766
ENSGALG00000032060	GPR153	G protein-coupled receptor 153	850.298	-0.190998	0.0839567	0.0229087	0.576766
ENSGALG00000002661	YWHAE	tyrosine 3-monooxygenase/tryptophan 5-monooxygenase activation protein epsilon	11309.9	0.113404	0.0498833	0.0230034	0.576766
ENSGALG00000033303		acylamino-acid-releasing enzyme-like	291.334	-0.336431	0.147992	0.0230074	0.576766
ENSGALG00000013342	GBX2	gastrulation brain homeobox 2	348.958	-0.232992	0.102495	0.0230146	0.576766
ENSGALG00000036201	GALK2	galactokinase 2	591.545	0.12713	0.0559464	0.0230654	0.576907
ENSGALG00000007211	CDH22	cadherin 22	1975.52	-0.17311	0.0762997	0.0232796	0.580564
ENSGALG00000008098	NAMPTP1	nicotinamide phosphoribosyltransferase pseudogene 1	1634.41	-0.12753	0.0562192	0.0233027	0.580564
ENSGALG00000001429	TTC1	tetratricopeptide repeat domain 1	877.946	0.1578	0.0696572	0.0234897	0.584082
ENSGALG00000027440	COX20	COX20, cytochrome c oxidase assembly factor	493.327	0.202636	0.089538	0.0236281	0.584971
ENSGALG00000019894	TMEM14A	transmembrane protein 14A	750.427	0.187544	0.0828824	0.0236495	0.584971
ENSGALG00000054445			369.333	-0.221931	0.0981168	0.0237032	0.584971
ENSGALG00000028501	DCK	deoxycytidine kinase	796.84	0.16392	0.0724915	0.0237451	0.584971
ENSGALG00000016363	ACP1	acid phosphatase 1, soluble	1440.71	0.16416	0.0726338	0.0238144	0.584971
ENSGALG00000006054	CALCA	calcitonin	64.7217	-0.459829	0.203474	0.0238283	0.584971
ENSGALG00000009378	PDGFC	platelet derived growth factor C	126.654	0.297083	0.131476	0.0238464	0.584971
ENSGALG00000053245		vitellogenin 3	11.2601	-0.952919	0.421775	0.0238642
ENSGALG00000052829	MAMDC4	MAM domain containing 4	31.1522	-0.485288	0.214946	0.0239632	0.586707
ENSGALG00000022871	HHLA2	HERV-H LTR-associating 2	1288.67	0.228268	0.101139	0.0240093	0.58671
ENSGALG00000005456	SDR42E1	short chain dehydrogenase/reductase family 42E, member 1	242.233	0.232131	0.102947	0.024143	0.588207
ENSGALG00000044224		coiled-coil domain-containing protein 173-like	140.986	0.314077	0.139345	0.024199	0.588207
ENSGALG00000004325	P4HA1	prolyl 4-hydroxylase subunit alpha 1	4361.11	-0.126464	0.0561117	0.0242089	0.588207
ENSGALG00000007489	CNNM1	cyclin and CBS domain divalent metal cation transport mediator 1	726.606	-0.300843	0.133667	0.0244046	0.591834
ENSGALG00000006441	GNPTG	N-acetylglucosamine-1-phosphate transferase gamma subunit	589.807	0.166368	0.0739528	0.0244715	0.592332
ENSGALG00000003532	DDX5	DEAD-box helicase 5	23870.1	0.0787888	0.0350706	0.024667	0.594876
ENSGALG00000037097	GRK3	G protein-coupled receptor kinase 3	11974.6	-0.0993678	0.0442334	0.0246755	0.594876
ENSGALG00000021634	MAP7D1	MAP7 domain containing 1	1667.24	-0.190942	0.0850218	0.0247165	0.594876
ENSGALG00000051442	TSC22D1	TSC22 domain family member 1	9457.44	-0.120742	0.0538199	0.0248682	0.59631
ENSGALG00000034042	PIAS3	E3 SUMO-protein ligase PIAS3-like	634.394	-0.207768	0.092663	0.0249493	0.59631
ENSGALG00000052195			378.498	-0.263614	0.11758	0.0249615	0.59631
ENSGALG00000008094	HSPD1	heat shock protein family D (Hsp60) member 1	4419.89	0.119633	0.0533632	0.0249704	0.59631
ENSGALG00000052204	ENY2	ENY2, transcription and export complex 2 subunit	359.464	0.193413	0.0863269	0.0250603	0.59631
ENSGALG00000031305	FAM13C	family with sequence similarity 13 member C	140.576	-0.292774	0.130693	0.02508	0.59631
ENSGALG00000002564	RGS4	regulator of G-protein signaling 4	1552.72	-0.157846	0.070485	0.0251277	0.59631
ENSGALG00000017244	PRSS23	protease, serine 23	204.275	0.342473	0.153001	0.0251964	0.59631
ENSGALG00000006963	ENDOV	endonuclease V	301.517	-0.217222	0.0970448	0.0251969	0.59631
ENSGALG00000012513	STAM2	signal transducing adaptor molecule 2	1737.55	0.0960179	0.0429299	0.025311	0.597048
ENSGALG00000035760	LENG8	leukocyte receptor cluster member 8	6732.79	-0.186669	0.0834897	0.0253626	0.597048
ENSGALG00000038757	RBMS2	RNA binding motif single stranded interacting protein 2	420.447	-0.189299	0.0846694	0.0253685	0.597048
ENSGALG00000052894			262.274	-0.210527	0.0942367	0.0254814	0.597592
ENSGALG00000031440	PTPRU	protein tyrosine phosphatase, receptor type U	2526.21	-0.171024	0.076556	0.0254853	0.597592
ENSGALG00000000048		V-type proton ATPase catalytic subunit A-like	266.307	-0.253201	0.113409	0.025573	0.597762
ENSGALG00000004252		cathepsin L1-like	8.69177	0.842942	0.377758	0.0256524
ENSGALG00000015122	TAF4B	TATA-box binding protein associated factor 4b	27.4736	0.554991	0.248776	0.0256889	0.597762
ENSGALG00000010025	SNX32	sorting nexin 32	1959.93	0.10211	0.0457962	0.0257706	0.597762
ENSGALG00000005467	HSD17B2	hydroxysteroid 17-beta dehydrogenase 2	112.732	0.355606	0.159528	0.0258068	0.597762
ENSGALG00000035362			1227.51	-0.201539	0.0904191	0.0258177	0.597762
ENSGALG00000010163	LGR5	leucine rich repeat containing G protein-coupled receptor 5	548.64	0.254944	0.114395	0.0258381	0.597762
ENSGALG00000051347		E3 ubiquitin-protein ligase HUWE1-like	104.286	-0.463555	0.208041	0.0258677	0.597762
ENSGALG00000005118	FAM124B	family with sequence similarity 124 member B	47.2847	-0.530518	0.238139	0.0258965	0.597762
ENSGALG00000039895	EPHA2	EPH receptor A2	61.9813	-0.559152	0.251067	0.0259403	0.597762
ENSGALG00000000630	HAS3	hyaluronan synthase 3	25.663	0.568818	0.255443	0.0259611	0.597762
ENSGALG00000045172	FAM166A	family with sequence similarity 166 member A	2.19746	-1.88487	0.846789	0.0260207
ENSGALG00000032250	COQ10A	coenzyme Q10A	232.744	-0.293981	0.132176	0.0261368	0.597917
ENSGALG00000020084	CAPN13	calpain 13	39.8622	-0.493717	0.222058	0.0261908	0.597917
ENSGALG00000003114	NOG	noggin	241.821	0.393549	0.177023	0.026206	0.597917
ENSGALG00000004700	NCF2	neutrophil cytosolic factor 2	5.08747	-1.03974	0.467694	0.026208
ENSGALG00000011113	SGIP1	SH3 domain GRB2 like endophilin interacting protein 1	3598.55	-0.194016	0.0873005	0.0262569	0.597917
ENSGALG00000006312	TSG101	tumor susceptibility gene 101	1844.77	0.122296	0.0550316	0.0262634	0.597917
ENSGALG00000016878	TM9SF2	transmembrane 9 superfamily member 2	2362.45	0.11541	0.0519605	0.0263435	0.597917
ENSGALG00000040925	RNF215	ring finger protein 215	1076.15	-0.175193	0.0788786	0.026348	0.597917
ENSGALG00000048991			605.979	-0.245485	0.11054	0.0263661	0.597917
ENSGALG00000008691	SNX5	sorting nexin 5	511.833	0.162493	0.0731896	0.0264074	0.597917
ENSGALG00000026639	SMCO4	single-pass membrane protein with coiled-coil domains 4	76.5237	0.323565	0.145767	0.0264366	0.597917
ENSGALG00000032371			10.1034	-1.05545	0.4761	0.0266316
ENSGALG00000007307	USP7	ubiquitin specific peptidase 7	4850.17	0.0813188	0.0367058	0.0267313	0.599839
ENSGALG00000040857	TECTA	tectorin alpha	53.6944	-0.498084	0.224851	0.0267485	0.599839
ENSGALG00000021135	HAPLN3	hyaluronan and proteoglycan link protein 3	44.3774	0.394675	0.178182	0.0267592	0.599839
ENSGALG00000038128		ubiquitin conjugating enzyme E2 D2	3789.44	0.12113	0.0546918	0.0267758	0.599839
ENSGALG00000047847			272.271	-0.243155	0.109793	0.0267826	0.599839
ENSGALG00000043389			144.43	-0.28993	0.130937	0.0268101	0.599839
ENSGALG00000008389	VBP1	LOC772071	1310.52	0.167134	0.0755024	0.0268542	0.599839
ENSGALG00000004903	CHST8	carbohydrate sulfotransferase 8	131.943	0.248127	0.112145	0.0269283	0.599839
ENSGALG00000050586	ILVBL	ilvB acetolactate synthase like	851.638	-0.189392	0.085608	0.0269448	0.599839
ENSGALG00000013649	CNOT7	CCR4-NOT transcription complex subunit 7	1837.38	0.118759	0.0536973	0.0269924	0.599851
ENSGALG00000047266			136.803	-0.268872	0.121654	0.0270963	0.600638
ENSGALG00000034605			479.636	0.170604	0.0772071	0.0271263	0.600638
ENSGALG00000005559	MRPS23	mitochondrial ribosomal protein S23	641.253	0.138002	0.0624703	0.027169	0.600638
ENSGALG00000017627	C10orf2	chromosome 10 open reading frame 2	620.186	-0.179619	0.0813863	0.0273149	0.602277
ENSGALG00000050199			1.99056	2.83573	1.28495	0.0273221
ENSGALG00000027565			141.962	-0.29303	0.13284	0.0273924	0.602277
ENSGALG00000007810	PPP4R2	protein phosphatase 4 regulatory subunit 2	3029.18	0.113483	0.0514511	0.027408	0.602277
ENSGALG00000041433	MSL3	male-specific lethal 3 homolog (Drosophila)	993.527	0.148722	0.0674673	0.0274995	0.602277
ENSGALG00000023847		huntingtin associated protein 1	7526.94	-0.182079	0.0826462	0.0275866	0.602277
ENSGALG00000041722	STX1A	syntaxin 1A	6172.37	-0.161234	0.0731856	0.0275892	0.602277
ENSGALG00000015961	SUCLG1	succinate-CoA ligase alpha subunit	2472.59	0.0985045	0.0447132	0.0275925	0.602277
ENSGALG00000010752	CDCP2	CUB domain containing protein 2	170.935	-0.331542	0.150526	0.0276258	0.602277
ENSGALG00000008335	PHTF2	putative homeodomain transcription factor 2	1552.03	0.157643	0.0715923	0.0276681	0.602277
ENSGALG00000007373	PRKAB1	protein kinase AMP-activated non-catalytic subunit beta 1	856.687	0.121322	0.0551152	0.027719	0.602357
ENSGALG00000017171	CWF19L2	CWF19-like 2, cell cycle control (S. pombe)	744.202	0.148602	0.0675332	0.0277767	0.602585
ENSGALG00000044141	THAP9	THAP domain containing 6	769.086	-0.150409	0.0684201	0.0279267	0.603695
ENSGALG00000030552		gamma-glutamylcyclotransferase	810.549	0.148155	0.0673991	0.0279365	0.603695
ENSGALG00000000603	KANSL1	KAT8 regulatory NSL complex subunit 1	1667.69	-0.129634	0.0590035	0.0280169	0.603695
ENSGALG00000001223	PEX10	peroxisomal biogenesis factor 10	562.425	0.152595	0.0694716	0.0280556	0.603695
ENSGALG00000020505	KCNJ11	potassium inwardly rectifying channel subfamily J member 11	262.607	-0.184369	0.0839451	0.0280697	0.603695
ENSGALG00000010659	ING2	inhibitor of growth family member 2	162.381	0.305316	0.139051	0.0281119	0.603695
ENSGALG00000007780	EIF4E3	eukaryotic translation initiation factor 4E family member 3	89.6567	0.427388	0.194735	0.0281841	0.604228
ENSGALG00000005776		trans-2,3-enoyl-CoA reductase	25.0166	0.513817	0.234158	0.0282129
ENSGALG00000042275		transducin-like enhancer protein 1-like	1216.6	-0.165627	0.0755097	0.0282751	0.604292
ENSGALG00000016102	CYP26B1	cytochrome P450 family 26 subfamily B member 1	43.2647	-0.49852	0.22732	0.0283052	0.604292
ENSGALG00000040875	EDC4	enhancer of mRNA decapping 4	1664.93	-0.0934579	0.0426224	0.0283292	0.604292
ENSGALG00000040787	FAM193B	family with sequence similarity 193 member B	1253.53	-0.150276	0.0686102	0.0285032	0.606148
ENSGALG00000005784	CCDC117	coiled-coil domain containing 117	255.601	-0.169177	0.0772434	0.0285112	0.606148
ENSGALG00000013546		granzyme K	1.21827	2.40226	1.09694	0.0285264
ENSGALG00000010007	EAPP	E2F associated phosphoprotein	739.669	0.170636	0.0779652	0.0286251	0.607556
ENSGALG00000005092	HDAC11	histone deacetylase 11	1419.38	0.172433	0.078831	0.0287153	0.608458
ENSGALG00000001019	BTBD2	BTB domain containing 2	1253.7	-0.149006	0.068142	0.0287647	0.608496
ENSGALG00000001522	PHF20	PHD finger protein 20	2366.21	0.0952648	0.0436082	0.0289211	0.609619
ENSGALG00000026253	TMEM144	transmembrane protein 144	1058.85	0.151739	0.0694756	0.0289573	0.609619
ENSGALG00000028191	GLCE	glucuronic acid epimerase	1009.36	-0.161094	0.0737827	0.0290094	0.609619
ENSGALG00000039284	RCN2	reticulocalbin 2	2428.06	0.114093	0.052277	0.0290745	0.609619
ENSGALG00000010360	NSUN4	NOP2/Sun RNA methyltransferase family member 4	288.838	-0.190931	0.0875068	0.0291172	0.609619
ENSGALG00000010386	DLK2	delta like non-canonical Notch ligand 2	137.934	-0.264606	0.121339	0.0292046	0.609619
ENSGALG00000016410	EIF1AX	eukaryotic translation initiation factor 1A, X-linked	3676.6	0.152423	0.0699041	0.0292237	0.609619
ENSGALG00000009619	GPR176	G protein-coupled receptor 176	114.887	-0.253886	0.116482	0.0292854	0.609619
ENSGALG00000041783	TMEM19	transmembrane protein 19	1194.95	0.111026	0.0509494	0.0293215	0.609619
ENSGALG00000042159	SLITRK3	uncharacterized LOC107054133	1218.52	-0.143346	0.0657915	0.029347	0.609619
ENSGALG00000012457	SSTR3	somatostatin receptor 3	52.3615	-0.541761	0.248821	0.0294571	0.609619
ENSGALG00000002066	NCOA4	nuclear receptor coactivator 4	4094.13	0.0904024	0.0415214	0.0294622	0.609619
ENSGALG00000053965			17.224	-0.715955	0.328859	0.0294741
ENSGALG00000050358			1.60487	-3.48572	1.60114	0.0294785
ENSGALG00000012624	PRXL2C	AhpC/TSA antioxidant enzyme domain containing 1	37.3382	-0.595386	0.273609	0.0295519	0.609619
ENSGALG00000004364	ABR	ABR, RhoGEF and GTPase activating protein	2445.02	-0.14742	0.0677523	0.029565	0.609619
ENSGALG00000033183	GABRQ	gamma-aminobutyric acid (GABA) A receptor, theta	249.129	-0.270117	0.124174	0.0296073	0.609619
ENSGALG00000034213	TNFRSF1B	TNF receptor superfamily member 1B	102.434	0.532353	0.244768	0.0296354	0.609619
ENSGALG00000050125			1268.81	-0.166983	0.0768248	0.0297387	0.609619
ENSGALG00000008330	TMEM60	transmembrane protein 60	365.911	0.170016	0.0782346	0.0297684	0.609619
ENSGALG00000010641	SCCPDH	saccharopine dehydrogenase (putative)	2905.33	0.0914162	0.0420678	0.0297753	0.609619
ENSGALG00000005801	CHRNA4	cholinergic receptor nicotinic alpha 4 subunit	1244.89	0.151045	0.0695352	0.0298393	0.609619
ENSGALG00000005135	SERPINE2	serpin family E member 2	2323.23	0.173985	0.0801043	0.0298569	0.609619
ENSGALG00000026189		ankyrin repeat domain-containing protein 40-like	1079.83	-0.160652	0.0739711	0.0298692	0.609619
ENSGALG00000053468	ANKRD66	ankyrin repeat domain 66	21.4624	-0.620176	0.285573	0.029879
ENSGALG00000004326	GOSR1	golgi SNAP receptor complex member 1	1456.89	0.0860571	0.0396529	0.029987	0.610219
ENSGALG00000028871	SLC38A3	solute carrier family 38 member 3	8030.15	-0.163123	0.0751703	0.0300038	0.610219
ENSGALG00000038853		glucosidase alpha, acid	133.217	-0.279362	0.128881	0.0301894	0.610219
ENSGALG00000009073	PSEN2	presenilin 2 (Alzheimer disease 4)	3355.87	0.0864095	0.039865	0.030193	0.610219
ENSGALG00000011237	DPH3P1	diphthamide biosynthesis 3 pseudogene 1	1321.97	0.125258	0.0577904	0.0302006	0.610219
ENSGALG00000035762		protease, serine 57	26.6598	0.591934	0.27317	0.0302418	0.610219
ENSGALG00000001973	GNL2	G protein nucleolar 2	797.31	0.123956	0.057219	0.0302854	0.610219
ENSGALG00000001330	ATP5MC1	ATP synthase, H+ transporting, mitochondrial Fo complex subunit C1 (subunit 9)	2657.18	0.152108	0.0702426	0.0303517	0.610219
ENSGALG00000003416	FHIP1B	family with sequence similarity 160, member A2	1867.55	-0.154837	0.0715096	0.0303677	0.610219
ENSGALG00000010859	EPGN	epithelial mitogen	140.812	-0.263533	0.121721	0.0303827	0.610219
ENSGALG00000012452	MIS18BP1	MIS18 binding protein 1	227.968	0.201841	0.0932762	0.0304715	0.610219
ENSGALG00000002888	CASZ1	castor zinc finger 1	2782.58	-0.250927	0.115961	0.0304727	0.610219
ENSGALG00000000855	ZMPSTE24	zinc metallopeptidase STE24	1160.5	0.117156	0.0541639	0.0305415	0.610639
ENSGALG00000053882			16.6659	-0.615127	0.284457	0.0305825
ENSGALG00000005146	PDP2	pyruvate dehyrogenase phosphatase catalytic subunit 2	972.758	-0.127103	0.0588041	0.0306598	0.612043
ENSGALG00000041792	C26H6orf106	chromosome 26 C6orf106 homolog	2536.53	-0.0802696	0.0371493	0.0307164	0.612216
ENSGALG00000016465	ZPAX	zona pellucida protein	2.26421	2.18886	1.01359	0.0308112
ENSGALG00000032215	ULK3	unc-51 like kinase 3	561.48	-0.195327	0.0904685	0.0308454	0.612452
ENSGALG00000009502	ATE1	arginyltransferase 1	931.52	0.133098	0.0616508	0.0308583	0.612452
ENSGALG00000027476	PLEKHG5	pleckstrin homology and RhoGEF domain containing G5	6364.63	-0.158515	0.0734312	0.0308748	0.612452
ENSGALG00000040817	NEMP2	nuclear envelope integral membrane protein 2	487.854	0.117404	0.0544017	0.0309203	0.612452
ENSGALG00000029295	AZIN1	antizyme inhibitor 1	6648.67	0.107782	0.0499595	0.0309762	0.612609
ENSGALG00000035429	XKR4	XK related 4	19.4769	-0.593177	0.275018	0.0310162
ENSGALG00000023135	SRP54	signal recognition particle 54	2012.09	0.0965306	0.0447578	0.0310264	0.612645
ENSGALG00000003919	MRPL22	mitochondrial ribosomal protein L22	769.726	0.137287	0.0636833	0.0311015	0.612645
ENSGALG00000017289	C12orf4	chromosome 1 open reading frame, human C12orf4	550.699	0.182461	0.0846488	0.0311221	0.612645
ENSGALG00000035419	CDON	cell adhesion associated, oncogene regulated	1290.47	-0.168824	0.0783624	0.0312087	0.613401
ENSGALG00000007732	RTN4R	reticulon 4 receptor	517.575	0.141499	0.0657142	0.0312997	0.614245
ENSGALG00000038599	PMM1	phosphomannomutase 1	4087.08	-0.123304	0.0572936	0.0313868	0.614325
ENSGALG00000026558	ZNF362	zinc finger protein 362	1670.75	-0.132534	0.0616299	0.0315172	0.614325
ENSGALG00000034050		metadherin	1264.67	0.114102	0.0530606	0.0315232	0.614325
ENSGALG00000007102	MLEC	malectin	1165.38	0.178184	0.0828722	0.031547	0.614325
ENSGALG00000035282	IGF2	insulin like growth factor 2	358.724	0.185991	0.0865048	0.0315499	0.614325
ENSGALG00000030603	ANTXR1	anthrax toxin receptor 1	67.4646	-0.351278	0.163485	0.0316588	0.614325
ENSGALG00000009738	CTBP2	C-terminal binding protein 2	2871.64	-0.126115	0.058711	0.0317084	0.614325
ENSGALG00000050362			31.995	-0.496007	0.230939	0.0317307	0.614325
ENSGALG00000034621	KCNIP4	potassium voltage-gated channel interacting protein 4	764.64	0.171336	0.0797763	0.0317372	0.614325
ENSGALG00000045388	RFX8	RFX family member 8, lacking RFX DNA binding domain	1.29481	-2.50971	1.16857	0.0317399
ENSGALG00000002170		bile acid receptor-like	3.24671	-1.29523	0.60357	0.0318776
ENSGALG00000041854	FAM184B	family with sequence similarity 184 member B	594.973	0.170612	0.07951	0.0318899	0.615229
ENSGALG00000054822			194.134	0.278357	0.129745	0.0319196	0.615229
ENSGALG00000029582	EVI5	ecotropic viral integration site 5	1742.22	0.107883	0.0502881	0.0319286	0.615229
ENSGALG00000005815	TMEM41B	transmembrane protein 41B	936.399	0.121547	0.0566959	0.0320461	0.616061
ENSGALG00000034903		zinc finger protein 777-like	582.837	-0.167004	0.07791	0.0320684	0.616061
ENSGALG00000000550	STRADA	STE20-related kinase adaptor alpha	1106.84	0.108635	0.0507136	0.0321831	0.617032
ENSGALG00000000186	MTCH1	mitochondrial carrier 1	2382.22	-0.122606	0.0572618	0.0322624	0.617032
ENSGALG00000033806	ITPRIPL2	ITPRIP like 2	51.5025	-0.391509	0.182852	0.032264	0.617032
ENSGALG00000005090	SKA2	spindle and kinetochore associated complex subunit 2 pseudogene 1	962.626	0.125618	0.0586968	0.0323452	0.617635
ENSGALG00000015000	LYAR	Ly1 antibody reactive	823.08	0.194262	0.0907979	0.0323953	0.617635
ENSGALG00000049369			1306.87	0.103039	0.0481729	0.0324408	0.617635
ENSGALG00000012537	KCNJ3	Potassium inwardly rectifying channel subfamily J member 3	437.666	-0.172504	0.0807164	0.0325846	0.6184
ENSGALG00000034094	SP5	Sp5 transcription factor	10.1914	0.874812	0.409449	0.0326336
ENSGALG00000010798	DHCR24	24-dehydrocholesterol reductase	1193.9	0.232997	0.109063	0.0326506	0.6184
ENSGALG00000053365		serine-aspartate repeat-containing protein F-like	604.143	-0.261048	0.122222	0.0326914	0.6184
ENSGALG00000007144	SIK3	SIK family kinase 3	1199.27	-0.171974	0.0805266	0.032711	0.6184
ENSGALG00000051594	FBXO46	F-box protein 46	564.947	-0.186034	0.0871166	0.0327234	0.6184
ENSGALG00000012872	SERPINB11	serpin family B member 12	1.60904	-2.04921	0.959727	0.0327442
ENSGALG00000007808	HID1	HID1 domain containing	2991.97	-0.0982709	0.0460577	0.0328718	0.618989
ENSGALG00000012821	TUBB2B	tubulin beta 2B class IIb	11143.2	-0.157481	0.0738347	0.0329343	0.618989
ENSGALG00000009927	RAP1B	RAP1B, member of RAS oncogene family	1800.65	0.131022	0.0614452	0.032979	0.618989
ENSGALG00000031270	CSK	C-terminal Src kinase	1199.13	-0.124999	0.0586259	0.032995	0.618989
ENSGALG00000037269		pleckstrin homology, MyTH4 and FERM domain containing H3	302.02	-0.20602	0.096627	0.0329972	0.618989
ENSGALG00000030492	ASCL2	achaete-scute family bHLH transcription factor 2	11.6962	0.8415	0.395104	0.0331868
ENSGALG00000038494	CMIP	c-Maf inducing protein	994.043	-0.129832	0.060975	0.0332328	0.622493
ENSGALG00000034250	HS6ST2	heparan sulfate 6-O-sulfotransferase 2	1122.65	-0.116528	0.0547944	0.0334499	0.624624
ENSGALG00000033196	EIF2S2	eukaryotic translation initiation factor 2 subunit beta	1943.46	0.109977	0.0517633	0.0336186	0.624624
ENSGALG00000051604			2.56373	2.26058	1.06408	0.0336335
ENSGALG00000034281	TMCC2	transmembrane and coiled-coil domain family 2	5842.58	-0.108531	0.0510938	0.0336567	0.624624
ENSGALG00000034628	CCDC127	coiled-coil domain containing 127	1806.31	0.13406	0.0631566	0.0337819	0.624624
ENSGALG00000015465	ASCC3	activating signal cointegrator 1 complex subunit 3	566.289	0.173206	0.0816062	0.0337989	0.624624
ENSGALG00000003217	LITAF	lipopolysaccharide induced TNF factor	33.1075	-0.587031	0.276641	0.0338378	0.624624
ENSGALG00000010363	HERC3	HECT and RLD domain containing E3 ubiquitin protein ligase 3	7368.38	-0.0916706	0.0432024	0.0338471	0.624624
ENSGALG00000049065	ZFPM1	zinc finger protein, FOG family member 1	479.435	-0.204898	0.0965863	0.033888	0.624624
ENSGALG00000051983	LETMD1	LETM1 domain-containing protein 1-like	400.316	-0.30307	0.142899	0.0339331	0.624624
ENSGALG00000040030	PHLDB1	pleckstrin homology like domain family B member 1	1493.54	-0.145416	0.0685704	0.0339489	0.624624
ENSGALG00000009939	SPOP	speckle type BTB/POZ protein	2259.94	0.0946988	0.0446799	0.0340485	0.624624
ENSGALG00000027983		tyrosine kinase non receptor 2	3967.55	-0.149226	0.0704131	0.0340657	0.624624
ENSGALG00000015693	USP25	ubiquitin specific peptidase 25	2243.89	0.0758187	0.0357789	0.0340828	0.624624
ENSGALG00000001076	LIMK1	LIM domain kinase 1	865.112	-0.157737	0.0744677	0.0341581	0.624624
ENSGALG00000006197	CSNK2A1	casein kinase 2 alpha 1	2581.97	0.0801013	0.0378194	0.0341758	0.624624
ENSGALG00000043126		component of oligomeric golgi complex 8	590.977	-0.188963	0.0893295	0.0344004	0.624624
ENSGALG00000001726	NUDCD2	NudC domain containing 2	1491.49	0.107956	0.0510488	0.0344508	0.624624
ENSGALG00000044581	MIIP	migration and invasion inhibitory protein	208.135	0.182652	0.0864109	0.0345361	0.624624
ENSGALG00000047953			230.742	-0.317307	0.150146	0.0345732	0.624624
ENSGALG00000049119	ZNF638	zinc finger protein 638	4600.69	-0.136338	0.0645208	0.0345939	0.624624
ENSGALG00000014575	SEPHS2L	selenophosphate synthetase 2-like	724.159	0.125539	0.0594175	0.0346157	0.624624
ENSGALG00000030401	MED31	mediator complex subunit 31	862.669	0.137621	0.0651409	0.0346287	0.624624
ENSGALG00000008136	C7H2ORF69	chromosome 7 open reading frame, human C2orf69	1149.72	0.132685	0.0628113	0.0346493	0.624624
ENSGALG00000013780	AIG1	androgen induced 1	407.372	0.169416	0.0802056	0.0346631	0.624624
ENSGALG00000045312	SEMA6C	semaphorin 6C	1591.2	-0.192215	0.0910209	0.0347065	0.624624
ENSGALG00000038191			81.3121	-0.286817	0.135827	0.0347184	0.624624
ENSGALG00000016929	PIBF1	progesterone immunomodulatory binding factor 1	231.363	0.228932	0.108457	0.0347884	0.624624
ENSGALG00000009774	ELF2	E74 like ETS transcription factor 2	1233.73	0.0943224	0.0446988	0.0348431	0.624624
ENSGALG00000043827	ZHX2	zinc fingers and homeoboxes 2	693.893	-0.168252	0.0797663	0.0349173	0.624624
ENSGALG00000001244		TBC1 domain family member 24-like	242.6	0.261618	0.124035	0.0349254	0.624624
ENSGALG00000026445	CALM1	calmodulin 1 (phosphorylase kinase, delta)	33823.4	0.0862282	0.040924	0.0351146	0.624624
ENSGALG00000014887	ASF1A	anti-silencing function 1A histone chaperone	352.173	0.181235	0.086015	0.0351165	0.624624
ENSGALG00000010540	TTC39A	tetratricopeptide repeat domain 39A	43.1236	0.509602	0.241867	0.0351217	0.624624
ENSGALG00000026957	SEMA4G	semaphorin 4G	827.359	-0.214513	0.101826	0.035147	0.624624
ENSGALG00000032750	CELSR2	cadherin EGF LAG seven-pass G-type receptor 2	2372.42	-0.192626	0.0914489	0.0351713	0.624624
ENSGALG00000019552	SERPINB10	serpin family B member 2	4.97288	1.63053	0.774371	0.035238
ENSGALG00000015821	CCT8	chaperonin containing TCP1 subunit 8	3178.52	0.107242	0.0509378	0.0352604	0.624624
ENSGALG00000013695	ZDHHC14	zinc finger DHHC-type containing 14	262.626	0.20524	0.0975038	0.0352963	0.624624
ENSGALG00000048712	RNF115	ring finger protein 115	1071.63	-0.142868	0.0678766	0.0353065	0.624624
ENSGALG00000014290	UBE2K	ubiquitin conjugating enzyme E2 K	2057.08	0.108095	0.0513585	0.0353166	0.624624
ENSGALG00000040018	NUP98	nucleoporin 98	2203.01	-0.119952	0.0569953	0.0353272	0.624624
ENSGALG00000002790	ABLIM3	actin binding LIM protein family member 3	2803.53	-0.13669	0.0649582	0.0353542	0.624624
ENSGALG00000028543	FGFR4	fibroblast growth factor receptor 4	494.357	-0.251614	0.119622	0.0354308	0.624862
ENSGALG00000002666	RAB11FIP3	RAB11 family interacting protein 3	2049.17	-0.142361	0.0676942	0.0354657	0.624862
ENSGALG00000012739	HIVEP1	human immunodeficiency virus type I enhancer binding protein 1	2092.47	-0.168356	0.0800989	0.0355659	0.624862
ENSGALG00000011894	CYP2D6	cytochrome P450 family 2 subfamily D member 6	212.208	0.452832	0.215485	0.0356011	0.624862
ENSGALG00000001263	GTF2IRD1	GTF2I repeat domain containing 1	1685.06	-0.150074	0.0714344	0.0356524	0.624862
ENSGALG00000016831	PCID2	PCI domain containing 2	1218.97	0.0964653	0.0459204	0.0356667	0.624862
ENSGALG00000006857	SPATA20	spermatogenesis associated 20	967.507	-0.138393	0.0658984	0.0357206	0.624862
ENSGALG00000003851	TRIT1	tRNA isopentenyltransferase 1	513.513	0.167717	0.0798786	0.0357596	0.624862
ENSGALG00000047211	FCER1G	Fc fragment of IgE receptor Ig	9.86473	-0.919574	0.438199	0.0358585
ENSGALG00000004554	CACYBP	calcyclin binding protein	3375.4	0.112018	0.0533847	0.0358775	0.626065
ENSGALG00000019094	PHF11	PHD finger protein 11	381.744	0.131694	0.0627839	0.0359424	0.626275
ENSGALG00000001826	WWC1	WW and C2 domain containing 1	2395.04	0.112498	0.0536536	0.0360157	0.626275
ENSGALG00000054505			535.149	-0.217092	0.103557	0.0360506	0.626275
ENSGALG00000011742	ART4	ADP-ribosyltransferase 4 (Dombrock blood group)	5.18616	-1.43294	0.683673	0.0360871
ENSGALG00000027192	NTS	neurotensin	2426.09	0.233736	0.111547	0.0361346	0.626275
ENSGALG00000034737		GLIS family zinc finger 2	952.279	-0.197632	0.0943168	0.036135	0.626275
ENSGALG00000004152	C9orf78	chromosome 17 C9orf78 homolog	1002.61	0.116519	0.0556331	0.0362235	0.6267
ENSGALG00000009500	VPS50	VPS50, EARP/GARPII complex subunit	1599.84	0.10958	0.0523364	0.036281	0.6267
ENSGALG00000051187	YJU2B	coiled-coil domain containing 130	506.837	-0.240832	0.115058	0.0363371	0.6267
ENSGALG00000026077	ALDOC	aldolase, fructose-bisphosphate C	110178	-0.145896	0.0697201	0.0363847	0.6267
ENSGALG00000006824	USP19	ubiquitin specific peptidase 19	3412.6	-0.133979	0.0640459	0.0364452	0.6267
ENSGALG00000051702			4.91622	-1.15656	0.552996	0.036489
ENSGALG00000040807	DMTN	dematin actin binding protein	1832.37	-0.165708	0.0792541	0.0365423	0.6267
ENSGALG00000010973	TRA2A	transformer 2 alpha homolog	5819.98	0.118418	0.0566466	0.0365759	0.6267
ENSGALG00000002000	GRAMD2A	GRAM domain containing 2A	878.384	-0.171399	0.0819928	0.0365803	0.6267
ENSGALG00000039005	TMEM114	transmembrane protein 114	3.86745	-1.46478	0.700923	0.0366364
ENSGALG00000033807	TYSND1	trypsin domain containing 1	200.142	-0.239717	0.114713	0.0366436	0.6267
ENSGALG00000001473	MIB2	mindbomb E3 ubiquitin protein ligase 2	4733.44	0.13933	0.0666906	0.0366895	0.6267
ENSGALG00000028989			15.0097	-0.720031	0.344755	0.0367501
ENSGALG00000043513	TEAD3	TEA domain transcription factor 3	331.158	-0.175212	0.0838927	0.0367505	0.6267
ENSGALG00000010576	GTF2A1	general transcription factor IIA subunit 1	3041.83	0.124915	0.0598426	0.0368522	0.6267
ENSGALG00000033102	LRRFIP2	LRR binding FLII interacting protein 2	1089.53	0.117239	0.0561685	0.036863	0.6267
ENSGALG00000016501	SF3B6	splicing factor 3b subunit 6	780.886	0.165425	0.0792643	0.0368877	0.6267
ENSGALG00000044431	NPB	neuropeptide B	25.9418	0.568548	0.272486	0.036931	0.6267
ENSGALG00000010638	CASP3	caspase 3	723.308	0.143612	0.0688365	0.0369542	0.6267
ENSGALG00000006010	FAM103A1	family with sequence similarity 103 member A1	2053.66	0.139239	0.0667551	0.0369947	0.6267
ENSGALG00000015387	ATG5	autophagy related 5	651.823	0.158398	0.0760155	0.0371816	0.627889
ENSGALG00000017133	EEF1AKMT1	eukaryotic translation elongation factor 1 alpha lysine methyltransferase 1	412.774	0.181797	0.0872811	0.0372616	0.627889
ENSGALG00000001132	APBB3	amyloid beta (A4) precursor protein-binding, family B, member 3	375.926	-0.218548	0.10493	0.0372704	0.627889
ENSGALG00000052842	ANKRD11	ankyrin repeat domain 11	10309.7	-0.0942257	0.0452406	0.0372721	0.627889
ENSGALG00000006465		coiled-coil domain containing 51	423.476	0.161302	0.0774616	0.0373111	0.627889
ENSGALG00000034054		keratin, type I cytoskeletal 42-like	2.02784	2.30311	1.10629	0.0373586
ENSGALG00000048103	TBCC	tubulin folding cofactor C	370.265	-0.394176	0.189386	0.0374032	0.627959
ENSGALG00000007042	CCDC40	coiled-coil domain containing 40	66.9526	-0.332448	0.159737	0.0374137	0.627959
ENSGALG00000048839			3.35359	-2.36728	1.13756	0.0374329
ENSGALG00000004669	ASPA	aspartoacylase	808.631	0.197763	0.095097	0.0375629	0.628127
ENSGALG00000004796	CDC42	cell division cycle 42	6614.04	0.106035	0.0509899	0.0375686	0.628127
ENSGALG00000010036	FOSL2	FOS like 2, AP-1 transcription factor subunit	84.3278	-0.465225	0.223748	0.0375957	0.628127
ENSGALG00000000154	DENND2D	DENN domain containing 2D	168.277	0.224983	0.108219	0.0376206	0.628127
ENSGALG00000000847	GARNL3	GTPase activating Rap/RanGAP domain like 3	2104.27	0.090529	0.0435613	0.0376912	0.628483
ENSGALG00000035561	CPNE3	copine 3	924.078	0.141528	0.0681928	0.0379491	0.629456
ENSGALG00000017205	ENDOD1	endonuclease domain containing 1	201.003	-0.27348	0.131803	0.0379948	0.629456
ENSGALG00000042939	HMBS	hydroxymethylbilane synthase	903.67	0.112202	0.0540863	0.0380327	0.629456
ENSGALG00000008898	GRIN1	glutamate ionotropic receptor NMDA type subunit 1	15101	-0.115078	0.0554744	0.0380393	0.629456
ENSGALG00000035129	RBM12B	RNA binding motif protein 12B	2044.08	0.108675	0.0523882	0.0380406	0.629456
ENSGALG00000004842	NT5M	5',3'-nucleotidase, mitochondrial	137.183	0.239872	0.11565	0.0380683	0.629456
ENSGALG00000009682	VEPH1	ventricular zone expressed PH domain containing 1	117.492	0.414735	0.199985	0.038095	0.629456
ENSGALG00000007666	KCNIP2	potassium voltage-gated channel interacting protein 2	4111.46	-0.127406	0.0614896	0.0382662	0.631467
ENSGALG00000006250	TRAPPC2L	trafficking protein particle complex 2 like	282.454	0.221117	0.106763	0.0383488	0.6319
ENSGALG00000028478	CELF3	CUGBP, Elav-like family member 3	3848.98	-0.139182	0.0672317	0.0384353	0.6319
ENSGALG00000041619	MTPN	myotrophin	7704.05	0.130045	0.0628201	0.0384411	0.6319
ENSGALG00000039329			560.246	-0.256955	0.124179	0.0385246	0.632458
ENSGALG00000000573	PER3	period circadian clock 3	3821.52	-0.200232	0.0968415	0.0386752	0.633699
ENSGALG00000050441		cytokine receptor common subunit beta-like	12.0264	0.829587	0.401453	0.0387847
ENSGALG00000006083		lamin-L(III)-like	537.699	0.134435	0.0650883	0.0388823	0.633699
ENSGALG00000042116	FUT9	fucosyltransferase 9	1997.71	0.153614	0.0743775	0.0388925	0.633699
ENSGALG00000046914			2073.15	0.105404	0.0510364	0.0388975	0.633699
ENSGALG00000000564	CCDC47	coiled-coil domain containing 47	1954.27	0.0876039	0.0424481	0.0390379	0.633699
ENSGALG00000037527		transportin 2	2877.16	-0.136022	0.0659131	0.0390507	0.633699
ENSGALG00000003845	MKNK2	MAP kinase interacting serine/threonine kinase 2	1773.6	-0.130264	0.0631454	0.0391204	0.633699
ENSGALG00000008175	ORC5	origin recognition complex subunit 5	348.412	0.230015	0.111503	0.0391263	0.633699
ENSGALG00000053990		SET domain and mariner transposase fusion gene	354.943	-0.19488	0.0944777	0.0391404	0.633699
ENSGALG00000028448	SH2D1B	SH2 domain containing 1B	1.78947	2.72744	1.32231	0.039147
ENSGALG00000010900	SPC25	SPC25, NDC80 kinetochore complex component	75.3264	0.305051	0.147901	0.0391566	0.633699
ENSGALG00000030040	CDH15	acyl-CoA synthetase family member 3	222.742	-0.201163	0.0975633	0.0392199	0.633699
ENSGALG00000042297	ANKRD13D	ankyrin repeat domain 13D	1777.04	-0.166632	0.0808279	0.039249	0.633699
ENSGALG00000009078	GALNT14	polypeptide N-acetylgalactosaminyltransferase 14	943.57	-0.150303	0.0729116	0.0392607	0.633699
ENSGALG00000013018	TPRKB	TP53RK binding protein	354.01	0.167108	0.0810778	0.0392957	0.633699
ENSGALG00000009063		PAS domain containing 1	2315.84	-0.230439	0.111878	0.0394233	0.634954
ENSGALG00000002841	RFNG	RFNG O-fucosylpeptide 3-beta-N-acetylglucosaminyltransferase	1585.57	0.0917569	0.0445654	0.0395011	0.635067
ENSGALG00000009013	MKKS	McKusick-Kaufman syndrome	1889.21	0.0972332	0.0472438	0.0395789	0.635067
ENSGALG00000051848	KIF5A	kinesin heavy chain isoform 5A-like	3720.94	-0.181091	0.0880013	0.0396068	0.635067
ENSGALG00000037867	MRPL53	mitochondrial ribosomal protein L53	744.715	0.145159	0.070548	0.0396295	0.635067
ENSGALG00000040956	CHIC1	cysteine rich hydrophobic domain 1	380.833	0.174453	0.0848373	0.0397515	0.635444
ENSGALG00000011301	LRRC40	leucine rich repeat containing 40	429.777	0.156137	0.0760137	0.0399699	0.635444
ENSGALG00000042460	FPGS	folylpolyglutamate synthase	330.761	-0.219384	0.106817	0.0399928	0.635444
ENSGALG00000053315			1040.73	0.166759	0.0812192	0.0400536	0.635444
ENSGALG00000045352	EIF4B	eukaryotic translation initiation factor 4B	4630.87	-0.139808	0.0681315	0.0401663	0.635444
ENSGALG00000008253	TBX5	T-box 5	301.105	-0.277115	0.135049	0.0401738	0.635444
ENSGALG00000001992	PKLR	pyruvate kinase, liver and RBC	116212	-0.11511	0.0560988	0.0401788	0.635444
ENSGALG00000000106	LRIF1	ligand dependent nuclear receptor interacting factor 1	1256.64	0.104042	0.0507069	0.0401864	0.635444
ENSGALG00000003979	NEK8	NIMA related kinase 8	471.651	-0.218896	0.10669	0.0401983	0.635444
ENSGALG00000000336	PPP1R12B	protein phosphatase 1 regulatory subunit 12B	2594.56	-0.121508	0.0592255	0.0402076	0.635444
ENSGALG00000050069			54.0541	-0.490084	0.238944	0.0402629	0.635444
ENSGALG00000041370	ZNF335	zinc finger protein 335	2195.87	-0.131058	0.0639337	0.0403732	0.635444
ENSGALG00000040641	SCRT1	scratch family transcriptional repressor 1	122.311	-0.413131	0.201543	0.0403798	0.635444
ENSGALG00000004637		sedoheptulokinase	324.484	-0.168126	0.0820283	0.0404025	0.635444
ENSGALG00000011505	MARK3	microtubule affinity regulating kinase 3	7272.45	0.0567871	0.027707	0.0404075	0.635444
ENSGALG00000052674			621.524	-0.24186	0.118031	0.0404501	0.635444
ENSGALG00000016309	KLHL31	kelch like family member 31	4.29164	-2.27231	1.10917	0.0404952
ENSGALG00000029862			13.8938	-0.777267	0.379464	0.0405277
ENSGALG00000052653	PCDHAC1	protocadherin alpha subfamily C, 1	6484.33	-0.0976632	0.0476884	0.0405655	0.636474
ENSGALG00000041993	UGDH	UDP-glucose 6-dehydrogenase	833.254	0.102925	0.0502956	0.0407162	0.638054
ENSGALG00000006503	VDAC1	voltage dependent anion channel 1	12769.9	0.105655	0.0516625	0.0408448	0.639284
ENSGALG00000010098	SLC6A9	solute carrier family 6 member 9	17196.5	-0.132783	0.0649503	0.0409164	0.63962
ENSGALG00000049127			830.01	-0.146085	0.0714896	0.0410087	0.640278
ENSGALG00000050158			451.872	-0.184523	0.0903891	0.0412082	0.64071
ENSGALG00000054166	CACNG7	calcium voltage-gated channel auxiliary subunit gamma 7	556.549	-0.18728	0.0917477	0.0412259	0.64071
ENSGALG00000026600	C1orf198	chromosome 3 open reading frame, human C1orf198	856.204	0.134495	0.0659006	0.041263	0.64071
ENSGALG00000007193	PLAAT1	HRAS like suppressor	1000.17	-0.126097	0.0617874	0.0412679	0.64071
ENSGALG00000046083		protocadherin alpha-2-like	912.099	-0.283166	0.138797	0.0413353	0.64071
ENSGALG00000016457	TRIB2	tribbles pseudokinase 2	3784.52	-0.160448	0.0786838	0.0414344	0.64071
ENSGALG00000039643	TMEM79	transmembrane protein 79-like	297.837	-0.189371	0.09291	0.0415275	0.64071
ENSGALG00000003118	ADGRA2	adhesion G protein-coupled receptor A2	392.229	-0.20076	0.0985777	0.0416935	0.64071
ENSGALG00000012694		chromosome 1 open reading frame, human C12orf45	235.164	0.246491	0.121033	0.0416942	0.64071
ENSGALG00000048704			1556.25	-0.197774	0.0971183	0.041708	0.64071
ENSGALG00000000374	RNPEP	arginyl aminopeptidase	509.457	-0.155501	0.0763611	0.0417108	0.64071
ENSGALG00000013235	PDK1	pyruvate dehydrogenase kinase 1	1457.71	0.121027	0.0594376	0.0417294	0.64071
ENSGALG00000041989	RRN3	RRN3 homolog, RNA polymerase I transcription factor	1297.21	0.112055	0.0550328	0.0417355	0.64071
ENSGALG00000008621	NRP2	neuropilin 2	755.869	-0.170788	0.0838944	0.0417754	0.64071
ENSGALG00000053457	PCDHGC5	protocadherin gamma subfamily C, 5	492.019	-0.306722	0.150678	0.0417898	0.64071
ENSGALG00000053187		soluble scavenger receptor cysteine-rich domain-containing protein SSC5D-like	2564.45	-0.21345	0.104918	0.0419061	0.641523
ENSGALG00000000672	SCMH1	sex comb on midleg homolog 1 (Drosophila)	1129.66	-0.138895	0.0683143	0.0420341	0.641523
ENSGALG00000006404	DDX46	DEAD-box helicase 46	2448.07	0.0926614	0.0455746	0.0420342	0.641523
ENSGALG00000006410	HTATSF1	HIV-1 Tat specific factor 1	1454.27	0.122441	0.0602387	0.0420941	0.641523
ENSGALG00000019796	DAP3	death associated protein 3	647.594	-0.130847	0.0643892	0.0421406	0.641523
ENSGALG00000010675	PSMC1	proteasome 26S subunit, ATPase 1	2628.43	0.0869292	0.0427886	0.0421944	0.641523
ENSGALG00000040741	DNM2	dynamin-2-like	1033.97	-0.129377	0.0636825	0.0421951	0.641523
ENSGALG00000006306	UROC1	urocanate hydratase 1	17.0271	0.603098	0.297025	0.0423093
ENSGALG00000033696	RALY	RALY heterogeneous nuclear ribonucleoprotein	6626.78	-0.100716	0.049617	0.0423703	0.641523
ENSGALG00000006532	FOPNL	FGFR1OP N-terminal like	407.089	0.162658	0.0801551	0.042429	0.641523
ENSGALG00000011489	TBXT	T brachyury transcription factor	129.225	-0.243355	0.119922	0.0424303	0.641523
ENSGALG00000008651	APMAP	adipocyte plasma membrane associated protein	2333.69	0.102724	0.0506219	0.0424341	0.641523
ENSGALG00000014901	METTL16	methyltransferase like 16	827.058	-0.109946	0.054195	0.0424872	0.641523
ENSGALG00000013568	NR4A3	nuclear receptor subfamily 4 group A member 3	139.452	-0.450865	0.222303	0.0425448	0.641523
ENSGALG00000038745	LACTB2	lactamase beta 2	815.945	0.141964	0.0699985	0.0425496	0.641523
ENSGALG00000012946	FAM60A	family with sequence similarity 60 member A	894.519	-0.142526	0.0703098	0.0426515	0.641523
ENSGALG00000038657	ZNF777	zinc finger protein 398-like	558.37	-0.139663	0.0689029	0.0426676	0.641523
ENSGALG00000001823	HIKESHI	Hikeshi, heat shock protein nuclear import factor	459.038	0.16775	0.0827769	0.0427106	0.641523
ENSGALG00000010570	BTF3L4	basic transcription factor 3 like 4	2814.95	0.0858018	0.0423469	0.0427481	0.641523
ENSGALG00000011128	PSMD14	proteasome 26S subunit, non-ATPase 14	1444.68	0.0948009	0.0468025	0.0428107	0.641707
ENSGALG00000007158	SOCS1	suppressor of cytokine signaling 1	9.46952	-0.774562	0.382666	0.0429576
ENSGALG00000032830	SEPT7	septin 7	9198.08	0.101251	0.0500234	0.042963	0.643236
ENSGALG00000009532	GXYLT1	glucoside xylosyltransferase 1	358.332	0.170908	0.0845	0.043116	0.644769
ENSGALG00000042739	TACC1	transforming acidic coiled-coil containing protein 1	5402.44	-0.0981885	0.0486044	0.0433674	0.647258
ENSGALG00000013810	VTA1	vesicle trafficking 1	1256.95	0.10376	0.0513664	0.0433839	0.647258
ENSGALG00000042181	DDHD2	DDHD domain containing 2	2153.44	-0.120667	0.0597587	0.0434622	0.647668
ENSGALG00000001220	HERPUD1	homocysteine inducible ER protein with ubiquitin like domain 1	968.249	-0.132077	0.0655195	0.0438172	0.651658
ENSGALG00000006454	SLC22A18	solute carrier family 22 member 18	6.45907	1.06513	0.528514	0.0438699
ENSGALG00000033529	BRPF1	copine family member 9	1727.15	-0.147031	0.0729854	0.0439546	0.651658
ENSGALG00000047215			167.393	-0.264316	0.131216	0.0439717	0.651658
ENSGALG00000016917	CLN5	ceroid-lipofuscinosis, neuronal 5	187.551	0.239191	0.11878	0.0440375	0.651658
ENSGALG00000014234	ATXN10	ataxin 10	377.315	0.204574	0.101599	0.0440575	0.651658
ENSGALG00000006220	KCNC1	potassium voltage-gated channel subfamily C member 1	892.4	-0.121317	0.0602963	0.0442187	0.651658
ENSGALG00000054834			7.45365	-1.02953	0.511705	0.0442235
ENSGALG00000003959	AP1M1	adaptor related protein complex 1 mu 1 subunit	1974.54	0.128749	0.0640036	0.0442632	0.651658
ENSGALG00000042103	C5H11ORF96	chromosome 5 open reading frame, human C11orf96	187.391	-0.363983	0.180963	0.0442861	0.651658
ENSGALG00000021126	SLC2A11L1	solute carrier family 2 member 11-like 1	1.67229	2.51886	1.25267	0.0443476
ENSGALG00000000853	SLC2A8	solute carrier family 2 member 8	1076.69	0.0942411	0.0468684	0.0443507	0.651658
ENSGALG00000047483	C1QTNF6	C1q and tumor necrosis factor related protein 6	580.239	-0.162457	0.0808141	0.0444044	0.651658
ENSGALG00000026906	TMEM189	transmembrane protein 189	1136.97	0.113737	0.0565906	0.0444506	0.651658
ENSGALG00000004953	DRG2	developmentally regulated GTP binding protein 2	1006	0.114077	0.0567638	0.0444648	0.651658
ENSGALG00000002784	APEH	acylaminoacyl-peptide hydrolase	1086.17	-0.171139	0.0851604	0.0444725	0.651658
ENSGALG00000006647	DUSP8	dual specificity phosphatase 8	4247.96	-0.233403	0.116153	0.0444899	0.651658
ENSGALG00000010647	ECHDC2	enoyl-CoA hydratase domain containing 2	279.471	0.168513	0.083863	0.0444963	0.651658
ENSGALG00000013494	CENPN	centromere protein N	151.521	0.256068	0.12748	0.0445707	0.652
ENSGALG00000052376			0.842117	-2.70948	1.3491	0.0446052
ENSGALG00000004662	DISP3	dispatched RND transporter family member 3	1532.14	-0.234053	0.116566	0.0446533	0.652459
ENSGALG00000008821	NDUFA5	NADH:ubiquinone oxidoreductase subunit A5	1086.7	0.120248	0.0599081	0.0447279	0.652802
ENSGALG00000009230	TMEM131L	KIAA0922	1358.28	0.0997329	0.0497072	0.0448129	0.653296
ENSGALG00000030913			260.283	-0.211528	0.105468	0.044898	0.65368
ENSGALG00000050637		complement C5a receptor 1	2.01298	-1.74736	0.871349	0.0449254
ENSGALG00000050486			2.13798	-2.23373	1.11389	0.0449259
ENSGALG00000000943	WDTC1	WD and tetratricopeptide repeats 1	1785.75	-0.11024	0.0549772	0.0449418	0.65368
ENSGALG00000017370	ARPP19	cAMP regulated phosphoprotein 19	5779.14	0.10055	0.0501601	0.0450083	0.653902
ENSGALG00000006642	ADORA2A	adenosine A2a receptor	117.571	-0.37318	0.186272	0.0451326	0.654242
ENSGALG00000037699		UV stimulated scaffold protein A	656.004	-0.135804	0.0677866	0.0451343	0.654242
ENSGALG00000047982			1.72161	-2.03651	1.01654	0.0451361
ENSGALG00000047999			19.7202	0.524708	0.262169	0.0453484
ENSGALG00000035673	ADAM11	ADAM metallopeptidase domain 11	1635.29	-0.205278	0.102575	0.0453658	0.656852
ENSGALG00000047535		putative methyltransferase DDB_G0268948	2.46773	-14.3233	7.16247	0.0455254
ENSGALG00000036805		spectrin beta, erythrocytic	1943.3	-0.203169	0.101617	0.0455697	0.657839
ENSGALG00000004837	CCNDBP1	cyclin D1 binding protein 1	1302.12	-0.108877	0.0544601	0.0455853	0.657839
ENSGALG00000005393	ARF1	ADP ribosylation factor 1	8609.93	0.0829727	0.0415033	0.0455887	0.657839
ENSGALG00000012731	TBC1D7	TBC1 domain family member 7	386.897	0.160218	0.0802011	0.0457494	0.65892
ENSGALG00000041763	ADPRM	ADP-ribose/CDP-alcohol diphosphatase, manganese dependent	304.071	-0.227863	0.114107	0.0458339	0.65892
ENSGALG00000014182	ADORA2B	adenosine A2b receptor	989.603	-0.173083	0.0867222	0.0459521	0.65892
ENSGALG00000005923	NPY4R	neuropeptide Y receptor Y4	2.17527	-1.97735	0.99086	0.0459788
ENSGALG00000005673	DTWD1	DTW domain containing 1	591.453	0.159458	0.0799072	0.0459842	0.65892
ENSGALG00000003143	ZC3H7A	zinc finger CCCH-type containing 7A	2391.55	0.0844791	0.0423446	0.0460387	0.65892
ENSGALG00000035804	SQSTM1	sequestosome 1	2946.82	-0.103215	0.0517527	0.0461087	0.65892
ENSGALG00000049853	VAMP1	vesicle-associated membrane protein 1 (synaptobrevin 1)	1529.68	0.120342	0.0603482	0.0461379	0.65892
ENSGALG00000032723	ANKRD13B	ankyrin repeat domain 13B	1317.35	-0.215463	0.108071	0.0461829	0.65892
ENSGALG00000053765		parathymosin	7661.6	0.12	0.0602123	0.0462671	0.65892
ENSGALG00000010093	BRMS1L	breast cancer metastasis-suppressor 1-like	778.952	0.123515	0.0619832	0.0462927	0.65892
ENSGALG00000040620	LSAMP	limbic system-associated membrane protein	3843.19	-0.117017	0.0587276	0.0463116	0.65892
ENSGALG00000002725	UAP1	UDP-N-acetylglucosamine pyrophosphorylase 1	603.598	-0.199219	0.1	0.0463502	0.65892
ENSGALG00000006272		endothelin converting enzyme 2	534.979	-0.16331	0.081979	0.0463604	0.65892
ENSGALG00000012569	FBXO7	F-box protein 7	1276.54	0.087471	0.0439143	0.0463868	0.65892
ENSGALG00000041344	FABP5	fatty acid binding protein 5	1509.35	0.137001	0.0688102	0.0464807	0.659329
ENSGALG00000006062	ZBTB46	zinc finger and BTB domain containing 46	2146.34	-0.123237	0.0619078	0.046519	0.659329
ENSGALG00000051639	ANKRD61	ankyrin repeat domain 61	1.90689	-1.67909	0.843536	0.0465322
ENSGALG00000033099	PAPOLB	poly(A) polymerase beta	3265.92	0.101635	0.0510808	0.0466245	0.660091
ENSGALG00000015180	PSAT1	phosphoserine aminotransferase 1	529.619	0.180221	0.0906298	0.0467523	0.660279
ENSGALG00000009788	SMYD2	SET and MYND domain containing 2	405.335	0.17545	0.0882533	0.0468086	0.660279
ENSGALG00000011155	ARV1	ARV1 homolog, fatty acid homeostasis modulator	366.367	0.155984	0.0784811	0.0468635	0.660279
ENSGALG00000030899	ATXN7L3	ataxin 7 like 3	1558.22	-0.123705	0.0622567	0.0469202	0.660279
ENSGALG00000052168		cyclin-dependent kinase 16-like	192.941	-0.301368	0.151677	0.0469335	0.660279
ENSGALG00000009023	ING3	inhibitor of growth family member 3	709.611	0.111791	0.056268	0.0469484	0.660279
ENSGALG00000001883	ST6GALNAC2	ST6 N-acetylgalactosaminide alpha-2,6-sialyltransferase 2	39.8229	-0.45517	0.229265	0.0471058	0.661764
ENSGALG00000007298	BACE1	beta-secretase 1	3797.85	-0.119461	0.060198	0.0472027	0.662395
ENSGALG00000029276	PPP1R9B	neurabin-2-like	5031.43	-0.121159	0.0611147	0.0474243	0.663192
ENSGALG00000010154	GEMIN2	gem nuclear organelle associated protein 2	754.224	0.121016	0.0610459	0.0474363	0.663192
ENSGALG00000003793	GTF2A2	general transcription factor IIA subunit 2	457.661	0.131457	0.0663321	0.047502	0.663192
ENSGALG00000036140		putative cation exchanger C521.04c-like	453.921	-0.185523	0.0936194	0.0475157	0.663192
ENSGALG00000031553	KIF18B	kinesin family member 18B	51.99	-0.440273	0.222241	0.0475848	0.663192
ENSGALG00000006821	TNMD	tenomodulin	19.5004	-0.544255	0.274736	0.0475904
ENSGALG00000016727	JADE3	jade family PHD finger 3	548.397	0.138895	0.0701461	0.0476951	0.663192
ENSGALG00000045846	PDK2	pyruvate dehydrogenase (acetyl-transferring) kinase isozyme 2, mitochondrial	1232.96	-0.181923	0.0919263	0.0478146	0.663192
ENSGALG00000024047	MYCL	v-myc avian myelocytomatosis viral oncogene lung carcinoma derived homolog	302.46	0.307167	0.155223	0.0478306	0.663192
ENSGALG00000000903	TERF2IP	TERF2 interacting protein	1242.45	0.128561	0.064971	0.047844	0.663192
ENSGALG00000003958	PRMT3	protein arginine methyltransferase 3	384.713	0.129387	0.0653957	0.0478695	0.663192
ENSGALG00000009615	RRP15	ribosomal RNA processing 15 homolog	354.385	0.170334	0.086116	0.0479327	0.663192
ENSGALG00000006651	OGG1	8-oxoguanine DNA glycosylase	81.5439	-0.288613	0.145993	0.048053	0.663192
ENSGALG00000052932	SHROOM3	shroom family member 3	3489.37	-0.137299	0.0694603	0.0480812	0.663192
ENSGALG00000051167			1.19493	2.68843	1.36026	0.0481084
ENSGALG00000009021	ST6GALNAC5	ST6 N-acetylgalactosaminide alpha-2,6-sialyltransferase 5	2576.71	0.0896244	0.0453505	0.0481252	0.663192
ENSGALG00000011356		glutamate-rich protein 3	689.787	-0.134071	0.0678464	0.048144	0.663192
ENSGALG00000006779	PDZD3	PDZ domain containing 3	160.518	-0.30577	0.154747	0.0481616	0.663192
ENSGALG00000007431	MAGI1	membrane associated guanylate kinase, WW and PDZ domain containing 1	4772.16	-0.107206	0.0542817	0.0482701	0.663192
ENSGALG00000008146	MORF4L2	mortality factor 4 like 2	3225.17	0.112053	0.0567371	0.0482736	0.663192
ENSGALG00000026043		SNF-related serine/threonine-protein kinase-like	781.747	-0.182865	0.0926008	0.0482943	0.663192
ENSGALG00000054770	INHA	inhibin alpha subunit	29.2347	-0.526101	0.266417	0.0482993	0.663192
ENSGALG00000009564	METTL8	methyltransferase like 8	53.2265	-0.354401	0.179514	0.048356	0.663257
ENSGALG00000052095		apoptotic chromatin condensation inducer in the nucleus-like	302.037	-0.243346	0.123332	0.048485	0.663875
ENSGALG00000013651	RNF217	ring finger protein 217	86.2491	-0.365679	0.18535	0.0485051	0.663875
ENSGALG00000022850	TMEM214	transmembrane protein 214	942.243	-0.14935	0.0757339	0.0486048	0.664526
ENSGALG00000035421	SNRPN	small nuclear ribonucleoprotein polypeptide N	1289.79	0.137172	0.0695833	0.0486856	0.664859
ENSGALG00000007843	ATRX	alpha thalassemia/mental retardation syndrome X-linked	4159.72	0.175051	0.0888318	0.0487701	0.664859
ENSGALG00000037087	RPF2	ribosome production factor 2 homolog	570.604	0.152643	0.0774715	0.0488032	0.664859
ENSGALG00000008378	SRGAP3	SLIT-ROBO Rho GTPase activating protein 3	4645.67	-0.0986848	0.0501521	0.0491013	0.664859
ENSGALG00000038217	CD82	CD82 molecule	4166.23	0.0979946	0.0498045	0.0491158	0.664859
ENSGALG00000000975	C1orf174	chromosome 21 C1orf174 homolog	1063.75	0.10835	0.0550758	0.0491506	0.664859
ENSGALG00000013430		LOC420992	1284.66	0.167661	0.085227	0.0491569	0.664859
ENSGALG00000049686		2-acylglycerol O-acyltransferase 2-like	13.5104	-0.745414	0.378944	0.0491733
ENSGALG00000004986	CERCAM	cerebral endothelial cell adhesion molecule	345.517	0.211308	0.107439	0.0492099	0.664859
ENSGALG00000010842	UBR7	ubiquitin protein ligase E3 component n-recognin 7 (putative)	3111.94	0.0764215	0.0388569	0.0492129	0.664859
ENSGALG00000008108	PSMC3	proteasome 26S subunit, ATPase 3	3618.61	0.0658138	0.033476	0.0492988	0.664859
ENSGALG00000034562	CAPN10	calpain 10	2330.24	0.0834042	0.0424267	0.049317	0.664859
ENSGALG00000027429	HSD17B1	hydroxysteroid 17-beta dehydrogenase 1	39.1959	-0.431995	0.21986	0.0494305	0.664859
ENSGALG00000001540	SF3A3	splicing factor 3a subunit 3	1883.99	0.0856455	0.0435917	0.0494465	0.664859
ENSGALG00000029319	UQCRB	ubiquinol-cytochrome c reductase binding protein	1800.14	0.174874	0.0890145	0.0494662	0.664859
ENSGALG00000028148	PHF13	PHD finger protein 13	575.228	-0.116448	0.0592752	0.049469	0.664859
ENSGALG00000000966	NPHP4	nephrocystin 4	1508.79	-0.202965	0.10332	0.0494809	0.664859
ENSGALG00000052354		SON DNA binding protein	5166.36	0.0881466	0.0448846	0.0495475	0.664859
ENSGALG00000011593	TMEM177	transmembrane protein 177	184.101	0.226364	0.115276	0.049568	0.664859
ENSGALG00000016538	RAI2	retinoic acid induced 2	2766.15	-0.129799	0.066115	0.0496195	0.664859
ENSGALG00000008050	HBP1	HMG-box transcription factor 1	1199.41	-0.123306	0.0628366	0.0497245	0.665357
ENSGALG00000002557	ADGRD1	adhesion G protein-coupled receptor D1	15.0821	0.667221	0.340026	0.0497313
ENSGALG00000003522	RBBP4	RB binding protein 4, chromatin remodeling factor	5075.8	0.0680527	0.0346851	0.049761	0.665357
ENSGALG00000010940	ACSS3	acyl-CoA synthetase short-chain family member 3	85.791	0.333347	0.169976	0.0498627	0.66566
ENSGALG00000015702	PTGR1	prostaglandin reductase 1	223.866	0.285795	0.145745	0.049888	0.66566
ENSGALG00000009139	TMEM185A	transmembrane protein 185B	2006.28	0.113934	0.0581275	0.0499886	0.666305
ENSGALG00000047773		chromosome 4 C2orf81 homolog	33.8864	-0.425059	0.217011	0.050148	0.667071
ENSGALG00000025748	FGF9	fibroblast growth factor 9	406.101	0.197073	0.100615	0.0501506	0.667071
ENSGALG00000006446	NAP1L4	nucleosome assembly protein 1 like 4	5159.03	0.084728	0.0432701	0.0502162	0.667247
ENSGALG00000031350	KCNE4	potassium voltage-gated channel subfamily E regulatory subunit 4	4.85298	1.0938	0.558701	0.0502578
ENSGALG00000041921	CWH43	cell wall biogenesis 43 C-terminal homolog	42.5287	0.533738	0.272834	0.0504324	0.669424
ENSGALG00000030269	CNIH4	cornichon family AMPA receptor auxiliary protein 4	644.75	0.133114	0.068081	0.0505564	0.669937
ENSGALG00000033925		uncharacterized LOC422895	1090.75	0.151726	0.0776108	0.0505878	0.669937
ENSGALG00000028979	FN3KRP	fructosamine 3 kinase related protein	3037.7	0.107402	0.0549543	0.0506556	0.669937
ENSGALG00000030125	ANKRD10	ankyrin repeat domain 10	2084.79	0.0981991	0.0502511	0.0506812	0.669937
ENSGALG00000041103	SLC18A3	solute carrier family 18 member A3	544.459	-0.209575	0.107318	0.0508381	0.671316
ENSGALG00000016367	SNTG2	syntrophin gamma 2	14.1155	0.634805	0.325246	0.0509659
ENSGALG00000010140	EIF2B3	eukaryotic translation initiation factor 2B subunit gamma	881.034	0.0972703	0.0498538	0.0510435	0.672784
ENSGALG00000039346	ARHGAP39	Rho GTPase activating protein 39-like	1993.96	-0.186199	0.0954457	0.0510766	0.672784
ENSGALG00000004480	C11H19orf12	chromosome 11 C19orf12 homolog	876.646	0.125378	0.0642774	0.0511075	0.672784
ENSGALG00000001790	METTL23	methyltransferase like 23	76.0766	0.288957	0.148196	0.051197	0.673198
ENSGALG00000027771	CACNG1	calcium voltage-gated channel auxiliary subunit gamma 1	3.77281	-3.02602	1.55209	0.0512191
ENSGALG00000020879	SLC30A7	solute carrier family 30 member 7	384.76	0.173466	0.089004	0.0512997	0.673198
ENSGALG00000017022	ALG11	ALG11, alpha-1,2-mannosyltransferase	556.264	0.130146	0.0667786	0.0513053	0.673198
ENSGALG00000010789	PARS2	prolyl-tRNA synthetase 2, mitochondrial (putative)	186.502	-0.264869	0.135961	0.0513999	0.673198
ENSGALG00000001376	ARID3B	AT-rich interaction domain 3B	570.349	-0.198164	0.101753	0.0514755	0.673198
ENSGALG00000003400	AIMP2	aminoacyl tRNA synthetase complex interacting multifunctional protein 2	498.662	0.129856	0.0666848	0.051497	0.673198
ENSGALG00000013143	PDE3A	phosphodiesterase 3A	327.34	-0.371877	0.190978	0.0515084	0.673198
ENSGALG00000035239	GLCCI1	glucocorticoid induced 1	2260.65	-0.125462	0.0644528	0.0515856	0.673409
ENSGALG00000052108			3.07591	4.67161	2.40154	0.0517439
ENSGALG00000002507	MBL2	mannose binding lectin 2	13.7167	0.697778	0.358716	0.0517495
ENSGALG00000037052		transmembrane protein 234	65.0274	0.355766	0.182897	0.0517543	0.673409
ENSGALG00000026822	WDR81	WD repeat domain 81	2109.75	-0.109256	0.0561696	0.0517627	0.673409
ENSGALG00000023866			22.4374	-0.609971	0.313619	0.0517819
ENSGALG00000009943	FAM117A	family with sequence similarity 117 member A	410.716	-0.139014	0.0715064	0.0518868	0.673409
ENSGALG00000031411	KCNN1	potassium calcium-activated channel subfamily N member 1	248.755	-0.254159	0.130755	0.0519219	0.673409
ENSGALG00000007806	FGF16	fibroblast growth factor 16	23.8667	-0.545858	0.280826	0.0519245
ENSGALG00000012813	PRPF4B	pre-mRNA processing factor 4B	3203.23	0.0857969	0.0441429	0.0519413	0.673409
ENSGALG00000029387	PURA	purine rich element binding protein A	595.057	-0.151045	0.0777617	0.0520882	0.673409
ENSGALG00000037136	RPS6KA1	ribosomal protein S6 kinase A1	4179.41	-0.147075	0.0757211	0.0520973	0.673409
ENSGALG00000029702		formin binding protein 4	3611.22	-0.145042	0.0746912	0.0521508	0.673409
ENSGALG00000014708	GSTK1	glutathione S-transferase kappa 1	752.361	0.230051	0.118474	0.0521629	0.673409
ENSGALG00000004416	TTC19	tetratricopeptide repeat domain 19	740.402	-0.136122	0.0701114	0.0521969	0.673409
ENSGALG00000048534			138.783	0.247601	0.12758	0.0522881	0.673409
ENSGALG00000001652	SEPT2L	septin 2-like	3863.25	0.0649696	0.033485	0.0523478	0.673409
ENSGALG00000023648	PPP3R1	protein phosphatase 3 regulatory subunit B, alpha	6791.39	0.0988949	0.0509902	0.0524422	0.673409
ENSGALG00000013591	BLOC1S4	biogenesis of lysosomal organelles complex 1 subunit 4	744.976	0.138886	0.0716242	0.0524891	0.673409
ENSGALG00000028046	INSIG2	insulin induced gene 2	1756.55	0.0947475	0.0488769	0.052563	0.673409
ENSGALG00000028415		hairy and enhancer of split 6 (Drosophila)	6.5396	-1.041	0.537028	0.0525684
ENSGALG00000049474			5.79589	1.78921	0.923037	0.0525752
ENSGALG00000007717	GCNT7	glucosaminyl (N-acetyl) transferase family member 7	155.449	0.243514	0.125698	0.0527091	0.673409
ENSGALG00000009330	DEGS1	delta 4-desaturase, sphingolipid 1	2311.23	0.119236	0.0615486	0.0527133	0.673409
ENSGALG00000037031		AT-hook transcription factor	968.305	-0.197087	0.101766	0.052785	0.673409
ENSGALG00000000747	CHD5	chromodomain helicase DNA binding protein 5	4919.21	-0.0812248	0.0419403	0.0527851	0.673409
ENSGALG00000045021		GTPase IMAP family member 5-like	92.1197	0.327839	0.169282	0.0527882	0.673409
ENSGALG00000022882	ZADH2	zinc binding alcohol dehydrogenase domain containing 2	672.968	0.127623	0.06592	0.0528642	0.673409
ENSGALG00000012540	RBFOX2	RNA binding protein, fox-1 homolog 2	956.566	-0.208268	0.107575	0.0528652	0.673409
ENSGALG00000036567	ARMC1	armadillo repeat containing 1	1327.08	0.10705	0.0553142	0.0529527	0.673409
ENSGALG00000006469	ATP12A	ATPase H+/K+ transporting non-gastric alpha2 subunit	8.39899	0.949652	0.490783	0.0529935
ENSGALG00000003458	CCZ1	CCZ1 vacuolar protein trafficking and biogenesis associated homolog (S. cerevisiae)	929.626	0.101399	0.0524045	0.0529986	0.673409
ENSGALG00000048910			310.144	-0.238818	0.123448	0.0530448	0.673409
ENSGALG00000006423			65.1998	0.361469	0.186877	0.0530807	0.673409
ENSGALG00000003547	SKP2	S-phase kinase associated protein 2	618.591	0.17318	0.0895509	0.0531283	0.673409
ENSGALG00000012968	RMND1	required for meiotic nuclear division 1 homolog	479.727	0.152251	0.0787814	0.0532892	0.673409
ENSGALG00000026517	RFC5	replication factor C subunit 5	356.122	-0.195672	0.101265	0.0533261	0.673409
ENSGALG00000040351	ACAP1	arf-GAP with coiled-coil, ANK repeat and PH domain-containing protein 1-like	25.3406	0.50755	0.262747	0.0533961	0.673409
ENSGALG00000005203	OLFM3	olfactomedin 3	787.535	0.108486	0.0561766	0.0534633	0.673409
ENSGALG00000028204	GPX1	glutathione peroxidase 1	300.005	-0.243809	0.12625	0.0534643	0.673409
ENSGALG00000031629	RPS6KB2	ribosomal protein S6 kinase B2	779.367	-0.147738	0.0765247	0.0535332	0.673409
ENSGALG00000004375	VPS35	VPS35, retromer complex component	2494.97	0.0868177	0.0449722	0.0535482	0.673409
ENSGALG00000033452		family with sequence similarity 134 member A	5132.39	-0.144967	0.0750963	0.0535553	0.673409
ENSGALG00000034509	DYNLRB1	dynein light chain roadblock-type 1	2357.82	0.131767	0.068271	0.0536001	0.673409
ENSGALG00000012041	ACTR10	actin-related protein 10 homolog	2511.99	0.0967469	0.0501676	0.0537964	0.673409
ENSGALG00000032980	DLGAP3	DLG associated protein 3	1972.61	-0.137065	0.0710869	0.0538386	0.673409
ENSGALG00000011659	ACAT2	acetyl-CoA acetyltransferase 2	619.903	0.135961	0.0705243	0.0538719	0.673409
ENSGALG00000041981	PRR7	proline rich 7, synaptic	93.4461	-0.291189	0.15108	0.0539315	0.673409
ENSGALG00000026426			801.549	-0.22329	0.11587	0.0539694	0.673409
ENSGALG00000047167	DNAJC30	DnaJ heat shock protein family (Hsp40) member C30	89.2248	-0.389564	0.202207	0.0540344	0.673409
ENSGALG00000034655	ALDH18A1	aldehyde dehydrogenase 18 family member A1	916.27	0.0963978	0.0500483	0.0540926	0.673409
ENSGALG00000051676	INA	internexin neuronal intermediate filament protein alpha	2352.44	-0.200412	0.104052	0.0540955	0.673409
ENSGALG00000008080	C1QTNF4	C1q and tumor necrosis factor related protein 4	1652.38	0.151984	0.0789197	0.0541281	0.673409
ENSGALG00000049413		protocadherin gamma-A10-like	356.518	-0.264121	0.137177	0.0541798	0.673409
ENSGALG00000036731	GAS2L1	growth arrest specific 2 like 1	1596.42	-0.170823	0.0887344	0.0542164	0.673409
ENSGALG00000054015	PRR11	proline rich 11	9.59695	0.696929	0.362044	0.0542314
ENSGALG00000017208	AMOTL1	angiomotin like 1	847.711	-0.155926	0.0810063	0.0542465	0.673409
ENSGALG00000014936	ESCO1	establishment of sister chromatid cohesion N-acetyltransferase 1	571.424	0.119974	0.0623393	0.0542879	0.673409
ENSGALG00000016731	MRPL19	mitochondrial ribosomal protein L19	791.713	0.116868	0.0607366	0.0543331	0.673409
ENSGALG00000013424	TULP3	tubby like protein 3	1164.69	0.0976321	0.0507449	0.0543575	0.673409
ENSGALG00000040325	EMC2	ER membrane protein complex subunit 2	2100.55	0.129521	0.0673203	0.05436	0.673409
ENSGALG00000003778	TMEM38A	transmembrane protein 38A	2950.1	0.122736	0.0637977	0.0543753	0.673409
ENSGALG00000029706	RUFY1	RUN and FYVE domain containing 1	1114.72	0.0891706	0.0463732	0.0544937	0.673998
ENSGALG00000016649	MTMR9	myotubularin related protein 9	2303.42	0.0934808	0.0486356	0.0545975	0.673998
ENSGALG00000003652	ATAD1	ATPase family, AAA domain containing 1	1318.71	0.0790556	0.0411356	0.0546269	0.673998
ENSGALG00000033790	MAN2A2	mannosidase alpha class 2A member 2	4885.95	-0.122273	0.0636253	0.0546342	0.673998
ENSGALG00000010469	CYP4B7	cytochrome P450, family 4, subfamily B, polypeptide 7	2.72701	1.45576	0.75767	0.0546849
ENSGALG00000041900	DLG3	discs large MAGUK scaffold protein 3	2356.95	-0.119571	0.0622333	0.054689	0.674022
ENSGALG00000055056			58.446	0.370897	0.19309	0.0547501	0.674124
ENSGALG00000033690	RSL1D1	ribosomal L1 domain containing 1	461.217	0.147567	0.0768465	0.0548216	0.674353
ENSGALG00000013778	EXOC1	exocyst complex component 1	2030.21	0.0921039	0.0480037	0.0550245	0.676197
ENSGALG00000040702	BCKDHB	branched chain keto acid dehydrogenase E1, beta polypeptide	719.597	0.114975	0.0599404	0.0550919	0.676373
ENSGALG00000005249	BICD2	BICD cargo adaptor 2	3240.37	0.133626	0.0697255	0.055306	0.67835
ENSGALG00000041179			8.44657	1.02458	0.534652	0.055321
ENSGALG00000022030	PGAP3	post-GPI attachment to proteins 3	230.292	-0.211487	0.110386	0.0553807	0.678559
ENSGALG00000016764	EIF5B	eukaryotic translation initiation factor 5B	2730.18	0.126692	0.0661476	0.0554555	0.678559
ENSGALG00000039394	PGM2	phosphoglucomutase 2	411.46	0.146728	0.076617	0.0554827	0.678559
ENSGALG00000030920	APOC3	apolipoprotein C3	1.99184	2.43492	1.27155	0.0555014
ENSGALG00000043006	PDIA4	protein disulfide isomerase family A member 4	2161.56	0.10272	0.053679	0.0556724	0.680228
ENSGALG00000012245	ADH4	alcohol dehydrogenase 4 (class II), pi polypeptide	1724.48	0.0891063	0.0465887	0.0557971	0.680404
ENSGALG00000034289	SLC41A3	solute carrier family 41 member 3	256.925	0.177119	0.092632	0.0558665	0.680404
ENSGALG00000006617	BCCIP	BRCA2 and CDKN1A interacting protein	931.446	0.117846	0.0616459	0.0559189	0.680404
ENSGALG00000030455	JAZF1	JAZF zinc finger 1	645.419	0.136784	0.071569	0.0559775	0.680404
ENSGALG00000042153	APC2	APC2, WNT signaling pathway regulator	10788.4	-0.165117	0.0863999	0.0559944	0.680404
ENSGALG00000002276	EME2	essential meiotic structure-specific endonuclease subunit 2	350.118	-0.171643	0.0898294	0.0560349	0.680404
ENSGALG00000012587	NAA20	N(alpha)-acetyltransferase 20, NatB catalytic subunit	735.398	0.139422	0.0729739	0.0560602	0.680404
ENSGALG00000033143		abhydrolase domain containing 1	132.875	-0.294813	0.154377	0.056172	0.681113
ENSGALG00000004225	KDM2B	lysine demethylase 2B	904.856	0.0914835	0.0479267	0.0562848	0.68126
ENSGALG00000027190	COX11	COX11, cytochrome c oxidase copper chaperone	823.965	0.133579	0.0699814	0.056291	0.68126
ENSGALG00000010654	TRAPPC11	trafficking protein particle complex 11	1802.65	0.0837689	0.0438991	0.0563635	0.681491
ENSGALG00000033974	HGF	hepatocyte growth factor	313.129	-0.235205	0.123311	0.0564675	0.682101
ENSGALG00000054227			133.48	-0.312293	0.163817	0.0566046	0.682264
ENSGALG00000031512	PAN2	PAN2 poly(A) specific ribonuclease subunit	1537.91	-0.103589	0.054342	0.0566185	0.682264
ENSGALG00000034507	CHST2	carbohydrate sulfotransferase 2	1340.37	-0.120266	0.0631051	0.0566747	0.682264
ENSGALG00000035029		vaccinia related kinase 3	1009.39	-0.143302	0.0751982	0.0566948	0.682264
ENSGALG00000002118	KCNMB1	potassium calcium-activated channel subfamily M regulatory beta subunit 1	9.06695	1.14187	0.599438	0.0567924
ENSGALG00000051260			361.703	-0.251432	0.132056	0.0569123	0.682631
ENSGALG00000001964	INPP5E	inositol polyphosphate-5-phosphatase E	1373.27	0.082584	0.0433802	0.0569457	0.682631
ENSGALG00000007477	NELFCD	negative elongation factor complex member C/D	1520.15	0.0854695	0.0449155	0.0570541	0.682631
ENSGALG00000053281	PKIA	protein kinase (cAMP-dependent, catalytic) inhibitor alpha	3706.51	0.103176	0.0542339	0.0571153	0.682631
ENSGALG00000014920	USP14	ubiquitin specific peptidase 14	1261.26	0.0998886	0.0525171	0.0571684	0.682631
ENSGALG00000040666	ATP6V0A4	ATPase H+ transporting V0 subunit a4	8.76648	0.970161	0.51019	0.0572276
ENSGALG00000052743	ARL4C	ADP ribosylation factor like GTPase 4C	1062.65	-0.129381	0.068039	0.0572282	0.682631
ENSGALG00000047019			583.285	-0.204255	0.107436	0.0572786	0.682631
ENSGALG00000015496	CHMP2B	charged multivesicular body protein 2B	1046.17	0.116869	0.0614737	0.057286	0.682631
ENSGALG00000005066	DPM2	dolichyl-phosphate mannosyltransferase subunit 2, regulatory	297.906	-0.241237	0.126904	0.0573099	0.682631
ENSGALG00000041422		egl-9 family hypoxia inducible factor 1	2430.64	-0.208087	0.109475	0.0573313	0.682631
ENSGALG00000038601	LIPH	lipase H	228.801	-0.194904	0.102556	0.0573726	0.682631
ENSGALG00000036873	SIK2	salt inducible kinase 2	1641.1	-0.175566	0.0924003	0.0574248	0.682631
ENSGALG00000002216	NEK7	NIMA related kinase 7	1024.05	0.118177	0.0622117	0.0574864	0.682631
ENSGALG00000017394	INSIG1	insulin induced gene 1	3093.23	0.183941	0.0968411	0.057511	0.682631
ENSGALG00000002695	SLC15A4	solute carrier family 15 member 4	710.144	0.115676	0.0609052	0.0575281	0.682631
ENSGALG00000053460			0.734072	-3.18611	1.67841	0.0576574
ENSGALG00000030515	UBE2N	ubiquitin conjugating enzyme E2 N	5484.94	0.0958646	0.0505391	0.0578493	0.685029
ENSGALG00000017336		F-box/WD repeat-containing protein 7-like	945.629	-0.112849	0.0595036	0.0578922	0.685029
ENSGALG00000042387	CRELD1	cysteine rich with EGF like domains 1	4100.4	-0.140382	0.0740239	0.057902	0.685029
ENSGALG00000007546		exocyst complex component 1-like	1.25506	2.04926	1.08073	0.0579362
ENSGALG00000010325	PPP1R12A	protein phosphatase 1 regulatory subunit 12A	2345.84	0.076659	0.0404444	0.0580374	0.685029
ENSGALG00000005647	ABCD3	ATP binding cassette subfamily D member 3	2028.93	0.0955325	0.0504202	0.0581285	0.685029
ENSGALG00000034615	ANO8	anoctamin 8	1773.76	-0.143825	0.0759215	0.0581738	0.685029
ENSGALG00000011797	MTHFD1	methylenetetrahydrofolate dehydrogenase, cyclohydrolase and formyltetrahydrofolate synthetase 1	260.81	0.15619	0.082473	0.0582474	0.685029
ENSGALG00000048345			57.9951	0.348125	0.183855	0.0582947	0.685029
ENSGALG00000001684	SEC14L1	SEC14 like lipid binding 1	1515.91	-0.077738	0.0410576	0.0583061	0.685029
ENSGALG00000007262	SPG21	spastic paraplegia 21 (autosomal recessive, Mast syndrome)	629.724	0.161379	0.0852367	0.0583168	0.685029
ENSGALG00000054083	H2A-VIII	histone cluster 1, H2A, IV (similar to human histone cluster 2, class H2A, member C)	6.16823	1.92487	1.01676	0.0583381
ENSGALG00000053278	SUCNR1	succinate receptor 1	28.878	-0.515395	0.272295	0.0583869	0.685029
ENSGALG00000002797	PGD	phosphogluconate dehydrogenase	2541.68	0.0927325	0.049042	0.0586405	0.685029
ENSGALG00000011228	WARS1	tryptophanyl-tRNA synthetase	1204.62	0.0986985	0.0521978	0.0586433	0.685029
ENSGALG00000000668	RBBP5	RB binding protein 5, histone lysine methyltransferase complex subunit	2922.29	0.0613343	0.0324466	0.0587159	0.685029
ENSGALG00000016047	HLCS	holocarboxylase synthetase	292.901	0.165239	0.0874341	0.0587761	0.685029
ENSGALG00000034288		KIAA0101	38.0507	0.501162	0.265222	0.0588127	0.685029
ENSGALG00000031265	MTIF2	mitochondrial translational initiation factor 2	806.51	0.105493	0.0558323	0.0588291	0.685029
ENSGALG00000002029	TMEM259	transmembrane protein 259	2452.11	-0.0781831	0.0413849	0.0588692	0.685029
ENSGALG00000002388	NIPSNAP2	nipsnap homolog 2	1479.64	0.116445	0.0616396	0.0588757	0.685029
ENSGALG00000015132	CDH2	cadherin 2	2838.48	0.0790601	0.0418596	0.0589324	0.685029
ENSGALG00000055053	PRSS35	serine protease 35	154.751	0.273122	0.144621	0.058954	0.685029
ENSGALG00000031702		lysine methyltransferase 2D	6232.53	-0.222534	0.117848	0.0589852	0.685029
ENSGALG00000043285	CNTD1	cyclin N-terminal domain containing 1	66.1117	-0.306629	0.162515	0.0591914	0.685029
ENSGALG00000031982	SDF2L1	stromal cell derived factor 2 like 1	713.662	0.126676	0.0671879	0.0593751	0.685029
ENSGALG00000014953	RWDD1	RWD domain containing 1	707.717	0.158967	0.0843208	0.0593933	0.685029
ENSGALG00000040335	CEBPZ	CCAAT/enhancer binding protein zeta	1384.2	0.0951346	0.050467	0.0594183	0.685029
ENSGALG00000035365		gametocyte specific factor 1-like	292.242	-0.198834	0.105487	0.0594418	0.685029
ENSGALG00000054523	LZTFL1	leucine zipper transcription factor like 1	999.741	0.12437	0.0659867	0.0594603	0.685029
ENSGALG00000033598	HIRA	histone cell cycle regulator	1650.77	0.0701135	0.0372011	0.0594678	0.685029
ENSGALG00000042748		pulmonary surfactant-associated protein B-like	557.218	-0.219728	0.116592	0.0594865	0.685029
ENSGALG00000016801	UXS1	UDP-glucuronate decarboxylase 1	1060.88	0.132284	0.0702118	0.0595553	0.685029
ENSGALG00000021683	RER1	retention in endoplasmic reticulum sorting receptor 1	1198.59	0.101699	0.0539796	0.0595607	0.685029
ENSGALG00000042875	HMGB1	high mobility group box 1	7171.15	0.103328	0.0548631	0.0596478	0.685029
ENSGALG00000011052	SLC38A11	solute carrier family 38 member 11	46.9942	0.578439	0.307152	0.0596685	0.685029
ENSGALG00000005217	MOGAT1	monoacylglycerol O-acyltransferase 1	204.968	0.209676	0.111342	0.0596767	0.685029
ENSGALG00000050887	CACNB3	serine/arginine repetitive matrix protein 1-like	2310.17	-0.151742	0.0805966	0.0597359	0.685029
ENSGALG00000003016	MASP2	mannan binding lectin serine peptidase 2	8.46775	-0.765612	0.406659	0.059743
ENSGALG00000037203	CTNNB1	catenin beta 1	9462.95	0.0621422	0.0330147	0.0598008	0.685029
ENSGALG00000009400	SLC8A3	solute carrier family 8 member A3	1845.75	-0.127324	0.067653	0.0598331	0.685029
ENSGALG00000046731		mucin-22-like	965.162	-0.342709	0.182106	0.0598474	0.685029
ENSGALG00000003499	MAST3	microtubule associated serine/threonine kinase 3	4177.29	-0.127872	0.0679839	0.059984	0.685029
ENSGALG00000055101	TASOR2	family with sequence similarity 208 member B	1291.25	-0.124861	0.0664002	0.06005	0.685029
ENSGALG00000038399	PLEKHA6	pleckstrin homology domain containing A6	4845.77	-0.153	0.0813716	0.0600726	0.685029
ENSGALG00000049951	SPOCK2	SPARC/osteonectin, cwcv and kazal like domains proteoglycan 2	6707.36	-0.14554	0.077406	0.0600786	0.685029
ENSGALG00000050009			1.82834	1.5429	0.820878	0.0601665
ENSGALG00000012574	WDSUB1	WD repeat, sterile alpha motif and U-box domain containing 1	823.252	0.105379	0.05607	0.0601878	0.685029
ENSGALG00000030432	RASSF2	Ras association domain family member 2	865.013	0.131846	0.0701604	0.0602153	0.685029
ENSGALG00000012480	NMI	N-myc and STAT interactor	177.957	0.326865	0.173941	0.0602219	0.685029
ENSGALG00000008625	ANAPC2	anaphase promoting complex subunit 2	1214.97	-0.13226	0.0703911	0.0602542	0.685029
ENSGALG00000007326	PMM2	phosphomannomutase 2	974.181	0.123314	0.0656566	0.0603578	0.685596
ENSGALG00000000690	GDPD4	glycerophosphodiester phosphodiesterase domain containing 4	813.293	0.141247	0.0752286	0.060439	0.685907
ENSGALG00000006292		ARP3 actin related protein 3 homolog B	2217.33	0.102891	0.0548341	0.0605995	0.686641
ENSGALG00000016322		glutathione transferase	249.942	0.366877	0.19553	0.0606113	0.686641
ENSGALG00000009634	GFM1	G elongation factor mitochondrial 1	1340.39	0.0720222	0.0383943	0.060675	0.686753
ENSGALG00000007815	ANKK1	ankyrin repeat and kinase domain containing 1	2.15806	1.72004	0.917042	0.0607045
ENSGALG00000023581	UTS2R	urotensin-2 receptor-like	259.257	-0.276879	0.147644	0.0607497	0.686989
ENSGALG00000003523	IFT52	intraflagellar transport 52	578.192	0.139575	0.0744641	0.0608767	0.687758
ENSGALG00000029761	SIRT2	sirtuin 2	1124.6	-0.128272	0.0684704	0.0610146	0.687758
ENSGALG00000002278	UNK	unkempt family zinc finger	717.58	-0.152666	0.0815026	0.0610486	0.687758
ENSGALG00000038495	TAF1B	TATA-box binding protein associated factor, RNA polymerase I subunit B	454.229	0.128953	0.0688468	0.0610615	0.687758
ENSGALG00000054616			1.47679	-2.73969	1.46282	0.061085
ENSGALG00000015419	PENK	proenkephalin	2978.08	-0.135575	0.0724011	0.0611299	0.687758
ENSGALG00000013642	KAZN	kazrin, periplakin interacting protein	385.069	-0.135518	0.072385	0.0611813	0.687758
ENSGALG00000025882	BUD13	BUD13 homolog	1662.76	-0.150958	0.0806365	0.0611951	0.687758
ENSGALG00000020742	PPRC1	peroxisome proliferator-activated receptor gamma, coactivator-related 1	380.215	-0.17886	0.0955759	0.0612907	0.688057
ENSGALG00000011318	DNPEP	aspartyl aminopeptidase	1695.47	-0.143857	0.076883	0.0613296	0.688057
ENSGALG00000034919	CDK2AP1	cyclin dependent kinase 2 associated protein 1	286.419	0.209963	0.112299	0.0615285	0.689304
ENSGALG00000002802	PACSIN1	protein kinase C and casein kinase substrate in neurons 1	17283.2	-0.100926	0.0539847	0.0615489	0.689304
ENSGALG00000001925	GNB1L	G protein subunit beta 1 like	508.462	0.119177	0.063765	0.0616233	0.689533
ENSGALG00000054366			170.387	-0.279642	0.149682	0.0617294	0.690114
ENSGALG00000002001	STXBP3	syntaxin binding protein 3	546.328	0.142025	0.0760508	0.0618317	0.690307
ENSGALG00000040793	KDELR2	KDEL endoplasmic reticulum protein retention receptor 2	1506.85	0.120591	0.0645791	0.0618549	0.690307
ENSGALG00000052645			9.29842	-0.824115	0.441349	0.0618645
ENSGALG00000051001		endogenous retrovirus group K member 18 Pol protein-like	2.6998	1.69684	0.909099	0.0619703
ENSGALG00000040388	PUDP	pseudouridine 5'-phosphatase	235.544	0.180205	0.0965501	0.0619798	0.691096
ENSGALG00000037043	PIK3C2B	phosphatidylinositol-4-phosphate 3-kinase catalytic subunit type 2 beta	1336.61	-0.131818	0.0706443	0.0620495	0.691269
ENSGALG00000048209			10.1285	1.12198	0.60152	0.0621483
ENSGALG00000009748	ASNS	asparagine synthetase (glutamine-hydrolyzing)	486.135	0.177367	0.0950928	0.0621534	0.691658
ENSGALG00000016105	DYSF	dysferlin	3342.66	-0.178875	0.0959157	0.0621928	0.691658
ENSGALG00000030363	IFNAR1	interferon alpha and beta receptor subunit 1	303.307	0.17023	0.0913065	0.0622679	0.691889
ENSGALG00000010889	HOOK1	hook microtubule tethering protein 1	1635.72	-0.158399	0.0849906	0.0623614	0.692325
ENSGALG00000010854		histone deacetylase 9	2521.85	-0.12561	0.0674342	0.0625049	0.693275
ENSGALG00000034487	IMPA1	inositol monophosphatase 1	1793.51	0.150757	0.0809568	0.0625769	0.693275
ENSGALG00000043421		zinc finger MYM-type containing 2	549.033	0.144974	0.0778647	0.0626208	0.693275
ENSGALG00000003604	SLC46A1	solute carrier family 46 member 1	220.663	-0.187391	0.100663	0.0626643	0.693275
ENSGALG00000012396	PTGER2	prostaglandin E receptor 2	4.26598	-1.23237	0.662316	0.0627876
ENSGALG00000039970	ENDOU	endonuclease, poly(U) specific	9.7872	-0.78509	0.421979	0.0628151
ENSGALG00000043178	SBF1	SET binding factor 1	7468.92	-0.146742	0.07888	0.0628405	0.693719
ENSGALG00000027287	HK3	hexokinase 3 (white cell)	750.526	-0.215521	0.115853	0.0628442	0.693719
ENSGALG00000038313	EFHD2	EF-hand domain family member D2	1139.05	-0.169191	0.0909567	0.0628676	0.693719
ENSGALG00000007798	SHQ1	SHQ1, H/ACA ribonucleoprotein assembly factor	145.463	0.193259	0.103994	0.0631167	0.695348
ENSGALG00000014992	TMEM128	transmembrane protein 128	637.696	0.16216	0.0872726	0.0631564	0.695348
ENSGALG00000037852	HSD17B7	hydroxysteroid 17-beta dehydrogenase 7	479.69	0.18128	0.097571	0.0631788	0.695348
ENSGALG00000012984		myosin VB	13.0186	-0.686182	0.369503	0.0633052
ENSGALG00000007170	SNRPA1	small nuclear ribonucleoprotein polypeptide A'	564.69	0.182585	0.0983395	0.0633568	0.695991
ENSGALG00000043327			91.4375	-0.253649	0.136651	0.0634279	0.695991
ENSGALG00000009156		codanin 1	346.09	-0.175943	0.0948021	0.0634675	0.695991
ENSGALG00000009257	PLRG1	pleiotropic regulator 1	1259.34	0.094905	0.0511417	0.0634929	0.695991
ENSGALG00000007025	CPNE8	copine 8	702.996	0.186488	0.1005	0.06351	0.695991
ENSGALG00000017139		zinc finger MYM-type containing 2	841.766	0.103824	0.0559879	0.0636825	0.697054
ENSGALG00000036074	RPP40	ribonuclease P/MRP subunit p40	132.835	0.238295	0.128526	0.0637309	0.697054
ENSGALG00000054377			30.9196	-0.425511	0.229537	0.063771	0.697054
ENSGALG00000052338	SELENOW	selenoprotein W	460.798	-0.18115	0.0977614	0.063885	0.69712
ENSGALG00000040028	GLB1	galactosidase beta 1	673.571	0.165518	0.0893258	0.0638863	0.69712
ENSGALG00000053077			2.29727	-2.59095	1.39986	0.0641892
ENSGALG00000004858	FICD	FIC domain containing	540.586	-0.110538	0.0597249	0.064199	0.699933
ENSGALG00000010130	INTS10	integrator complex subunit 10	975.29	0.131221	0.0709476	0.0643787	0.700846
ENSGALG00000001812	ATCAY	ATCAY, caytaxin	4081.72	-0.142391	0.0770131	0.0644702	0.700846
ENSGALG00000025796	ADI1	acireductone dioxygenase 1	753.599	0.127729	0.0690921	0.0645046	0.700846
ENSGALG00000050395			122.946	-0.335899	0.181823	0.0646887	0.700846
ENSGALG00000016328	GSTA2	glutathione S-transferase alpha 2	579.83	0.251256	0.136013	0.064705	0.700846
ENSGALG00000055023		inhibin beta E subunit	44.1083	-1.94739	1.05419	0.0647062	0.700846
ENSGALG00000037733		death-associated protein kinase 3	1898.37	-0.13535	0.0732751	0.0647248	0.700846
ENSGALG00000001311	ARHGAP44	Rho GTPase activating protein 44	3095.33	-0.109137	0.0590929	0.0647646	0.700846
ENSGALG00000032563	FBXO34	F-box protein 34	2001.97	-0.0847045	0.0458718	0.0648126	0.700846
ENSGALG00000007954		TBC1 domain family member 10A	1354.81	-0.126188	0.0683425	0.0648321	0.700846
ENSGALG00000052421			78.1191	-0.335432	0.181708	0.0648928	0.700908
ENSGALG00000008152	SPATS2L	spermatogenesis associated serine rich 2 like	1039.36	0.101729	0.0551387	0.0650423	0.701298
ENSGALG00000028437	TRIM62	tripartite motif containing 62	408.488	-0.165666	0.0898089	0.0650883	0.701298
ENSGALG00000019277	SLCO1B3	solute carrier organic anion transporter family member 1B3	248.423	0.312229	0.169265	0.0650938	0.701298
ENSGALG00000033635	PTGS2	prostaglandin-endoperoxide synthase 2	523.048	-0.197985	0.107356	0.0651553	0.701368
ENSGALG00000041323		SPC24, NDC80 kinetochore complex component	11.923	0.681445	0.369587	0.065212
ENSGALG00000006487	TM9SF2L	transmembrane 9 superfamily member 2-like	2496.33	0.0762848	0.041381	0.0652601	0.701904
ENSGALG00000008609	PTK7	protein tyrosine kinase 7 (inactive)	3718.11	-0.101157	0.0549105	0.0654422	0.703096
ENSGALG00000000201	PLEKHM1	pleckstrin homology and RUN domain containing M1	881.129	-0.108904	0.0591313	0.065514	0.703096
ENSGALG00000002358	CDO1	cysteine dioxygenase type 1	524.881	0.301529	0.163739	0.0655449	0.703096
ENSGALG00000005530	VEZF1	vascular endothelial zinc finger 1	2232.53	-0.123887	0.0672943	0.0656265	0.703096
ENSGALG00000017169	ELMOD1	ELMO domain containing 1	6452.24	0.0922521	0.0501144	0.0656466	0.703096
ENSGALG00000006822	PCDH19	protocadherin 19	1302.77	-0.14311	0.0777602	0.0657085	0.70317
ENSGALG00000041706	FAM13B	family with sequence similarity 13, member B	2998.16	0.138868	0.0754973	0.0658602	0.703577
ENSGALG00000028265	SURF4	surfeit 4	2966.21	0.0653366	0.0355247	0.0658875	0.703577
ENSGALG00000009300	NUMB	NUMB, endocytic adaptor protein	2107.73	-0.0891387	0.0484799	0.0659634	0.703577
ENSGALG00000013506	MED24	mediator complex subunit 24	1393.71	-0.10105	0.0550175	0.066256	0.703577
ENSGALG00000041419		solute carrier family 6 member 8	11297.6	-0.132459	0.0721615	0.0664175	0.703577
ENSGALG00000001476		RAP1A, member of RAS oncogene family	1845.39	0.105992	0.0577524	0.0664628	0.703577
ENSGALG00000005953	RPAP2	RNA polymerase II associated protein 2	515.757	0.139524	0.0760246	0.0664687	0.703577
ENSGALG00000052568			3.7626	-1.16393	0.634265	0.0664939
ENSGALG00000002959	NRBF2	nuclear receptor binding factor 2	480.364	0.143562	0.0782359	0.0665068	0.703577
ENSGALG00000038532			1977.26	-0.240332	0.13098	0.0665243	0.703577
ENSGALG00000049178			21.9604	0.472665	0.25765	0.0665763
ENSGALG00000000329	AHCYL1	adenosylhomocysteinase like 1	4709.37	-0.0867629	0.0472989	0.0666016	0.703577
ENSGALG00000040369	PFKFB3	6-phosphofructo-2-kinase/fructose-2,6-biphosphatase 3	1273.25	-0.156852	0.0855259	0.0666589	0.703577
ENSGALG00000004834	COPS3	COP9 signalosome subunit 3	1412.44	0.077185	0.0420905	0.0666856	0.703577
ENSGALG00000010189		melanoma inhibitory activity 2	1198.2	0.0967582	0.0527748	0.0667404	0.703577
ENSGALG00000006175	DPEP1	dipeptidase 1 (renal)	6.01828	-0.959898	0.523619	0.066773
ENSGALG00000010778	CHRM3	cholinergic receptor muscarinic 3	130.116	-0.230973	0.126069	0.0669345	0.703577
ENSGALG00000020927	ARPC5	actin related protein 2/3 complex subunit 5	1692.78	0.105354	0.0575084	0.0669546	0.703577
ENSGALG00000010564	TBCK	TBC1 domain containing kinase	375.435	0.138952	0.0758511	0.066966	0.703577
ENSGALG00000052952			781.877	-0.209763	0.114516	0.0669898	0.703577
ENSGALG00000007695	SNAPC5	small nuclear RNA activating complex polypeptide 5	1447.85	0.122585	0.06697	0.0671829	0.703577
ENSGALG00000041428	NEK4	NIMA related kinase 4	697.996	0.117724	0.0643255	0.0672305	0.703577
ENSGALG00000040880	EDN3	endothelin 3	23.1475	-0.465291	0.254241	0.0672327
ENSGALG00000033573		G-patch domain and KOW motifs	301.472	-0.195316	0.106724	0.0672346	0.703577
ENSGALG00000032028	SERTM1	serine rich and transmembrane domain containing 1	220.941	0.204857	0.111941	0.0672431	0.703577
ENSGALG00000006402	NRROS	negative regulator of reactive oxygen species	39.252	-0.415161	0.226926	0.0673252	0.703577
ENSGALG00000033769			380.874	-0.147339	0.0805504	0.0673771	0.703577
ENSGALG00000047977	NANP	N-acetylneuraminic acid phosphatase	147.694	-0.247086	0.135126	0.0674664	0.703577
ENSGALG00000047864			22.2704	0.500153	0.273638	0.0675808
ENSGALG00000005292	KLHL40	kelch like family member 40	331.094	0.236726	0.129544	0.0676435	0.703577
ENSGALG00000053881		neuralized-like protein 4	796.325	-0.152339	0.0833706	0.0676631	0.703577
ENSGALG00000004935	LSM14A	LSM14A, mRNA processing body assembly factor	5146.75	0.0591375	0.0323798	0.0677944	0.703577
ENSGALG00000010444	ATPAF1	ATP synthase mitochondrial F1 complex assembly factor 1	728.966	0.121018	0.0663496	0.0681612	0.703577
ENSGALG00000016551	AP1S2	adaptor related protein complex 1 sigma 2 subunit	6264.57	0.142464	0.0781079	0.0681614	0.703577
ENSGALG00000011091	NUP133	nucleoporin 133	883.823	0.10569	0.0579548	0.0682034	0.703577
ENSGALG00000028203	SPRED1	sprouty related EVH1 domain containing 1	1612.47	-0.123102	0.0675025	0.0682036	0.703577
ENSGALG00000011326		serine/threonine kinase 16	589.935	-0.186855	0.102465	0.0682117	0.703577
ENSGALG00000006997	BRINP1	BMP/retinoic acid inducible neural specific 1	2857.42	-0.0832316	0.0456501	0.0682655	0.703577
ENSGALG00000010620	SPAST	spastin	975.708	0.108933	0.0597752	0.0683977	0.703577
ENSGALG00000054943			87.7102	0.330292	0.181269	0.0684382	0.703577
ENSGALG00000001391	PLLP	plasmolipin	149.593	0.383434	0.210456	0.0684676	0.703577
ENSGALG00000012823	TRIM24	tripartite motif containing 24	1256.35	-0.128908	0.0707627	0.068502	0.703577
ENSGALG00000019514	CNDP2	CNDP dipeptidase 2 (metallopeptidase M20 family)	1155.22	0.128238	0.0704031	0.0685328	0.703577
ENSGALG00000027397			25.1577	-0.499734	0.27436	0.0685384	0.703577
ENSGALG00000047800			341.592	-0.211171	0.115941	0.0685528	0.703577
ENSGALG00000012550	HMOX1	heme oxygenase 1	57.29	0.374443	0.205587	0.0685567	0.703577
ENSGALG00000039606	CLN8	ceroid-lipofuscinosis, neuronal 8	1520.61	0.150475	0.0826329	0.0686055	0.703577
ENSGALG00000054904			853.204	-0.201821	0.110831	0.0686103	0.703577
ENSGALG00000002840	GRM4	glutamate receptor, metabotropic 4	2612.15	-0.136513	0.0749676	0.0686137	0.703577
ENSGALG00000013757	TMX3	thioredoxin related transmembrane protein 3	2468.38	0.143666	0.0788964	0.0686142	0.703577
ENSGALG00000039773	AKAP8	A-kinase anchor protein 8-like	2081.35	-0.111495	0.061237	0.0686511	0.703577
ENSGALG00000006327	FBXL21	F-box and leucine rich repeat protein 21	1305.59	0.146166	0.0802974	0.0687129	0.703577
ENSGALG00000029646	CNNM4	cyclin and CBS domain divalent metal cation transport mediator 4	1642.3	-0.115292	0.0633464	0.0687561	0.703577
ENSGALG00000028573			170.18	-0.223837	0.123002	0.0687906	0.703577
ENSGALG00000039477	FBXO41	F-box protein 41	1006.3	-0.212204	0.116653	0.0688953	0.703577
ENSGALG00000026734	GABPB2	GA binding protein transcription factor beta subunit 2	203.771	-0.195179	0.107313	0.0689449	0.703577
ENSGALG00000014413	CCDC58	coiled-coil domain containing 58	109.471	0.267561	0.147114	0.0689527	0.703577
ENSGALG00000006345	TMEM43	transmembrane protein 43	671.399	0.121249	0.0666704	0.068967	0.703577
ENSGALG00000031313		CUGBP, Elav-like family member 6	790.186	-0.170018	0.0935115	0.069041	0.703577
ENSGALG00000002648			605.859	-0.130488	0.0718126	0.0692077	0.703577
ENSGALG00000013060	ADCY2	adenylate cyclase 2	501.455	0.132617	0.072996	0.0692528	0.703577
ENSGALG00000006662	BPIFB3	BPI fold containing family B member 3	6.46665	-0.950536	0.523245	0.0692757
ENSGALG00000031966	TIMM9	translocase of inner mitochondrial membrane 9	330.473	0.141353	0.077829	0.0693394	0.703577
ENSGALG00000003537	SGK2	SGK2, serine/threonine kinase 2	137.056	0.329794	0.181639	0.0694233	0.703577
ENSGALG00000037283	CUTC	cutC copper transporter	941.013	-0.109025	0.0600917	0.06963	0.703577
ENSGALG00000030599	TYK2	tyrosine kinase 2	1133.57	-0.124975	0.0688847	0.069637	0.703577
ENSGALG00000054889			3104.75	-0.147007	0.081036	0.0696626	0.703577
ENSGALG00000000234	EPB41L4A	erythrocyte membrane protein band 4.1 like 4A	248.035	0.24196	0.133399	0.0697066	0.703577
ENSGALG00000052834			83.866	-0.344413	0.189927	0.0697716	0.703577
ENSGALG00000049431			1295.96	0.147356	0.0812749	0.0698236	0.703577
ENSGALG00000032660	IFNGR2	interferon gamma receptor 2 (interferon gamma transducer 1)	1062.49	0.105829	0.0583931	0.0699303	0.703577
ENSGALG00000025921		LOC431653	66.091	-0.511938	0.282523	0.0699827	0.703577
ENSGALG00000049362		immunoglobulin-like receptor CHIR-B6	0.935948	2.59184	1.43043	0.0699961
ENSGALG00000010218			155.192	-0.212867	0.117483	0.0700021	0.703577
ENSGALG00000029508	SMIM19	small integral membrane protein 19	620.777	0.119144	0.0657729	0.0700729	0.703577
ENSGALG00000005750	SWAP70	switching B cell complex subunit SWAP70	1955.9	0.174435	0.0963404	0.0702008	0.703577
ENSGALG00000036456	TRIB1	tribbles pseudokinase 1	354.884	-0.215203	0.118888	0.0702753	0.703577
ENSGALG00000031170	ADCY1	adenylate cyclase 1	139.568	-0.378589	0.209169	0.0703004	0.703577
ENSGALG00000034675	XKR9	XK related 9	1.04088	2.48703	1.37409	0.0703038
ENSGALG00000047569		plectin pseudogene	266.666	-0.364728	0.201698	0.0705621	0.703577
ENSGALG00000035115		chromosome 16 open reading frame 96	90.1036	-0.298991	0.16535	0.0705711	0.703577
ENSGALG00000005554	ADIPOQ	adiponectin, C1Q and collagen domain containing	48.6583	-0.405361	0.224212	0.0706169	0.703577
ENSGALG00000012298	SLC39A8	solute carrier family 39 member 8	12.0779	-0.556457	0.307845	0.0706709
ENSGALG00000007702	XYLT2	xylosyltransferase 2	1817.36	-0.105572	0.0584198	0.0707433	0.703577
ENSGALG00000006602	SYT8	synaptotagmin 8	3.00192	-1.30232	0.720674	0.0707487
ENSGALG00000006205	GTF2B	general transcription factor IIB	1307.44	0.0988854	0.0547243	0.0707663	0.703577
ENSGALG00000039408	PNPLA6	patatin like phospholipase domain containing 6	1433.07	-0.134828	0.074621	0.0707869	0.703577
ENSGALG00000034534	FAAP24	Fanconi anemia core complex associated protein 24	42.3376	0.448186	0.248059	0.070798	0.703577
ENSGALG00000014975	DRD5	dopamine receptor D5	260.319	0.162076	0.0897063	0.0708033	0.703577
ENSGALG00000010681	CPT2	carnitine palmitoyltransferase 2	524.726	0.127413	0.0705345	0.0708561	0.703577
ENSGALG00000051274	B3GALT2	beta-1,3-galactosyltransferase 2	5479.57	-0.0834181	0.04618	0.0708607	0.703577
ENSGALG00000034383	TRMT2B	tRNA (uracil-5-)-methyltransferase homolog	264.73	-0.179657	0.0994981	0.0709754	0.703577
ENSGALG00000008847	VPS54	VPS54, GARP complex subunit	595.108	0.11954	0.0662082	0.0709937	0.703577
ENSGALG00000039497	TFAP2E	transcription factor AP-2 epsilon	459.648	0.155867	0.0863471	0.0710552	0.703577
ENSGALG00000001034	AAR2	AAR2 splicing factor homolog	1796.61	0.0800795	0.044372	0.0711166	0.703577
ENSGALG00000052304			9.78748	-0.799403	0.442976	0.0711343
ENSGALG00000008667	DSTN	destrin, actin depolymerizing factor	14674.6	0.0779765	0.0432104	0.0711407	0.703577
ENSGALG00000003941	FUBP3	far upstream element binding protein 3	1341.76	0.0761747	0.0422129	0.071147	0.703577
ENSGALG00000005703	SLC30A4	solute carrier family 30 member 4	1836.77	0.102143	0.0566081	0.0711708	0.703577
ENSGALG00000005340	SLC35A3	solute carrier family 35 member A3	347.199	0.171978	0.095315	0.0711818	0.703577
ENSGALG00000006933	MOSMO	chromosome 14 open reading frame, human C16orf52	60.7523	-0.279166	0.154722	0.0711828	0.703577
ENSGALG00000007556	ORAOV1	oral cancer overexpressed 1	785.026	0.148398	0.0822467	0.0711842	0.703577
ENSGALG00000009366	ASIC5	acid sensing ion channel subunit family member 5	19.0047	-0.668475	0.370545	0.0712264
ENSGALG00000009565	EIF2S1	eukaryotic translation initiation factor 2 subunit alpha	1736.05	0.0889612	0.0493305	0.0713299	0.703577
ENSGALG00000009066	KCND2	potassium voltage-gated channel subfamily D member 2	670.653	-0.164828	0.0914005	0.0713315	0.703577
ENSGALG00000043532	SBSPON	chromosome 2 open reading frame, human C8orf84	782.647	0.211206	0.117125	0.0713478	0.703577
ENSGALG00000037787	MEF2D	myocyte enhancer factor 2D	6509.92	-0.169273	0.0938885	0.0714009	0.703577
ENSGALG00000008670	C8H1orf52	chromosome 8 C1orf52 homolog	304.63	-0.216913	0.120326	0.0714323	0.703577
ENSGALG00000035202	AP3B2	adaptor related protein complex 3 beta 2 subunit	3227.58	-0.103231	0.0572726	0.0714758	0.703577
ENSGALG00000026981	NHSL1	NHS like 1	1533.22	-0.142911	0.0792953	0.0715041	0.703577
ENSGALG00000053363	CTNNBIP1	catenin beta interacting protein 1	1753.22	0.119917	0.0665396	0.0715149	0.703577
ENSGALG00000006375	TM4SF19	transmembrane 4 L six family member 19	108.82	-0.223982	0.124304	0.0715621	0.703577
ENSGALG00000010582	PPA2	pyrophosphatase (inorganic) 2	865.622	0.113998	0.0632686	0.0715755	0.703577
ENSGALG00000009913	SMARCA5	SWI/SNF related, matrix associated, actin dependent regulator of chromatin, subfamily a, member 5	1243.31	0.115804	0.0642721	0.0715796	0.703577
ENSGALG00000007070			188.235	-0.191122	0.106074	0.0715814	0.703577
ENSGALG00000014515	C1QTNF7	C1q and TNF related 7	11.5832	-0.696491	0.386878	0.0718155
ENSGALG00000046049			611.266	0.0996256	0.0553448	0.0718467	0.703577
ENSGALG00000002056	TANGO2	transport and golgi organization 2 homolog	813.613	0.116531	0.0647366	0.071848	0.703577
ENSGALG00000039995		biorientation of chromosomes in cell division 1	684.778	0.125119	0.0695286	0.0719355	0.703577
ENSGALG00000030941	ELAPOR1	KIAA1324	427.006	-0.152222	0.0845953	0.0719525	0.703577
ENSGALG00000033558		riboflavin kinase	27.4869	0.622763	0.346142	0.0719946	0.703577
ENSGALG00000026311	C12orf75	chromosome 12 open reading frame 75	254.751	0.204502	0.113675	0.0720168	0.703577
ENSGALG00000008381	TMEM237	transmembrane protein 237	962.985	-0.100048	0.0556386	0.0721484	0.703577
ENSGALG00000026298	SERTAD2	SERTA domain containing 2	805.178	-0.123578	0.0687385	0.0722086	0.703577
ENSGALG00000029678	SNX16	sorting nexin 16	452.242	0.135018	0.0751112	0.0722452	0.703577
ENSGALG00000040703	FLOT1	flotillin 1	2081.04	-0.170983	0.0951205	0.0722497	0.703577
ENSGALG00000006490	SCN3B	sodium voltage-gated channel beta subunit 3	5561.26	0.0906245	0.0504168	0.0722556	0.703577
ENSGALG00000034016			306.81	-0.179576	0.0999103	0.0722764	0.703577
ENSGALG00000010030			728.727	0.131348	0.0730786	0.0722792	0.703577
ENSGALG00000008211	ACP2	acid phosphatase 2, lysosomal	1548.02	0.075081	0.0417742	0.0722874	0.703577
ENSGALG00000030376	DHRS3	dehydrogenase/reductase 3	2005.38	0.158651	0.0882817	0.0723205	0.703577
ENSGALG00000038084	GNAT2	G protein subunit alpha transducin 2	28413.8	-0.109559	0.0609858	0.0724212	0.703577
ENSGALG00000011762	UBA6	ubiquitin like modifier activating enzyme 6	824.531	0.107493	0.059846	0.0724696	0.703577
ENSGALG00000039735	EML1	echinoderm microtubule associated protein like 1	3641.52	0.058257	0.0324355	0.0724807	0.703577
ENSGALG00000004297	DNAH1	dynein axonemal heavy chain 1	31.7977	-0.374332	0.208465	0.0725487	0.703577
ENSGALG00000006270	SCNN1G	sodium channel epithelial 1 gamma subunit	384.692	-0.154429	0.0860176	0.0726023	0.703577
ENSGALG00000009065	VMA21	VMA21 vacuolar H+-ATPase homolog (S. cerevisiae)	2138.26	0.0959326	0.053436	0.0726092	0.703577
ENSGALG00000033385	COPS8	COP9 signalosome subunit 8	3026.19	0.086207	0.0480241	0.0726412	0.703577
ENSGALG00000013626	GMNN	geminin, DNA replication inhibitor	159.008	-0.211416	0.117839	0.0727969	0.70455
ENSGALG00000029244	SMAP2	small ArfGAP2	2155.13	-0.0915605	0.0510519	0.0728967	0.704982
ENSGALG00000028457			11.8684	-0.735687	0.410206	0.0728998
ENSGALG00000007538			6.07139	-0.917087	0.511513	0.0729904
ENSGALG00000052140			1.55142	2.16932	1.21021	0.0730507
ENSGALG00000010296	MRPS18A	mitochondrial ribosomal protein S18A	523.477	0.137146	0.0765421	0.0731693	0.707026
ENSGALG00000036941	CUL1	cullin 1	2863.66	0.0683564	0.0381567	0.073219	0.707026
ENSGALG00000040755	ANGPT4	angiopoietin 4	764.351	-0.169021	0.0944069	0.0733988	0.708226
ENSGALG00000030351	ILF3	interleukin enhancer binding factor 3	6529.61	-0.112474	0.0628777	0.0736507	0.7096
ENSGALG00000048069	LIX1L	limb and CNS expressed 1 like	245.361	-0.212426	0.118756	0.0736524	0.7096
ENSGALG00000030576		ankyrin repeat domain 34C	277.724	-0.158009	0.0883597	0.0737365	0.709799
ENSGALG00000041746	ZMAT2	zinc finger matrin-type 2	3371.09	0.0859631	0.0480866	0.0738288	0.709799
ENSGALG00000032305	DHX8	DEAH-box helicase 8	1477.18	-0.094471	0.0528537	0.0738718	0.709799
ENSGALG00000020626		PQ loop repeat containing 2 like	363.142	0.142852	0.0799426	0.0739493	0.709799
ENSGALG00000037274	SNPH	syntaphilin	1145.23	-0.132763	0.0743048	0.0739814	0.709799
ENSGALG00000042641	PATL1	PAT1 homolog 1, processing body mRNA decay factor	600.112	-0.131977	0.0738845	0.074058	0.709799
ENSGALG00000052994		zinc finger protein 862-like	387.6	-0.163239	0.0913875	0.0740626	0.709799
ENSGALG00000003751		N-acylsphingosine amidohydrolase 2	2.49203	1.9828	1.11012	0.0740807
ENSGALG00000017321	PLEKHB1	pleckstrin homology domain containing B1	21383.5	-0.105612	0.0592036	0.0744422	0.71176
ENSGALG00000015923	MTO1	mitochondrial tRNA translation optimization 1	1231.73	-0.101494	0.056898	0.0744578	0.71176
ENSGALG00000055105		multiple epidermal growth factor-like domains protein 8	38.7502	-0.449786	0.252163	0.0744706	0.71176
ENSGALG00000004518		betaine--homocysteine S-methyltransferase 2	171.113	0.263318	0.147705	0.07463	0.71176
ENSGALG00000032402	VSTM2B	V-set and transmembrane domain containing 2B	830.06	-0.2175	0.122007	0.0746386	0.71176
ENSGALG00000033513	ELL	elongation factor for RNA polymerase II	2037.14	-0.100986	0.0566488	0.0746419	0.71176
ENSGALG00000003199	MLX	MLX, MAX dimerization protein	1847.89	0.0809817	0.0454299	0.0746578	0.71176
ENSGALG00000010513	OPNVA	vertebrate ancient opsin	2.43188	2.06442	1.15828	0.0746984
ENSGALG00000007592	ZDHHC16	zinc finger DHHC-type containing 16	435.275	-0.154526	0.0867069	0.0747223	0.711843
ENSGALG00000029648	TH	tyrosine hydroxylase	28.5398	-0.725296	0.407151	0.0748483	0.712512
ENSGALG00000015304	SNX3	sorting nexin 3	1275.32	0.106801	0.0599776	0.0749653	0.71301
ENSGALG00000025935	XPNPEP2	X-prolyl aminopeptidase (aminopeptidase P) 2, membrane-bound	1.99825	-1.70082	0.955259	0.0749973
ENSGALG00000039897	FBXO22	F-box protein 22	2375.63	0.076784	0.0431277	0.0750125	0.71301
ENSGALG00000047371			1.99856	-1.55911	0.87582	0.0750488
ENSGALG00000012338	BDH2	3-hydroxybutyrate dehydrogenase, type 2	178.115	0.316999	0.17818	0.0752243	0.713725
ENSGALG00000009813	SCOC	short coiled-coil protein	6198.91	0.0761664	0.0428215	0.0752897	0.713725
ENSGALG00000017177	MSANTD4	Myb/SANT DNA binding domain containing 4 with coiled-coils	1486.88	0.12491	0.0702355	0.0753311	0.713725
ENSGALG00000007819	PDZRN3	PDZ domain containing ring finger 3	420.306	-0.19923	0.112029	0.0753404	0.713725
ENSGALG00000037941	ZC3H10	zinc finger CCCH-type containing 10	289.149	-0.186407	0.104828	0.0753696	0.713725
ENSGALG00000007714	NMUR1	neuromedin U receptor 1	22.3163	-0.466466	0.262369	0.0754204
ENSGALG00000028512	LCOR	ligand dependent nuclear receptor corepressor	715.102	-0.181029	0.101849	0.0754972	0.713725
ENSGALG00000011020	CYCS	cytochrome c, somatic	1518.44	0.201458	0.11336	0.0755446	0.713725
ENSGALG00000034473	PARP4	poly(ADP-ribose) polymerase family member 4	398.2	0.187783	0.105667	0.0755492	0.713725
ENSGALG00000050946		uncharacterized LOC426064	9.91748	-0.586645	0.330137	0.0755725
ENSGALG00000015316	C3H6ORF203	chromosome 3 open reading frame, human C6orf203	624.617	0.127674	0.0718537	0.0755912	0.713725
ENSGALG00000039541	SH3GLB2	SH3 domain containing GRB2 like endophilin B2	2280.51	0.0742351	0.0418009	0.0757456	0.713929
ENSGALG00000012697	SLC41A2	solute carrier family 41 member 2	549.212	0.119718	0.0674125	0.07575	0.713929
ENSGALG00000048178	SLC27A3	long-chain fatty acid transport protein 3-like	1533.32	-0.237109	0.133529	0.0757808	0.713929
ENSGALG00000003932	SDC4	syndecan 4	1086.53	0.2339	0.131814	0.0759853	0.715327
ENSGALG00000016524		carbamoyl-phosphate synthetase 2, aspartate transcarbamylase, and dihydroorotase	1206.72	-0.164063	0.0924806	0.0760593	0.715496
ENSGALG00000041592	SMARCC2	SWI/SNF related, matrix associated, actin dependent regulator of chromatin subfamily c member 2	3294.18	-0.132359	0.0746586	0.076252	0.716466
ENSGALG00000009837	DTL	denticleless E3 ubiquitin protein ligase homolog	349.826	0.190845	0.107656	0.0762747	0.716466
ENSGALG00000027213	ALX1	ALX homeobox 1	1.52846	-1.48483	0.838064	0.0764375
ENSGALG00000004645	TBC1D13	TBC1 domain family member 13	602.02	-0.138601	0.0782317	0.0764485	0.717569
ENSGALG00000001849	BSN	bassoon presynaptic cytomatrix protein	6050.46	-0.223718	0.126333	0.0765841	0.717604
ENSGALG00000004874	PPIH	peptidylprolyl isomerase H	433.128	0.137362	0.0776016	0.0767125	0.717604
ENSGALG00000008778	SPRED2	sprouty related EVH1 domain containing 2	213.204	-0.243304	0.137459	0.076725	0.717604
ENSGALG00000003362	ACSS2	acyl-CoA synthetase short-chain family member 2	1688.59	0.103796	0.0586441	0.0767397	0.717604
ENSGALG00000033507	PLCG2	phospholipase C gamma 2	89.5545	0.380763	0.21515	0.0767683	0.717604
ENSGALG00000008728	PTER	phosphotriesterase related	332.536	0.154984	0.0875882	0.0768162	0.717604
ENSGALG00000004496	TNIP1	TNFAIP3 interacting protein 1	6950.48	-0.0728384	0.0411698	0.0768574	0.717604
ENSGALG00000045544			146.967	-0.262926	0.14865	0.0769347	0.717604
ENSGALG00000023036			155.762	-0.284686	0.160986	0.0769956	0.717604
ENSGALG00000037401	IDH3A	isocitrate dehydrogenase 3 (NAD(+)) alpha	3253.41	0.0911152	0.0515343	0.0770529	0.717604
ENSGALG00000040854	CPPED1	calcineurin like phosphoesterase domain containing 1	452.465	0.12931	0.0731592	0.0771426	0.717604
ENSGALG00000016653	FAM167A	family with sequence similarity 167 member A	2.6184	1.68555	0.953728	0.0771739
ENSGALG00000047610			6375.68	-0.126917	0.071829	0.0772389	0.717604
ENSGALG00000039108	MAP1S	microtubule associated protein 1S	5464.74	-0.136537	0.0772834	0.0772773	0.717604
ENSGALG00000005674	USP10	ubiquitin specific peptidase 10	3474.32	0.0718779	0.0406909	0.077323	0.717604
ENSGALG00000036390	PPP1R17	protein phosphatase 1 regulatory subunit 17	403.212	0.181616	0.102849	0.0774221	0.717604
ENSGALG00000031381	VAMP4	vesicle associated membrane protein 4	1987.31	0.0807227	0.0457145	0.0774292	0.717604
ENSGALG00000013173	PYROXD1	pyridine nucleotide-disulphide oxidoreductase domain 1	147.667	0.244633	0.13854	0.0774303	0.717604
ENSGALG00000005450	CCDC66	coiled-coil domain containing 66	479.65	0.137038	0.0776158	0.0774648	0.717604
ENSGALG00000010026	PPP1CB	protein phosphatase 1 catalytic subunit beta	5980.99	0.0754689	0.0427699	0.0776424	0.717919
ENSGALG00000014038	CDC123	cell division cycle 123	459.925	0.146866	0.0832508	0.077709	0.717919
ENSGALG00000008319	PLBD2	phospholipase B domain containing 2	1252.77	-0.135807	0.0770072	0.0778047	0.717919
ENSGALG00000035578	RBM6	RNA binding motif protein 6	1530.12	-0.0776208	0.0440266	0.0778933	0.717919
ENSGALG00000053100	FITM2	uncharacterized LOC107057318	529.379	0.15484	0.0878844	0.078092	0.717919
ENSGALG00000054496			991.347	-0.200889	0.114021	0.0780932	0.717919
ENSGALG00000043576	AGAP3	ArfGAP with GTPase domain, ankyrin repeat and PH domain 3	2271.79	-0.104025	0.0590503	0.0781307	0.717919
ENSGALG00000007494	LARS1	leucyl-tRNA synthetase	2594.98	0.0732658	0.0415931	0.078156	0.717919
ENSGALG00000011328	GLB1L	galactosidase beta 1 like	411.504	-0.18148	0.103029	0.0781626	0.717919
ENSGALG00000012809	ECI2	enoyl-CoA delta isomerase 2	872.001	0.122852	0.0697494	0.0781824	0.717919
ENSGALG00000034124	NLRP3	NLR family pyrin domain containing 3	441.494	-0.140518	0.0797857	0.0782049	0.717919
ENSGALG00000026034	RGS17	regulator of G-protein signaling 17	283.242	0.172024	0.0977215	0.0783488	0.717919
ENSGALG00000015012	STX18	syntaxin 18	922.342	0.104944	0.059625	0.0783972	0.717919
ENSGALG00000000692	CDK18	cyclin dependent kinase 18	798.028	-0.159418	0.0905894	0.0784432	0.717919
ENSGALG00000007757	CSTF1	cleavage stimulation factor subunit 1	771.339	0.107803	0.0612601	0.0784496	0.717919
ENSGALG00000016934			763.168	-0.136903	0.0778025	0.0784711	0.717919
ENSGALG00000012105	EXOC5	exocyst complex component 5	1911.11	0.0781112	0.0443995	0.0785302	0.717919
ENSGALG00000007958	GTF3C3	general transcription factor IIIC subunit 3	953.236	0.10154	0.057718	0.0785369	0.717919
ENSGALG00000011970	CHADL	chondroadherin-like	84.324	0.397674	0.226072	0.0785681	0.717919
ENSGALG00000041437	NALF2	family with sequence similarity 155 member B	834.827	-0.226319	0.128803	0.0789023	0.719103
ENSGALG00000004701	SET	SET nuclear proto-oncogene	7020.32	0.0871478	0.0496068	0.078957	0.719103
ENSGALG00000033002	SLC7A3	solute carrier family 7 member 3	795.389	-0.143231	0.0815362	0.0789757	0.719103
ENSGALG00000009654		myeloid leukemia factor 1	3619.15	0.150715	0.0858166	0.0790463	0.719103
ENSGALG00000029829	RNLS	renalase, FAD-dependent amine oxidase	239.425	-0.160762	0.0915388	0.0790517	0.719103
ENSGALG00000027132			394.331	-0.12239	0.0696941	0.0790697	0.719103
ENSGALG00000049241		hair growth associated	3813.09	-0.198136	0.112835	0.0790923	0.719103
ENSGALG00000009475	FAM133B	family with sequence similarity 133 member B	1852.36	0.158007	0.090005	0.0791668	0.719268
ENSGALG00000006294	PSMD2	proteasome 26S subunit, non-ATPase 2	5284.73	-0.0814243	0.0464073	0.0793349	0.720281
ENSGALG00000035028	NAB2	NGFI-A binding protein 2	924.305	-0.224231	0.127823	0.0793913	0.720281
ENSGALG00000003434	C17orf75	chromosome 18 C17orf75 homolog	1806.94	0.103499	0.0590285	0.0795384	0.721103
ENSGALG00000054803			9.38278	0.703545	0.401389	0.0796405
ENSGALG00000039989	GPR160	G protein-coupled receptor 160	20.9757	-0.450693	0.257147	0.0796597
ENSGALG00000037603	SESN2	sestrin-2-like	107.353	-0.264849	0.151133	0.0797017	0.721648
ENSGALG00000042853	GGPS1	geranylgeranyl diphosphate synthase 1	446.373	0.125009	0.0713374	0.0797117	0.721648
ENSGALG00000053198		filamin A interacting protein 1 like	27.5956	0.418559	0.238998	0.0798929	0.721889
ENSGALG00000027462	P3H4	prolyl 3-hydroxylase family member 4 (non-enzymatic)	872.796	-0.1432	0.0817954	0.0799957	0.721889
ENSGALG00000028866	COASY	Coenzyme A synthase	742.365	-0.149401	0.0853385	0.0799997	0.721889
ENSGALG00000000401	RBM15	RNA binding motif protein 15	333.9	-0.240146	0.137189	0.0800346	0.721889
ENSGALG00000003472	VWC2L	von Willebrand factor C domain containing protein 2 like	219.161	0.199291	0.113889	0.080141	0.721889
ENSGALG00000011974	RPL7L1	ribosomal protein L7 like 1	1901.38	0.0973088	0.0556175	0.0801863	0.721889
ENSGALG00000027950	TXNDC17	thioredoxin domain containing 17	765.815	0.124185	0.071016	0.0803446	0.721889
ENSGALG00000025938	KIAA0513	KIAA0513	6918.43	-0.0995457	0.0569363	0.0804002	0.721889
ENSGALG00000033178	KLF6	Kruppel like factor 6	876.373	0.152293	0.0871103	0.0804158	0.721889
ENSGALG00000026940	TTYH2	tweety family member 1	2207.77	-0.118657	0.0678706	0.0804158	0.721889
ENSGALG00000007779	ADCY9	adenylate cyclase 9	1434.07	-0.102558	0.0586647	0.0804292	0.721889
ENSGALG00000034374	STX7	syntaxin 7	859.225	0.115111	0.0658507	0.0804542	0.721889
ENSGALG00000037841	GRM7	glutamate metabotropic receptor 7	1191.71	-0.144527	0.0826983	0.0805257	0.721889
ENSGALG00000026865	XRCC2	X-ray repair cross complementing 2	175.06	0.165128	0.0944952	0.080554	0.721889
ENSGALG00000008341	FURIN	furin, paired basic amino acid cleaving enzyme	1056.24	-0.127906	0.0732025	0.0805872	0.721889
ENSGALG00000051970			6.98826	0.952167	0.545151	0.0807048
ENSGALG00000054988	SLC22A31	solute carrier family 22 member 31	24.1712	-0.509293	0.291687	0.0808062
ENSGALG00000043053	DAO	D-amino acid oxidase	99.4015	0.333785	0.191168	0.0808064	0.72251
ENSGALG00000010594	FEZ2	fasciculation and elongation protein zeta 2	1920.11	0.0855669	0.0490073	0.0808105	0.72251
ENSGALG00000002728	SLC16A3	solute carrier family 16 member 3	11459.3	-0.0996266	0.0570628	0.0808264	0.72251
ENSGALG00000003172	SLC16A9	solute carrier family 16 member 9	170.465	0.216346	0.12399	0.0810098	0.723313
ENSGALG00000041514		coiled-coil domain containing 189	636.42	-0.154159	0.0883563	0.0810297	0.723313
ENSGALG00000043613	TXNDC16	thioredoxin domain containing 16	605.48	-0.12949	0.074305	0.081389	0.726012
ENSGALG00000005158	WDFY1	WD repeat and FYVE domain containing 1	3052.11	0.0668844	0.0384149	0.0816649	0.727965
ENSGALG00000027793	SCN9A	sodium voltage-gated channel alpha subunit 9	119.312	0.242628	0.139395	0.0817571	0.728277
ENSGALG00000014862	HMGCS1	3-hydroxy-3-methylglutaryl-CoA synthase 1	2026.72	0.149664	0.0860449	0.0819701	0.729035
ENSGALG00000003120	NCOR2	nuclear receptor corepressor 2	4690.83	-0.155847	0.089607	0.0819949	0.729035
ENSGALG00000038242	CACNA2D2	calcium voltage-gated channel auxiliary subunit alpha2delta 2	4902.48	-0.11957	0.068753	0.0820135	0.729035
ENSGALG00000032610	NAGLU	N-acetylglucosaminidase, alpha	639.401	-0.155431	0.089421	0.0821768	0.729977
ENSGALG00000001682	FBXL20	F-box and leucine rich repeat protein 20	1495.19	-0.0972266	0.0559751	0.0823938	0.730411
ENSGALG00000034218		proliferation-associated 2G4, 38kDa	1338.5	0.0932365	0.0536794	0.082402	0.730411
ENSGALG00000002057	POLR2D	RNA polymerase II subunit D	500.72	0.128515	0.0739936	0.0824147	0.730411
ENSGALG00000008127	SPI1	Spi-1 proto-oncogene	50.8622	0.357753	0.206006	0.0824547	0.730411
ENSGALG00000040161	C7orf25	chromosome 2 C7orf25 homolog	256.505	0.159256	0.0917443	0.0825866	0.731072
ENSGALG00000000864	FBXW2	F-box and WD repeat domain containing 2	785.845	0.0970602	0.055931	0.0826777	0.731256
ENSGALG00000054982			1.76575	2.04453	1.17844	0.0827492
ENSGALG00000015328	TRMT10C	tRNA methyltransferase 10C, mitochondrial RNase P subunit	548.177	0.125405	0.0723211	0.0829178	0.731256
ENSGALG00000040999	EIF3B	eukaryotic translation initiation factor 3 subunit B	2474.48	0.07923	0.0457221	0.0831206	0.731256
ENSGALG00000005000	COMTD1	catechol-O-methyltransferase domain containing 1	170.863	0.167759	0.0968273	0.0831733	0.731256
ENSGALG00000031533			0.592976	2.59759	1.50002	0.0833271
ENSGALG00000010046	FAM177A1	family with sequence similarity 177 member A1	1062.11	0.110176	0.0636304	0.083363	0.731256
ENSGALG00000033919		SH3 and multiple ankyrin repeat domains 3	1527.83	-0.176276	0.101806	0.0833648	0.731256
ENSGALG00000014194	SAMM50	SAMM50 sorting and assembly machinery component	1889.34	0.0951912	0.0549886	0.0834326	0.731256
ENSGALG00000037812	USP43	ubiquitin specific peptidase 43	2420.45	-0.179632	0.103768	0.0834348	0.731256
ENSGALG00000002937	PSME3	proteasome activator subunit 3	2372.7	0.0653369	0.0377449	0.0834497	0.731256
ENSGALG00000003074		homer scaffolding protein 3	527.482	0.151403	0.087471	0.0834702	0.731256
ENSGALG00000000478	TANC2	tetratricopeptide repeat, ankyrin repeat and coiled-coil containing 2	2247.67	-0.228274	0.131882	0.0834717	0.731256
ENSGALG00000008862	DNAJC10	DnaJ heat shock protein family (Hsp40) member C10	799.681	0.11492	0.0663992	0.0834971	0.731256
ENSGALG00000009802	ANGEL2	angel homolog 2	884.343	0.0866069	0.050041	0.0835019	0.731256
ENSGALG00000014875	HCN1	hyperpolarization activated cyclic nucleotide gated potassium channel 1	1502.23	-0.137343	0.0793566	0.083503	0.731256
ENSGALG00000006564		DnaJ heat shock protein family (Hsp40) member B11	1261.75	0.0838714	0.0484607	0.0835037	0.731256
ENSGALG00000006326	MIF	macrophage migration inhibitory factor (glycosylation-inhibiting factor)	5073.99	-0.129506	0.0748331	0.0835246	0.731256
ENSGALG00000012142	KCNA4	potassium voltage-gated channel subfamily A member 4	466.623	-0.144558	0.0835523	0.0836034	0.731381
ENSGALG00000008021	RNF114	ring finger protein 114	1327.86	0.0951937	0.0550347	0.0836831	0.731381
ENSGALG00000031582	RAB1B	RAB1B, member RAS oncogene family	8476.65	0.0533796	0.0308657	0.0837347	0.731381
ENSGALG00000036925	CADM3	cell adhesion molecule 3	5264.61	-0.126119	0.07294	0.0837955	0.731381
ENSGALG00000049437		1-phosphatidylinositol 4,5-bisphosphate phosphodiesterase beta-3-like	72.0763	-0.305613	0.176825	0.0839286	0.731381
ENSGALG00000003595			552.458	-0.194337	0.112446	0.0839391	0.731381
ENSGALG00000049478			74.9657	-0.511402	0.295905	0.0839403	0.731381
ENSGALG00000010625	SRD5A2	steroid 5 alpha-reductase 2	59.9134	0.306437	0.177437	0.0841638	0.732828
ENSGALG00000040131		calcium/calmodulin dependent protein kinase kinase 2	1558.85	-0.124771	0.0722933	0.0843658	0.733098
ENSGALG00000011967	MAD2L1	MAD2 mitotic arrest deficient-like 1 (yeast)	106.146	0.236662	0.13714	0.084402	0.733098
ENSGALG00000013156	ZNF830	zinc finger protein 830	901.851	0.10178	0.0589923	0.0844714	0.733098
ENSGALG00000008496	VPS18	VPS18, CORVET/HOPS core subunit	1064.33	0.0941302	0.0545616	0.0844899	0.733098
ENSGALG00000006486	RPP30	ribonuclease P/MRP subunit p30	191.089	0.1911	0.110801	0.084578	0.733098
ENSGALG00000036359	RUVBL2	ruvB-like 2	1030	-0.140639	0.0815469	0.0845933	0.733098
ENSGALG00000013098	MGST1	microsomal glutathione S-transferase 1	1123.26	0.109232	0.0633372	0.0845971	0.733098
ENSGALG00000046693			1.71495	1.6574	0.961244	0.0846667
ENSGALG00000011426	RNASET2	ribonuclease T2	405.755	0.171396	0.0994088	0.08468	0.733318
ENSGALG00000046223	GPR21	G protein-coupled receptor 21	38.3108	0.425341	0.246772	0.0847763	0.733555
ENSGALG00000014991	HDAC2	histone deacetylase 2	1750.73	0.0790072	0.0458478	0.0848434	0.733555
ENSGALG00000023541	SPHK1	sphingosine kinase 1	475.086	-0.174361	0.101193	0.0848799	0.733555
ENSGALG00000052853			4.37466	-1.14789	0.666722	0.0851246
ENSGALG00000035207	TDO2	tryptophan 2,3-dioxygenase	38.3522	0.357331	0.207546	0.085125	0.734745
ENSGALG00000042822	TAX1BP1	Tax1 binding protein 1	7680.36	0.0608205	0.0353287	0.0851493	0.734745
ENSGALG00000054273	RASSF8	Ras association domain family member 8	817.348	-0.109927	0.0638824	0.0852928	0.734745
ENSGALG00000032628	SRCIN1	SRC kinase signaling inhibitor 1	3329.93	-0.151253	0.0879011	0.0853013	0.734745
ENSGALG00000047566		deoxyguanosine kinase	407.69	-0.168321	0.0978343	0.0853473	0.734745
ENSGALG00000002705	CISD1	CDGSH iron sulfur domain 1	3272.62	0.123567	0.0718256	0.0853632	0.734745
ENSGALG00000012048	LARP7	La ribonucleoprotein domain family member 7	559.897	0.162903	0.0947406	0.08553	0.735285
ENSGALG00000014873	GJA1	gap junction protein alpha 1	1314.7	0.369308	0.214801	0.0855591	0.735285
ENSGALG00000043394	NUP188	nucleoporin 188	2266.78	-0.0642707	0.0373866	0.0855988	0.735285
ENSGALG00000010464	GLRX3	glutaredoxin 3	1300.64	0.0962199	0.0559921	0.0857137	0.735285
ENSGALG00000051652			193.117	-0.187079	0.108865	0.085714	0.735285
ENSGALG00000043280	EXOC8	exocyst complex component 8	975.881	-0.0916653	0.0533782	0.0859281	0.736157
ENSGALG00000008563	ENTPD6	ectonucleoside triphosphate diphosphohydrolase 6 (putative)	662.429	0.140208	0.0816463	0.0859312	0.736157
ENSGALG00000011141	ITGB6	integrin subunit beta 6	4.58445	0.972689	0.566711	0.0860933
ENSGALG00000049735			1.76625	-1.8543	1.08046	0.0861222
ENSGALG00000004155	MYOM3	myomesin 3	245.566	0.26391	0.153833	0.0862438	0.738339
ENSGALG00000015901	SENP6	SUMO1/sentrin specific peptidase 6	1911.02	0.0889439	0.0518695	0.0863888	0.738906
ENSGALG00000002904	REEP3	receptor accessory protein 3	1606.97	0.119745	0.069845	0.0864475	0.738906
ENSGALG00000016559	PIGA	phosphatidylinositol glycan anchor biosynthesis class A	312.898	0.140247	0.0818255	0.0865325	0.738906
ENSGALG00000028801	YPEL2	yippee like 2	9871.01	-0.0802891	0.0468452	0.0865431	0.738906
ENSGALG00000027002		transcription factor HES-5-like	16.9621	0.644958	0.376394	0.0866172
ENSGALG00000050893	CCR2	C-C motif chemokine receptor 2	34.9205	0.530923	0.309981	0.0867565	0.738906
ENSGALG00000053332			141.604	-0.197202	0.115151	0.0867956	0.738906
ENSGALG00000026161			2828.48	-0.149547	0.0873249	0.0867977	0.738906
ENSGALG00000015626		regulator of G-protein signaling 12	109.812	0.281702	0.164494	0.0867986	0.738906
ENSGALG00000030647	MFAP2	microfibril associated protein 2	77.6333	0.429672	0.250925	0.0868313	0.738906
ENSGALG00000006895	CEP131	centrosomal protein 131	1259.2	-0.0997563	0.0582836	0.0869763	0.739647
ENSGALG00000029588			649.488	-0.159402	0.0931551	0.0870541	0.739746
ENSGALG00000000424	CMTM3	CKLF like MARVEL transmembrane domain containing 3	153.543	0.21534	0.125866	0.087104	0.739746
ENSGALG00000032097	TBX20	T-box 20	2.46817	1.56856	0.916986	0.0871618
ENSGALG00000037997			3.2336	1.13533	0.663825	0.0872138
ENSGALG00000029893	COG1	component of oligomeric golgi complex 1	1454.44	-0.128346	0.0750523	0.0872498	0.740039
ENSGALG00000029721	C1orf232	uncharacterized LOC419602	176.223	-0.202497	0.118415	0.0872545	0.740039
ENSGALG00000002008	RNF157	ring finger protein 157	5738.51	-0.118956	0.069578	0.0873245	0.74014
ENSGALG00000026661	MSRB3	methionine sulfoxide reductase B3	1271.5	0.186635	0.109185	0.0873881	0.740187
ENSGALG00000004122	PNRC2	proline rich nuclear receptor coactivator 2	5232.33	0.0959564	0.056157	0.0875032	0.740244
ENSGALG00000048700	DDX28	DEAD-box helicase 28	277.595	-0.188215	0.110153	0.0875108	0.740244
ENSGALG00000007624		ankyrin repeat domain 60	1.76122	-1.70144	0.995963	0.0875741
ENSGALG00000015805		charged multivesicular body protein 3	1242.17	0.0959665	0.0561828	0.0876158	0.740352
ENSGALG00000014026	DNAJB14	DnaJ heat shock protein family (Hsp40) member B14	3931.02	0.0717355	0.0420052	0.0876777	0.740352
ENSGALG00000041449	EXD1	exonuclease 3'-5' domain containing 1	70.2935	0.254978	0.149314	0.0876977	0.740352
ENSGALG00000017163	ACAT1	acetyl-CoA acetyltransferase 1	1036.58	0.100734	0.0590268	0.0879	0.740531
ENSGALG00000011621	IGF2R	insulin like growth factor 2 receptor	1921.07	0.122441	0.0717542	0.0879349	0.740531
ENSGALG00000048501		Sjoegren syndrome nuclear autoantigen 1-like	36.3082	0.316337	0.185392	0.0879491	0.740531
ENSGALG00000001201	GFOD2	glucose-fructose oxidoreductase domain containing 2	2276.97	-0.0964155	0.0565086	0.0879692	0.740531
ENSGALG00000043597	RAD54B	RAD54 homolog B (S. cerevisiae)	79.1378	0.339331	0.198905	0.0880092	0.740531
ENSGALG00000035184	SDC3	syndecan 3	1427.48	-0.161653	0.0948164	0.0882124	0.741752
ENSGALG00000054730			1.41393	2.11501	1.24067	0.0882429
ENSGALG00000007839	NCAM1	neural cell adhesion molecule 1	26481.1	-0.0944146	0.0554111	0.088401	0.742398
ENSGALG00000032145	B4GALT7	beta-1,4-galactosyltransferase 7	220.879	-0.169711	0.0996095	0.0884263	0.742398
ENSGALG00000028031	C1QL1	complement C1q like 1	742.491	-0.13769	0.0808248	0.0884639	0.742398
ENSGALG00000023279	EPN3	epsin 3	2239.57	-0.119212	0.0700077	0.0885979	0.742962
ENSGALG00000000518	KLHL12	kelch like family member 12	1653.4	-0.114558	0.067285	0.0886476	0.742962
ENSGALG00000004525	TSPAN10	tetraspanin 10	14.8479	0.913485	0.536619	0.0886998
ENSGALG00000051771			76.1629	-0.311215	0.182945	0.0889169	0.744078
ENSGALG00000010302		solute carrier family 33 member 1	403.631	0.120989	0.0711245	0.0889272	0.744078
ENSGALG00000028439	SHLD2	family with sequence similarity 35 member A	610.325	0.121205	0.0712705	0.0890126	0.744078
ENSGALG00000023909		ectonucleoside triphosphate diphosphohydrolase 2-like	19.0629	0.653686	0.384412	0.0890396
ENSGALG00000001837	ORAI3	ORAI calcium release-activated calcium modulator 3	770.237	-0.141684	0.0833231	0.0890522	0.744078
ENSGALG00000009451	PPID	peptidylprolyl isomerase D	978.427	0.11333	0.0666523	0.0890724	0.744078
ENSGALG00000023661		dihydrouridine synthase 4 like	366.168	0.117342	0.0690393	0.0891992	0.74465
ENSGALG00000002739	INPP5K	inositol polyphosphate-5-phosphatase K	9174.68	0.209144	0.123129	0.0893986	0.745348
ENSGALG00000054624			118.813	-0.210723	0.124059	0.0893996	0.745348
ENSGALG00000012206	CGRRF1	cell growth regulator with ring finger domain 1	491.571	0.142822	0.0841225	0.0895492	0.746089
ENSGALG00000008132	PUS7	pseudouridylate synthase 7 (putative)	582.779	0.124977	0.0736261	0.0896109	0.746089
ENSGALG00000054240			1.32538	2.43481	1.43474	0.089689
ENSGALG00000001017	WRAP73	WD repeat containing, antisense to TP73	379.707	0.112332	0.0661926	0.0896892	0.746089
ENSGALG00000004598	CUX2	cut like homeobox 2	1643.26	-0.147419	0.0868773	0.0897225	0.746089
ENSGALG00000046656	PMVK	phosphomevalonate kinase	494.631	-0.173298	0.102166	0.0898387	0.746391
ENSGALG00000030229	CSMD2	CUB and Sushi multiple domains 2	781.908	-0.252622	0.148953	0.0898895	0.746391
ENSGALG00000050390	CYB561D2	cytochrome b561 family member D2	386.209	-0.268506	0.158341	0.0899344	0.746391
ENSGALG00000051041			9.74101	-0.764698	0.450973	0.0899498
ENSGALG00000005803	ZNRF3	zinc and ring finger 3	391.539	-0.16068	0.0947873	0.090044	0.746528
ENSGALG00000037776	TMCO6	transmembrane and coiled-coil domains 6	474.393	-0.125905	0.0742787	0.090068	0.746528
ENSGALG00000005401	WNT9A	Wnt family member 9A	94.5819	0.624049	0.368322	0.0902076	0.7472
ENSGALG00000039818	GLG1	golgi glycoprotein 1	2903.22	-0.123824	0.073131	0.0904215	0.74794
ENSGALG00000031293	SLCO1A2	solute carrier organic anion transporter family member 1A2	840.469	0.450469	0.266086	0.0904655	0.74794
ENSGALG00000012228	MDGA2	MAM domain containing glycosylphosphatidylinositol anchor 2	2786.15	-0.125707	0.074255	0.0904728	0.74794
ENSGALG00000046212	MILR1	mast cell immunoglobulin-like receptor 1	14.3761	0.585599	0.345981	0.0905361
ENSGALG00000024482	LEPROTL1	leptin receptor overlapping transcript like 1	1604.89	0.0881125	0.0520728	0.0906264	0.748724
ENSGALG00000008698	MGME1	mitochondrial genome maintenance exonuclease 1	246.52	0.179844	0.106336	0.0907821	0.749392
ENSGALG00000010762	OPN3	opsin 3	182.481	-0.229846	0.13594	0.0908773	0.749392
ENSGALG00000046164	APBB1	amyloid beta precursor protein binding family B member 1	2657.23	-0.128489	0.0759963	0.0908895	0.749392
ENSGALG00000009018	TMEM87A	transmembrane protein 87B	2807.55	0.0659483	0.0390187	0.0909953	0.749392
ENSGALG00000041857	ZC3H15	zinc finger CCCH-type containing 15	2743.88	0.110421	0.0653325	0.091001	0.749392
ENSGALG00000005707	IFT20	intraflagellar transport 20	656.756	0.127699	0.0755985	0.0911851	0.750424
ENSGALG00000050313			6.03143	1.08069	0.639952	0.0912759
ENSGALG00000000410	TLK2	tousled-like kinase 2	1238.49	0.0962994	0.0570577	0.0914579	0.751094
ENSGALG00000005567	MSI2	musashi RNA binding protein 2	1430.76	-0.111555	0.0661039	0.0914937	0.751094
ENSGALG00000012239	METAP1	methionyl aminopeptidase 1	713.428	0.0841063	0.0498439	0.0915277	0.751094
ENSGALG00000048773			1282.35	-0.233861	0.138644	0.0916464	0.751094
ENSGALG00000004798	MPRIP	myosin phosphatase Rho interacting protein	5479.3	-0.113544	0.0673266	0.0917054	0.751094
ENSGALG00000001332	RBL1	RB transcriptional corepressor like 1	171.572	-0.20705	0.122775	0.0917149	0.751094
ENSGALG00000011833	SPATA5	spermatogenesis associated 5	314.279	-0.129836	0.0769892	0.0917156	0.751094
ENSGALG00000010501	SNW1	SNW domain containing 1	2483.4	0.0737472	0.0437369	0.0917659	0.751094
ENSGALG00000009856	GNS	glucosamine (N-acetyl)-6-sulfatase	4672.17	0.112307	0.0666203	0.0918393	0.751094
ENSGALG00000009135	PLEKHA3	pleckstrin homology domain containing A3	1238.84	0.110626	0.0656347	0.0918968	0.751094
ENSGALG00000037195	TALDO1	transaldolase 1	3263.38	0.0875408	0.0519464	0.0919471	0.751094
ENSGALG00000006453	TF	transferrin (ovotransferrin)	2562.59	0.957988	0.568512	0.0919731	0.751094
ENSGALG00000015172		spire-type actin nucleation factor 1-like	5.6175	0.924126	0.548418	0.0919739
ENSGALG00000012709	ATXN1	ataxin 1	526.883	-0.231456	0.137419	0.092122	0.751515
ENSGALG00000041429	MPV17L2	MPV17 mitochondrial inner membrane protein like 2	344.437	-0.169337	0.100547	0.0921528	0.751515
ENSGALG00000001725	TNRC6C	trinucleotide repeat containing 6C	7028.62	-0.136429	0.0810226	0.0922134	0.751515
ENSGALG00000047833	MED11	mediator complex subunit 11	718.293	-0.207376	0.123207	0.0923462	0.751515
ENSGALG00000015815	RMND5A	required for meiotic nuclear division 5 homolog A	2313.43	0.0900397	0.0534987	0.0923699	0.751515
ENSGALG00000013452	ERP44	endoplasmic reticulum protein 44	1417.4	0.0843657	0.0501286	0.0923781	0.751515
ENSGALG00000050897	TNIK	TRAF2 and NCK interacting kinase	2922.01	-0.147124	0.087471	0.092574	0.752629
ENSGALG00000004263	MYDGF	myeloid derived growth factor	1165.36	0.0796011	0.0473587	0.0927996	0.753982
ENSGALG00000008121	CYP17A1	cytochrome P450 family 17 subfamily A member 1	1.35233	-2.00018	1.19042	0.0929119
ENSGALG00000032409			0.976345	2.37087	1.4115	0.0930202
ENSGALG00000016584	EGFL6	EGF like domain multiple 6	10.116	0.626732	0.373191	0.0930764
ENSGALG00000042119	MIP	major intrinsic protein of lens fiber	8.2847	0.682602	0.40658	0.0931734
ENSGALG00000038044	NME6	NME/NM23 nucleoside diphosphate kinase 6	230.707	-0.281663	0.167782	0.0932026	0.756403
ENSGALG00000048814			2923.75	-0.137602	0.0819762	0.0932369	0.756403
ENSGALG00000004969	TIMP4	TIMP metallopeptidase inhibitor 4	39.2681	0.737858	0.439714	0.0933394	0.756403
ENSGALG00000009916	SCFD1	sec1 family domain containing 1	1034.11	0.097314	0.0579998	0.0933798	0.756403
ENSGALG00000016618	PNPLA4	patatin like phospholipase domain containing 4	110.908	0.249376	0.148637	0.0933941	0.756403
ENSGALG00000053121		chemokine ah221	0.978325	2.15088	1.283	0.0936509
ENSGALG00000015010	NSG1	neuron specific gene family member 1	4659.72	0.111628	0.0665874	0.0936567	0.757357
ENSGALG00000001450	IGSF9B	immunoglobulin superfamily member 9B	1521.04	-0.25644	0.152974	0.0936681	0.757357
ENSGALG00000009383	SAMD7	sterile alpha motif domain containing 7	667.97	-0.181871	0.108499	0.09369	0.757357
ENSGALG00000047227			5.48632	1.37805	0.822168	0.0937162
ENSGALG00000009488	LRRN3	leucine rich repeat neuronal 3	550.093	0.111919	0.0667833	0.0937657	0.757449
ENSGALG00000006403	MESDC2	mesoderm development candidate 2	1669.37	0.0858951	0.0512628	0.0938201	0.757449
ENSGALG00000043400	BCDIN3D	BCDIN3 domain containing RNA methyltransferase	112.136	-0.215349	0.128613	0.0940522	0.758488
ENSGALG00000042816	TP53BP2	tumor protein p53 binding protein 2	2395.15	-0.082096	0.0490324	0.0940677	0.758488
ENSGALG00000003439	PLEKHM2	pleckstrin homology and RUN domain containing M2	2933.63	-0.09302	0.0555823	0.0942182	0.759221
ENSGALG00000032405		zinc finger protein 226-like	342.628	-0.238199	0.142388	0.0943505	0.759325
ENSGALG00000003233	ASH2L	ASH2 like histone lysine methyltransferase complex subunit	1313.43	-0.078684	0.0470421	0.0944	0.759325
ENSGALG00000016568	MOSPD2	motile sperm domain containing 2	1214.06	0.101466	0.060664	0.0944097	0.759325
ENSGALG00000010628	ACSL1	acyl-CoA synthetase long-chain family member 1	999.22	0.103999	0.0622024	0.0945349	0.759826
ENSGALG00000033515	STK11IP	serine/threonine kinase 11 interacting protein	903.244	-0.0928686	0.0555606	0.0946262	0.759826
ENSGALG00000033428	CA13	carbonic anhydrase 13	294.337	0.157584	0.0943137	0.0947514	0.759826
ENSGALG00000032415	SEZ6L	seizure related 6 homolog like	8269.33	-0.130947	0.0783802	0.0947883	0.759826
ENSGALG00000040041			788.568	-0.115695	0.0692674	0.0948678	0.759826
ENSGALG00000042584	MARCHF11	membrane associated ring-CH-type finger 11	41.5687	0.338182	0.202515	0.0949373	0.759826
ENSGALG00000026119	MN1	MN1 proto-oncogene, transcriptional regulator	121.176	-0.283938	0.170036	0.0949458	0.759826
ENSGALG00000006119	SAXO2	stabilizer of axonemal microtubules 2	24.8149	-0.472277	0.282906	0.0950423
ENSGALG00000011863	POLDIP3	DNA polymerase delta interacting protein 3	2843.12	0.0547884	0.0328201	0.0950472	0.759826
ENSGALG00000015360	KIAA1524	KIAA1524	207.414	0.209963	0.125776	0.0950495	0.759826
ENSGALG00000051761		protocadherin gamma-A2-like	359.644	-0.31843	0.190851	0.0952221	0.759826
ENSGALG00000035352	ZBTB17	zinc finger and BTB domain containing 17	983.911	-0.1247	0.0747395	0.0952234	0.759826
ENSGALG00000016794	MRPS9	mitochondrial ribosomal protein S9	582.382	0.129835	0.077822	0.0952456	0.759826
ENSGALG00000030929	STMN4	stathmin 4	302.201	0.171204	0.102665	0.0953954	0.759826
ENSGALG00000008176	ASB3	ankyrin repeat and SOCS box containing 3	649.984	0.0856768	0.0513795	0.095409	0.759826
ENSGALG00000026241	GRIN3B	glutamate ionotropic receptor NMDA type subunit 3B	172.96	-0.237796	0.142631	0.0954707	0.759826
ENSGALG00000011332	ANKZF1	ankyrin repeat and zinc finger domain containing 1	491.474	-0.148023	0.0887879	0.0954839	0.759826
ENSGALG00000030185	PTDSS1	phosphatidylserine synthase 1	2364.42	0.0808723	0.0485093	0.0954846	0.759826
ENSGALG00000014740	IPO11	importin 11	632.227	0.274679	0.16481	0.0955866	0.760163
ENSGALG00000000568	LGR6	leucine rich repeat containing G protein-coupled receptor 6	10.3896	-0.641629	0.38503	0.0956265
ENSGALG00000048860	GRK1	G protein-coupled receptor kinase 1	994.999	-0.191462	0.114919	0.0957032	0.760223
ENSGALG00000005698	HIF1AN	hypoxia inducible factor 1 alpha subunit inhibitor	2513.05	0.0596756	0.0358198	0.0957144	0.760223
ENSGALG00000021183	CFAP161	cilia and flagella associated protein 161	5.45553	1.0257	0.615891	0.0958329
ENSGALG00000039698	DRD1	dopamine receptor D1	1545.28	-0.0893878	0.05368	0.0958732	0.760223
ENSGALG00000041371		unc-13 homolog A	9877.12	-0.155621	0.0934567	0.0958798	0.760223
ENSGALG00000040949			8.80024	0.59291	0.35616	0.0959666
ENSGALG00000001319	CAMK1G	calcium/calmodulin-dependent protein kinase IG	2195.65	-0.237742	0.142814	0.0959727	0.760223
ENSGALG00000003247	NFYA	nuclear transcription factor Y subunit alpha	2060.69	0.0941865	0.0565828	0.095997	0.760223
ENSGALG00000006332	RBM17	RNA binding motif protein 17	1664.1	0.0731475	0.0439455	0.0960113	0.760223
ENSGALG00000044768			242.121	0.197869	0.118936	0.0961807	0.760352
ENSGALG00000039022	PDE1B	phosphodiesterase 1B	896.395	-0.219228	0.131803	0.0962536	0.760352
ENSGALG00000046939		Rab geranylgeranyltransferase subunit alpha	574.026	-0.169247	0.101755	0.0962542	0.760352
ENSGALG00000054536			149.791	-0.197323	0.118644	0.0962817	0.760352
ENSGALG00000038522		protein tyrosine phosphatase, non-receptor type 23	883.195	-0.125122	0.0752418	0.0963256	0.760352
ENSGALG00000033720	CA7	carbonic anhydrase 7	104.277	0.324563	0.195334	0.0965963	0.761596
ENSGALG00000002723	ANKS1A	ankyrin repeat and sterile alpha motif domain containing 1A	677.61	-0.21594	0.129963	0.0966026	0.761596
ENSGALG00000034011	PMS1	PMS1 homolog 1, mismatch repair system component	614.044	0.111207	0.066947	0.0966894	0.76181
ENSGALG00000007641	LDB1	LIM domain binding 1	850.045	-0.129478	0.0780198	0.0970047	0.763128
ENSGALG00000004900	RFLNB	refilin B	85.7337	-0.262184	0.157988	0.0970122	0.763128
ENSGALG00000038278	TRIM7.2	Gallus gallus tripartite motif containing 7.2 (TRIM7.2), mRNA.	2401.13	-0.100019	0.0602742	0.0970362	0.763128
ENSGALG00000007047	GAL	galanin and GMAP prepropeptide	3.38761	1.12463	0.678037	0.0971837
ENSGALG00000038325	CORO7	coronin 7	2164.67	-0.103556	0.0624566	0.0973094	0.763485
ENSGALG00000034573	ABCF2	ATP binding cassette subfamily F member 2	2470.64	0.0658923	0.0397462	0.0973526	0.763485
ENSGALG00000054746			22.8796	0.509129	0.307192	0.0974459
ENSGALG00000000583	SOX13	SRY-box 13	211.174	0.193729	0.116903	0.0974849	0.763485
ENSGALG00000040882	HSPA4	heat shock protein family A (Hsp70) member 4	3901.12	0.0814138	0.0491356	0.0975354	0.763485
ENSGALG00000009492	DNAJB9	DnaJ heat shock protein family (Hsp40) member B9	867.789	0.127762	0.0771116	0.097551	0.763485
ENSGALG00000031720	LGI1	leucine rich glioma inactivated 1	861.297	0.191646	0.11567	0.0975535	0.763485
ENSGALG00000016707	CLIC5	chloride intracellular channel 5	1.72756	1.52656	0.921371	0.0975539
ENSGALG00000029197	KIRREL3	kin of IRRE like 3 (Drosophila)	2313.58	-0.095963	0.0579232	0.0975744	0.763485
ENSGALG00000052026		serine peptidase inhibitor, Kazal type 2 (acrosin-trypsin inhibitor)	13.0439	0.859461	0.518933	0.0976799
ENSGALG00000043641	JUND	JunD proto-oncogene, AP-1 transcription factor subunit	908.157	-0.242397	0.146427	0.0978395	0.763485
ENSGALG00000004707	CSE1L	chromosome segregation 1 like	1758.95	0.0664323	0.0401323	0.0978569	0.763485
ENSGALG00000035752	PEX2	peroxisomal biogenesis factor 2	1061.04	0.104186	0.0629411	0.097865	0.763485
ENSGALG00000004238	MRM2	mitochondrial rRNA methyltransferase 2	259.537	0.151081	0.0912777	0.0978878	0.763485
ENSGALG00000008128	MOB4	MOB family member 4, phocein	2786.94	0.0887321	0.0536131	0.0979156	0.763485
ENSGALG00000003969	EMC1	ER membrane protein complex subunit 1	3162.59	-0.0672592	0.0406413	0.0979354	0.763485
ENSGALG00000002427	SMIM5	small integral membrane protein 5	63.7374	0.316998	0.191562	0.0979637	0.763485
ENSGALG00000010813	GOLGA5	golgin A5	993.463	0.0924229	0.0558541	0.0979816	0.763485
ENSGALG00000012692	SIRT5	sirtuin 5	771.006	-0.14626	0.0884048	0.0980392	0.763485
ENSGALG00000005533	ZMYM3	zinc finger MYM-type containing 3	910.638	-0.123398	0.0745999	0.0981014	0.763503
ENSGALG00000040768	MAL2	mal, T-cell differentiation protein 2	17.0468	0.594779	0.359757	0.0982736
ENSGALG00000006298	ATG4B	autophagy related 4B cysteine peptidase	1979.66	0.0677206	0.0409619	0.0982779	0.76441
ENSGALG00000007308	RAB35	RAB35, member RAS oncogene family	1270.74	0.0837241	0.0507009	0.0986701	0.766921
ENSGALG00000000498	ACE	angiotensin I converting enzyme	496.434	-0.167234	0.101291	0.0987331	0.766921
ENSGALG00000016477	WDR35	WD repeat domain 35	708.666	0.0976061	0.0591442	0.0988798	0.766921
ENSGALG00000001252	CREB3L3	cAMP responsive element binding protein 3 like 3	10.6159	-0.672836	0.407726	0.098899
ENSGALG00000011131	TANK	TRAF family member associated NFKB activator	528.196	0.123005	0.0745573	0.098984	0.766921
ENSGALG00000029944	FAM222A	family with sequence similarity 222 member A	697.102	-0.152158	0.0922354	0.0990115	0.766921
ENSGALG00000047979	EBF4	transcription factor COE1-like	888.011	-0.14913	0.0904272	0.0991135	0.766921
ENSGALG00000027658	TESK1	testis-specific kinase 1	703.481	-0.151117	0.0916426	0.099151	0.766921
ENSGALG00000013733	GTF2H5	general transcription factor IIH subunit 5	1673.8	0.121863	0.0739096	0.0991851	0.766921
ENSGALG00000008301	FAM185A	family with sequence similarity 185 member A	98.2147	0.249909	0.151636	0.099335	0.766921
ENSGALG00000041898	FAM43A	family with sequence similarity 43 member A	3646.14	-0.192507	0.116818	0.0993683	0.766921
ENSGALG00000038328	ANKRD33B	ankyrin repeat domain 33B	2651.51	-0.0958396	0.0581734	0.0994588	0.766921
ENSGALG00000030783	GTPBP1	GTP binding protein 1	4109.29	-0.0670874	0.0407247	0.0994885	0.766921
ENSGALG00000013427	SORBS2	sorbin and SH3 domain containing 2	3696.84	0.0821087	0.0498555	0.099572	0.766921
ENSGALG00000007814		alkaline phosphatase, placental	35.1346	-0.591069	0.358893	0.0995736	0.766921
ENSGALG00000015204	ATG3	autophagy related 3	871.895	0.0963001	0.0584855	0.0996477	0.766921
ENSGALG00000010019	TMEM184C	transmembrane protein 184C	1676.09	0.0865546	0.0525756	0.0997044	0.766921
ENSGALG00000017211	MRE11	MRE11 homolog, double strand break repair nuclease	731.618	0.0909671	0.0552589	0.0997229	0.766921
ENSGALG00000027096	LGALSL	galectin like	3747.1	0.0759907	0.0461988	0.0999982	0.766921
ENSGALG00000017418	NPTX1	neuronal pentraxin 1	6248.7	-0.132754	0.0807126	0.100016	0.766921
ENSGALG00000047269	TMEM135	transmembrane protein 135	2125.2	0.0998369	0.0607043	0.100043	0.766921
ENSGALG00000044251	RASSF7	Ras association domain family member 7	77.6895	0.265038	0.161165	0.100069	0.766921
ENSGALG00000006598	SORL1	sortilin related receptor 1	11375.6	-0.117229	0.0712939	0.100112	0.766921
ENSGALG00000054583	CDHR4	cadherin related family member 4	42.3855	0.358689	0.218162	0.100147	0.766921
ENSGALG00000043744	NDFIP1	Nedd4 family interacting protein 1	7932.05	0.080103	0.0487238	0.100171	0.766921
ENSGALG00000010145	MDGA1	MAM domain containing glycosylphosphatidylinositol anchor 1	2871.88	-0.139515	0.0848672	0.100193	0.766921
ENSGALG00000002247	SETD6	SET domain containing 6	404.068	-0.118665	0.072189	0.100215	0.766921
ENSGALG00000005896		carbonic anhydrase 15-like	16.9338	-0.546167	0.33231	0.10027
ENSGALG00000021647	NRTN	neurturin	453.593	-0.166206	0.101148	0.100342	0.766921
ENSGALG00000039302	MINA	MYC induced nuclear antigen	265.248	0.166722	0.101471	0.100373	0.766921
ENSGALG00000044146		purine nucleoside phosphorylase	539.856	-0.148906	0.090635	0.1004	0.766921
ENSGALG00000054686	PFN2	profilin 2	7315.99	0.103729	0.0631655	0.100554	0.766921
ENSGALG00000036577	JMJD8	jumonji domain containing 8	265.927	-0.162405	0.0989318	0.100676	0.766921
ENSGALG00000025937	FXYD6	FXYD domain containing ion transport regulator 6	2862.56	-0.108135	0.0658776	0.100702	0.766921
ENSGALG00000050491	SLC35E4	solute carrier family 35 member E4	104.89	-0.259905	0.158343	0.100713	0.766921
ENSGALG00000047262	CHIR-IG1-5	immunoglobulin-like receptor CHIR-AB1-like	8.52288	0.865372	0.527232	0.100725
ENSGALG00000014510	FBXL5	F-box and leucine rich repeat protein 5	3046.94	0.0809957	0.0493531	0.100767	0.766921
ENSGALG00000052930		poly(A) binding protein nuclear 1	1522.25	-0.185594	0.113109	0.10083	0.766921
ENSGALG00000046479			1.33913	2.25813	1.37628	0.100849
ENSGALG00000038026	AEBP2	AE binding protein 2	1137.46	-0.106938	0.0651889	0.100914	0.766921
ENSGALG00000039549	SEL1L3	SEL1L family member 3	1618.9	0.102507	0.062489	0.100921	0.766921
ENSGALG00000050703		protocadherin beta-15-like	425.702	-0.188916	0.115166	0.100926	0.766921
ENSGALG00000010903	RASGEF1B	RasGEF domain family member 1B	1701.6	0.116314	0.0709223	0.101001	0.766921
ENSGALG00000008297	SEMA4B	semaphorin 4B	471.258	-0.134097	0.0817666	0.101006	0.766921
ENSGALG00000001841	ROGDI	rogdi homolog	1506.48	0.102902	0.0627844	0.101218	0.768077
ENSGALG00000028341		mucosal vascular addressin cell adhesion molecule 1	24.6869	-0.508126	0.310034	0.101227
ENSGALG00000033058	FASTK	Fas activated serine/threonine kinase	1576.17	-0.135809	0.0828792	0.101289	0.76816
ENSGALG00000001816	MAGI3	membrane associated guanylate kinase, WW and PDZ domain containing 3	10628.1	-0.0947675	0.0578514	0.101396	0.768516
ENSGALG00000000722		excitatory amino acid transporter 5-like	462.337	-0.180233	0.110057	0.101498	0.76883
ENSGALG00000026999	SNRPB2	small nuclear ribonucleoprotein polypeptide B2	733.5	0.141485	0.0864517	0.101719	0.769666
ENSGALG00000006188	KYAT3	kynurenine aminotransferase 3	389.362	0.155717	0.0951588	0.101757	0.769666
ENSGALG00000048723			140.422	-0.24746	0.151261	0.101843	0.769666
ENSGALG00000008208	CASC4	cancer susceptibility candidate 4	4439.7	0.051406	0.0314302	0.101932	0.769666
ENSGALG00000026507	FDX1	ferredoxin 1	800.915	0.0945092	0.0577981	0.102015	0.769666
ENSGALG00000040739		thioredoxin like 4A	369.329	0.143855	0.0879777	0.102021	0.769666
ENSGALG00000012770		male germ cell associated kinase	1162.89	0.125108	0.0765262	0.102083	0.769666
ENSGALG00000053549	ADAM8	ADAM metallopeptidase domain 8	162.292	-0.197833	0.121013	0.102091	0.769666
ENSGALG00000031679	POLE4	DNA polymerase epsilon 4, accessory subunit	236.686	-0.209747	0.12843	0.102435	0.771711
ENSGALG00000011325	NDUFA12	NADH:ubiquinone oxidoreductase subunit A12	1111.76	0.119449	0.0731498	0.102483	0.771711
ENSGALG00000017053	SPART	spastic paraplegia 20 (Troyer syndrome)	1698.48	0.0915717	0.0561029	0.102635	0.772104
ENSGALG00000040380	RAD51C	RAD51 paralog C	306.985	-0.14754	0.0904108	0.102703	0.772104
ENSGALG00000010497	SLC29A4	solute carrier family 29 member 4	525.43	-0.137872	0.0844918	0.102725	0.772104
ENSGALG00000014907	DCBLD1	discoidin, CUB and LCCL domain containing 1	359.197	0.117599	0.0720786	0.102778	0.772104
ENSGALG00000049728		CASK interacting protein 1	2257.55	-0.128015	0.0784779	0.102844	0.772147
ENSGALG00000003242	STAR	steroidogenic acute regulatory protein	19.4376	-0.481461	0.295179	0.102873
ENSGALG00000004675	RGS9BP	regulator of G-protein signaling 9 binding protein	16201.8	-0.0969392	0.0594931	0.103224	0.773033
ENSGALG00000043535	RIPK2	receptor interacting serine/threonine kinase 2	82.2816	0.271391	0.166565	0.103241	0.773033
ENSGALG00000033034	SLC25A34	solute carrier family 25 member 34	160.49	-0.221816	0.136147	0.103261	0.773033
ENSGALG00000020067	VASH2	vasohibin 2	250.445	0.192368	0.118077	0.103275	0.773033
ENSGALG00000035337	AARS2	alanyl-tRNA synthetase 2, mitochondrial	713.033	-0.096066	0.058969	0.103294	0.773033
ENSGALG00000033789	HSP90B1	heat shock protein 90 beta family member 1	8823.09	0.106979	0.0656881	0.103399	0.773033
ENSGALG00000007794	DRD2	dopamine receptor D2	197.926	-0.201804	0.123933	0.103453	0.773033
ENSGALG00000032159	FBXL14	F-box and leucine rich repeat protein 14	197.358	-0.200035	0.122859	0.103489	0.773033
ENSGALG00000045762		shisa family member 8	739.985	-0.13117	0.0805672	0.103507	0.773033
ENSGALG00000004504		Ras associating with DIL domains	574.24	-0.175121	0.107582	0.10357	0.773049
ENSGALG00000008812	CCT4	chaperonin containing TCP1 subunit 4	3136.78	0.0792264	0.0486815	0.103643	0.773144
ENSGALG00000053999	VPS37D	VPS37D, ESCRT-I subunit	311.374	-0.241448	0.148409	0.103756	0.773534
ENSGALG00000020438	DPH6	diphthamine biosynthesis 6	242.043	0.138737	0.08532	0.103934	0.774133
ENSGALG00000002085	FZR1	fizzy/cell division cycle 20 related 1	1514.05	-0.0961989	0.0591697	0.103989	0.774133
ENSGALG00000010804	ANKMY2	ankyrin repeat and MYND domain containing 2	1728.35	0.0890396	0.0547708	0.104019	0.774133
ENSGALG00000019932		uncharacterized LOC101748060	38.009	-0.348469	0.214434	0.10415	0.774363
ENSGALG00000016823	TFDP1	transcription factor Dp family member 3	533.081	0.116665	0.0717959	0.104171	0.774363
ENSGALG00000009955	ABCG5	ATP binding cassette subfamily G member 5	8.90016	0.626575	0.385865	0.104415
ENSGALG00000013548	GZMA	granzyme A	3.72714	-1.04431	0.643123	0.104416
ENSGALG00000036229	ND4	NADH dehydrogenase subunit 4	34437.8	0.11088	0.0682888	0.104442	0.775922
ENSGALG00000041973		primase (DNA) subunit 1	140.794	-0.201414	0.124126	0.104664	0.776376
ENSGALG00000046507		uncharacterized LOC416055	280.277	-0.159107	0.0980636	0.104698	0.776376
ENSGALG00000016836	TUBGCP3	tubulin gamma complex associated protein 3	952.657	0.100949	0.062229	0.104755	0.776376
ENSGALG00000028017	EFCAB2	EF-hand calcium binding domain 2	48.7662	0.304523	0.187772	0.104852	0.776376
ENSGALG00000002371	RUSC2	RUN and SH3 domain containing 2	5919.93	-0.136988	0.0844805	0.104904	0.776376
ENSGALG00000039720	MAP4K3	mitogen-activated protein kinase kinase kinase kinase 3	933.031	0.0855062	0.0527397	0.104956	0.776376
ENSGALG00000047929	SLC44A2	choline transporter-like protein 2	508.844	-0.180841	0.111542	0.104959	0.776376
ENSGALG00000021473	FAM192A	family with sequence similarity 192 member A	2608.56	0.0879733	0.0542667	0.10499	0.776376
ENSGALG00000033404	RARG	retinoic acid receptor gamma-like	311.131	-0.159029	0.0981336	0.105118	0.77658
ENSGALG00000039037	PICALM	phosphatidylinositol binding clathrin assembly protein	933.706	0.0966578	0.0596493	0.105139	0.77658
ENSGALG00000017010	SPRYD7	SPRY domain containing 7	1407.81	0.0907171	0.0559957	0.105217	0.776702
ENSGALG00000005572	NOXO1	NADPH oxidase organizer 1	3.90982	-1.08545	0.670207	0.105324
ENSGALG00000054808			2.05829	1.72619	1.06583	0.105324
ENSGALG00000028551		glutathione S-transferase-like	341.322	0.222495	0.137401	0.10538	0.77746
ENSGALG00000040889	ARMC8	armadillo repeat containing 8	1047.87	0.0738829	0.045655	0.105601	0.778498
ENSGALG00000008456	CACNA1B	calcium voltage-gated channel subunit alpha1 B	1556.39	-0.183318	0.113293	0.105645	0.778498
ENSGALG00000038933	FABP7	fatty acid binding protein 7	1767.46	0.259732	0.160545	0.105704	0.778498
ENSGALG00000023612	LZTS2	leucine zipper tumor suppressor 2	1661.79	-0.127869	0.0790636	0.105816	0.778874
ENSGALG00000045168		KIAA1551	1418.43	0.104164	0.0644233	0.105906	0.779089
ENSGALG00000016448	KCNF1	potassium voltage-gated channel modifier subfamily F member 1	65.6969	-0.267787	0.165706	0.106086	0.779143
ENSGALG00000031348	SPPL2A	signal peptide peptidase like 2A	2297.12	0.120898	0.0748194	0.106124	0.779143
ENSGALG00000042330	PPP1R9B	protein phosphatase 1, regulatory (inhibitor) subunit 9B	1229.74	0.155303	0.096115	0.106137	0.779143
ENSGALG00000027056		electron transfer flavoprotein beta subunit lysine methyltransferase	175.004	0.151765	0.0939399	0.106191	0.779143
ENSGALG00000005788	FARP2	FERM, ARH/RhoGEF and pleckstrin domain protein 2	1652.47	-0.0879319	0.0544327	0.106219	0.779143
ENSGALG00000045413	PRSS56	protease, serine 56	211.446	-0.594845	0.368529	0.106504	0.779402
ENSGALG00000046776			1196.67	0.0835141	0.0517421	0.106518	0.779402
ENSGALG00000007332	PRICKLE2	prickle planar cell polarity protein 2	646.305	-0.146181	0.0906053	0.106662	0.779402
ENSGALG00000009098	MAMLD1	mastermind like domain containing 1	1312.51	-0.113948	0.0706309	0.10668	0.779402
ENSGALG00000007139	FAM107A	family with sequence similarity 107 member A	484.164	-0.153201	0.0949744	0.106727	0.779402
ENSGALG00000004306	SYT12	synaptotagmin 12	747.306	-0.11948	0.0740761	0.106759	0.779402
ENSGALG00000026431	SEZ6	seizure related 6 homolog	11834.3	-0.155295	0.0962897	0.106791	0.779402
ENSGALG00000011375	RNF25	ring finger protein 25	954.038	-0.106748	0.0661903	0.106802	0.779402
ENSGALG00000017318	PAAF1	proteasomal ATPase associated factor 1	425.463	-0.0936856	0.0580955	0.106829	0.779402
ENSGALG00000015808	SLC35A1	solute carrier family 35 member A1	330.654	0.150227	0.0931675	0.106865	0.779402
ENSGALG00000007172	FHIT	fragile histidine triad	33.5979	0.352788	0.218886	0.107018	0.779867
ENSGALG00000014233	FBLN1	fibulin 1	290.251	0.28881	0.179217	0.107068	0.779867
ENSGALG00000017104	CDK8	cyclin dependent kinase 8	781.984	0.100593	0.0624296	0.107112	0.779867
ENSGALG00000009455	MCMBP	minichromosome maintenance complex binding protein	733.427	0.0798227	0.0495501	0.10719	0.779868
ENSGALG00000003820	ARPC3	actin related protein 2/3 complex subunit 3	852.229	0.123574	0.0767535	0.107396	0.779868
ENSGALG00000003454	ZNF207	zinc finger protein 207	4168.87	0.0675445	0.0419559	0.107421	0.779868
ENSGALG00000001299	GIP	gastric inhibitory polypeptide	1.35589	-1.73216	1.07597	0.107429
ENSGALG00000032590	NDE1	nudE neurodevelopment protein 1	366.374	0.182544	0.113415	0.107502	0.779868
ENSGALG00000007771	FAM210B	family with sequence similarity 210 member B	1111.84	0.104347	0.0648369	0.107534	0.779868
ENSGALG00000002774	TSPAN3	tetraspanin 3	10374.6	0.0681156	0.0423247	0.107538	0.779868
ENSGALG00000017326	ARHGEF17	Rho guanine nucleotide exchange factor 17	1140.2	-0.133175	0.0827612	0.107585	0.779868
ENSGALG00000007417	ODAD2	armadillo repeat containing 4	38.5792	0.351345	0.218389	0.10766	0.779868
ENSGALG00000037273			10.1744	-0.584348	0.363288	0.107726
ENSGALG00000006780	ARL6IP1	ADP ribosylation factor like GTPase 6 interacting protein 1	6893.53	0.097032	0.0603345	0.107784	0.779868
ENSGALG00000029500	ND5	NADH-ubiquinone oxidoreductase chain 5	53130.1	0.12684	0.0788861	0.107861	0.779868
ENSGALG00000004519	TRPV2	transient receptor potential cation channel subfamily V member 2	377.558	-0.131138	0.0815621	0.107871	0.779868
ENSGALG00000000400	KCNC4	potassium voltage-gated channel, Shaw-related subfamily, member 4	432.767	-0.133577	0.0830846	0.107895	0.779868
ENSGALG00000054187			1747.91	-0.255039	0.158639	0.107907	0.779868
ENSGALG00000013273	SPX	spexin hormone	1.01286	-2.21288	1.3768	0.107996
ENSGALG00000042045	IRX3	iroquois homeobox 3	63.4575	-0.284676	0.177186	0.108132	0.781046
ENSGALG00000029599	ACVR1B	activin A receptor type 1B	1601	-0.101998	0.0635621	0.10856	0.781973
ENSGALG00000005834	PAFAH1B1	platelet activating factor acetylhydrolase 1b regulatory subunit 1	13485.8	0.0615843	0.0383872	0.108649	0.781973
ENSGALG00000000396	METTL2B	methyltransferase like 2B	194.766	0.157881	0.098412	0.10865	0.781973
ENSGALG00000011910	MNAT1	MNAT1, CDK activating kinase assembly factor	720.386	0.0941064	0.0586612	0.108662	0.781973
ENSGALG00000001981	PARP6	poly(ADP-ribose) polymerase family member 6	1944.09	-0.109647	0.0683509	0.108676	0.781973
ENSGALG00000041501	AMER3	APC membrane recruitment protein 3	116.214	-0.252784	0.157583	0.108685	0.781973
ENSGALG00000043074		nucleoporin 160	1816.49	-0.139764	0.0871287	0.108689	0.781973
ENSGALG00000016370	TPO	thyroid peroxidase	75.7872	0.300082	0.187177	0.10889	0.782491
ENSGALG00000028744	TMEM18	transmembrane protein 18	263.635	0.148496	0.0926249	0.108891	0.782491
ENSGALG00000043929		heterogeneous nuclear ribonucleoprotein L-like	1876.56	-0.108632	0.0678016	0.109111	0.782491
ENSGALG00000003213	LGALS2	galectin 2	7.31243	0.946676	0.590899	0.109135
ENSGALG00000006462	PPP2CA	protein phosphatase 2 catalytic subunit alpha	5354.73	0.0649538	0.0405483	0.109181	0.782491
ENSGALG00000028018	RAB38	RAB38, member RAS oncogene family	68.8085	0.421971	0.263434	0.109198	0.782491
ENSGALG00000042651	KRIT1	KRIT1, ankyrin repeat containing	1086.65	0.0968652	0.0604736	0.109205	0.782491
ENSGALG00000005622	ARF4	ADP ribosylation factor 4	3370.65	0.0774164	0.0483441	0.109297	0.782491
ENSGALG00000011250	ASIC4	acid sensing ion channel subunit family member 4	3072.1	-0.148173	0.0925352	0.109319	0.782491
ENSGALG00000036527	SYBU	syntabulin	6668.75	0.0682451	0.0426235	0.109352	0.782491
ENSGALG00000044478		leucine rich repeats and IQ motif containing 1	15.853	0.581793	0.36343	0.109413
ENSGALG00000053794			2.48727	-1.99683	1.24776	0.109527
ENSGALG00000040971	EGR2	uncharacterized LOC101748577	6.12982	-0.852635	0.53289	0.109594
ENSGALG00000038875	TMC6	transmembrane channel like 6	92.6192	-0.322895	0.201853	0.109674	0.782491
ENSGALG00000011229	SERBP1	SERPINE1 mRNA binding protein 1	13525.6	-0.0549942	0.0343857	0.109746	0.782491
ENSGALG00000012404	ERO1A	endoplasmic reticulum oxidoreductase 1 alpha	79.7545	-0.231541	0.144775	0.10975	0.782491
ENSGALG00000013081	VWC2	von Willebrand factor C domain containing 2	2516.14	-0.117535	0.0734939	0.109766	0.782491
ENSGALG00000016719	TNFRSF21	TNF receptor superfamily member 21	4233.93	-0.0845767	0.0528856	0.109768	0.782491
ENSGALG00000041093	MMP24	matrix metallopeptidase 24	548.981	0.0880266	0.0550633	0.109899	0.782491
ENSGALG00000003304	CRTC1	CREB regulated transcription coactivator 1	1314.95	-0.184224	0.115243	0.109916	0.782491
ENSGALG00000004958	BTK	Bruton tyrosine kinase	66.6499	0.248414	0.15541	0.109944	0.782491
ENSGALG00000036028	GNA13	G protein subunit alpha 13	490.237	-0.159028	0.0994901	0.109948	0.782491
ENSGALG00000015263		transmembrane protein 30C, pseudogene	67.0225	0.227714	0.142534	0.11013	0.782491
ENSGALG00000042199	SLC12A5	solute carrier family 12 (potassium/chloride transporter), member 5	11939.3	-0.186793	0.116925	0.110145	0.782491
ENSGALG00000031758	SUGCT	succinyl-CoA:glutarate-CoA transferase	29.399	0.383281	0.239946	0.110184	0.782491
ENSGALG00000039563	CNOT11	CCR4-NOT transcription complex subunit 11	889.945	0.0736213	0.0460968	0.110243	0.782491
ENSGALG00000012879	VPS4B	vacuolar protein sorting 4 homolog B	1288.58	0.0691447	0.0432964	0.110264	0.782491
ENSGALG00000036101	ARHGAP35	Rho GTPase activating protein 35	3190.52	-0.132745	0.0831385	0.110338	0.782491
ENSGALG00000023468	VPS9D1	VPS9 domain containing 1	213.605	-0.177791	0.111399	0.110492	0.782491
ENSGALG00000047673			1294.81	-0.108522	0.067998	0.1105	0.782491
ENSGALG00000034944	UBE3A	ubiquitin protein ligase E3A	1794.17	0.0888887	0.0556967	0.110502	0.782491
ENSGALG00000017282	NDUFA9	NADH:ubiquinone oxidoreductase subunit A9	1637.88	0.0659626	0.0413324	0.11051	0.782491
ENSGALG00000016779	RNF149	ring finger protein 149	1067.47	-0.114277	0.0716126	0.11054	0.782491
ENSGALG00000020342		abhydrolase domain containing 12B	645.452	-0.122659	0.0768842	0.11063	0.782692
ENSGALG00000014023	H2AFZ	H2A histone family, member Z	1548.09	0.0959777	0.0601786	0.110739	0.783029
ENSGALG00000035676	PDDC1	Parkinson disease 7 domain containing 1	558.948	0.106335	0.0667203	0.110994	0.784244
ENSGALG00000027365	HIVEP3	human immunodeficiency virus type I enhancer binding protein 3	1341.55	-0.203624	0.127779	0.111034	0.784244
ENSGALG00000002488	PAIP2B	poly(A) binding protein interacting protein 2B	4541.08	0.0742012	0.0465729	0.111109	0.784342
ENSGALG00000010151	CCDC167	coiled-coil domain containing 167	245.147	0.117918	0.0740612	0.111347	0.785035
ENSGALG00000037601	TBC1D25	TBC1 domain family member 25	850.723	-0.107132	0.0673288	0.11157	0.785035
ENSGALG00000001126	CHAF1A	chromatin assembly factor 1 subunit A	387.081	0.121458	0.076341	0.111611	0.785035
ENSGALG00000003860	MID2	midline 2	425.111	-0.142816	0.0897858	0.111694	0.785035
ENSGALG00000030943	KRAS	KRAS proto-oncogene, GTPase	482.478	0.130276	0.0819043	0.111703	0.785035
ENSGALG00000031657	IFITM10	interferon induced transmembrane protein 10	44.2636	-0.326505	0.205286	0.111726	0.785035
ENSGALG00000011377	METAP2	methionyl aminopeptidase 2	2195.33	0.0749788	0.0471436	0.111737	0.785035
ENSGALG00000032453	FABP9	fatty acid binding protein 9	175.676	0.445005	0.279807	0.111745	0.785035
ENSGALG00000007731	DPCD	deleted in primary ciliary dyskinesia homolog (mouse)	230.879	0.123252	0.0775121	0.111812	0.785035
ENSGALG00000006309	SMAD5	SMAD family member 5	1903.39	0.0966504	0.0608042	0.11194	0.785035
ENSGALG00000012911	SYT10	synaptotagmin 10	453.685	0.216739	0.136362	0.111961	0.785035
[truncated: 15,137 more rows]

## Sheet: Z00_occl_v_open_retina
ensembl_gene_id	gene_name	description	baseMean	log2FoldChange	lfcSE	p-value	p-adj
ENSGALG00000005768	ETV5	ETS variant 5	2012.21	-0.427365	0.0724995	3.75288e-09	3.11691e-05
ENSGALG00000034020	RHOBTB2	Rho-related BTB domain containing 2	1471.17	-0.440734	0.074978	4.14787e-09	3.11691e-05
ENSGALG00000031475	MAFG	MAF bZIP transcription factor G	460.37	-0.337914	0.0609047	2.88554e-08	0.000144556
ENSGALG00000033150	MIDN	midnolin	555.204	-0.510025	0.094666	7.13958e-08	0.000268252
ENSGALG00000033012	SPRY4	sprouty RTK signaling antagonist 4	102.184	-1.01127	0.19504	2.16085e-07	0.000606705
ENSGALG00000008805	LMOD2	leiomodin 2	2.35263	17.3706	3.36404	2.42214e-07	0.000606705
ENSGALG00000014963		dermatan sulfate epimerase	258.833	-0.43998	0.0937949	2.72034e-06	0.00565664
ENSGALG00000012277	MAFF	MAF bZIP transcription factor F	861.239	-0.436906	0.0935546	3.01105e-06	0.00565664
ENSGALG00000011419	DUSP4	dual specificity phosphatase 4	149.598	-0.780134	0.168141	3.48832e-06	0.00582511
ENSGALG00000014681	PCSK1	proprotein convertase subtilisin/kexin type 1	366.828	-0.550486	0.128227	1.76238e-05	0.0264868
ENSGALG00000003243	RAD54L2	RAD54-like 2 (S. cerevisiae)	3520.17	-0.418602	0.0983194	2.06657e-05	0.0282349
ENSGALG00000016052	VPS26C	DSCR3 arrestin fold containing	1200.4	0.243958	0.0577055	2.36161e-05	0.0295772
ENSGALG00000000067	SPR	sepiapterin reductase (7,8-dihydrobiopterin:NADP+ oxidoreductase)	316.656	-0.429741	0.102896	2.9609e-05	0.0321793
ENSGALG00000010001	EGLN3	egl-9 family hypoxia inducible factor 3	205.072	-0.785743	0.188263	2.99761e-05	0.0321793
ENSGALG00000013725	LONRF1	LON peptidase N-terminal domain and ring finger 1	687.547	-0.281134	0.0683564	3.9093e-05	0.0391686
ENSGALG00000048923	CBARP	CACN beta subunit associated regulatory protein	1308.81	-0.376105	0.0920464	4.38805e-05	0.0412175
ENSGALG00000006297	TRPC7	transient receptor potential cation channel subfamily C member 7	265.678	0.374496	0.0933962	6.0781e-05	0.053734
ENSGALG00000048539	BHLHE41	basic helix-loop-helix family member e41	1421.75	-0.37555	0.0955407	8.46683e-05	0.0706933
ENSGALG00000010809	BZW2	basic leucine zipper and W2 domains 2	2334.15	0.1916	0.0490967	9.52032e-05	0.0753057
ENSGALG00000037029		phosphodiesterase 4C	1518.5	-0.299616	0.0778719	0.000119308	0.0896541
ENSGALG00000049379		insulin receptor substrate 2	597.304	-0.348387	0.0911979	0.000133385	0.0954593
ENSGALG00000005378	ARNTL	aryl hydrocarbon receptor nuclear translocator like	1521.63	0.276692	0.0726647	0.000140211	0.0957832
ENSGALG00000043727	NR4A1	nuclear receptor subfamily 4 group A member 1	577.149	-0.625818	0.165483	0.000155716	0.0995255
ENSGALG00000049741	SMIM18	small integral membrane protein 18	303.383	-0.359468	0.0952127	0.000159736	0.0995255
ENSGALG00000007222	UTS2B	urotensin 2B	90.8557	-0.713014	0.189305	0.000165556	0.0995255
ENSGALG00000041008			502.029	-0.343934	0.0916009	0.000173547	0.100317
ENSGALG00000012662	NUAK1	NUAK family kinase 1	588.428	-0.278419	0.074968	0.000204139	0.11363
ENSGALG00000046915	PPP1R12C	protein phosphatase 1 regulatory subunit 12C	1942.4	-0.344883	0.0932851	0.000218093	0.117061
ENSGALG00000039920	SNRK	SNF related kinase	4228.62	-0.22311	0.0611446	0.000263374	0.132407
ENSGALG00000047662	NR1D1	nuclear receptor subfamily 1 group D member 1	1397.83	-0.417467	0.114708	0.000273306	0.132407
ENSGALG00000006872	PISD	phosphatidylserine decarboxylase	1596.85	0.159568	0.043937	0.000281509	0.132407
ENSGALG00000039822	RASSF10	Ras association domain family member 10	308.979	-0.410349	0.113001	0.000281923	0.132407
ENSGALG00000011207	DUSP6	dual specificity phosphatase 6	1100.08	-0.296461	0.0821526	0.000307776	0.13333
ENSGALG00000006424	JADE2	jade family PHD finger 2	1533.06	-0.218811	0.0606368	0.000307904	0.13333
ENSGALG00000038527	CARMIL3	capping protein regulator and myosin 1 linker 3	1486.1	-0.293233	0.0813096	0.000310503	0.13333
ENSGALG00000041553			249.553	-0.336238	0.093553	0.000325529	0.135899
ENSGALG00000010402	HPGDS	hematopoietic prostaglandin D synthase	105.705	1.02332	0.286244	0.000350238	0.142263
ENSGALG00000000669	ETV3	ETS variant 3	622.871	-0.268104	0.0752423	0.000366348	0.14489
ENSGALG00000028568	DNAL1	dynein axonemal light chain 1	1144.33	0.219737	0.0621412	0.000406082	0.156488
ENSGALG00000005011		SHC adaptor protein 4	733.057	-0.296364	0.0854152	0.000521069	0.183863
ENSGALG00000039071		importin 4	896.223	-0.259591	0.0749322	0.000531512	0.183863
ENSGALG00000031866		protein NDNF-like	2711.42	0.221526	0.063975	0.000534801	0.183863
ENSGALG00000008308	BHLHE40	basic helix-loop-helix family member e40	4463.79	-0.304836	0.0880349	0.000534854	0.183863
ENSGALG00000053950		Rho GTPase activating protein 23	1848.84	-0.230174	0.0665061	0.000538291	0.183863
ENSGALG00000006755	USP2	ubiquitin specific peptidase 2	564.922	-0.340062	0.0984935	0.000555143	0.185405
ENSGALG00000009528	TMEM192	transmembrane protein 192	532.028	0.263071	0.0764211	0.000576595	0.188384
ENSGALG00000014934	HS3ST1	heparan sulfate-glucosamine 3-sulfotransferase 1	469.022	0.300187	0.0873562	0.000589597	0.188533
ENSGALG00000050797	SOCS7	suppressor of cytokine signaling 7	1226.6	-0.243241	0.0711526	0.0006295	0.197099
ENSGALG00000011164		chimerin 2	4694.21	-0.171565	0.050931	0.000755549	0.231738
ENSGALG00000052262	KCNA5	potassium voltage-gated channel subfamily A member 5	311.903	-0.329417	0.0980418	0.000779516	0.234307
ENSGALG00000002024	COMT	catechol-O-methyltransferase	2632.13	0.192507	0.0574183	0.000800241	0.23582
ENSGALG00000054562			431.934	-0.422648	0.12719	0.000890626	0.257408
ENSGALG00000000394	SLC6A17	solute carrier family 6 member 17	4475.44	-0.26674	0.0805661	0.000930226	0.261068
ENSGALG00000004078		LON peptidase N-terminal domain and RING finger protein 2-like	155.533	-0.411612	0.125103	0.00100126	0.261068
ENSGALG00000016440	KLF11	Kruppel like factor 11	739.442	-0.218939	0.0665616	0.00100447	0.261068
ENSGALG00000004814		rhophilin Rho GTPase binding protein 2	1658.89	0.232038	0.0706003	0.0010139	0.261068
ENSGALG00000028336	MED10	mediator complex subunit 10	377.198	0.276182	0.0841621	0.00103238	0.261068
ENSGALG00000008007	ITGA11	integrin subunit alpha 11	625.69	-0.279309	0.0851437	0.00103644	0.261068
ENSGALG00000004106	DHCR7	7-dehydrocholesterol reductase	983.376	0.222105	0.0677378	0.00104213	0.261068
ENSGALG00000032029	SRF	serum response factor	725.953	-0.214393	0.0653863	0.00104226	0.261068
ENSGALG00000015405	PREP	prolyl endopeptidase	872.38	0.160358	0.0493613	0.0011595	0.282947
ENSGALG00000034502	SCD5	stearoyl-CoA desaturase 5	3765.71	0.135005	0.0415814	0.00116726	0.282947
ENSGALG00000034618	DCAF13	DDB1 and CUL4 associated factor 13	1878.49	0.132443	0.0410062	0.00123862	0.295153
ENSGALG00000001595	PHF19	PHD finger protein 19	308.301	-0.305733	0.0947818	0.00125689	0.295153
ENSGALG00000014804	THBS4	thrombospondin 4	119.962	2.263	0.705006
ENSGALG00000054797			2469.99	-0.275702	0.0860125	0.00134886	0.307388
ENSGALG00000052326	IRF2BP2	interferon regulatory factor 2 binding protein 2	975.073	-0.376106	0.117344	0.0013499	0.307388
ENSGALG00000001474	RAB14	RAB14, member RAS oncogene family	7133.06	0.0996829	0.0311665	0.00138193	0.309986
ENSGALG00000050110			272.748	0.249151	0.0783895	0.00148104	0.322581
ENSGALG00000010283	GTF2E2	general transcription factor IIE subunit 2	702.342	0.170938	0.0538178	0.00149198	0.322581
ENSGALG00000010323	BATF	basic leucine zipper ATF-like transcription factor	14.1096	-1.21821	0.383785	0.00150247	0.322581
ENSGALG00000041238		carboxyl-terminal PDZ ligand of neuronal nitric oxide synthase protein-like	2352.57	-0.237057	0.0748358	0.00153654	0.325248
ENSGALG00000008337			518.583	-0.273376	0.0865066	0.00157676	0.329126
ENSGALG00000031534	ARID5B	AT-rich interaction domain 5B	1048.04	-0.291375	0.0928123	0.00169295	0.340434
ENSGALG00000016993	SUCLA2	succinate-CoA ligase ADP-forming beta subunit	2157.13	0.160169	0.0510201	0.00169338	0.340434
ENSGALG00000008262	RASGRF1	Ras protein specific guanine nucleotide releasing factor 1	8360.49	-0.195245	0.0622123	0.00169888	0.340434
ENSGALG00000020449	COX16	COX16, cytochrome c oxidase assembly homolog	132.101	0.396361	0.126621	0.00174638	0.343431
ENSGALG00000002630	ZNF76	zinc finger protein 76	398.243	-0.307889	0.0984315	0.00176028	0.343431
ENSGALG00000040308	BAHCC1	BAH domain and coiled-coil containing 1	6700.08	-0.219925	0.0703922	0.00178239	0.343431
ENSGALG00000027295	NUDT2	nudix hydrolase 2	595.906	0.247881	0.079436	0.00180537	0.343455
ENSGALG00000007481	HACD3	3-hydroxyacyl-CoA dehydratase 3	3251.29	0.127855	0.0410575	0.00184536	0.346535
ENSGALG00000035099	LRRN1	leucine rich repeat neuronal 1	1306.88	0.240298	0.0772537	0.00186768	0.346535
ENSGALG00000001472	JAM3	junctional adhesion molecule 3	2651.14	0.134936	0.0435451	0.00194332	0.352574
ENSGALG00000043572	FAM89A	family with sequence similarity 89 member A	1824	0.201924	0.0652123	0.00195881	0.352574
ENSGALG00000014740	IPO11	importin 11	632.227	0.280996	0.0910004	0.00201609	0.352574
ENSGALG00000008429	CRNKL1	crooked neck pre-mRNA splicing factor 1	2772.75	0.14285	0.0462939	0.00203055	0.352574
ENSGALG00000008947	PAK5	p21 (RAC1) activated kinase 5	989.394	-0.20838	0.0677146	0.00208869	0.352574
ENSGALG00000017135	CRYL1	crystallin lambda 1	795.556	0.170575	0.0555206	0.00212424	0.352574
ENSGALG00000048524	SHARPIN	putative uncharacterized protein FLJ22184-like	623.277	-0.343734	0.111889	0.00212563	0.352574
ENSGALG00000015970	COL9A1	collagen type IX alpha 1 chain	225.189	1.67758	0.546358	0.00213721	0.352574
ENSGALG00000034140	ZNF395	zinc finger protein 395	469.423	-0.288044	0.0939648	0.00217343	0.352574
ENSGALG00000050969	RBM15B	RNA binding motif protein 15B	685.162	-0.202962	0.0662737	0.00219508	0.352574
ENSGALG00000012724	PAK1IP1	PAK1 interacting protein 1	703.753	0.181272	0.0591966	0.00219719	0.352574
ENSGALG00000010929	SPARCL1	SPARC like 1	3982.91	0.443112	0.144743	0.00220326	0.352574
ENSGALG00000044342	HINT3	histidine triad nucleotide binding protein 3	684.092	0.208948	0.068259	0.0022052	0.352574
ENSGALG00000036263			212.371	-0.347108	0.113573	0.00224121	0.352779
ENSGALG00000020922	C1orf21	chromosome 8 open reading frame, human C1orf21	1478.99	-0.185294	0.0607149	0.00227419	0.352779
ENSGALG00000002042		lysine-rich nucleolar protein 1	455.253	0.361251	0.118489	0.00229744	0.352779
ENSGALG00000024051	SETDB1	SET domain bifurcated 1	2152.16	-0.164425	0.0539375	0.00230037	0.352779
ENSGALG00000043209	ADGRB2	adhesion G protein-coupled receptor B2	6200.69	-0.198517	0.0652489	0.00234648	0.356215
ENSGALG00000048025			280.042	-0.380993	0.125568	0.00241202	0.360216
ENSGALG00000023933	G0S2	G0/G1 switch 2	1380.5	0.468623	0.154504	0.00242077	0.360216
ENSGALG00000036042			933.871	-0.295383	0.0976762	0.00249375	0.367436
ENSGALG00000033885	RAP1GAP2	RAP1 GTPase activating protein 2	4422	-0.166115	0.0551251	0.00258316	0.376916
ENSGALG00000013265	GYS2	glycogen synthase 2	1833.08	0.273028	0.0908821	0.00266284	0.379869
ENSGALG00000006571	SETD5	SET domain containing 5	4004.04	-0.112605	0.0374855	0.00266486	0.379869
ENSGALG00000014753	CENPK	centromere protein K	68.0988	0.493716	0.164479	0.00268479	0.379869
ENSGALG00000003091	PARN	poly(A)-specific ribonuclease	701.529	0.167942	0.0559906	0.00270451	0.379869
ENSGALG00000004259	BLMH	bleomycin hydrolase	1978.63	0.129695	0.0434147	0.00281398	0.388986
ENSGALG00000034306	NEUROD4	neuronal differentiation 4	3369.18	0.238732	0.079986	0.00283886	0.388986
ENSGALG00000043198		SPEG complex locus	4229.95	-0.220723	0.0739741	0.00284706	0.388986
ENSGALG00000032173	TADA1	transcriptional adaptor 1	606.795	-0.247549	0.0831628	0.00291384	0.393612
ENSGALG00000012129	CCDC93	coiled-coil domain containing 93	1026.86	0.157778	0.0530488	0.00293756	0.393612
ENSGALG00000015831	SNX14	sorting nexin 14	1771.6	0.114235	0.0384382	0.00295949	0.393612
ENSGALG00000020656	PRLHR	prolactin releasing hormone receptor	32.6689	-0.647936	0.219603	0.00317275	0.415013
ENSGALG00000011704	HACD2	3-hydroxyacyl-CoA dehydratase 2	2120.28	0.144091	0.0488964	0.0032102	0.415013
ENSGALG00000000404	COPS2	COP9 signalosome subunit 2	1729.93	0.180191	0.0611835	0.00322853	0.415013
ENSGALG00000001547	CAPZA1	capping actin protein of muscle Z-line alpha subunit 1	3023.78	0.13091	0.0444534	0.00323086	0.415013
ENSGALG00000040921	RRM2B	ribonucleotide reductase regulatory TP53 inducible subunit M2B	460.95	0.216004	0.0735548	0.00331781	0.42257
ENSGALG00000049511	AMIGO3	adhesion molecule with Ig like domain 3	133.234	-0.37494	0.127913	0.00337642	0.424272
ENSGALG00000005092	HDAC11	histone deacetylase 11	1419.38	0.173699	0.0592792	0.00338763	0.424272
ENSGALG00000028207		zinc finger B-box domain containing	277.895	0.341976	0.117042	0.00348003	0.431026
ENSGALG00000035254		E3 ubiquitin-protein ligase RNF31-like	2088.62	-0.272322	0.0932624	0.00350079	0.431026
ENSGALG00000030012	EMILIN3	elastin microfibril interfacer 3	3.98169	2.54282	0.872356	0.00355818	0.431026
ENSGALG00000016723		adhesion G protein-coupled receptor F4	4.45853	-1.68481	0.578214	0.00357046	0.431026
ENSGALG00000016364	ALKAL2	family with sequence similarity 150 member B	62.4762	-0.510601	0.175466	0.00361461	0.431026
ENSGALG00000001620		cutA divalent cation tolerance homolog	516.23	-0.267501	0.092054	0.00366177	0.431026
ENSGALG00000015415	HACE1	HECT domain and ankyrin repeat containing E3 ubiquitin protein ligase 1	1146.17	0.170765	0.0587658	0.0036624	0.431026
ENSGALG00000051392		coiled-coil domain containing 142	266.13	-0.347914	0.119758	0.00367099	0.431026
ENSGALG00000007357	BCL6	B-cell CLL/lymphoma 6	6671.94	-0.152306	0.0526743	0.00383445	0.437556
ENSGALG00000003073	RHOBTB1	Rho related BTB domain containing 1	1023.44	-0.228187	0.0789685	0.00385743	0.437556
ENSGALG00000034616	INHBA	inhibin beta A subunit	165.731	0.451588	0.156386	0.00388132	0.437556
ENSGALG00000016927	KLF5	Kruppel like factor 5	217.281	-0.343813	0.119096	0.00389121	0.437556
ENSGALG00000012769	CHPT1	choline phosphotransferase 1	1133.72	0.14233	0.0493353	0.00391477	0.437556
ENSGALG00000035911	CBX4	chromobox 4	2703.31	-0.217219	0.0753087	0.00392175	0.437556
ENSGALG00000023576	PIM3	pim-3 oncogene	1240.18	-0.192836	0.0668993	0.00394557	0.437556
ENSGALG00000000920	CGN	cingulin	3384.62	-0.221312	0.076808	0.00395952	0.437556
ENSGALG00000010186	CAPN11	calpain 11	3907.37	-0.203432	0.0707146	0.00401729	0.437784
ENSGALG00000011000	TARBP1	TAR (HIV-1) RNA binding protein 1	807.263	-0.154063	0.0535764	0.00403286	0.437784
ENSGALG00000034251	SLC9A1	solute carrier family 9 member A1	1908.91	-0.181159	0.0630269	0.00404897	0.437784
ENSGALG00000000533	SRSF3	serine and arginine rich splicing factor 3	4729	0.139454	0.0487168	0.00420256	0.442111
ENSGALG00000004957	RHBDD1	rhomboid domain containing 1	114.986	0.325583	0.113748	0.00420542	0.442111
ENSGALG00000053601	LPXN	leupaxin	21.4139	0.901344	0.315132	0.00423363	0.442111
ENSGALG00000008372	XRN2	5'-3' exoribonuclease 2	2220.61	0.096834	0.0338692	0.00424897	0.442111
ENSGALG00000015183		Ras-related protein Rab-10-like	44.1384	0.535713	0.187447	0.00426408	0.442111
ENSGALG00000032352			4.52321	1.87545	0.657142	0.00431789	0.442111
ENSGALG00000039583	MITF	melanogenesis associated transcription factor	568.234	-0.190295	0.0666877	0.00432374	0.442111
ENSGALG00000007157	TENT5D	family with sequence similarity 46 member D	99.4221	-0.364723	0.127817	0.00432433	0.442111
ENSGALG00000007314	DSCAML1	DS cell adhesion molecule like 1	3963.39	-0.225608	0.079204	0.00439337	0.446135
ENSGALG00000006992	MMP9	matrix metallopeptidase 9	55.8162	-0.465735	0.163905	0.00449018	0.446401
ENSGALG00000000776	BRPF3	bromodomain and PHD finger containing, 3	2237.02	0.11127	0.0391704	0.00450184	0.446401
ENSGALG00000051438	EXTL2	exostosin like glycosyltransferase 2	578.782	0.240867	0.0848072	0.00450902	0.446401
ENSGALG00000029714	UNC45A	unc-45 myosin chaperone A	1531.61	-0.161083	0.0567392	0.00452538	0.446401
ENSGALG00000015225	BLZF1	basic leucine zipper nuclear factor 1	2384.1	0.144466	0.0509409	0.00456905	0.446401
ENSGALG00000034029	FBXO3	F-box protein 3	1185.87	0.143995	0.0507816	0.0045742	0.446401
ENSGALG00000053004			1.93321	-2.69297	0.952537	0.00469642	0.455371
ENSGALG00000039812			134.039	-0.36074	0.127811	0.00476579	0.459135
ENSGALG00000041863	MRPL13	mitochondrial ribosomal protein L13	408.651	0.21498	0.0764548	0.00492562	0.467734
ENSGALG00000048022			215.727	-0.39992	0.142351	0.00496334	0.467734
ENSGALG00000037778	NAB1	NGFI-A binding protein 1	525.185	-0.25239	0.0899478	0.0050166	0.467734
ENSGALG00000003547	SKP2	S-phase kinase associated protein 2	618.591	0.177569	0.063284	0.00501753	0.467734
ENSGALG00000053321	DOK2	docking protein 2	15.3473	1.0236	0.364882	0.00502716	0.467734
ENSGALG00000009595	TWF1	twinfilin actin binding protein 1	4429.67	0.145483	0.0518777	0.00504178	0.467734
ENSGALG00000030702	KIN	Kin17 DNA and RNA binding protein	602.526	0.208489	0.0744001	0.00507454	0.467885
ENSGALG00000014486	TAPT1	transmembrane anterior posterior transformation 1	908.775	0.161248	0.0578152	0.00528677	0.476695
ENSGALG00000001342	HCN2	hyperpolarization activated cyclic nucleotide-gated potassium channel 2	1228.5	-0.229371	0.0822952	0.00531702	0.476695
ENSGALG00000002187	HSD17B4	hydroxysteroid 17-beta dehydrogenase 4	2992.74	0.128117	0.0459676	0.00531809	0.476695
ENSGALG00000037975	CA3B	carbonic anhydrase 3B	363.925	0.332025	0.119155	0.00532819	0.476695
ENSGALG00000032916		thyroid adenoma-associated protein homolog	1303.74	-0.200172	0.0718934	0.00536463	0.476695
ENSGALG00000028172	WDR90	WD repeat domain 90	781.008	-0.221588	0.0796031	0.00537487	0.476695
ENSGALG00000012760	WASHC3	coiled-coil domain containing 53	730.115	0.188604	0.0678374	0.00543203	0.476695
ENSGALG00000034855	HK2	hexokinase 2	66372.9	-0.229103	0.08249	0.00548046	0.476695
ENSGALG00000004209	ELFN1	extracellular leucine rich repeat and fibronectin type III domain containing 1	1552.53	-0.155631	0.0560947	0.00552984	0.476695
ENSGALG00000036443	FUT8	fucosyltransferase 8	951.763	0.185992	0.0670391	0.00553074	0.476695
ENSGALG00000003397	RHOT1	ras homolog family member T1	1489.04	0.12636	0.0455546	0.0055402	0.476695
ENSGALG00000031699	NEDD1	neural precursor cell expressed, developmentally down-regulated 1	815.207	0.146424	0.0527996	0.00555071	0.476695
ENSGALG00000015688	MXD4	MAX dimerization protein 4	1143.7	0.133427	0.0482061	0.0056427	0.481841
ENSGALG00000015061	CDC40	cell division cycle 40	1284.12	0.121834	0.0440654	0.00569506	0.482617
ENSGALG00000016921	UCHL3	ubiquitin C-terminal hydrolase L3	475.401	0.192865	0.0698003	0.0057256	0.482617
ENSGALG00000007036	PITRM1	pitrilysin metallopeptidase 1	1291.51	0.120803	0.0437404	0.00574811	0.482617
ENSGALG00000034340	ATP2C1	ATPase secretory pathway Ca2+ transporting 1	3319.41	0.0896733	0.0325318	0.00584276	0.485518
ENSGALG00000008567		phosphofurin acidic cluster sorting protein 1	5762.83	-0.17678	0.0641385	0.00584728	0.485518
ENSGALG00000016704	CDC5L	cell division cycle 5 like	4025.23	0.0963959	0.0350396	0.00594038	0.488018
ENSGALG00000037177	TSNAX	translin associated factor X	562.68	0.198083	0.0720456	0.0059702	0.488018
ENSGALG00000031461	CTDP1	CTD phosphatase subunit 1	753.286	0.145967	0.0530953	0.00597481	0.488018
ENSGALG00000044053	NLRX1	NLR family member X1	406.525	-0.323658	0.117902	0.00604832	0.491353
ENSGALG00000026757	DHFR	dihydrofolate reductase	163.161	0.304435	0.111357	0.00625933	0.503362
ENSGALG00000034693	MLLT6	MLLT6, PHD finger domain containing	5686.2	-0.205687	0.075242	0.00626314	0.503362
ENSGALG00000049581			424.011	-0.250598	0.0917324	0.00629819	0.503487
ENSGALG00000004115	DNAJA2	DnaJ heat shock protein family (Hsp40) member A2	3498.69	0.111904	0.0410182	0.00636904	0.506456
ENSGALG00000003774	ATP13A2	ATPase 13A2	2391.51	-0.218477	0.0801841	0.00643617	0.509101
ENSGALG00000010406	TMEM63C	transmembrane protein 63C	2940.77	-0.144163	0.0529914	0.00651828	0.511616
ENSGALG00000034688	TIMELESS	timeless circadian clock	2741.75	-0.257741	0.0947717	0.00653605	0.511616
ENSGALG00000004809	PPIF	peptidylprolyl isomerase F	1106.13	0.15291	0.0563666	0.00667219	0.519288
ENSGALG00000010044	KCNMB4	potassium calcium-activated channel subfamily M regulatory beta subunit 4	1253.21	-0.231161	0.0852601	0.00670316	0.519288
ENSGALG00000045136	POLG	DNA polymerase gamma, catalytic subunit	1137.03	-0.149555	0.0552489	0.00679083	0.519676
ENSGALG00000030101	CSDC2	cold shock domain containing C2, RNA binding	2906.52	-0.183799	0.067979	0.00685586	0.519676
ENSGALG00000008154	SRPK2	SRSF protein kinase 2	2677.28	0.149185	0.055235	0.00691514	0.519676
ENSGALG00000034768	ESF1	ESF1 nucleolar pre-rRNA processing protein homolog	691.088	0.195221	0.0722831	0.00691767	0.519676
ENSGALG00000037220	ASTL	astacin like metalloendopeptidase	8.06293	1.10759	0.410694	0.00699921	0.519676
ENSGALG00000023621	SFXN3	sideroflexin 3	4347	-0.234303	0.086936	0.00703631	0.519676
ENSGALG00000041613	HEATR3	HEAT repeat containing 3	1125.76	0.121113	0.044957	0.00706069	0.519676
ENSGALG00000040758	INSR	insulin receptor	2243.93	-0.211276	0.0785556	0.00715572	0.519676
ENSGALG00000035023	CNIH1	cornichon family AMPA receptor auxiliary protein 1	2138.53	0.129809	0.0482661	0.00715692	0.519676
ENSGALG00000041257	ACVR1C	activin A receptor type 1C	290.833	-0.275197	0.102438	0.00722087	0.519676
ENSGALG00000035417	TCEB1	transcription elongation factor B subunit 1	2400.13	0.159772	0.0594764	0.0072248	0.519676
ENSGALG00000054329			18.7438	-1.00036	0.372547	0.00724899	0.519676
ENSGALG00000006906	CHM	CHM, Rab escort protein 1	1604.24	0.153407	0.0571573	0.00727593	0.519676
ENSGALG00000001158	UIMC1	ubiquitin interaction motif containing 1	1087.11	-0.170352	0.0634804	0.00728497	0.519676
ENSGALG00000030546	CLEC19A	C-type lectin domain family 19 member A	13.346	2.51893	0.939113
ENSGALG00000028759	LYPD6B	LY6/PLAUR domain containing 6B	39.926	0.533652	0.198966	0.00731546	0.519676
ENSGALG00000041953	KDM2A	lysine (K)-specific demethylase 2A	2716.28	-0.167499	0.0624648	0.00732957	0.519676
ENSGALG00000012163	BDNF	brain derived neurotrophic factor	109.59	-0.367204	0.13706	0.00738095	0.519676
ENSGALG00000043938	LIG1	DNA ligase 1	168.772	-0.281621	0.105211	0.00743464	0.519676
ENSGALG00000005587	EIF4G2	eukaryotic translation initiation factor 4 gamma 2	25316.7	0.0914785	0.0341764	0.00743615	0.519676
ENSGALG00000008595	RTF1	RTF1 homolog, Paf1/RNA polymerase II complex component	2357.81	0.117002	0.0437463	0.00748266	0.519676
ENSGALG00000006211	BCL2L1	BCL2 like 1	5918.96	-0.136802	0.0511678	0.00750415	0.519676
ENSGALG00000026360	SOWAHC	sosondowah ankyrin repeat domain family member C	1779.04	-0.23145	0.0865821	0.00751335	0.519676
ENSGALG00000012538	NR4A2	nuclear receptor subfamily 4 group A member 2	856.775	-0.24289	0.0909717	0.00758632	0.519676
ENSGALG00000052329	PEX11B	peroxisomal biogenesis factor 11 beta	192.143	-0.341848	0.128065	0.00760013	0.519676
ENSGALG00000036219	STK35	serine/threonine kinase 35	2004.76	-0.235603	0.0883641	0.00766967	0.519676
ENSGALG00000012311	UBE2D3	ubiquitin conjugating enzyme E2 D3	3584.83	0.138797	0.0520756	0.00769211	0.519676
ENSGALG00000012598	NAA35	N(alpha)-acetyltransferase 35, NatC auxiliary subunit	1551.77	0.12473	0.0468279	0.00773153	0.519676
ENSGALG00000027472	TMEM38B	transmembrane protein 38B	932.981	0.160137	0.0601764	0.0077879	0.519676
ENSGALG00000013660	ZNF516	zinc finger protein 516	1659.14	-0.193285	0.0726623	0.00781315	0.519676
ENSGALG00000008015	UBE2V1	ubiquitin conjugating enzyme E2 V1	1478.1	0.153419	0.0576867	0.00782538	0.519676
ENSGALG00000005884		mitogen-activated protein kinase kinase kinase 3-like	952.448	-0.184915	0.0695514	0.00784461	0.519676
ENSGALG00000004917	DOC2B	double C2 domain beta	2654.39	-0.176514	0.0664337	0.00788397	0.519676
ENSGALG00000036754	CHKA	choline kinase alpha	725.625	0.181507	0.0683189	0.00788966	0.519676
ENSGALG00000011038	CBX3	chromobox 3	4592.46	0.142142	0.0535114	0.00790024	0.519676
ENSGALG00000033678	EHMT1	euchromatic histone lysine methyltransferase 1	4504.28	-0.115229	0.0433922	0.00791842	0.519676
ENSGALG00000008014	CEBPB	CCAAT/enhancer binding protein beta	102.957	-0.48248	0.182089	0.00805643	0.526435
ENSGALG00000033813	BTBD6	BTB domain containing 6	2059.7	-0.150625	0.0569474	0.00816927	0.529632
ENSGALG00000028643	ANAPC10	anaphase promoting complex subunit 10	161.04	0.39309	0.148632	0.00817584	0.529632
ENSGALG00000034348	ATAD2	ATPase family, AAA domain containing 2	618.744	0.168332	0.0637944	0.00832339	0.534016
ENSGALG00000029332	C5H15orf57	chromosome 5 C15orf57 homolog	1592.07	0.119466	0.0453048	0.00836564	0.534016
ENSGALG00000036782	OPRD1	opioid receptor delta 1	240.71	-0.368841	0.1399	0.00837738	0.534016
ENSGALG00000008858	MDH1	malate dehydrogenase 1	7693.35	0.139407	0.0528888	0.00839254	0.534016
ENSGALG00000041433	MSL3	male-specific lethal 3 homolog (Drosophila)	993.527	0.14797	0.0561894	0.00845332	0.534016
ENSGALG00000038593			109.851	-0.597677	0.226984	0.00846035	0.534016
ENSGALG00000034004	TRIM3	tripartite motif containing 3	5878.6	-0.176146	0.0669433	0.00850675	0.534016
ENSGALG00000010243	PRDX1	peroxiredoxin 1	5536.87	0.182164	0.0694069	0.0086754	0.534016
ENSGALG00000011291	NR1D2	nuclear receptor subfamily 1 group D member 2	6108.35	-0.1463	0.0557833	0.00872494	0.534016
ENSGALG00000052945			549.559	-0.238197	0.0908338	0.00873282	0.534016
ENSGALG00000034230	SWT1	SWT1, RNA endoribonuclease homolog	373.083	0.199588	0.0761279	0.00874811	0.534016
ENSGALG00000040696	PRCC	papillary renal cell carcinoma (translocation-associated)	2229	0.115112	0.0439117	0.00875565	0.534016
ENSGALG00000008739	MINDY3	family with sequence similarity 188 member A	1539.11	0.152714	0.058259	0.00875977	0.534016
ENSGALG00000031368	PHF12	PHD finger protein 12	3497	-0.111987	0.0427409	0.00878918	0.534016
ENSGALG00000015471	CCNC	cyclin C	1049.39	0.194524	0.074319	0.00885987	0.534016
ENSGALG00000010282	TMEM63B	transmembrane protein 63B	7167.08	-0.118761	0.0454401	0.0089603	0.534016
ENSGALG00000007924	STK17B	serine/threonine kinase 17b	470.034	0.214657	0.0821428	0.00896937	0.534016
ENSGALG00000040783		microtubule associated protein 4	22554.7	-0.178661	0.068391	0.00899216	0.534016
ENSGALG00000006632	CEP63	centrosomal protein 63	330.059	0.170202	0.065163	0.00900305	0.534016
ENSGALG00000012814	PXDC1	PX domain containing 1	866.735	0.139768	0.0535127	0.00900519	0.534016
ENSGALG00000030276	SHTN1	shootin 1	1569.9	0.145749	0.0558535	0.00906789	0.534016
ENSGALG00000028817	OTX1	orthodenticle homeobox 1	159.93	-0.34986	0.13413	0.00909776	0.534016
ENSGALG00000004878			1668.22	0.134112	0.0514163	0.0090978	0.534016
ENSGALG00000017134	IFT88	intraflagellar transport 88	674.385	0.153235	0.0587497	0.00910015	0.534016
ENSGALG00000011094	PDE4B	phosphodiesterase 4B	2708.5	-0.125694	0.0482635	0.00920526	0.534016
ENSGALG00000004193	ARSG	arylsulfatase G	235.798	-0.269245	0.103419	0.00922944	0.534016
ENSGALG00000045045		GDP-D-glucose phosphorylase 1	81.2052	-0.403317	0.155062	0.00929526	0.534016
ENSGALG00000005522	DYNLL2	dynein light chain LC8-type 2	5147.94	0.12982	0.0499197	0.00930653	0.534016
ENSGALG00000050888			40.8628	-0.85925	0.330436	0.00931286	0.534016
ENSGALG00000000529	LIMD2	LIM domain containing 2	71.3046	0.441024	0.169667	0.00934006	0.534016
ENSGALG00000041556	GPATCH8	G-patch domain containing 8	7934.07	-0.149103	0.0573966	0.00938315	0.534016
ENSGALG00000052689		ataxin-2-like protein	103.188	-0.408099	0.15714	0.00940303	0.534016
ENSGALG00000030253	RBM12	RNA binding motif protein 12	3294.83	0.111799	0.0430646	0.00942934	0.534016
ENSGALG00000005903	NRIP3	nuclear receptor interacting protein 2	6771.12	-0.137635	0.0530537	0.00947935	0.534016
ENSGALG00000031929		potassium calcium-activated channel subfamily M regulatory beta subunit 2	466.782	0.282407	0.108878	0.00949235	0.534016
ENSGALG00000009497	AVPR2	arginine vasopressin receptor 2	16.1327	1.16984	0.451205	0.00952268	0.534016
ENSGALG00000047827	TMEM86A	transmembrane protein 86A	308.436	-0.396563	0.153183	0.00963071	0.537834
ENSGALG00000014709	SKIV2L2	Ski2 like RNA helicase 2	2022.15	0.127006	0.049081	0.00966233	0.537834
ENSGALG00000042318		nyctalopin-like	177.827	-0.281197	0.10874	0.00971091	0.538544
ENSGALG00000015308	SEC63	SEC63 homolog, protein translocation regulator	2468.93	0.11244	0.0435121	0.00976287	0.539434
ENSGALG00000007153	DYL1	dynein light chain 1 cytoplasmic	1412.86	0.17336	0.0671476	0.00982924	0.54042
ENSGALG00000002708	LINGO1	leucine rich repeat and Ig domain containing 1	2143.6	-0.144651	0.0560959	0.00991935	0.54042
ENSGALG00000054032			57.4351	0.772618	0.299679	0.0099331	0.54042
ENSGALG00000010601	UFSP2	UFM1 specific peptidase 2	999.146	0.127702	0.0495693	0.00998822	0.54042
ENSGALG00000006506	C13H5orf15	chromosome 13 C5orf15 homolog	3163	0.116488	0.0452177	0.00999042	0.54042
ENSGALG00000007669	EGR1	early growth response 1	1619.73	-0.985948	0.382751	0.00999646	0.54042
ENSGALG00000046825			352.749	-0.300709	0.116848	0.0100676	0.540598
ENSGALG00000051339			572.238	-0.249871	0.0970991	0.0100717	0.540598
ENSGALG00000040244	SEPTIN9	septin 9	5120.69	-0.118482	0.0460777	0.0101303	0.541807
ENSGALG00000017392	SPDYA	speedy/RINGO cell cycle regulator family member A	8.47931	1.12582	0.438103	0.0101766	0.542353
ENSGALG00000004074	KCNS1	potassium voltage-gated channel modifier subfamily S member 1	1539.16	-0.271692	0.10595	0.0103375	0.546651
ENSGALG00000013173	PYROXD1	pyridine nucleotide-disulphide oxidoreductase domain 1	147.667	0.241144	0.0941789	0.0104524	0.546651
ENSGALG00000017368	TRNT1	tRNA nucleotidyl transferase 1	644.61	0.145335	0.0567647	0.0104579	0.546651
ENSGALG00000009477	PDCD10	programmed cell death 10	861.227	0.177006	0.0691422	0.0104661	0.546651
ENSGALG00000027834	ERGIC3	ERGIC and golgi 3	1572.48	0.108149	0.0422497	0.0104746	0.546651
ENSGALG00000012847		cystine/glutamate transporter-like	149.616	0.703855	0.274973	0.0104755	0.546651
ENSGALG00000031193	IGSF9	immunoglobulin superfamily member 9	2737.46	-0.28181	0.110199	0.0105498	0.546651
ENSGALG00000016387	TRAPPC12	trafficking protein particle complex 12	1105.6	0.150092	0.0587276	0.0105965	0.546651
ENSGALG00000036739	UBE2L3	ubiquitin conjugating enzyme E2 L3	3919.62	0.140673	0.055047	0.0106032	0.546651
ENSGALG00000042505	DSEL	dermatan sulfate epimerase like	219.172	0.281655	0.11024	0.0106209	0.546651
ENSGALG00000003333	GHDC	GH3 domain containing	506.95	-0.230341	0.0902055	0.0106642	0.547005
ENSGALG00000033061	CAMK2B	calcium/calmodulin dependent protein kinase II beta	2600.89	-0.17852	0.0699773	0.010738	0.548676
ENSGALG00000039500	GSPT2	G1 to S phase transition 2	2200.91	0.107857	0.0423209	0.0108174	0.548676
ENSGALG00000005904	TMED5	transmembrane p24 trafficking protein 5	3031.46	0.116762	0.0458294	0.0108418	0.548676
ENSGALG00000039387	PSMA2	proteasome subunit alpha 2	1767.84	0.112527	0.0441803	0.0108656	0.548676
ENSGALG00000012655	POLR3B	RNA polymerase III subunit B	684.019	0.140629	0.0552772	0.0109571	0.548676
ENSGALG00000012357	CXCR4	C-X-C motif chemokine receptor 4	503.131	-0.243211	0.0956573	0.0110054	0.548676
ENSGALG00000049514	C16orf89	chromosome 14 open reading frame, human C16orf89	1.78576	-2.98477	1.1747	0.0110573	0.548676
ENSGALG00000004144		DExD-box helicase 21	1211.45	0.130602	0.0514138	0.0110788	0.548676
ENSGALG00000011312	OXSM	3-oxoacyl-ACP synthase, mitochondrial	87.4923	0.34023	0.133985	0.0111069	0.548676
ENSGALG00000040833		cell division cycle associated 7	71.1019	0.431662	0.170162	0.011188	0.548676
ENSGALG00000009560	MSMO1	methylsterol monooxygenase 1	2944.7	0.195754	0.0771926	0.0112154	0.548676
ENSGALG00000027822		uncharacterized LOC101747660	118.628	-0.379438	0.149767	0.011292	0.548676
ENSGALG00000000011	C10orf88	chromosome 10 open reading frame 88	579.849	0.189865	0.0749668	0.0113205	0.548676
ENSGALG00000017004	CDADC1	cytidine and dCMP deaminase domain containing 1	228.084	0.224162	0.0885777	0.0113841	0.548676
ENSGALG00000012355	DARS	aspartyl-tRNA synthetase	1402.16	0.111047	0.043891	0.0114043	0.548676
ENSGALG00000006882	ST8SIA2	ST8 alpha-N-acetyl-neuraminide alpha-2,8-sialyltransferase 2	1625.65	-0.226521	0.0895463	0.0114176	0.548676
ENSGALG00000035913	PPP1R27	protein phosphatase 1 regulatory subunit 27	120.91	-0.358449	0.141868	0.0115157	0.548676
ENSGALG00000033260	ST3GAL5	ST3 beta-galactoside alpha-2,3-sialyltransferase 5	349.803	0.221775	0.0877793	0.0115204	0.548676
ENSGALG00000015287	LNP1	leukemia NUP98 fusion partner 1	4196.87	0.143583	0.056834	0.011525	0.548676
ENSGALG00000006439	ARHGEF6	Rac/Cdc42 guanine nucleotide exchange factor 6	2302.77	-0.135912	0.0538672	0.0116329	0.548676
ENSGALG00000044344			83.8308	-0.447884	0.17755	0.01165	0.548676
ENSGALG00000027630	NPR2	natriuretic peptide receptor 2	911.089	-0.220246	0.0873311	0.0116702	0.548676
ENSGALG00000040038	MLC1	megalencephalic leukoencephalopathy with subcortical cysts 1	2117.45	0.206827	0.0820225	0.0116827	0.548676
ENSGALG00000009119	THUMPD2	THUMP domain containing 2	418.091	0.144298	0.057266	0.0117427	0.548676
ENSGALG00000028587	TMX4	thioredoxin related transmembrane protein 4	2038.94	0.164687	0.0653677	0.0117557	0.548676
ENSGALG00000017366	DPM1	dolichyl-phosphate mannosyltransferase subunit 1, catalytic	1369.66	0.165355	0.0656934	0.0118337	0.548676
ENSGALG00000013187	CLPTM1L	CLPTM1 like	3690.1	0.102963	0.0409235	0.0118696	0.548676
ENSGALG00000003174	RIMS3	regulating synaptic membrane exocytosis 3	363.214	-0.271841	0.108057	0.011879	0.548676
ENSGALG00000046724	PRRG3	proline rich and Gla domain 3	887.643	-0.230614	0.0916698	0.0118796	0.548676
ENSGALG00000033950	DERL1	derlin 1	2569.22	0.136458	0.0542499	0.0118912	0.548676
ENSGALG00000002060	TAF15	TATA-box binding protein associated factor 15	2238.75	0.12221	0.0485926	0.0119038	0.548676
ENSGALG00000005080	C8H1orf27	chromosome 8 C1orf27 homolog	1157	0.117101	0.0465619	0.0119049	0.548676
ENSGALG00000002569	RAN	RAN, member RAS oncogene family	4360.57	0.113507	0.0451633	0.0119619	0.548676
ENSGALG00000041616	IRF2BPL	interferon regulatory factor 2 binding protein-like	1691.5	-0.250696	0.0998146	0.0120178	0.548676
ENSGALG00000012759	NUP37	nucleoporin 37	520.033	0.189039	0.0752723	0.0120252	0.548676
ENSGALG00000054495			314.148	-0.275999	0.109919	0.0120412	0.548676
ENSGALG00000053689		bromodomain containing 9	233.287	0.234792	0.0935503	0.0120802	0.548676
ENSGALG00000003496	TEX2	testis expressed 2	929.407	0.191569	0.0763321	0.0120841	0.548676
ENSGALG00000013867	PTPN2	protein tyrosine phosphatase, non-receptor type 2	940.459	0.114223	0.045545	0.0121449	0.549777
ENSGALG00000022920	SMYD5	SMYD family member 5	1507.24	-0.119632	0.0477388	0.0122115	0.551132
ENSGALG00000023881	PLXDC1	plexin domain containing 1	216.364	-0.31453	0.125639	0.0122994	0.552265
ENSGALG00000009345		DDB1 and CUL4 associated factor 4 like 2	1063.78	0.105656	0.0422153	0.012322	0.552265
ENSGALG00000048639			29.3561	0.662396	0.26474	0.0123472	0.552265
ENSGALG00000053706	C14orf2	chromosome 14 open reading frame 2	542.005	0.205202	0.0820615	0.0123985	0.552265
ENSGALG00000035690	RAPGEFL1	Rap guanine nucleotide exchange factor like 1	763.355	-0.202556	0.0810232	0.0124204	0.552265
ENSGALG00000008791	NMT2	N-myristoyltransferase 2	1020.49	0.139639	0.0559941	0.012638	0.55625
ENSGALG00000016974	GTF2F2	general transcription factor IIF subunit 2	477.055	0.168669	0.0676651	0.0126775	0.55625
ENSGALG00000006201	TBC1D20	TBC1 domain family member 20	447.214	-0.1864	0.0747938	0.0126962	0.55625
ENSGALG00000030548	OSBP	oxysterol binding protein	1702.57	-0.161852	0.0649579	0.0127155	0.55625
ENSGALG00000000223	TMEM183A	transmembrane protein 183A	971.002	0.121299	0.04869	0.0127295	0.55625
ENSGALG00000043829		exostosin like glycosyltransferase 1	2618.21	-0.227975	0.0915131	0.0127321	0.55625
ENSGALG00000017047	SUPT20H	SPT20 homolog, SAGA complex component	1427.89	0.0982456	0.0394795	0.0128276	0.556641
ENSGALG00000032440	QPCT	glutaminyl-peptide cyclotransferase	2626.04	0.101458	0.0407743	0.0128362	0.556641
ENSGALG00000040549	HTR7	5-hydroxytryptamine (serotonin) receptor 7, adenylate cyclase-coupled	128.691	0.453986	0.182482	0.0128521	0.556641
ENSGALG00000030099			232.396	-0.239094	0.0962211	0.0129609	0.559738
ENSGALG00000037935	RARA	retinoic acid receptor alpha	3332.6	-0.177891	0.0716682	0.0130593	0.561868
ENSGALG00000049399	DCAF15	DDB1 and CUL4 associated factor 15	561.756	-0.208254	0.0840002	0.0131674	0.561868
ENSGALG00000029817	USP22	ubiquitin specific peptidase 51	1291.69	0.112803	0.0455167	0.0132022	0.561868
ENSGALG00000036067	RBFA	ribosome binding factor A (putative)	240.318	0.229378	0.0926249	0.0132709	0.561868
ENSGALG00000028037	FOS	Fos proto-oncogene, AP-1 transcription factor subunit	1132.1	-0.967806	0.390971	0.013309	0.561868
ENSGALG00000001651	TTI2	TELO2 interacting protein 2	234.631	-0.231675	0.0936247	0.0133418	0.561868
ENSGALG00000052202		exosome component 5	546.292	-0.198223	0.0801127	0.0133498	0.561868
ENSGALG00000045092	CCDC112	coiled-coil domain containing 112	136.679	0.306654	0.123962	0.013369	0.561868
ENSGALG00000005700	GID8	GID complex subunit 8 homolog	2462.74	0.150793	0.0609617	0.0133771	0.561868
ENSGALG00000046858	MOGS	mannosyl-oligosaccharide glucosidase	706.484	-0.241305	0.0975606	0.013384	0.561868
ENSGALG00000052876		zinc finger protein 239-like	132.922	-0.40441	0.163614	0.013446	0.562898
ENSGALG00000006474	SKP1	S-phase kinase-associated protein 1	13374.5	0.114438	0.0463602	0.0135703	0.566521
ENSGALG00000013624		family with sequence similarity 65, member B	4323.19	-0.15245	0.0617895	0.0136157	0.566845
ENSGALG00000044536	WDR13	WD repeat domain 13	935.586	-0.225688	0.0915378	0.0136818	0.567141
ENSGALG00000050760	ADCY6	adenylate cyclase type 6-like	1079.15	-0.174583	0.0708224	0.0136984	0.567141
ENSGALG00000006710	RAB36	RAB36, member RAS oncogene family	10.4014	0.924151	0.375047	0.0137361	0.567141
ENSGALG00000034224	VXN	chromosome 2 open reading frame, human C8orf46	1761.75	-0.221563	0.0899751	0.0137977	0.567351
ENSGALG00000001602	NUTF2	nuclear transport factor 2	789.281	0.155854	0.0633041	0.0138167	0.567351
ENSGALG00000015612	LRPAP1	LDL receptor related protein associated protein 1	4182.82	0.123348	0.05017	0.0139479	0.571181
ENSGALG00000001377	POLRMT	RNA polymerase mitochondrial	1109.67	-0.145568	0.0592453	0.0140086	0.571811
ENSGALG00000026776		TP53 induced glycolysis regulatory phosphatase	515.587	0.217951	0.0887816	0.0140918	0.571811
ENSGALG00000007491	VWA9	von Willebrand factor A domain containing 9	972.255	0.102689	0.0418363	0.0141062	0.571811
ENSGALG00000032732	WASHC5	KIAA0196	1268.2	0.103634	0.0422388	0.0141467	0.571811
ENSGALG00000012214	RAB3GAP1	RAB3 GTPase activating protein catalytic subunit 1	2437.48	0.064519	0.0263218	0.0142395	0.571811
ENSGALG00000002379	MRPS17	mitochondrial ribosomal protein S17	981.902	0.158519	0.0646839	0.0142588	0.571811
ENSGALG00000050046			6.43967	1.24054	0.506281	0.0142733	0.571811
ENSGALG00000005918	DIPK1A	family with sequence similarity 69 member A	611.248	0.178861	0.0730042	0.0142855	0.571811
ENSGALG00000030022	FANCL	Fanconi anemia complementation group L	53.985	0.464688	0.189823	0.014365	0.571811
ENSGALG00000027526	COL9A2	collagen type IX alpha 2 chain	193.941	1.20587	0.492665	0.0143796	0.571811
ENSGALG00000002111			1992.95	0.156383	0.063893	0.0143818	0.571811
ENSGALG00000030732	MAPK8IP1	mitogen-activated protein kinase 8 interacting protein 1	2539.95	-0.136585	0.0558756	0.0145073	0.573289
ENSGALG00000042418	CHEK1	checkpoint kinase 1	100.235	-0.330536	0.135285	0.0145551	0.573289
ENSGALG00000047702			905.892	-0.186238	0.0762316	0.0145636	0.573289
ENSGALG00000015275	NIT2	nitrilase family member 2	439.735	0.219862	0.0900022	0.0145716	0.573289
ENSGALG00000047463			1.4554	2.70237	1.10697	0.0146375	0.574377
ENSGALG00000007211	CDH22	cadherin 22	1975.52	-0.172692	0.0708665	0.0148151	0.578406
ENSGALG00000003648	SVIP	small VCP interacting protein	617.194	0.22004	0.0903335	0.0148562	0.578406
ENSGALG00000032957	NOCT	nocturnin	486.34	-0.198947	0.0816805	0.0148643	0.578406
ENSGALG00000038972		cullin 9	1335.2	-0.165542	0.068031	0.0149609	0.578406
ENSGALG00000011794	DDX47	DEAD-box helicase 47	920.668	0.145151	0.0596642	0.0149826	0.578406
ENSGALG00000036821	HSF1	heat shock transcription factor 1	489.825	-0.31089	0.12781	0.0149977	0.578406
ENSGALG00000030739	MSL1	male specific lethal 1 homolog	3541.32	-0.176073	0.0724149	0.0150387	0.578406
ENSGALG00000046187	PARP12	poly(ADP-ribose) polymerase family member 12	335.252	0.256589	0.105569	0.0150768	0.578406
ENSGALG00000053299	KCNC3	potassium voltage-gated channel subfamily C member 3-like	1848.31	-0.183548	0.0755249	0.0150865	0.578406
ENSGALG00000041337	OTUD6A	OTU deubiquitinase 6A	1837.84	0.130481	0.0537627	0.0152253	0.579596
ENSGALG00000008691	SNX5	sorting nexin 5	511.833	0.160749	0.0662846	0.015303	0.579596
ENSGALG00000005014		aryl hydrocarbon receptor interacting protein like 1	11270.7	-0.215287	0.0887913	0.0153235	0.579596
ENSGALG00000006428	UBE2I	ubiquitin conjugating enzyme E2 I	1450.49	0.15574	0.0642427	0.0153405	0.579596
ENSGALG00000039710	HDAC7	histone deacetylase 7	1284.83	-0.17709	0.0730511	0.0153422	0.579596
ENSGALG00000029921	CSRP2	cysteine and glycine rich protein 2	6735.2	0.171776	0.0708634	0.0153489	0.579596
ENSGALG00000041560			1075.8	-0.227229	0.0938466	0.0154658	0.581992
ENSGALG00000012049	ZNF148	zinc finger protein 148	193.505	0.302104	0.124844	0.0155269	0.581992
ENSGALG00000009349	SLC7A14	solute carrier family 7 member 14	2042.4	-0.220846	0.0912657	0.0155286	0.581992
ENSGALG00000010985	ATG4C	autophagy related 4C cysteine peptidase	1351.72	0.146839	0.0607412	0.0156294	0.583406
ENSGALG00000030858	FRMD5	FERM domain containing 5	2678.16	-0.15831	0.0654953	0.0156439	0.583406
ENSGALG00000000637	ZBTB48	zinc finger and BTB domain containing 48	493.214	-0.183307	0.0759056	0.0157379	0.584766
ENSGALG00000016721	PLCXD1	phosphatidylinositol specific phospholipase C X domain containing 1	27.1869	0.542621	0.224786	0.0157811	0.584766
ENSGALG00000003111	BFAR	bifunctional apoptosis regulator	422.495	0.178419	0.0739671	0.0158594	0.584766
ENSGALG00000026955	DIRAS1	DIRAS family GTPase 1	1098.88	-0.209826	0.0869995	0.0158736	0.584766
ENSGALG00000003798	GET4	golgi to ER traffic protein 4	1703.26	0.0916872	0.0380164	0.015875	0.584766
ENSGALG00000004097	LRRC38	leucine rich repeat containing 38	1610.14	0.153424	0.0636728	0.0159712	0.585611
ENSGALG00000009961	ABCE1	ATP binding cassette subfamily E member 1	2113.4	0.118536	0.0491957	0.0159758	0.585611
ENSGALG00000034009	AMPD2	adenosine monophosphate deaminase 2	3973.13	-0.159227	0.066214	0.0161841	0.588308
ENSGALG00000006655	MAP3K13	mitogen-activated protein kinase kinase kinase 13	2978.55	-0.241878	0.100716	0.0163242	0.588308
ENSGALG00000050460			29.4699	0.688722	0.286829	0.0163434	0.588308
ENSGALG00000019215	ARL6	ADP ribosylation factor like GTPase 6	1168.42	0.173481	0.0722596	0.016359	0.588308
ENSGALG00000037082	ASCL1	achaete-scute family bHLH transcription factor 1	28.5916	-0.688477	0.286797	0.0163692	0.588308
ENSGALG00000038926		uncharacterized LOC101749138	1510.49	-0.19304	0.0804298	0.0163903	0.588308
ENSGALG00000000723	STX12	syntaxin 12	3249.47	0.109203	0.0455043	0.0164024	0.588308
ENSGALG00000042741	GRK2	G protein-coupled receptor kinase 2	1064.86	-0.16192	0.067484	0.0164228	0.588308
ENSGALG00000007114	APOA1	apolipoprotein A1	1004.78	1.10808	0.46197	0.0164578	0.588308
ENSGALG00000005932	MYT1	myelin transcription factor 1	2317.8	-0.199516	0.0832008	0.0164847	0.588308
ENSGALG00000047313		glycine N-acyltransferase-like protein 3	43.2311	-0.565598	0.235892	0.0164985	0.588308
ENSGALG00000037773	ST3GAL1	ST3 beta-galactoside alpha-2,3-sialyltransferase 1	424.604	-0.198435	0.0828332	0.0165931	0.588308
ENSGALG00000036883	MET	MET proto-oncogene, receptor tyrosine kinase	716.361	0.199667	0.0834099	0.0166748	0.588308
ENSGALG00000007653	RAE1	ribonucleic acid export 1	553.181	0.149523	0.0624716	0.0166908	0.588308
ENSGALG00000049949		uncharacterized LOC101749299	492.412	-0.233803	0.0977339	0.016746	0.588308
ENSGALG00000038948	KDM5B	lysine demethylase 5B	7207.54	-0.127545	0.0533316	0.0167776	0.588308
ENSGALG00000044213	METTL3	methyltransferase like 3	909.695	-0.191651	0.0801586	0.0168075	0.588308
ENSGALG00000015117	DRD3	dopamine receptor D3	23.6837	0.643072	0.269004	0.0168226	0.588308
ENSGALG00000008367	MDK	midkine (neurite growth-promoting factor 2)	257.023	0.505422	0.21144	0.0168313	0.588308
ENSGALG00000021686			1434.5	-0.186324	0.0779539	0.0168399	0.588308
ENSGALG00000002201	PPL	periplakin	972.975	0.332963	0.139344	0.0168714	0.588308
ENSGALG00000014931	RAB28	RAB28, member RAS oncogene family	975.506	0.16206	0.0678524	0.0169212	0.588678
ENSGALG00000036976	DALRD3	DALR anticodon binding domain containing 3	606.894	-0.167624	0.0703321	0.0171574	0.590217
ENSGALG00000007493	NSDHL	NAD(P) dependent steroid dehydrogenase-like	400.548	0.289377	0.121452	0.0171891	0.590217
ENSGALG00000040270	ZNF687	zinc finger protein 687	1079.84	-0.170238	0.0714829	0.0172414	0.590217
ENSGALG00000008962	MSH2	mutS homolog 2	860.016	0.1102	0.0462825	0.0172642	0.590217
ENSGALG00000016867	ITGBL1	integrin subunit beta like 1	461.943	0.471597	0.198202	0.017342	0.590217
ENSGALG00000006505	ZFAND6	zinc finger AN1-type containing 6	2452.8	0.105923	0.0445209	0.0173511	0.590217
ENSGALG00000001003			698.736	0.133192	0.0559886	0.0173636	0.590217
ENSGALG00000006454	SLC22A18	solute carrier family 22 member 18	6.45907	1.18676	0.499064	0.0174079	0.590217
ENSGALG00000039958		uncharacterized LOC418927	2450.09	0.151905	0.0638896	0.0174249	0.590217
ENSGALG00000036824	CDH23	cadherin related 23	110.433	-0.506322	0.213032	0.0174663	0.590217
ENSGALG00000014858	ADCYAP1	adenylate cyclase activating polypeptide 1	472.931	-0.222549	0.09365	0.017483	0.590217
ENSGALG00000016799	NCK1	NCK adaptor protein 1	1287.3	0.0935706	0.0394083	0.0175781	0.590217
ENSGALG00000021031	CXCR7	chemokine (C-X-C motif) receptor 7	986.848	0.156865	0.0660729	0.0175907	0.590217
ENSGALG00000054818		inosine-5'-monophosphate dehydrogenase 1-like	449.672	-0.327622	0.138069	0.0176502	0.590217
ENSGALG00000054099		inositol polyphosphate-5-phosphatase J	933.48	-0.199318	0.084009	0.0176642	0.590217
ENSGALG00000028009		von Hippel-Lindau tumor suppressor	1853.62	-0.10606	0.0447207	0.0177104	0.590217
ENSGALG00000048865		armadillo repeat containing 5	245.494	-0.378984	0.159808	0.0177164	0.590217
ENSGALG00000039344		uncharacterized LOC107055134	53.575	0.556714	0.235019	0.0178459	0.590217
ENSGALG00000001782	PLAA	phospholipase A2 activating protein	1167.77	0.108796	0.0459467	0.017891	0.590217
ENSGALG00000012159	ACTR3	ARP3 actin related protein 3 homolog	1750.57	0.110703	0.0467621	0.0179152	0.590217
ENSGALG00000037665	LMBR1L	limb development membrane protein 1 like	303.645	-0.284384	0.120191	0.0179767	0.590217
ENSGALG00000039455	VAPA	VAMP associated protein A	2800.49	0.121357	0.0512923	0.0179816	0.590217
ENSGALG00000009429	RXFP1	relaxin/insulin like family peptide receptor 1	2.94048	1.83511	0.776461	0.0181066	0.590217
ENSGALG00000007581	FYTTD1	forty-two-three domain containing 1	1808.87	0.10247	0.0433584	0.0181121	0.590217
ENSGALG00000000699	WWP2	WW domain containing E3 ubiquitin protein ligase 2	1149.49	-0.129972	0.0550242	0.0181719	0.590217
ENSGALG00000002899	AACS	acetoacetyl-CoA synthetase	5603.22	0.104576	0.0442984	0.0182396	0.590217
ENSGALG00000043039	HSBP1	heat shock factor binding protein 1	3239.33	0.124552	0.0527848	0.0182935	0.590217
ENSGALG00000033535	RGS16	regulator of G-protein signaling 16	1206	-0.183351	0.0777125	0.0183067	0.590217
ENSGALG00000041392			1.99906	2.70089	1.14488	0.0183192	0.590217
ENSGALG00000038599	PMM1	phosphomannomutase 1	4087.08	-0.123386	0.0523086	0.0183338	0.590217
ENSGALG00000048081			2.90513	-1.91172	0.810739	0.0183739	0.590217
ENSGALG00000050405			873.146	0.15611	0.0662065	0.0183771	0.590217
ENSGALG00000051302			15.3164	-0.93715	0.397566	0.0184125	0.590217
ENSGALG00000025811		C-X9-C motif containing 1	301.68	0.228103	0.096776	0.0184222	0.590217
ENSGALG00000014286	PDS5A	PDS5 cohesin associated factor A	1788.14	0.124728	0.0529434	0.0184794	0.590217
ENSGALG00000005016	ZNF608	zinc finger protein 608	1198.37	-0.1774	0.0753037	0.0184834	0.590217
ENSGALG00000031893	RALA	RAS like proto-oncogene A	1296.27	0.146357	0.0622236	0.0186674	0.590217
ENSGALG00000020726		PDZ domain containing 7	1818.27	-0.186387	0.0792467	0.0186736	0.590217
ENSGALG00000009082	COQ8A	coenzyme Q8A	3291.16	-0.146643	0.0624166	0.0188023	0.590217
ENSGALG00000000142	CEPT1	choline/ethanolamine phosphotransferase 1	1236.14	0.114597	0.0487789	0.0188083	0.590217
ENSGALG00000047813		amyloid beta precursor protein binding family B member 2	2679.6	0.127947	0.0544733	0.0188339	0.590217
ENSGALG00000036496	ACTN4	actinin, alpha 4	4163.77	-0.148649	0.063293	0.0188452	0.590217
ENSGALG00000003882	SMARCE1	SWI/SNF related, matrix associated, actin dependent regulator of chromatin, subfamily e, member 1	2863.18	0.0996707	0.0424523	0.0188832	0.590217
ENSGALG00000040249	BHLHE22	basic helix-loop-helix family member e22	1776.67	-0.198379	0.0845058	0.018899	0.590217
ENSGALG00000002647	PLS1	plastin 1	2653.9	0.155704	0.0663777	0.0189897	0.590217
ENSGALG00000033568	TMEM70	transmembrane protein 70	581.837	0.155556	0.0663166	0.0189935	0.590217
ENSGALG00000016086	EGR4	early growth response 4	11.3395	-1.15043	0.490566	0.0190217	0.590217
ENSGALG00000030139		SID1 transmembrane family member 2	437.78	-0.259599	0.110706	0.0190302	0.590217
ENSGALG00000008658	ZNHIT6	zinc finger HIT-type containing 6	274.902	0.189972	0.0810189	0.0190379	0.590217
ENSGALG00000007373	PRKAB1	protein kinase AMP-activated non-catalytic subunit beta 1	856.687	0.119379	0.0509133	0.0190395	0.590217
ENSGALG00000016356	TDRP	testis development related protein	353.278	0.21927	0.0935392	0.0190706	0.590217
ENSGALG00000001626		urotensin 2 receptor	120.556	-0.345435	0.147362	0.0190715	0.590217
ENSGALG00000005654	PITPNB	phosphatidylinositol transfer protein beta	2058.2	0.139225	0.0594025	0.0190903	0.590217
ENSGALG00000001932	SRRM3	mucin 12, cell surface associated	1660.88	-0.208419	0.0889276	0.0190937	0.590217
ENSGALG00000013688	UROS	uroporphyrinogen III synthase	752.213	0.133592	0.0570267	0.0191491	0.590217
ENSGALG00000004252		cathepsin L1-like	8.69177	0.862478	0.368407	0.019227	0.590217
ENSGALG00000028520	CST3	cystatin C	8968.13	0.374302	0.159893	0.0192344	0.590217
ENSGALG00000009845	GJD2	gap junction protein delta 2	2057.92	0.155609	0.0664808	0.0192498	0.590217
ENSGALG00000039826	CNGA3	cyclic nucleotide gated channel alpha 3	2616.42	-0.170207	0.0727456	0.0192966	0.590217
ENSGALG00000011226	ANKRD28	ankyrin repeat domain 28	1562.09	-0.143479	0.061344	0.0193391	0.590217
ENSGALG00000010025	SNX32	sorting nexin 32	1959.93	0.101688	0.0435173	0.0194538	0.590217
ENSGALG00000008094	HSPD1	heat shock protein family D (Hsp60) member 1	4419.89	0.119134	0.0510327	0.0195715	0.590217
ENSGALG00000035360	XPO6	exportin 6	2188.38	-0.104678	0.0448457	0.0195856	0.590217
ENSGALG00000049427	RELT	RELT tumor necrosis factor receptor	1218.22	-0.198503	0.0850927	0.0196592	0.590217
ENSGALG00000004554	CACYBP	calcyclin binding protein	3375.4	0.111721	0.0479051	0.0196939	0.590217
ENSGALG00000002492	H6PD	hexose-6-phosphate dehydrogenase (glucose 1-dehydrogenase)	199.872	-0.252316	0.108205	0.0197089	0.590217
ENSGALG00000051460			1.04691	-3.50635	1.50412	0.0197448
ENSGALG00000048077			107.964	-0.35885	0.153974	0.0197754	0.590217
ENSGALG00000035901	GDF6	growth differentiation factor 6	67.0044	-0.448558	0.192468	0.0197763	0.590217
ENSGALG00000005077	F8	coagulation factor VIII	86.2181	-0.355718	0.152638	0.0197813	0.590217
ENSGALG00000008335	PHTF2	putative homeodomain transcription factor 2	1552.03	0.159724	0.0685507	0.0198058	0.590217
ENSGALG00000038421	RWDD3	RWD domain containing 3	585.387	0.189291	0.0812689	0.0198488	0.590217
ENSGALG00000005456	SDR42E1	short chain dehydrogenase/reductase family 42E, member 1	242.233	0.231763	0.0995494	0.0199059	0.590217
ENSGALG00000028141	C15orf61	chromosome 15 open reading frame 61	491.701	0.159816	0.0686769	0.0199612	0.590217
ENSGALG00000004472	ASTN1	astrotactin 1	3159.47	-0.215375	0.0925713	0.0199875	0.590217
ENSGALG00000009378	PDGFC	platelet derived growth factor C	126.654	0.296145	0.127325	0.0200241	0.590217
ENSGALG00000027891	NREP	neuronal regeneration related protein	12857.8	0.129181	0.0555442	0.0200326	0.590217
ENSGALG00000053105	RAP1GAP	RAP1 GTPase activating protein 2	1821.64	-0.228746	0.0983787	0.0200635	0.590217
ENSGALG00000031824	HOOK2	protein Hook homolog 2-like	485.845	-0.207067	0.0890638	0.0200761	0.590217
ENSGALG00000020569	DIMT1	DIM1 dimethyladenosine transferase 1 homolog	178.624	0.26281	0.113068	0.020107	0.590217
ENSGALG00000009533	NMD3	NMD3 ribosome export adaptor	559.8	0.172128	0.0740681	0.0201299	0.590217
ENSGALG00000031604		tet methylcytosine dioxygenase 1	180.22	0.34554	0.148708	0.0201465	0.590217
ENSGALG00000034973	FZD7	frizzled class receptor 7	295.504	-0.271347	0.116971	0.0203526	0.591356
ENSGALG00000040035	ADRB2	adrenoceptor beta 2	186.233	-0.490215	0.211338	0.0203638	0.591356
ENSGALG00000032219	FUS	FUS RNA binding protein	4711.87	-0.161483	0.0696253	0.0203783	0.591356
ENSGALG00000008752		acyl-CoA thioesterase 1-like	101.539	-0.348741	0.150428	0.0204313	0.591356
ENSGALG00000038128		ubiquitin conjugating enzyme E2 D2	3789.44	0.120775	0.0521107	0.0204681	0.591356
ENSGALG00000033062	PDE6D	phosphodiesterase 6D	2545.78	0.126547	0.0546026	0.0204705	0.591356
ENSGALG00000005164	MTG2	mitochondrial ribosome associated GTPase 2	207.505	0.198229	0.0855436	0.0204878	0.591356
ENSGALG00000046727		inositol polyphosphate-1-phosphatase	1081.17	-0.250721	0.108235	0.0205332	0.591356
ENSGALG00000047847			272.271	-0.238086	0.102785	0.0205395	0.591356
ENSGALG00000019286		peroxisomal biogenesis factor 26	1115.75	0.153535	0.0663325	0.0206336	0.592929
ENSGALG00000044463			801.38	-0.30952	0.133946	0.0208448	0.595964
ENSGALG00000028565	PCDHGC3	Gallus gallus protocadherin gamma subfamily A, 2 (PCDHGA2), mRNA.	16092.4	-0.119405	0.0516758	0.0208516	0.595964
ENSGALG00000049794	CC2D1A	coiled-coil and C2 domain containing 1A	572.12	-0.226928	0.098236	0.0208867	0.595964
ENSGALG00000035129	RBM12B	RNA binding motif protein 12B	2044.08	0.107104	0.0463853	0.0209439	0.595964
ENSGALG00000035537	SYNJ2BP	synaptojanin 2 binding protein	606.636	0.141277	0.0612152	0.0210058	0.595964
ENSGALG00000014952	CERT1	collagen type IV alpha 3 binding protein	964.273	0.151706	0.0657656	0.0210679	0.595964
ENSGALG00000038753	SAR1B	secretion associated Ras related GTPase 1B	1024.49	0.132708	0.0575489	0.0211101	0.595964
ENSGALG00000005379	SGSM1	small G protein signaling modulator 1	252.552	-0.307441	0.13344	0.0212248	0.595964
ENSGALG00000004189	MAFK	MAF bZIP transcription factor K	267.304	-0.244572	0.106186	0.0212648	0.595964
ENSGALG00000051144	EVI5L	ecotropic viral integration site 5 like	4151.09	-0.132787	0.057668	0.0213003	0.595964
ENSGALG00000040976	ACTR6	ARP6 actin-related protein 6 homolog	1478.94	0.158816	0.0690054	0.0213629	0.595964
ENSGALG00000029444	CLK2	CDC like kinase 2	1111.17	-0.131206	0.0570291	0.0214095	0.595964
ENSGALG00000015155	CARNMT1	carnosine N-methyltransferase 1	1081.43	0.133719	0.0581296	0.0214278	0.595964
ENSGALG00000009967	LRPPRC	leucine rich pentatricopeptide repeat containing	3033.58	0.105044	0.0456796	0.0214714	0.595964
ENSGALG00000007615	RAB11A	RAB11A, member RAS oncogene family	2642.59	0.09896	0.0430407	0.0214924	0.595964
ENSGALG00000022871	HHLA2	HERV-H LTR-associating 2	1288.67	0.228944	0.099607	0.0215349	0.595964
ENSGALG00000045172	FAM166A	family with sequence similarity 166 member A	2.19746	-1.91819	0.8349	0.0215896	0.595964
ENSGALG00000007572	MMS19	MMS19 homolog, cytosolic iron-sulfur assembly component	832.07	-0.144431	0.0628773	0.0216173	0.595964
ENSGALG00000037097	GRK3	G protein-coupled receptor kinase 3	11974.6	-0.0988562	0.0430383	0.0216224	0.595964
ENSGALG00000014096	ARNTL2	aryl hydrocarbon receptor nuclear translocator-like 2	3002	0.150997	0.0657401	0.0216258	0.595964
ENSGALG00000027428	ZDHHC21	zinc finger DHHC-type containing 21	1025.75	0.207569	0.0903742	0.021632	0.595964
ENSGALG00000032215	ULK3	unc-51 like kinase 3	561.48	-0.1973	0.0860431	0.0218459	0.595964
ENSGALG00000000234	EPB41L4A	erythrocyte membrane protein band 4.1 like 4A	248.035	0.239201	0.104324	0.0218558	0.595964
ENSGALG00000044224		coiled-coil domain-containing protein 173-like	140.986	0.316102	0.137911	0.0219013	0.595964
ENSGALG00000014443	IFFO1	intermediate filament family orphan 1	1221.85	-0.159629	0.069672	0.0219545	0.595964
ENSGALG00000037546	SRPK1	SRSF protein kinase 1	2500.13	0.0867795	0.0378808	0.0219717	0.595964
ENSGALG00000008844	SLC31A1	solute carrier family 31 member 1	729.524	0.279466	0.122004	0.0219845	0.595964
ENSGALG00000012624	PRXL2C	AhpC/TSA antioxidant enzyme domain containing 1	37.3382	-0.535128	0.233655	0.0220067	0.595964
ENSGALG00000002371	RUSC2	RUN and SH3 domain containing 2	5919.93	-0.138661	0.0605787	0.0220824	0.595964
ENSGALG00000001489	SSU72	SSU72 homolog, RNA polymerase II CTD phosphatase	871.298	0.133321	0.0582465	0.0220851	0.595964
ENSGALG00000052204	ENY2	ENY2, transcription and export complex 2 subunit	359.464	0.192282	0.084043	0.022143	0.595964
ENSGALG00000023847		huntingtin associated protein 1	7526.94	-0.181921	0.0795151	0.0221443	0.595964
ENSGALG00000008676	RRBP1	ribosome binding protein 1	2181.03	0.119566	0.0522642	0.0221536	0.595964
ENSGALG00000006901	AATK	apoptosis associated tyrosine kinase	5842.47	-0.191446	0.0836923	0.0221668	0.595964
ENSGALG00000011428	AZI2	5-azacytidine induced 2	1075.31	0.128362	0.0561323	0.022209	0.595964
ENSGALG00000014940	ZUP1	zinc finger with UFM1 specific peptidase domain	282.162	0.18959	0.0829103	0.022214	0.595964
ENSGALG00000029918		SMG5, nonsense mediated mRNA decay factor	1559.75	-0.138216	0.0604836	0.0223026	0.595964
ENSGALG00000011491	DYNC1LI1	dynein cytoplasmic 1 light intermediate chain 1	3824.13	0.0975858	0.0427263	0.0223731	0.595964
ENSGALG00000003766	KIAA0100	KIAA0100	3467.32	-0.133353	0.0583898	0.0223807	0.595964
ENSGALG00000010163	LGR5	leucine rich repeat containing G protein-coupled receptor 5	548.64	0.251071	0.109938	0.0223855	0.595964
ENSGALG00000016410	EIF1AX	eukaryotic translation initiation factor 1A, X-linked	3676.6	0.152716	0.0669032	0.0224515	0.595964
ENSGALG00000008436	CRY2	cryptochrome circadian regulator 2	5100.53	-0.13257	0.0580984	0.0225001	0.595964
ENSGALG00000036201	GALK2	galactokinase 2	591.545	0.127434	0.0558708	0.0225562	0.595964
ENSGALG00000035429	XKR4	XK related 4	19.4769	-0.610904	0.267932	0.0226036	0.595964
ENSGALG00000013826	ABRACL	ABRA C-terminal like	252.939	0.222422	0.0975771	0.0226406	0.595964
ENSGALG00000004325	P4HA1	prolyl 4-hydroxylase subunit alpha 1	4361.11	-0.126652	0.0555684	0.0226547	0.595964
ENSGALG00000006441	GNPTG	N-acetylglucosamine-1-phosphate transferase gamma subunit	589.807	0.165718	0.0727238	0.0226833	0.595964
ENSGALG00000052302		phosphodiesterase 4D interacting protein	7913.15	-0.16579	0.0727874	0.0227425	0.595964
ENSGALG00000050575		exosome component 6	70.4709	-0.542538	0.23822	0.0227583	0.595964
ENSGALG00000011113	SGIP1	SH3 domain GRB2 like endophilin interacting protein 1	3598.55	-0.194332	0.0853367	0.0227722	0.595964
ENSGALG00000033303		acylamino-acid-releasing enzyme-like	291.334	-0.337484	0.148249	0.0228175	0.595964
ENSGALG00000032060	GPR153	G protein-coupled receptor 153	850.298	-0.19076	0.0838599	0.0229214	0.595964
ENSGALG00000043437	CAPZA2	capping actin protein of muscle Z-line alpha subunit 2	3176.61	0.114617	0.0503923	0.0229366	0.595964
ENSGALG00000034281	TMCC2	transmembrane and coiled-coil domain family 2	5842.58	-0.10829	0.0476132	0.0229441	0.595964
ENSGALG00000002661	YWHAE	tyrosine 3-monooxygenase/tryptophan 5-monooxygenase activation protein epsilon	11309.9	0.113219	0.0497861	0.022959	0.595964
ENSGALG00000011019	ROR1	receptor tyrosine kinase like orphan receptor 1	108.961	0.268834	0.118244	0.0229928	0.595964
ENSGALG00000013342	GBX2	gastrulation brain homeobox 2	348.958	-0.23291	0.102454	0.023007	0.595964
ENSGALG00000030917	CCDC65	coiled-coil domain containing 65	33.7308	-0.496247	0.218343	0.0230391	0.595964
ENSGALG00000028501	DCK	deoxycytidine kinase	796.84	0.164194	0.0722737	0.023096	0.596409
ENSGALG00000001429	TTC1	tetratricopeptide repeat domain 1	877.946	0.157392	0.0693308	0.0231983	0.5972
ENSGALG00000011046	SNX10	sorting nexin 10	998.395	-0.175453	0.0772912	0.0232061	0.5972
ENSGALG00000012821	TUBB2B	tubulin beta 2B class IIb	11143.2	-0.156647	0.0691107	0.0234136	0.599616
ENSGALG00000051347		E3 ubiquitin-protein ligase HUWE1-like	104.286	-0.466846	0.20597	0.0234166	0.599616
ENSGALG00000028191	GLCE	glucuronic acid epimerase	1009.36	-0.162176	0.0715554	0.0234245	0.599616
ENSGALG00000011117	AGT	angiotensinogen	270.715	-0.97146	0.428908	0.0235151	0.599616
ENSGALG00000003532	DDX5	DEAD-box helicase 5	23870.1	0.0786571	0.0347432	0.0235767	0.599616
ENSGALG00000041722	STX1A	syntaxin 1A	6172.37	-0.161252	0.0712461	0.0236166	0.599616
ENSGALG00000008098	NAMPTP1	nicotinamide phosphoribosyltransferase pseudogene 1	1634.41	-0.127533	0.0563723	0.0236767	0.599616
ENSGALG00000019894	TMEM14A	transmembrane protein 14A	750.427	0.187106	0.0827461	0.0237467	0.599616
ENSGALG00000016979	SLC25A30	solute carrier family 25 member 30	130.848	0.34732	0.153618	0.0237633	0.599616
ENSGALG00000051442	TSC22D1	TSC22 domain family member 1	9457.44	-0.120284	0.0532214	0.0238168	0.599616
ENSGALG00000015961	SUCLG1	succinate-CoA ligase alpha subunit	2472.59	0.0986508	0.043656	0.0238378	0.599616
ENSGALG00000004837	CCNDBP1	cyclin D1 binding protein 1	1302.12	-0.109353	0.0484002	0.0238612	0.599616
ENSGALG00000054445			369.333	-0.221494	0.0980518	0.0238868	0.599616
ENSGALG00000015118	SMC5	structural maintenance of chromosomes 5	840.364	0.162574	0.0719691	0.0238869	0.599616
ENSGALG00000014692	LMNB1	lamin B1	772.807	-0.145802	0.0645683	0.023939	0.599616
ENSGALG00000009619	GPR176	G protein-coupled receptor 176	114.887	-0.256685	0.113684	0.0239528	0.599616
ENSGALG00000037299	LYRM7	LYR motif containing 7	360.871	0.21635	0.0958426	0.0239861	0.599616
ENSGALG00000016363	ACP1	acid phosphatase 1, soluble	1440.71	0.164198	0.0727638	0.0240337	0.599616
ENSGALG00000044141	THAP9	THAP domain containing 6	769.086	-0.15176	0.0672833	0.0240999	0.599616
ENSGALG00000027440	COX20	COX20, cytochrome c oxidase assembly factor	493.327	0.202503	0.089796	0.0241242	0.599616
ENSGALG00000006963	ENDOV	endonuclease V	301.517	-0.218312	0.0968266	0.0241542	0.599616
ENSGALG00000053245		vitellogenin 3	11.2601	-0.950534	0.421655	0.0241777	0.599616
ENSGALG00000001019	BTBD2	BTB domain containing 2	1253.7	-0.147847	0.0657165	0.0244639	0.604867
ENSGALG00000007489	CNNM1	cyclin and CBS domain divalent metal cation transport mediator 1	726.606	-0.300297	0.133546	0.0245353	0.604867
ENSGALG00000006054	CALCA	calcitonin	64.7217	-0.459713	0.204453	0.0245439	0.604867
ENSGALG00000035362			1227.51	-0.203205	0.0903903	0.0245709	0.604867
ENSGALG00000052894			262.274	-0.211519	0.0941018	0.0245907	0.604867
ENSGALG00000052829	MAMDC4	MAM domain containing 4	31.1522	-0.485633	0.216242	0.0247175	0.606993
ENSGALG00000005118	FAM124B	family with sequence similarity 124 member B	47.2847	-0.53394	0.238195	0.0249868	0.61004
ENSGALG00000002066	NCOA4	nuclear receptor coactivator 4	4094.13	0.0897869	0.0400567	0.024994	0.61004
ENSGALG00000012513	STAM2	signal transducing adaptor molecule 2	1737.55	0.0961029	0.0428825	0.0250213	0.61004
ENSGALG00000021848		avidin-like	2.92009	2.54735	1.13705	0.0250702	0.61004
ENSGALG00000034628	CCDC127	coiled-coil domain containing 127	1806.31	0.133553	0.059616	0.0250767	0.61004
ENSGALG00000007144	SIK3	SIK family kinase 3	1199.27	-0.171334	0.0764852	0.0250852	0.61004
ENSGALG00000021634	MAP7D1	MAP7 domain containing 1	1667.24	-0.190854	0.0852464	0.0251655	0.611004
ENSGALG00000010752	CDCP2	CUB domain containing protein 2	170.935	-0.333806	0.149189	0.0252552	0.611673
ENSGALG00000007810	PPP4R2	protein phosphatase 4 regulatory subunit 2	3029.18	0.113053	0.0505808	0.0254107	0.611673
ENSGALG00000010386	DLK2	delta like non-canonical Notch ligand 2	137.934	-0.263049	0.117767	0.0255073	0.611673
ENSGALG00000013649	CNOT7	CCR4-NOT transcription complex subunit 7	1837.38	0.118651	0.0531264	0.0255248	0.611673
ENSGALG00000002564	RGS4	regulator of G-protein signaling 4	1552.72	-0.157838	0.070692	0.025565	0.611673
ENSGALG00000035760	LENG8	leukocyte receptor cluster member 8	6732.79	-0.186405	0.0834911	0.0255729	0.611673
ENSGALG00000000550	STRADA	STE20-related kinase adaptor alpha	1106.84	0.108202	0.048482	0.0256276	0.611673
ENSGALG00000001973	GNL2	G protein nucleolar 2	797.31	0.123579	0.0553934	0.0256851	0.611673
ENSGALG00000034042	PIAS3	E3 SUMO-protein ligase PIAS3-like	634.394	-0.207558	0.0930368	0.0256861	0.611673
ENSGALG00000021135	HAPLN3	hyaluronan and proteoglycan link protein 3	44.3774	0.396969	0.178058	0.0257851	0.611673
ENSGALG00000017171	CWF19L2	CWF19-like 2, cell cycle control (S. pombe)	744.202	0.14796	0.0663727	0.0257982	0.611673
ENSGALG00000000048		V-type proton ATPase catalytic subunit A-like	266.307	-0.25283	0.113425	0.02581	0.611673
ENSGALG00000052195			378.498	-0.263809	0.11837	0.0258356	0.611673
ENSGALG00000031440	PTPRU	protein tyrosine phosphatase, receptor type U	2526.21	-0.171022	0.0767521	0.0258648	0.611673
ENSGALG00000033558		riboflavin kinase	27.4869	0.574016	0.257676	0.025903	0.611673
ENSGALG00000031305	FAM13C	family with sequence similarity 13 member C	140.576	-0.292818	0.131461	0.02592	0.611673
ENSGALG00000005467	HSD17B2	hydroxysteroid 17-beta dehydrogenase 2	112.732	0.356373	0.160008	0.0259321	0.611673
ENSGALG00000043389			144.43	-0.290338	0.130388	0.0259659	0.611673
ENSGALG00000017244	PRSS23	protease, serine 23	204.275	0.342589	0.153908	0.0260192	0.611673
ENSGALG00000016945	LECT1	leukocyte cell derived chemotaxin 1	52.5362	1.99814	0.897791	0.0260394	0.611673
ENSGALG00000020505	KCNJ11	potassium inwardly rectifying channel subfamily J member 11	262.607	-0.184763	0.083038	0.0260784	0.611673
ENSGALG00000038757	RBMS2	RNA binding motif single stranded interacting protein 2	420.447	-0.189214	0.0850439	0.0260884	0.611673
ENSGALG00000050586	ILVBL	ilvB acetolactate synthase like	851.638	-0.189126	0.0850911	0.026241	0.613017
ENSGALG00000006197	CSNK2A1	casein kinase 2 alpha 1	2581.97	0.0798209	0.0359406	0.0263572	0.613017
ENSGALG00000009013	MKKS	McKusick-Kaufman syndrome	1889.21	0.09716	0.0437492	0.0263617	0.613017
ENSGALG00000027565			141.962	-0.292149	0.131564	0.026379	0.613017
ENSGALG00000007307	USP7	ubiquitin specific peptidase 7	4850.17	0.0813334	0.036628	0.026383	0.613017
ENSGALG00000016878	TM9SF2	transmembrane 9 superfamily member 2	2362.45	0.115587	0.0520566	0.0263904	0.613017
ENSGALG00000006312	TSG101	tumor susceptibility gene 101	1844.77	0.122265	0.0550853	0.0264493	0.613435
ENSGALG00000040925	RNF215	ring finger protein 215	1076.15	-0.175536	0.0791118	0.0264976	0.613609
ENSGALG00000011237	DPH3P1	diphthamide biosynthesis 3 pseudogene 1	1321.97	0.125096	0.0564096	0.0265791	0.613692
ENSGALG00000005559	MRPS23	mitochondrial ribosomal protein S23	641.253	0.137377	0.0619537	0.026595	0.613692
ENSGALG00000048991			605.979	-0.246012	0.110966	0.0266237	0.613692
ENSGALG00000015122	TAF4B	TATA-box binding protein associated factor 4b	27.4736	0.554684	0.250297	0.0266845	0.613952
ENSGALG00000014691	PHAX	phosphorylated adaptor for RNA export	1320.18	0.140955	0.0636185	0.0267167	0.613952
ENSGALG00000042939	HMBS	hydroxymethylbilane synthase	903.67	0.112435	0.0507625	0.0267655	0.614044
ENSGALG00000032250	COQ10A	coenzyme Q10A	232.744	-0.293008	0.132431	0.0269292	0.614044
ENSGALG00000017627	C10orf2	chromosome 10 open reading frame 2	620.186	-0.178049	0.0804844	0.026952	0.614044
ENSGALG00000034605			479.636	0.170323	0.0770159	0.026999	0.614044
ENSGALG00000000630	HAS3	hyaluronan synthase 3	25.663	0.566004	0.255949	0.0270088	0.614044
ENSGALG00000003114	NOG	noggin	241.821	0.392627	0.177561	0.0270201	0.614044
ENSGALG00000020084	CAPN13	calpain 13	39.8622	-0.49346	0.223239	0.0270733	0.614044
ENSGALG00000026639	SMCO4	single-pass membrane protein with coiled-coil domains 4	76.5237	0.323752	0.146522	0.0271346	0.614044
ENSGALG00000008389	VBP1	LOC772071	1310.52	0.166774	0.0754951	0.0271701	0.614044
ENSGALG00000002386	TMEM8B	transmembrane protein 8B	789.727	-0.178559	0.0808342	0.0271774	0.614044
ENSGALG00000040787	FAM193B	family with sequence similarity 193 member B	1253.53	-0.150529	0.0682304	0.0273711	0.614044
ENSGALG00000047266			136.803	-0.263911	0.119646	0.0273996	0.614044
ENSGALG00000052674			621.524	-0.2393	0.108513	0.0274349	0.614044
ENSGALG00000014832	PRKAA1	protein kinase AMP-activated catalytic subunit alpha 1	811.527	0.113362	0.0514128	0.027458	0.614044
ENSGALG00000002345	ATG12	autophagy related 12	1120.13	0.116341	0.052788	0.0275296	0.614044
ENSGALG00000004700	NCF2	neutrophil cytosolic factor 2	5.08747	-1.03694	0.470588	0.02756	0.614044
ENSGALG00000010659	ING2	inhibitor of growth family member 2	162.381	0.302621	0.137344	0.0275684	0.614044
ENSGALG00000009502	ATE1	arginyltransferase 1	931.52	0.13274	0.0602459	0.0275734	0.614044
ENSGALG00000009073	PSEN2	presenilin 2 (Alzheimer disease 4)	3355.87	0.0863024	0.0391776	0.0276053	0.614044
ENSGALG00000035762		protease, serine 57	26.6598	0.577454	0.262217	0.0276513	0.614044
ENSGALG00000005784	CCDC117	coiled-coil domain containing 117	255.601	-0.16784	0.0762166	0.0276555	0.614044
ENSGALG00000004903	CHST8	carbohydrate sulfotransferase 8	131.943	0.247897	0.11259	0.0276819	0.614044
ENSGALG00000041989	RRN3	RRN3 homolog, RNA polymerase I transcription factor	1297.21	0.112234	0.0509804	0.0277003	0.614044
ENSGALG00000032371			10.1034	-1.05434	0.479153	0.0277765	0.614044
ENSGALG00000030552		gamma-glutamylcyclotransferase	810.549	0.148372	0.0674291	0.0277771	0.614044
ENSGALG00000053468	ANKRD66	ankyrin repeat domain 66	21.4624	-0.623808	0.283563	0.0278149	0.614044
ENSGALG00000040857	TECTA	tectorin alpha	53.6944	-0.49797	0.226374	0.0278238	0.614044
ENSGALG00000027287	HK3	hexokinase 3 (white cell)	750.526	-0.224556	0.102162	0.0279467	0.615042
ENSGALG00000026189		ankyrin repeat domain-containing protein 40-like	1079.83	-0.15952	0.0725761	0.0279509	0.615042
ENSGALG00000004364	ABR	ABR, RhoGEF and GTPase activating protein	2445.02	-0.147108	0.0670304	0.0281895	0.618964
ENSGALG00000029276	PPP1R9B	neurabin-2-like	5031.43	-0.122479	0.0558191	0.0282202	0.618964
ENSGALG00000041792	C26H6orf106	chromosome 26 C6orf106 homolog	2536.53	-0.080529	0.0367207	0.0283066	0.618964
ENSGALG00000050199			1.99056	2.83692	1.29391	0.0283427	0.618964
ENSGALG00000005776		trans-2,3-enoyl-CoA reductase	25.0166	0.515949	0.235334	0.0283495	0.618964
ENSGALG00000040875	EDC4	enhancer of mRNA decapping 4	1664.93	-0.0931904	0.042513	0.0283762	0.618964
ENSGALG00000000603	KANSL1	KAT8 regulatory NSL complex subunit 1	1667.69	-0.129632	0.0591674	0.0284561	0.619807
ENSGALG00000039895	EPHA2	EPH receptor A2	61.9813	-0.5519	0.252162	0.0286204	0.62235
ENSGALG00000034050		metadherin	1264.67	0.114047	0.0521291	0.0286859	0.62235
ENSGALG00000001223	PEX10	peroxisomal biogenesis factor 10	562.425	0.152527	0.0697369	0.0287301	0.62235
ENSGALG00000054822			194.134	0.276052	0.126237	0.0287587	0.62235
ENSGALG00000041783	TMEM19	transmembrane protein 19	1194.95	0.110674	0.0506172	0.0287799	0.62235
ENSGALG00000007780	EIF4E3	eukaryotic translation initiation factor 4E family member 3	89.6567	0.428353	0.196006	0.0288595	0.622681
ENSGALG00000042275		transducin-like enhancer protein 1-like	1216.6	-0.165451	0.0757349	0.0289179	0.622681
ENSGALG00000025921		LOC431653	66.091	-0.459292	0.21027	0.0289407	0.622681
ENSGALG00000010360	NSUN4	NOP2/Sun RNA methyltransferase family member 4	288.838	-0.190621	0.0873253	0.029044	0.622681
ENSGALG00000001522	PHF20	PHD finger protein 20	2366.21	0.0951589	0.0435971	0.0290586	0.622681
ENSGALG00000028871	SLC38A3	solute carrier family 38 member 3	8030.15	-0.163229	0.0748161	0.0291291	0.622681
ENSGALG00000026253	TMEM144	transmembrane protein 144	1058.85	0.151138	0.0693095	0.029211	0.622681
ENSGALG00000015002	MRPS27	mitochondrial ribosomal protein S27	532.456	0.150752	0.0691391	0.0292269	0.622681
ENSGALG00000010007	EAPP	E2F associated phosphoprotein	739.669	0.170527	0.0782198	0.0292499	0.622681
ENSGALG00000039284	RCN2	reticulocalbin 2	2428.06	0.114027	0.0523551	0.0294089	0.622681
ENSGALG00000005146	PDP2	pyruvate dehyrogenase phosphatase catalytic subunit 2	972.758	-0.126023	0.0578635	0.0294109	0.622681
ENSGALG00000038853		glucosidase alpha, acid	133.217	-0.281843	0.129411	0.0294144	0.622681
ENSGALG00000016102	CYP26B1	cytochrome P450 family 26 subfamily B member 1	43.2647	-0.498412	0.228862	0.029422	0.622681
ENSGALG00000006465		coiled-coil domain containing 51	423.476	0.160885	0.0738825	0.0294372	0.622681
ENSGALG00000042159	SLITRK3	uncharacterized LOC107054133	1218.52	-0.143076	0.0657202	0.0294769	0.622681
ENSGALG00000034250	HS6ST2	heparan sulfate 6-O-sulfotransferase 2	1122.65	-0.116107	0.0533642	0.0295744	0.622681
ENSGALG00000011894	CYP2D6	cytochrome P450 family 2 subfamily D member 6	212.208	0.466343	0.214346	0.0295814	0.622681
ENSGALG00000007732	RTN4R	reticulon 4 receptor	517.575	0.141748	0.0651552	0.0295897	0.622681
ENSGALG00000013780	AIG1	androgen induced 1	407.372	0.167653	0.0770668	0.0295978	0.622681
ENSGALG00000023135	SRP54	signal recognition particle 54	2012.09	0.0959523	0.0441143	0.0296238	0.622681
ENSGALG00000015465	ASCC3	activating signal cointegrator 1 complex subunit 3	566.289	0.173688	0.0798825	0.0296831	0.623055
ENSGALG00000010641	SCCPDH	saccharopine dehydrogenase (putative)	2905.33	0.0914513	0.0421461	0.0300171	0.624275
ENSGALG00000026957	SEMA4G	semaphorin 4G	827.359	-0.215125	0.099145	0.030022	0.624275
ENSGALG00000013546		granzyme K	1.21827	2.38083	1.09781	0.0301049	0.624275
ENSGALG00000002888	CASZ1	castor zinc finger 1	2782.58	-0.251505	0.116096	0.0302842	0.624275
ENSGALG00000004326	GOSR1	golgi SNAP receptor complex member 1	1456.89	0.0860496	0.0397238	0.0302961	0.624275
ENSGALG00000000186	MTCH1	mitochondrial carrier 1	2382.22	-0.122689	0.0566411	0.0303054	0.624275
ENSGALG00000000855	ZMPSTE24	zinc metallopeptidase STE24	1160.5	0.116688	0.0538744	0.0303176	0.624275
ENSGALG00000034903		zinc finger protein 777-like	582.837	-0.167699	0.0774285	0.0303224	0.624275
ENSGALG00000001330	ATP5MC1	ATP synthase, H+ transporting, mitochondrial Fo complex subunit C1 (subunit 9)	2657.18	0.151846	0.0701124	0.0303304	0.624275
ENSGALG00000033183	GABRQ	gamma-aminobutyric acid (GABA) A receptor, theta	249.129	-0.269298	0.12439	0.0303917	0.624275
ENSGALG00000017205	ENDOD1	endonuclease domain containing 1	201.003	-0.274792	0.126953	0.0304241	0.624275
ENSGALG00000000154	DENND2D	DENN domain containing 2D	168.277	0.2243	0.10363	0.030431	0.624275
ENSGALG00000050125			1268.81	-0.16634	0.0768528	0.0304333	0.624275
ENSGALG00000005801	CHRNA4	cholinergic receptor nicotinic alpha 4 subunit	1244.89	0.150839	0.0697009	0.0304573	0.624275
ENSGALG00000008330	TMEM60	transmembrane protein 60	365.911	0.169796	0.078471	0.0304795	0.624275
ENSGALG00000010859	EPGN	epithelial mitogen	140.812	-0.263693	0.121868	0.0304831	0.624275
ENSGALG00000015368	TMEM175	transmembrane protein 175	1572.55	0.115983	0.0536282	0.0305624	0.624275
ENSGALG00000035282	IGF2	insulin like growth factor 2	358.724	0.184371	0.0852969	0.0306548	0.624275
ENSGALG00000015000	LYAR	Ly1 antibody reactive	823.08	0.193532	0.0895735	0.0307267	0.624275
ENSGALG00000003416	FHIP1B	family with sequence similarity 160, member A2	1867.55	-0.154903	0.0716949	0.0307273	0.624275
ENSGALG00000029582	EVI5	ecotropic viral integration site 5	1742.22	0.108384	0.0501687	0.0307433	0.624275
ENSGALG00000040030	PHLDB1	pleckstrin homology like domain family B member 1	1493.54	-0.146183	0.067667	0.0307473	0.624275
ENSGALG00000053882			16.6659	-0.617485	0.285832	0.0307492	0.624275
ENSGALG00000005135	SERPINE2	serpin family E member 2	2323.23	0.173208	0.0801825	0.0307596	0.624275
ENSGALG00000047211	FCER1G	Fc fragment of IgE receptor Ig	9.86473	-0.94999	0.439828	0.0307797	0.624275
ENSGALG00000012452	MIS18BP1	MIS18 binding protein 1	227.968	0.202129	0.0936163	0.030841	0.624677
ENSGALG00000030492	ASCL2	achaete-scute family bHLH transcription factor 2	11.6962	0.850539	0.394235	0.0309714	0.625791
ENSGALG00000049119	ZNF638	zinc finger protein 638	4600.69	-0.137077	0.0635401	0.0309793	0.625791
ENSGALG00000029295	AZIN1	antizyme inhibitor 1	6648.67	0.107728	0.049961	0.0310653	0.626685
ENSGALG00000017289	C12orf4	chromosome 1 open reading frame, human C12orf4	550.699	0.181505	0.0842183	0.0311478	0.626819
ENSGALG00000052354		SON DNA binding protein	5166.36	0.0882992	0.040973	0.0311572	0.626819
ENSGALG00000027476	PLEKHG5	pleckstrin homology and RhoGEF domain containing G5	6364.63	-0.158472	0.073552	0.0311971	0.626819
ENSGALG00000053965			17.224	-0.704429	0.327091	0.03127	0.627446
ENSGALG00000040817	NEMP2	nuclear envelope integral membrane protein 2	487.854	0.117184	0.0544409	0.0313576	0.628365
ENSGALG00000007494	LARS1	leucyl-tRNA synthetase	2594.98	0.0733652	0.0341136	0.0315067	0.628761
ENSGALG00000035419	CDON	cell adhesion associated, oncogene regulated	1290.47	-0.168579	0.0784031	0.0315428	0.628761
ENSGALG00000045388	RFX8	RFX family member 8, lacking RFX DNA binding domain	1.29481	-2.53315	1.17833	0.0315727	0.628761
ENSGALG00000051594	FBXO46	F-box protein 46	564.947	-0.186542	0.086778	0.031583	0.628761
ENSGALG00000012457	SSTR3	somatostatin receptor 3	52.3615	-0.538654	0.250583	0.0315866	0.628761
ENSGALG00000003919	MRPL22	mitochondrial ribosomal protein L22	769.726	0.13728	0.0638993	0.0316831	0.62933
ENSGALG00000007102	MLEC	malectin	1165.38	0.17659	0.0822126	0.0317162	0.62933
ENSGALG00000007808	HID1	HID1 domain containing	2991.97	-0.098235	0.0457455	0.0317595	0.62933
ENSGALG00000026558	ZNF362	zinc finger protein 362	1670.75	-0.132095	0.0615215	0.0317826	0.62933
ENSGALG00000034213	TNFRSF1B	TNF receptor superfamily member 1B	102.434	0.523875	0.244134	0.031885	0.630525
ENSGALG00000009738	CTBP2	C-terminal binding protein 2	2871.64	-0.126148	0.0588266	0.0320008	0.630897
ENSGALG00000010576	GTF2A1	general transcription factor IIA subunit 1	3041.83	0.125421	0.0585005	0.0320384	0.630897
ENSGALG00000005090	SKA2	spindle and kinetochore associated complex subunit 2 pseudogene 1	962.626	0.125972	0.0587643	0.0320586	0.630897
ENSGALG00000002170		bile acid receptor-like	3.24671	-1.3015	0.607178	0.0320717	0.630897
ENSGALG00000034621	KCNIP4	potassium voltage-gated channel interacting protein 4	764.64	0.170511	0.0795838	0.0321501	0.631614
ENSGALG00000051604			2.56373	2.27326	1.06233	0.032364	0.632414
ENSGALG00000041854	FAM184B	family with sequence similarity 184 member B	594.973	0.170458	0.079666	0.0323826	0.632414
ENSGALG00000037527		transportin 2	2877.16	-0.13471	0.0629706	0.0324151	0.632414
ENSGALG00000028989			15.0097	-0.717647	0.335499	0.0324324	0.632414
ENSGALG00000034094	SP5	Sp5 transcription factor	10.1914	0.882506	0.412705	0.0324888	0.632414
ENSGALG00000009927	RAP1B	RAP1B, member of RAS oncogene family	1800.65	0.130262	0.0609404	0.0325544	0.632414
ENSGALG00000005815	TMEM41B	transmembrane protein 41B	936.399	0.121546	0.0568692	0.0325747	0.632414
ENSGALG00000030603	ANTXR1	anthrax toxin receptor 1	67.4646	-0.351339	0.164456	0.0326496	0.632414
ENSGALG00000053187		soluble scavenger receptor cysteine-rich domain-containing protein SSC5D-like	2564.45	-0.212684	0.0995742	0.0326845	0.632414
ENSGALG00000030401	MED31	mediator complex subunit 31	862.669	0.137755	0.0645246	0.0327668	0.632414
ENSGALG00000008050	HBP1	HMG-box transcription factor 1	1199.41	-0.122564	0.0574448	0.0328764	0.632414
ENSGALG00000053365		serine-aspartate repeat-containing protein F-like	604.143	-0.261696	0.122659	0.0328823	0.632414
ENSGALG00000049369			1306.87	0.102735	0.0481579	0.0329006	0.632414
ENSGALG00000026077	ALDOC	aldolase, fructose-bisphosphate C	110178	-0.145621	0.0682613	0.0329006	0.632414
ENSGALG00000001244		TBC1 domain family member 24-like	242.6	0.263268	0.12342	0.0329157	0.632414
ENSGALG00000012537	KCNJ3	Potassium inwardly rectifying channel subfamily J member 3	437.666	-0.172631	0.0809899	0.0330471	0.632414
ENSGALG00000033806	ITPRIPL2	ITPRIP like 2	51.5025	-0.387725	0.181909	0.0330544	0.632414
ENSGALG00000050362			31.995	-0.494739	0.232134	0.0330678	0.632414
ENSGALG00000033196	EIF2S2	eukaryotic translation initiation factor 2 subunit beta	1943.46	0.109469	0.0513662	0.0330775	0.632414
ENSGALG00000051983	LETMD1	LETM1 domain-containing protein 1-like	400.316	-0.303763	0.142569	0.033119	0.632414
ENSGALG00000010798	DHCR24	24-dehydrocholesterol reductase	1193.9	0.233069	0.109408	0.0331487	0.632414
ENSGALG00000013695	ZDHHC14	zinc finger DHHC-type containing 14	262.626	0.205759	0.0967834	0.0335058	0.632414
ENSGALG00000010540	TTC39A	tetratricopeptide repeat domain 39A	43.1236	0.51008	0.240009	0.0335658	0.632414
ENSGALG00000031270	CSK	C-terminal Src kinase	1199.13	-0.124718	0.0586847	0.0335674	0.632414
ENSGALG00000015693	USP25	ubiquitin specific peptidase 25	2243.89	0.0758444	0.0356986	0.033622	0.632414
ENSGALG00000003143	ZC3H7A	zinc finger CCCH-type containing 7A	2391.55	0.0845151	0.0397811	0.0336279	0.632414
ENSGALG00000020538	SLC49A3	major facilitator superfamily domain containing 7	270.42	0.17626	0.0829669	0.0336315	0.632414
ENSGALG00000016465	ZPAX	zona pellucida protein	2.26421	2.15815	1.01587	0.0336338	0.632414
ENSGALG00000037269		pleckstrin homology, MyTH4 and FERM domain containing H3	302.02	-0.205839	0.0968988	0.0336478	0.632414
ENSGALG00000043126		component of oligomeric golgi complex 8	590.977	-0.18754	0.0883321	0.0337437	0.632414
ENSGALG00000002790	ABLIM3	actin binding LIM protein family member 3	2803.53	-0.136769	0.0644212	0.0337506	0.632414
ENSGALG00000038494	CMIP	c-Maf inducing protein	994.043	-0.129639	0.0610879	0.033823	0.632414
ENSGALG00000008625	ANAPC2	anaphase promoting complex subunit 2	1214.97	-0.134211	0.0632548	0.0338584	0.632414
ENSGALG00000033102	LRRFIP2	LRR binding FLII interacting protein 2	1089.53	0.116758	0.0550436	0.0339063	0.632414
ENSGALG00000015821	CCT8	chaperonin containing TCP1 subunit 8	3178.52	0.106874	0.0503941	0.033941	0.632414
ENSGALG00000042116	FUT9	fucosyltransferase 9	1997.71	0.15531	0.073234	0.0339441	0.632414
ENSGALG00000012872	SERPINB11	serpin family B member 12	1.60904	-2.04064	0.962334	0.0339633	0.632414
ENSGALG00000004669	ASPA	aspartoacylase	808.631	0.198454	0.093643	0.0340685	0.632414
ENSGALG00000052842	ANKRD11	ankyrin repeat domain 11	10309.7	-0.0944955	0.0445898	0.0340721	0.632414
ENSGALG00000004152	C9orf78	chromosome 17 C9orf78 homolog	1002.61	0.115355	0.0544379	0.0340894	0.632414
ENSGALG00000010363	HERC3	HECT and RLD domain containing E3 ubiquitin protein ligase 3	7368.38	-0.0916883	0.0432873	0.0341637	0.632414
ENSGALG00000010900	SPC25	SPC25, NDC80 kinetochore complex component	75.3264	0.310291	0.146505	0.0341784	0.632414
ENSGALG00000006824	USP19	ubiquitin specific peptidase 19	3412.6	-0.133718	0.0631756	0.0342933	0.632414
ENSGALG00000027983		tyrosine kinase non receptor 2	3967.55	-0.1493	0.0705616	0.0343551	0.632414
ENSGALG00000054505			535.149	-0.218702	0.103387	0.0343976	0.632414
ENSGALG00000038191			81.3121	-0.286681	0.135529	0.034407	0.632414
ENSGALG00000032830	SEPT7	septin 7	9198.08	0.100748	0.0476291	0.0344071	0.632414
ENSGALG00000009939	SPOP	speckle type BTB/POZ protein	2259.94	0.0947066	0.0447802	0.0344364	0.632414
ENSGALG00000009500	VPS50	VPS50, EARP/GARPII complex subunit	1599.84	0.109584	0.0518148	0.0344368	0.632414
ENSGALG00000003217	LITAF	lipopolysaccharide induced TNF factor	33.1075	-0.588403	0.278309	0.0344978	0.632414
ENSGALG00000044581	MIIP	migration and invasion inhibitory protein	208.135	0.181376	0.0858298	0.0345833	0.632414
ENSGALG00000005316	SRFBP1	serum response factor binding protein 1	438.65	0.156267	0.0739535	0.0345967	0.632414
ENSGALG00000008621	NRP2	neuropilin 2	755.869	-0.168455	0.0797289	0.0346135	0.632414
ENSGALG00000049065	ZFPM1	zinc finger protein, FOG family member 1	479.435	-0.204297	0.0967353	0.0346936	0.632414
ENSGALG00000010842	UBR7	ubiquitin protein ligase E3 component n-recognin 7 (putative)	3111.94	0.0761012	0.0360357	0.034701	0.632414
ENSGALG00000006857	SPATA20	spermatogenesis associated 20	967.507	-0.138887	0.0657827	0.0347461	0.632414
ENSGALG00000016831	PCID2	PCI domain containing 2	1218.97	0.0960156	0.0454924	0.0348079	0.632414
ENSGALG00000001076	LIMK1	LIM domain kinase 1	865.112	-0.157735	0.0747371	0.0348129	0.632414
ENSGALG00000045312	SEMA6C	semaphorin 6C	1591.2	-0.19118	0.0905974	0.0348396	0.632414
ENSGALG00000006010	FAM103A1	family with sequence similarity 103 member A1	2053.66	0.139418	0.0660869	0.0348916	0.632414
ENSGALG00000030040	CDH15	acyl-CoA synthetase family member 3	222.742	-0.201683	0.095617	0.0349208	0.632414
ENSGALG00000001726	NUDCD2	NudC domain containing 2	1491.49	0.107608	0.0510231	0.0349442	0.632414
ENSGALG00000002666	RAB11FIP3	RAB11 family interacting protein 3	2049.17	-0.141529	0.0671328	0.0350144	0.632414
ENSGALG00000008136	C7H2ORF69	chromosome 7 open reading frame, human C2orf69	1149.72	0.132598	0.0629021	0.0350308	0.632414
ENSGALG00000014575	SEPHS2L	selenophosphate synthetase 2-like	724.159	0.124466	0.059057	0.0350698	0.632414
ENSGALG00000001263	GTF2IRD1	GTF2I repeat domain containing 1	1685.06	-0.150092	0.0712257	0.0350942	0.632414
ENSGALG00000039329			560.246	-0.256105	0.121628	0.0352353	0.632414
ENSGALG00000010036	FOSL2	FOS like 2, AP-1 transcription factor subunit	84.3278	-0.465664	0.221215	0.0352888	0.632414
ENSGALG00000032750	CELSR2	cadherin EGF LAG seven-pass G-type receptor 2	2372.42	-0.191656	0.0910485	0.0352923	0.632414
ENSGALG00000047953			230.742	-0.316324	0.150278	0.0352976	0.632414
ENSGALG00000009774	ELF2	E74 like ETS transcription factor 2	1233.73	0.0942501	0.0447787	0.0353089	0.632414
ENSGALG00000000106	LRIF1	ligand dependent nuclear receptor interacting factor 1	1256.64	0.103894	0.049375	0.0353628	0.632414
ENSGALG00000048103	TBCC	tubulin folding cofactor C	370.265	-0.391662	0.186153	0.0353805	0.632414
ENSGALG00000016929	PIBF1	progesterone immunomodulatory binding factor 1	231.363	0.229337	0.109003	0.0353824	0.632414
ENSGALG00000002308	COMMD10	COMM domain containing 10	324.278	-0.294323	0.139924	0.0354266	0.632414
ENSGALG00000026445	CALM1	calmodulin 1 (phosphorylase kinase, delta)	33823.4	0.086208	0.0409847	0.0354291	0.632414
ENSGALG00000040018	NUP98	nucleoporin 98	2203.01	-0.120095	0.0570959	0.035431	0.632414
ENSGALG00000009063		PAS domain containing 1	2315.84	-0.231548	0.110118	0.0354901	0.63249
ENSGALG00000043827	ZHX2	zinc fingers and homeoboxes 2	693.893	-0.16775	0.0798125	0.0355704	0.63249
ENSGALG00000043513	TEAD3	TEA domain transcription factor 3	331.158	-0.175208	0.0833772	0.0356067	0.63249
ENSGALG00000014290	UBE2K	ubiquitin conjugating enzyme E2 K	2057.08	0.108118	0.0514611	0.0356434	0.63249
ENSGALG00000011489	TBXT	T brachyury transcription factor	129.225	-0.246141	0.117157	0.0356457	0.63249
ENSGALG00000001826	WWC1	WW and C2 domain containing 1	2395.04	0.112516	0.053575	0.0357152	0.632977
ENSGALG00000014887	ASF1A	anti-silencing function 1A histone chaperone	352.173	0.181295	0.0863813	0.035837	0.633068
ENSGALG00000019094	PHF11	PHD finger protein 11	381.744	0.131057	0.062452	0.0358592	0.633068
ENSGALG00000048712	RNF115	ring finger protein 115	1071.63	-0.142847	0.0680968	0.0359313	0.633068
ENSGALG00000000564	CCDC47	coiled-coil domain containing 47	1954.27	0.0874239	0.0416852	0.0359723	0.633068
ENSGALG00000019552	SERPINB10	serpin family B member 2	4.97288	1.63417	0.779442	0.0360297	0.633068
ENSGALG00000027192	NTS	neurotensin	2426.09	0.232461	0.110903	0.0360748	0.633068
ENSGALG00000040956	CHIC1	cysteine rich hydrophobic domain 1	380.833	0.17414	0.0830883	0.0360956	0.633068
ENSGALG00000028543	FGFR4	fibroblast growth factor receptor 4	494.357	-0.251561	0.120043	0.0361182	0.633068
ENSGALG00000010973	TRA2A	transformer 2 alpha homolog	5819.98	0.11776	0.0562059	0.0361579	0.633068
ENSGALG00000003851	TRIT1	tRNA isopentenyltransferase 1	513.513	0.16747	0.0799425	0.0361813	0.633068
ENSGALG00000001473	MIB2	mindbomb E3 ubiquitin protein ligase 2	4733.44	0.139291	0.0664918	0.0361837	0.633068
ENSGALG00000029862			13.8938	-0.791113	0.377871	0.0362949	0.633234
ENSGALG00000005673	DTWD1	DTW domain containing 1	591.453	0.15978	0.0763212	0.0363032	0.633234
ENSGALG00000012739	HIVEP1	human immunodeficiency virus type I enhancer binding protein 1	2092.47	-0.167732	0.0801619	0.0364016	0.633234
ENSGALG00000007666	KCNIP2	potassium voltage-gated channel interacting protein 2	4111.46	-0.127756	0.061058	0.0364055	0.633234
ENSGALG00000004637		sedoheptulokinase	324.484	-0.16958	0.0810675	0.0364528	0.633234
ENSGALG00000017133	EEF1AKMT1	eukaryotic translation elongation factor 1 alpha lysine methyltransferase 1	412.774	0.181636	0.0868443	0.0364815	0.633234
ENSGALG00000013511	ANKRA2	ankyrin repeat family A member 2	1927.86	0.0941533	0.0450183	0.0364882	0.633234
ENSGALG00000008898	GRIN1	glutamate ionotropic receptor NMDA type subunit 1	15101	-0.11514	0.0550752	0.0365647	0.633733
ENSGALG00000047483	C1QTNF6	C1q and tumor necrosis factor related protein 6	580.239	-0.162431	0.0777149	0.0366104	0.633733
ENSGALG00000034737		GLIS family zinc finger 2	952.279	-0.197623	0.0945693	0.0366434	0.633733
ENSGALG00000002014	SMU1	DNA replication regulator and spliceosomal factor	2691.69	0.0686389	0.0328734	0.0367997	0.635705
ENSGALG00000010638	CASP3	caspase 3	723.308	0.142907	0.0684642	0.0368593	0.636004
ENSGALG00000033807	TYSND1	trypsin domain containing 1	200.142	-0.239868	0.114972	0.0369507	0.636848
ENSGALG00000001992	PKLR	pyruvate kinase, liver and RBC	116212	-0.115288	0.0552984	0.0370848	0.637293
ENSGALG00000040807	DMTN	dematin actin binding protein	1832.37	-0.16561	0.0794453	0.0371076	0.637293
ENSGALG00000012583	IDNK	IDNK, gluconokinase	615.637	0.129843	0.0623014	0.0371506	0.637293
ENSGALG00000000847	GARNL3	GTPase activating Rap/RanGAP domain like 3	2104.27	0.0906432	0.0434989	0.037178	0.637293
ENSGALG00000051702			4.91622	-1.15715	0.555337	0.0371885	0.637293
ENSGALG00000002000	GRAMD2A	GRAM domain containing 2A	878.384	-0.171297	0.0822446	0.0372721	0.637761
ENSGALG00000004842	NT5M	5',3'-nucleotidase, mitochondrial	137.183	0.241446	0.115943	0.0373007	0.637761
ENSGALG00000039643	TMEM79	transmembrane protein 79-like	297.837	-0.190821	0.0916564	0.0373497	0.637874
ENSGALG00000004796	CDC42	cell division cycle 42	6614.04	0.105748	0.050808	0.0374051	0.638094
ENSGALG00000035561	CPNE3	copine 3	924.078	0.140863	0.0677198	0.0375182	0.639298
ENSGALG00000016501	SF3B6	splicing factor 3b subunit 6	780.886	0.165443	0.079564	0.0375837	0.639601
ENSGALG00000012731	TBC1D7	TBC1 domain family member 7	386.897	0.160937	0.0774202	0.0376409	0.639601
ENSGALG00000028478	CELF3	CUGBP, Elav-like family member 3	3848.98	-0.138939	0.0668483	0.0376703	0.639601
ENSGALG00000015387	ATG5	autophagy related 5	651.823	0.157987	0.0760377	0.0377334	0.639601
ENSGALG00000048839			3.35359	-2.39282	1.15187	0.0377708	0.639601
ENSGALG00000051187	YJU2B	coiled-coil domain containing 130	506.837	-0.239168	0.115156	0.0378106	0.639601
ENSGALG00000006410	HTATSF1	HIV-1 Tat specific factor 1	1454.27	0.123107	0.0592814	0.0378338	0.639601
ENSGALG00000054166	CACNG7	calcium voltage-gated channel auxiliary subunit gamma 7	556.549	-0.181878	0.0876207	0.0379174	0.639694
ENSGALG00000037699		UV stimulated scaffold protein A	656.004	-0.135102	0.0651014	0.0379625	0.639694
ENSGALG00000003845	MKNK2	MAP kinase interacting serine/threonine kinase 2	1773.6	-0.130572	0.0629199	0.0379671	0.639694
ENSGALG00000010647	ECHDC2	enoyl-CoA hydratase domain containing 2	279.471	0.165947	0.0800116	0.0380763	0.640106
ENSGALG00000012694		chromosome 1 open reading frame, human C12orf45	235.164	0.248652	0.119917	0.0381235	0.640106
ENSGALG00000001132	APBB3	amyloid beta (A4) precursor protein-binding, family B, member 3	375.926	-0.216976	0.104647	0.0381345	0.640106
ENSGALG00000006532	FOPNL	FGFR1OP N-terminal like	407.089	0.16296	0.0786063	0.0381619	0.640106
ENSGALG00000015209	NFIL3	nuclear factor, interleukin 3 regulated	1629.4	0.159277	0.0768586	0.0382338	0.640121
ENSGALG00000002841	RFNG	RFNG O-fucosylpeptide 3-beta-N-acetylglucosaminyltransferase	1585.57	0.0919504	0.0443736	0.038248	0.640121
ENSGALG00000006404	DDX46	DEAD-box helicase 46	2448.07	0.0928066	0.0447982	0.0382973	0.640234
ENSGALG00000007193	PLAAT1	HRAS like suppressor	1000.17	-0.126712	0.0612123	0.0384491	0.641424
ENSGALG00000009021	ST6GALNAC5	ST6 N-acetylgalactosaminide alpha-2,6-sialyltransferase 5	2576.71	0.0891208	0.0430539	0.0384539	0.641424
ENSGALG00000046914			2073.15	0.105325	0.050924	0.0386132	0.642865
ENSGALG00000042297	ANKRD13D	ankyrin repeat domain 13D	1777.04	-0.167383	0.0809336	0.0386258	0.642865
ENSGALG00000009078	GALNT14	polypeptide N-acetylgalactosaminyltransferase 14	943.57	-0.149385	0.0722881	0.0387787	0.643863
ENSGALG00000000573	PER3	period circadian clock 3	3821.52	-0.20052	0.0970411	0.0387962	0.643863
ENSGALG00000041619	MTPN	myotrophin	7704.05	0.130051	0.0629437	0.0388143	0.643863
ENSGALG00000044431	NPB	neuropeptide B	25.9418	0.565195	0.273648	0.0388844	0.644315
ENSGALG00000007042	CCDC40	coiled-coil domain containing 40	66.9526	-0.330848	0.16036	0.0390976	0.646452
ENSGALG00000006083		lamin-L(III)-like	537.699	0.134451	0.0651683	0.0390994	0.646452
ENSGALG00000006250	TRAPPC2L	trafficking protein particle complex 2 like	282.454	0.221324	0.107307	0.0391564	0.646683
ENSGALG00000034054		keratin, type I cytoskeletal 42-like	2.02784	2.27421	1.10329	0.039274	0.647601
ENSGALG00000049127			830.01	-0.146558	0.0711086	0.0392982	0.647601
ENSGALG00000000336	PPP1R12B	protein phosphatase 1 regulatory subunit 12B	2594.56	-0.121512	0.0589752	0.0393617	0.647937
ENSGALG00000049474			5.79589	1.90559	0.925481	0.0394914	0.648339
ENSGALG00000014826	TTC33	tetratricopeptide repeat domain 33	766.902	0.122708	0.0596069	0.0395302	0.648339
ENSGALG00000041993	UGDH	UDP-glucose 6-dehydrogenase	833.254	0.10269	0.0498926	0.0395688	0.648339
ENSGALG00000023036			155.762	-0.280052	0.136075	0.0395836	0.648339
ENSGALG00000005330	SNCAIP	synuclein alpha interacting protein	786.603	0.110018	0.0534764	0.0396563	0.648339
ENSGALG00000006306	UROC1	urocanate hydratase 1	17.0271	0.61094	0.297235	0.0398396	0.648339
ENSGALG00000009682	VEPH1	ventricular zone expressed PH domain containing 1	117.492	0.413304	0.201104	0.0398622	0.648339
ENSGALG00000011301	LRRC40	leucine rich repeat containing 40	429.777	0.156619	0.0762099	0.0398691	0.648339
ENSGALG00000008175	ORC5	origin recognition complex subunit 5	348.412	0.22949	0.111742	0.0400002	0.648339
ENSGALG00000008651	APMAP	adipocyte plasma membrane associated protein	2333.69	0.102526	0.0499243	0.040011	0.648339
ENSGALG00000010675	PSMC1	proteasome 26S subunit, ATPase 1	2628.43	0.0867164	0.0422275	0.0400189	0.648339
ENSGALG00000039005	TMEM114	transmembrane protein 114	3.86745	-1.4069	0.685106	0.0400195	0.648339
ENSGALG00000045352	EIF4B	eukaryotic translation initiation factor 4B	4630.87	-0.140006	0.0682029	0.0400939	0.648339
ENSGALG00000000966	NPHP4	nephrocystin 4	1508.79	-0.204632	0.0997256	0.0401742	0.648339
ENSGALG00000051848	KIF5A	kinesin heavy chain isoform 5A-like	3720.94	-0.179819	0.0876408	0.0401915	0.648339
ENSGALG00000038745	LACTB2	lactamase beta 2	815.945	0.140614	0.0685336	0.0401943	0.648339
ENSGALG00000010098	SLC6A9	solute carrier family 6 member 9	17196.5	-0.131752	0.0642333	0.0402525	0.648339
ENSGALG00000037867	MRPL53	mitochondrial ribosomal protein L53	744.715	0.14513	0.0707935	0.0403596	0.648339
ENSGALG00000030899	ATXN7L3	ataxin 7 like 3	1558.22	-0.123112	0.0600549	0.040366	0.648339
ENSGALG00000013018	TPRKB	TP53RK binding protein	354.01	0.166704	0.0813257	0.040381	0.648339
ENSGALG00000028448	SH2D1B	SH2 domain containing 1B	1.78947	2.7334	1.33359	0.0403987	0.648339
ENSGALG00000052653	PCDHAC1	protocadherin alpha subfamily C, 1	6484.33	-0.0976237	0.047637	0.0404304	0.648339
ENSGALG00000000374	RNPEP	arginyl aminopeptidase	509.457	-0.156389	0.0763199	0.0404499	0.648339
ENSGALG00000053315			1040.73	0.166838	0.081433	0.0404838	0.648339
ENSGALG00000003979	NEK8	NIMA related kinase 8	471.651	-0.217242	0.106044	0.040502	0.648339
ENSGALG00000053990		SET domain and mariner transposase fusion gene	354.943	-0.194154	0.0948099	0.0405777	0.648339
ENSGALG00000011505	MARK3	microtubule affinity regulating kinase 3	7272.45	0.0567898	0.0277389	0.0406289	0.648339
ENSGALG00000003118	ADGRA2	adhesion G protein-coupled receptor A2	392.229	-0.202019	0.0987003	0.040679	0.648339
ENSGALG00000041370	ZNF335	zinc finger protein 335	2195.87	-0.131124	0.0640645	0.0406832	0.648339
ENSGALG00000009023	ING3	inhibitor of growth family member 3	709.611	0.110765	0.054124	0.0407077	0.648339
ENSGALG00000016457	TRIB2	tribbles pseudokinase 2	3784.52	-0.16044	0.0784295	0.0407894	0.648339
ENSGALG00000006220	KCNC1	potassium voltage-gated channel subfamily C member 1	892.4	-0.121052	0.0592032	0.040885	0.648339
ENSGALG00000042460	FPGS	folylpolyglutamate synthase	330.761	-0.219484	0.107366	0.0409282	0.648339
ENSGALG00000006503	VDAC1	voltage dependent anion channel 1	12769.9	0.105729	0.0517277	0.040959	0.648339
ENSGALG00000014234	ATXN10	ataxin 10	377.315	0.205393	0.100526	0.0410342	0.648339
ENSGALG00000038217	CD82	CD82 molecule	4166.23	0.0986248	0.0482799	0.041075	0.648339
ENSGALG00000011742	ART4	ADP-ribosyltransferase 4 (Dombrock blood group)	5.18616	-1.40065	0.685812	0.0411197	0.648339
ENSGALG00000050441		cytokine receptor common subunit beta-like	12.0264	0.824115	0.403519	0.0411199	0.648339
ENSGALG00000030707		chromosome Z open reading frame, human C18orf25 pseudogene	44.4954	-0.528624	0.258861	0.0411399	0.648339
ENSGALG00000008253	TBX5	T-box 5	301.105	-0.276982	0.135686	0.041216	0.648339
ENSGALG00000003959	AP1M1	adaptor related protein complex 1 mu 1 subunit	1974.54	0.128414	0.0629085	0.0412233	0.648339
ENSGALG00000012823	TRIM24	tripartite motif containing 24	1256.35	-0.129561	0.0634743	0.041236	0.648339
ENSGALG00000026906	TMEM189	transmembrane protein 189	1136.97	0.114372	0.0560543	0.0413125	0.648339
ENSGALG00000046083		protocadherin alpha-2-like	912.099	-0.282451	0.13844	0.0413257	0.648339
ENSGALG00000010570	BTF3L4	basic transcription factor 3 like 4	2814.95	0.0857675	0.0420381	0.0413273	0.648339
ENSGALG00000050158			451.872	-0.184993	0.0907183	0.0414302	0.648647
ENSGALG00000005923	NPY4R	neuropeptide Y receptor Y4	2.17527	-2.02665	0.993936	0.0414489	0.648647
ENSGALG00000025748	FGF9	fibroblast growth factor 9	406.101	0.196888	0.0965889	0.0415089	0.648647
ENSGALG00000006651	OGG1	8-oxoguanine DNA glycosylase	81.5439	-0.290939	0.142761	0.041556	0.648647
ENSGALG00000008080	C1QTNF4	C1q and tumor necrosis factor related protein 4	1652.38	0.15189	0.0745392	0.0415782	0.648647
ENSGALG00000011659	ACAT2	acetyl-CoA acetyltransferase 2	619.903	0.134347	0.0659391	0.041606	0.648647
ENSGALG00000009532	GXYLT1	glucoside xylosyltransferase 1	358.332	0.169979	0.0834945	0.04177	0.649896
ENSGALG00000000672	SCMH1	sex comb on midleg homolog 1 (Drosophila)	1129.66	-0.138758	0.0681597	0.0417726	0.649896
ENSGALG00000012946	FAM60A	family with sequence similarity 60 member A	894.519	-0.143129	0.0703251	0.041826	0.650055
ENSGALG00000040641	SCRT1	scratch family transcriptional repressor 1	122.311	-0.411029	0.202025	0.041896	0.650367
ENSGALG00000012968	RMND1	required for meiotic nuclear division 1 homolog	479.727	0.151406	0.0744305	0.0419326	0.650367
ENSGALG00000013235	PDK1	pyruvate dehydrogenase kinase 1	1457.71	0.120873	0.0594749	0.0421196	0.651631
ENSGALG00000011128	PSMD14	proteasome 26S subunit, non-ATPase 14	1444.68	0.0945436	0.0465214	0.0421271	0.651631
ENSGALG00000042739	TACC1	transforming acidic coiled-coil containing protein 1	5402.44	-0.0980217	0.0482394	0.0421551	0.651631
ENSGALG00000026600	C1orf198	chromosome 3 open reading frame, human C1orf198	856.204	0.134276	0.0660916	0.0421875	0.651631
ENSGALG00000048704			1556.25	-0.197491	0.0973171	0.0424225	0.65189
ENSGALG00000033696	RALY	RALY heterogeneous nuclear ribonucleoprotein	6626.78	-0.10077	0.0496582	0.0424297	0.65189
ENSGALG00000014901	METTL16	methyltransferase like 16	827.058	-0.109882	0.054155	0.0424561	0.65189
ENSGALG00000001540	SF3A3	splicing factor 3a subunit 3	1883.99	0.0850999	0.0419442	0.0424703	0.65189
ENSGALG00000006647	DUSP8	dual specificity phosphatase 8	4247.96	-0.234588	0.115626	0.0424741	0.65189
ENSGALG00000053457	PCDHGC5	protocadherin gamma subfamily C, 5	492.019	-0.307048	0.151356	0.0424937	0.65189
ENSGALG00000043285	CNTD1	cyclin N-terminal domain containing 1	66.1117	-0.315208	0.155389	0.042508	0.65189
ENSGALG00000019796	DAP3	death associated protein 3	647.594	-0.130518	0.0643583	0.0425608	0.652036
ENSGALG00000002784	APEH	acylaminoacyl-peptide hydrolase	1086.17	-0.171158	0.0844581	0.0427094	0.653334
ENSGALG00000009564	METTL8	methyltransferase like 8	53.2265	-0.360254	0.177792	0.0427369	0.653334
ENSGALG00000049853	VAMP1	vesicle-associated membrane protein 1 (synaptobrevin 1)	1529.68	0.120597	0.0595418	0.0428241	0.653334
ENSGALG00000049285			1613.91	0.139596	0.0689435	0.0428886	0.653334
ENSGALG00000006446	NAP1L4	nucleosome assembly protein 1 like 4	5159.03	0.0849025	0.0419339	0.042901	0.653334
ENSGALG00000033099	PAPOLB	poly(A) polymerase beta	3265.92	0.101725	0.0502441	0.0429064	0.653334
ENSGALG00000013810	VTA1	vesicle trafficking 1	1256.95	0.103794	0.0512868	0.0429908	0.653956
ENSGALG00000040741	DNM2	dynamin-2-like	1033.97	-0.129034	0.063808	0.0431537	0.654715
ENSGALG00000033529	BRPF1	copine family member 9	1727.15	-0.146785	0.0725881	0.0431588	0.654715
ENSGALG00000008378	SRGAP3	SLIT-ROBO Rho GTPase activating protein 3	4645.67	-0.0988816	0.048906	0.0431897	0.654715
ENSGALG00000042181	DDHD2	DDHD domain containing 2	2153.44	-0.119986	0.0593587	0.0432413	0.654715
ENSGALG00000042103	C5H11ORF96	chromosome 5 open reading frame, human C11orf96	187.391	-0.366995	0.181572	0.0432585	0.654715
ENSGALG00000042875	HMGB1	high mobility group box 1	7171.15	0.102645	0.0508209	0.0434096	0.656341
ENSGALG00000038657	ZNF777	zinc finger protein 398-like	558.37	-0.139616	0.0691522	0.0434906	0.656905
ENSGALG00000048534			138.783	0.251129	0.124429	0.0435645	0.65736
ENSGALG00000001823	HIKESHI	Hikeshi, heat shock protein nuclear import factor	459.038	0.167437	0.0830087	0.0436848	0.657983
ENSGALG00000026195	GALT	galactose-1-phosphate uridylyltransferase	161.137	-0.237338	0.117668	0.0436933	0.657983
ENSGALG00000013568	NR4A3	nuclear receptor subfamily 4 group A member 3	139.452	-0.450797	0.223589	0.0437806	0.658638
ENSGALG00000001220	HERPUD1	homocysteine inducible ER protein with ubiquitin like domain 1	968.249	-0.131733	0.0653521	0.0438268	0.658673
ENSGALG00000003604	SLC46A1	solute carrier family 46 member 1	220.663	-0.188758	0.0937867	0.044153	0.661193
ENSGALG00000050069			54.0541	-0.480469	0.238743	0.0441676	0.661193
ENSGALG00000015180	PSAT1	phosphoserine aminotransferase 1	529.619	0.181416	0.0901626	0.0442099	0.661193
ENSGALG00000004353	TBCA	tubulin folding cofactor A	954.38	0.1431	0.0711286	0.0442359	0.661193
ENSGALG00000000943	WDTC1	WD and tetratricopeptide repeats 1	1785.75	-0.110086	0.0547295	0.0442778	0.661193
ENSGALG00000052168		cyclin-dependent kinase 16-like	192.941	-0.302373	0.15038	0.0443548	0.661193
ENSGALG00000000903	TERF2IP	TERF2 interacting protein	1242.45	0.127114	0.063242	0.0444348	0.661193
ENSGALG00000016917	CLN5	ceroid-lipofuscinosis, neuronal 5	187.551	0.23943	0.119211	0.0445953	0.661193
ENSGALG00000050486			2.13798	-2.24133	1.11715	0.0448251	0.661193
ENSGALG00000000853	SLC2A8	solute carrier family 2 member 8	1076.69	0.0942236	0.0469756	0.0448779	0.661193
ENSGALG00000007843	ATRX	alpha thalassemia/mental retardation syndrome X-linked	4159.72	0.176505	0.0880014	0.0448871	0.661193
ENSGALG00000050358			1.60487	-3.18574	1.58889	0.0449623	0.661193
ENSGALG00000007158	SOCS1	suppressor of cytokine signaling 1	9.46952	-0.767687	0.383051	0.0450552	0.661193
ENSGALG00000008821	NDUFA5	NADH:ubiquinone oxidoreductase subunit A5	1086.7	0.120178	0.0599667	0.0450615	0.661193
ENSGALG00000035673	ADAM11	ADAM metallopeptidase domain 11	1635.29	-0.203537	0.101579	0.0450989	0.661193
ENSGALG00000006062	ZBTB46	zinc finger and BTB domain containing 46	2146.34	-0.123087	0.0614299	0.0451033	0.661193
ENSGALG00000013494	CENPN	centromere protein N	151.521	0.256465	0.128001	0.0451122	0.661193
ENSGALG00000047215			167.393	-0.264353	0.131952	0.0451338	0.661193
ENSGALG00000005337	SNX2	sorting nexin 2	2223	0.0805136	0.040198	0.0451855	0.661193
ENSGALG00000009230	TMEM131L	KIAA0922	1358.28	0.0996099	0.049733	0.0451888	0.661193
ENSGALG00000004953	DRG2	developmentally regulated GTP binding protein 2	1006	0.113982	0.0569138	0.0452077	0.661193
ENSGALG00000009139	TMEM185A	transmembrane protein 185B	2006.28	0.113677	0.0567621	0.0452098	0.661193
ENSGALG00000009615	RRP15	ribosomal RNA processing 15 homolog	354.385	0.170134	0.0849646	0.0452404	0.661193
ENSGALG00000007431	MAGI1	membrane associated guanylate kinase, WW and PDZ domain containing 1	4772.16	-0.107083	0.0535038	0.0453477	0.661193
ENSGALG00000004662	DISP3	dispatched RND transporter family member 3	1532.14	-0.233944	0.116892	0.0453532	0.661193
ENSGALG00000012813	PRPF4B	pre-mRNA processing factor 4B	3203.23	0.0864554	0.0432054	0.0453893	0.661193
ENSGALG00000000975	C1orf174	chromosome 21 C1orf174 homolog	1063.75	0.107854	0.0538998	0.0453907	0.661193
ENSGALG00000017022	ALG11	ALG11, alpha-1,2-mannosyltransferase	556.264	0.129291	0.0646163	0.0454028	0.661193
ENSGALG00000017370	ARPP19	cAMP regulated phosphoprotein 19	5779.14	0.100535	0.050257	0.0454547	0.661193
ENSGALG00000047999			19.7202	0.516023	0.258022	0.0455087	0.661193
ENSGALG00000036140		putative cation exchanger C521.04c-like	453.921	-0.186481	0.093276	0.0455828	0.661193
ENSGALG00000015419	PENK	proenkephalin	2978.08	-0.134936	0.0674985	0.0455978	0.661193
ENSGALG00000030913			260.283	-0.211566	0.105864	0.0456654	0.661193
ENSGALG00000032723	ANKRD13B	ankyrin repeat domain 13B	1317.35	-0.212966	0.106652	0.0458424	0.661193
ENSGALG00000002557	ADGRD1	adhesion G protein-coupled receptor D1	15.0821	0.675703	0.338405	0.0458544	0.661193
ENSGALG00000006642	ADORA2A	adenosine A2a receptor	117.571	-0.374177	0.187404	0.045865	0.661193
ENSGALG00000007298	BACE1	beta-secretase 1	3797.85	-0.119863	0.0600397	0.0458905	0.661193
ENSGALG00000003522	RBBP4	RB binding protein 4, chromatin remodeling factor	5075.8	0.0678604	0.0339953	0.0459153	0.661193
ENSGALG00000002507	MBL2	mannose binding lectin 2	13.7167	0.712179	0.356794	0.0459282	0.661193
ENSGALG00000040620	LSAMP	limbic system-associated membrane protein	3843.19	-0.117047	0.0586407	0.0459341	0.661193
ENSGALG00000014182	ADORA2B	adenosine A2b receptor	989.603	-0.172887	0.0866336	0.0459769	0.661193
ENSGALG00000022882	ZADH2	zinc binding alcohol dehydrogenase domain containing 2	672.968	0.126556	0.063418	0.0459795	0.661193
ENSGALG00000005393	ARF1	ADP ribosylation factor 1	8609.93	0.0829738	0.041586	0.0460173	0.661193
ENSGALG00000054834			7.45365	-1.0224	0.512458	0.0460328	0.661193
ENSGALG00000054770	INHA	inhibin alpha subunit	29.2347	-0.524732	0.263116	0.0461192	0.661193
ENSGALG00000036805		spectrin beta, erythrocytic	1943.3	-0.203152	0.101901	0.0461926	0.661193
ENSGALG00000014810	TENT2	poly(A) RNA polymerase D4, non-canonical	1045.4	0.109189	0.0547737	0.046211	0.661193
ENSGALG00000027429	HSD17B1	hydroxysteroid 17-beta dehydrogenase 1	39.1959	-0.435955	0.218697	0.0462152	0.661193
ENSGALG00000041344	FABP5	fatty acid binding protein 5	1509.35	0.136227	0.068339	0.046217	0.661193
ENSGALG00000053765		parathymosin	7661.6	0.119814	0.0601212	0.0462756	0.661193
ENSGALG00000008108	PSMC3	proteasome 26S subunit, ATPase 3	3618.61	0.0655945	0.0329155	0.046282	0.661193
ENSGALG00000014875	HCN1	hyperpolarization activated cyclic nucleotide gated potassium channel 1	1502.23	-0.139575	0.0700394	0.0462822	0.661193
ENSGALG00000010654	TRAPPC11	trafficking protein particle complex 11	1802.65	0.0836082	0.0419986	0.04651	0.663816
ENSGALG00000020879	SLC30A7	solute carrier family 30 member 7	384.76	0.174594	0.0877623	0.046658	0.66474
ENSGALG00000035804	SQSTM1	sequestosome 1	2946.82	-0.103193	0.0518728	0.0466632	0.66474
ENSGALG00000014648	CETN3	centrin 3	2295.8	0.157421	0.0791533	0.0467216	0.664942
ENSGALG00000047982			1.72161	-2.02926	1.02057	0.046772	0.664974
ENSGALG00000010093	BRMS1L	breast cancer metastasis-suppressor 1-like	778.952	0.123121	0.0619327	0.0468136	0.664974
ENSGALG00000012569	FBXO7	F-box protein 7	1276.54	0.0873908	0.0439681	0.0468566	0.664974
ENSGALG00000011356		glutamate-rich protein 3	689.787	-0.134472	0.0677009	0.0470041	0.665387
ENSGALG00000029319	UQCRB	ubiquinol-cytochrome c reductase binding protein	1800.14	0.175565	0.0884006	0.0470318	0.665387
ENSGALG00000006272		endothelin converting enzyme 2	534.979	-0.163451	0.0823196	0.0470821	0.665387
ENSGALG00000003793	GTF2A2	general transcription factor IIA subunit 2	457.661	0.131001	0.0659915	0.0471317	0.665387
ENSGALG00000005066	DPM2	dolichyl-phosphate mannosyltransferase subunit 2, regulatory	297.906	-0.240615	0.121245	0.0471954	0.665387
ENSGALG00000052932	SHROOM3	shroom family member 3	3489.37	-0.137552	0.0693144	0.047204	0.665387
ENSGALG00000037043	PIK3C2B	phosphatidylinositol-4-phosphate 3-kinase catalytic subunit type 2 beta	1336.61	-0.130766	0.0659001	0.0472211	0.665387
ENSGALG00000011155	ARV1	ARV1 homolog, fatty acid homeostasis modulator	366.367	0.155601	0.0784225	0.0472399	0.665387
ENSGALG00000029702		formin binding protein 4	3611.22	-0.145917	0.0736346	0.0475196	0.6687
ENSGALG00000052376			0.842117	-2.6944	1.35971	0.0475236
ENSGALG00000009788	SMYD2	SET and MYND domain containing 2	405.335	0.175369	0.0885333	0.0476105	0.669169
ENSGALG00000002725	UAP1	UDP-N-acetylglucosamine pyrophosphorylase 1	603.598	-0.197967	0.0999688	0.0476708	0.669169
ENSGALG00000036567	ARMC1	armadillo repeat containing 1	1327.08	0.10648	0.053783	0.047725	0.669169
ENSGALG00000028979	FN3KRP	fructosamine 3 kinase related protein	3037.7	0.107429	0.0542636	0.047731	0.669169
ENSGALG00000011593	TMEM177	transmembrane protein 177	184.101	0.225007	0.113695	0.0478116	0.669674
ENSGALG00000010154	GEMIN2	gem nuclear organelle associated protein 2	754.224	0.121038	0.061175	0.0478664	0.669818
ENSGALG00000004416	TTC19	tetratricopeptide repeat domain 19	740.402	-0.136932	0.0692761	0.0480846	0.671536
ENSGALG00000013591	BLOC1S4	biogenesis of lysosomal organelles complex 1 subunit 4	744.976	0.137568	0.0696562	0.0482736	0.671536
ENSGALG00000005249	BICD2	BICD cargo adaptor 2	3240.37	0.134753	0.0682319	0.0482763	0.671536
ENSGALG00000051639	ANKRD61	ankyrin repeat domain 61	1.90689	-1.67268	0.846964	0.0482784	0.671536
ENSGALG00000045846	PDK2	pyruvate dehydrogenase (acetyl-transferring) kinase isozyme 2, mitochondrial	1232.96	-0.182034	0.0921815	0.0482979	0.671536
ENSGALG00000037136	RPS6KA1	ribosomal protein S6 kinase A1	4179.41	-0.147297	0.0745946	0.0483095	0.671536
ENSGALG00000016727	JADE3	jade family PHD finger 3	548.397	0.138926	0.0703673	0.0483476	0.671536
ENSGALG00000026043		SNF-related serine/threonine-protein kinase-like	781.747	-0.180841	0.09161	0.0483782	0.671536
ENSGALG00000013430		LOC420992	1284.66	0.168338	0.0853101	0.0484677	0.671536
ENSGALG00000024047	MYCL	v-myc avian myelocytomatosis viral oncogene lung carcinoma derived homolog	302.46	0.307441	0.155812	0.0484784	0.671536
ENSGALG00000003958	PRMT3	protein arginine methyltransferase 3	384.713	0.128915	0.0653524	0.0485393	0.671536
ENSGALG00000035239	GLCCI1	glucocorticoid induced 1	2260.65	-0.125741	0.0637563	0.0485852	0.671536
ENSGALG00000008146	MORF4L2	mortality factor 4 like 2	3225.17	0.112082	0.0568445	0.0486407	0.671536
ENSGALG00000030125	ANKRD10	ankyrin repeat domain 10	2084.79	0.0978389	0.0496391	0.0487233	0.671536
ENSGALG00000041763	ADPRM	ADP-ribose/CDP-alcohol diphosphatase, manganese dependent	304.071	-0.22395	0.113642	0.0487619	0.671536
ENSGALG00000040351	ACAP1	arf-GAP with coiled-coil, ANK repeat and PH domain-containing protein 1-like	25.3406	0.508708	0.258156	0.0487762	0.671536
ENSGALG00000037087	RPF2	ribosome production factor 2 homolog	570.604	0.151453	0.0769113	0.0489305	0.671536
ENSGALG00000000747	CHD5	chromodomain helicase DNA binding protein 5	4919.21	-0.0813633	0.0413232	0.0489588	0.671536
ENSGALG00000052095		apoptotic chromatin condensation inducer in the nucleus-like	302.037	-0.244027	0.123942	0.0489673	0.671536
ENSGALG00000007695	SNAPC5	small nuclear RNA activating complex polypeptide 5	1447.85	0.122783	0.0623776	0.0490239	0.671536
ENSGALG00000003400	AIMP2	aminoacyl tRNA synthetase complex interacting multifunctional protein 2	498.662	0.130389	0.0662541	0.0490664	0.671536
ENSGALG00000016309	KLHL31	kelch like family member 31	4.29164	-2.15199	1.09382	0.0491358	0.671536
ENSGALG00000030269	CNIH4	cornichon family AMPA receptor auxiliary protein 4	644.75	0.133334	0.0677734	0.0491425	0.671536
ENSGALG00000034562	CAPN10	calpain 10	2330.24	0.0834693	0.0424354	0.0491861	0.671536
ENSGALG00000013493	SPTLC1	serine palmitoyltransferase long chain base subunit 1	2540.99	0.106285	0.0540458	0.0492317	0.671536
ENSGALG00000006821	TNMD	tenomodulin	19.5004	-0.543648	0.276498	0.0492762	0.671536
ENSGALG00000035421	SNRPN	small nuclear ribonucleoprotein polypeptide N	1289.79	0.137218	0.069797	0.0493031	0.671536
ENSGALG00000028415		hairy and enhancer of split 6 (Drosophila)	6.5396	-1.05662	0.537469	0.0493068	0.671536
ENSGALG00000031553	KIF18B	kinesin family member 18B	51.99	-0.439498	0.223559	0.0493087	0.671536
ENSGALG00000004986	CERCAM	cerebral endothelial cell adhesion molecule	345.517	0.211673	0.107699	0.0493666	0.671536
ENSGALG00000010789	PARS2	prolyl-tRNA synthetase 2, mitochondrial (putative)	186.502	-0.267171	0.135963	0.0494107	0.671536
ENSGALG00000045021		GTPase IMAP family member 5-like	92.1197	0.332572	0.169251	0.0494191	0.671536
ENSGALG00000022850	TMEM214	transmembrane protein 214	942.243	-0.148773	0.0757989	0.049677	0.672883
ENSGALG00000041103	SLC18A3	solute carrier family 18 member A3	544.459	-0.208654	0.106316	0.0496931	0.672883
ENSGALG00000041428	NEK4	NIMA related kinase 4	697.996	0.117637	0.0599685	0.0498043	0.672883
ENSGALG00000033925		uncharacterized LOC422895	1090.75	0.152324	0.0776525	0.0498081	0.672883
ENSGALG00000006779	PDZD3	PDZ domain containing 3	160.518	-0.303955	0.154966	0.0498284	0.672883
ENSGALG00000028148	PHF13	PHD finger protein 13	575.228	-0.115877	0.0591035	0.0499291	0.672883
ENSGALG00000035850	CSAD	cysteine sulfinic acid decarboxylase	349.105	-0.200311	0.102175	0.0499411	0.672883
ENSGALG00000010325	PPP1R12A	protein phosphatase 1 regulatory subunit 12A	2345.84	0.0769152	0.039235	0.0499522	0.672883
ENSGALG00000026426			801.549	-0.225896	0.115252	0.0499942	0.672883
ENSGALG00000050637		complement C5a receptor 1	2.01298	-1.71189	0.873695	0.0500697	0.672883
ENSGALG00000052108			3.07591	4.71289	2.40564	0.0501015	0.672883
ENSGALG00000015702	PTGR1	prostaglandin reductase 1	223.866	0.286935	0.146469	0.050111	0.672883
ENSGALG00000037031		AT-hook transcription factor	968.305	-0.194913	0.0995012	0.050124	0.672883
ENSGALG00000016538	RAI2	retinoic acid induced 2	2766.15	-0.129714	0.0662235	0.0501449	0.672883
ENSGALG00000007819	PDZRN3	PDZ domain containing ring finger 3	420.306	-0.207824	0.106197	0.0503516	0.674545
ENSGALG00000003458	CCZ1	CCZ1 vacuolar protein trafficking and biogenesis associated homolog (S. cerevisiae)	929.626	0.101141	0.051686	0.0503667	0.674545
ENSGALG00000013651	RNF217	ring finger protein 217	86.2491	-0.365049	0.18658	0.0504035	0.674545
ENSGALG00000003778	TMEM38A	transmembrane protein 38A	2950.1	0.122108	0.0624803	0.0506605	0.677035
ENSGALG00000002388	NIPSNAP2	nipsnap homolog 2	1479.64	0.115445	0.059081	0.0506986	0.677035
ENSGALG00000023648	PPP3R1	protein phosphatase 3 regulatory subunit B, alpha	6791.39	0.0987792	0.0505575	0.0507247	0.677035
ENSGALG00000039477	FBXO41	F-box protein 41	1006.3	-0.214529	0.109843	0.050814	0.677625
ENSGALG00000028046	INSIG2	insulin induced gene 2	1756.55	0.0949024	0.0486545	0.051112	0.68006
ENSGALG00000047773		chromosome 4 C2orf81 homolog	33.8864	-0.423214	0.217015	0.0511572	0.68006
ENSGALG00000035365		gametocyte specific factor 1-like	292.242	-0.197298	0.101182	0.0511832	0.68006
ENSGALG00000026517	RFC5	replication factor C subunit 5	356.122	-0.196649	0.100863	0.0512164	0.68006
ENSGALG00000004480	C11H19orf12	chromosome 11 C19orf12 homolog	876.646	0.125103	0.064177	0.0512552	0.68006
ENSGALG00000039346	ARHGAP39	Rho GTPase activating protein 39-like	1993.96	-0.185887	0.0953641	0.0512681	0.68006
ENSGALG00000010940	ACSS3	acyl-CoA synthetase short-chain family member 3	85.791	0.333129	0.171029	0.0514398	0.68144
ENSGALG00000003248	SUB1	SUB1 homolog, transcriptional regulator	6387.79	0.113214	0.0581301	0.0514628	0.68144
ENSGALG00000049686		2-acylglycerol O-acyltransferase 2-like	13.5104	-0.738918	0.379523	0.051539	0.681848
ENSGALG00000010140	EIF2B3	eukaryotic translation initiation factor 2B subunit gamma	881.034	0.0971929	0.0499472	0.0516652	0.682733
ENSGALG00000008229	ALDH7A1	aldehyde dehydrogenase 7 family member A1	1332.73	0.103866	0.0534069	0.0517994	0.682733
ENSGALG00000028265	SURF4	surfeit 4	2966.21	0.0662144	0.0340483	0.0518088	0.682733
ENSGALG00000012041	ACTR10	actin-related protein 10 homolog	2511.99	0.0967715	0.0497664	0.0518332	0.682733
ENSGALG00000001790	METTL23	methyltransferase like 23	76.0766	0.288811	0.14856	0.0518868	0.682733
ENSGALG00000001652	SEPT2L	septin 2-like	3863.25	0.0647906	0.0333296	0.051903	0.682733
ENSGALG00000051167			1.19493	2.67227	1.37479	0.0519239	0.682733
ENSGALG00000051676	INA	internexin neuronal intermediate filament protein alpha	2352.44	-0.200105	0.103004	0.0520534	0.683087
ENSGALG00000034509	DYNLRB1	dynein light chain roadblock-type 1	2357.82	0.131037	0.0675152	0.0522761	0.683087
ENSGALG00000029706	RUFY1	RUN and FYVE domain containing 1	1114.72	0.088617	0.0456684	0.0523257	0.683087
ENSGALG00000013626	GMNN	geminin, DNA replication inhibitor	159.008	-0.215677	0.111166	0.0523632	0.683087
ENSGALG00000014708	GSTK1	glutathione S-transferase kappa 1	752.361	0.230385	0.118752	0.0523738	0.683087
ENSGALG00000026822	WDR81	WD repeat domain 81	2109.75	-0.109139	0.0562571	0.0523796	0.683087
ENSGALG00000001376	ARID3B	AT-rich interaction domain 3B	570.349	-0.198173	0.102153	0.0523854	0.683087
ENSGALG00000041981	PRR7	proline rich 7, synaptic	93.4461	-0.292622	0.150872	0.0524361	0.683087
ENSGALG00000048910			310.144	-0.238362	0.122899	0.0524412	0.683087
ENSGALG00000009330	DEGS1	delta 4-desaturase, sphingolipid 1	2311.23	0.118988	0.0613555	0.0524632	0.683087
ENSGALG00000041900	DLG3	discs large MAGUK scaffold protein 3	2356.95	-0.11959	0.0616694	0.0524745	0.683087
ENSGALG00000002358	CDO1	cysteine dioxygenase type 1	524.881	0.307194	0.158426	0.0524962	0.683087
ENSGALG00000029387	PURA	purine rich element binding protein A	595.057	-0.151013	0.0778997	0.0525544	0.683253
ENSGALG00000037052		transmembrane protein 234	65.0274	0.354361	0.182911	0.0527037	0.683935
ENSGALG00000009943	FAM117A	family with sequence similarity 117 member A	410.716	-0.1389	0.0717136	0.0527606	0.683935
ENSGALG00000016367	SNTG2	syntrophin gamma 2	14.1155	0.631638	0.326148	0.052787	0.683935
ENSGALG00000040325	EMC2	ER membrane protein complex subunit 2	2100.55	0.12965	0.0669456	0.0527889	0.683935
ENSGALG00000016764	EIF5B	eukaryotic translation initiation factor 5B	2730.18	0.126559	0.0653776	0.0528901	0.683961
ENSGALG00000048345			57.9951	0.343632	0.177519	0.0528977	0.683961
ENSGALG00000021126	SLC2A11L1	solute carrier family 2 member 11-like 1	1.67229	2.4376	1.26014	0.0530654	0.683961
ENSGALG00000012245	ADH4	alcohol dehydrogenase 4 (class II), pi polypeptide	1724.48	0.0882115	0.0456018	0.0530656	0.683961
ENSGALG00000016731	MRPL19	mitochondrial ribosomal protein L19	791.713	0.116907	0.0604486	0.0531144	0.683961
ENSGALG00000010469	CYP4B7	cytochrome P450, family 4, subfamily B, polypeptide 7	2.72701	1.45397	0.751916	0.0531516	0.683961
ENSGALG00000031411	KCNN1	potassium calcium-activated channel subfamily N member 1	248.755	-0.253895	0.131312	0.053171	0.683961
ENSGALG00000027771	CACNG1	calcium voltage-gated channel auxiliary subunit gamma 1	3.77281	-3.02267	1.56443	0.053344	0.683961
ENSGALG00000041921	CWH43	cell wall biogenesis 43 C-terminal homolog	42.5287	0.530488	0.274581	0.053361	0.683961
ENSGALG00000033690	RSL1D1	ribosomal L1 domain containing 1	461.217	0.14676	0.0759739	0.0533942	0.683961
ENSGALG00000031350	KCNE4	potassium voltage-gated channel subfamily E regulatory subunit 4	4.85298	1.08432	0.561438	0.0534421	0.683961
ENSGALG00000004375	VPS35	VPS35, retromer complex component	2494.97	0.0868439	0.0449737	0.0534841	0.683961
ENSGALG00000001883	ST6GALNAC2	ST6 N-acetylgalactosaminide alpha-2,6-sialyltransferase 2	39.8229	-0.435067	0.22534	0.0535184	0.683961
ENSGALG00000049413		protocadherin gamma-A10-like	356.518	-0.26503	0.137304	0.0535772	0.683961
ENSGALG00000016649	MTMR9	myotubularin related protein 9	2303.42	0.0937191	0.0485592	0.0536071	0.683961
ENSGALG00000005647	ABCD3	ATP binding cassette subfamily D member 3	2028.93	0.095416	0.0494445	0.0536366	0.683961
ENSGALG00000028204	GPX1	glutathione peroxidase 1	300.005	-0.242236	0.125565	0.0537099	0.683961
ENSGALG00000023866			22.4374	-0.609367	0.31587	0.0537099	0.683961
ENSGALG00000001812	ATCAY	ATCAY, caytaxin	4081.72	-0.14281	0.0740266	0.0537101	0.683961
ENSGALG00000014920	USP14	ubiquitin specific peptidase 14	1261.26	0.0993431	0.0514995	0.0537294	0.683961
ENSGALG00000047019			583.285	-0.204316	0.105988	0.0538878	0.683961
ENSGALG00000012540	RBFOX2	RNA binding protein, fox-1 homolog 2	956.566	-0.207768	0.107791	0.0539155	0.683961
ENSGALG00000025882	BUD13	BUD13 homolog	1662.76	-0.15168	0.0787279	0.0540252	0.683961
ENSGALG00000005390	DCAF10	DDB1 and CUL4 associated factor 10	305.402	-0.177396	0.0920975	0.054083	0.683961
ENSGALG00000033452		family with sequence similarity 134 member A	5132.39	-0.144916	0.0752483	0.0541242	0.683961
ENSGALG00000033790	MAN2A2	mannosidase alpha class 2A member 2	4885.95	-0.122295	0.0635165	0.0541794	0.683961
ENSGALG00000002118	KCNMB1	potassium calcium-activated channel subfamily M regulatory beta subunit 1	9.06695	1.14853	0.596582	0.054206	0.683961
ENSGALG00000005203	OLFM3	olfactomedin 3	787.535	0.108463	0.0563509	0.0542564	0.683961
ENSGALG00000007477	NELFCD	negative elongation factor complex member C/D	1520.15	0.0847759	0.0440489	0.0542812	0.683961
ENSGALG00000007717	GCNT7	glucosaminyl (N-acetyl) transferase family member 7	155.449	0.240541	0.124992	0.0542972	0.683961
ENSGALG00000039394	PGM2	phosphoglucomutase 2	411.46	0.146487	0.0761277	0.0543269	0.683961
ENSGALG00000032980	DLGAP3	DLG associated protein 3	1972.61	-0.137011	0.0712175	0.0543739	0.683961
ENSGALG00000034655	ALDH18A1	aldehyde dehydrogenase 18 family member A1	916.27	0.0963639	0.0500914	0.0543844	0.683961
ENSGALG00000000668	RBBP5	RB binding protein 5, histone lysine methyltransferase complex subunit	2922.29	0.0611063	0.0317643	0.0543869	0.683961
ENSGALG00000034507	CHST2	carbohydrate sulfotransferase 2	1340.37	-0.12033	0.0626249	0.0546769	0.683961
ENSGALG00000047167	DNAJC30	DnaJ heat shock protein family (Hsp40) member C30	89.2248	-0.39064	0.203342	0.054719	0.683961
ENSGALG00000013778	EXOC1	exocyst complex component 1	2030.21	0.0920932	0.0479378	0.0547194	0.683961
ENSGALG00000055056			58.446	0.372807	0.194109	0.0547819	0.683961
ENSGALG00000016328	GSTA2	glutathione S-transferase alpha 2	579.83	0.25962	0.135207	0.0548365	0.683961
ENSGALG00000007806	FGF16	fibroblast growth factor 16	23.8667	-0.541885	0.28235	0.0549592	0.683961
ENSGALG00000003652	ATAD1	ATPase family, AAA domain containing 1	1318.71	0.0789691	0.0411477	0.0549637	0.683961
ENSGALG00000017177	MSANTD4	Myb/SANT DNA binding domain containing 4 with coiled-coils	1486.88	0.125535	0.0654171	0.0549843	0.683961
ENSGALG00000013424	TULP3	tubby like protein 3	1164.69	0.0976249	0.050877	0.0550046	0.683961
ENSGALG00000017208	AMOTL1	angiomotin like 1	847.711	-0.155974	0.0812937	0.0550286	0.683961
ENSGALG00000054943			87.7102	0.339854	0.17714	0.05504	0.683961
ENSGALG00000036731	GAS2L1	growth arrest specific 2 like 1	1596.42	-0.170358	0.0887968	0.0550459	0.683961
ENSGALG00000015316	C3H6ORF203	chromosome 3 open reading frame, human C6orf203	624.617	0.126247	0.0658093	0.0550635	0.683961
ENSGALG00000031629	RPS6KB2	ribosomal protein S6 kinase B2	779.367	-0.147268	0.0767754	0.05509	0.683961
ENSGALG00000004225	KDM2B	lysine demethylase 2B	904.856	0.0918189	0.0478688	0.0550938	0.683961
ENSGALG00000030455	JAZF1	JAZF zinc finger 1	645.419	0.136412	0.0711233	0.0551161	0.683961
ENSGALG00000012142	KCNA4	potassium voltage-gated channel subfamily A member 4	466.623	-0.143557	0.0748548	0.0551353	0.683961
ENSGALG00000002278	UNK	unkempt family zinc finger	717.58	-0.153573	0.0800936	0.0551849	0.683961
ENSGALG00000014936	ESCO1	establishment of sister chromatid cohesion N-acetyltransferase 1	571.424	0.119871	0.0625214	0.0552029	0.683961
ENSGALG00000035029		vaccinia related kinase 3	1009.39	-0.143782	0.0750492	0.0553859	0.684509
ENSGALG00000052743	ARL4C	ADP ribosylation factor like GTPase 4C	1062.65	-0.129639	0.0676731	0.0554086	0.684509
ENSGALG00000034487	IMPA1	inositol monophosphatase 1	1793.51	0.150976	0.0788269	0.0554566	0.684509
ENSGALG00000012587	NAA20	N(alpha)-acetyltransferase 20, NatB catalytic subunit	735.398	0.139147	0.0726651	0.0555041	0.684509
ENSGALG00000027397			25.1577	-0.511002	0.266943	0.0555848	0.684509
ENSGALG00000009748	ASNS	asparagine synthetase (glutamine-hydrolyzing)	486.135	0.179287	0.0936598	0.0555905	0.684509
ENSGALG00000054015	PRR11	proline rich 11	9.59695	0.696557	0.363929	0.0556215	0.684509
ENSGALG00000033143		abhydrolase domain containing 1	132.875	-0.294645	0.153955	0.0556405	0.684509
ENSGALG00000038601	LIPH	lipase H	228.801	-0.193258	0.100991	0.0556704	0.684509
ENSGALG00000041422		egl-9 family hypoxia inducible factor 1	2430.64	-0.209699	0.109598	0.0557032	0.684509
ENSGALG00000052645			9.29842	-0.842611	0.440466	0.0557482	0.684509
ENSGALG00000042153	APC2	APC2, WNT signaling pathway regulator	10788.4	-0.165235	0.0864233	0.0558862	0.685243
ENSGALG00000006617	BCCIP	BRCA2 and CDKN1A interacting protein	931.446	0.117636	0.0615398	0.0559355	0.685243
ENSGALG00000040702	BCKDHB	branched chain keto acid dehydrogenase E1, beta polypeptide	719.597	0.114922	0.0601226	0.0559447	0.685243
ENSGALG00000011797	MTHFD1	methylenetetrahydrofolate dehydrogenase, cyclohydrolase and formyltetrahydrofolate synthetase 1	260.81	0.155012	0.081152	0.0561141	0.685609
ENSGALG00000053281	PKIA	protein kinase (cAMP-dependent, catalytic) inhibitor alpha	3706.51	0.103294	0.0540895	0.0561728	0.685609
ENSGALG00000027190	COX11	COX11, cytochrome c oxidase copper chaperone	823.965	0.133312	0.0698143	0.0561951	0.685609
ENSGALG00000051260			361.703	-0.252392	0.13219	0.0562222	0.685609
ENSGALG00000022030	PGAP3	post-GPI attachment to proteins 3	230.292	-0.211794	0.110938	0.0562475	0.685609
ENSGALG00000034289	SLC41A3	solute carrier family 41 member 3	256.925	0.177364	0.0929043	0.0562483	0.685609
ENSGALG00000040028	GLB1	galactosidase beta 1	673.571	0.167084	0.0875401	0.0563059	0.685754
ENSGALG00000043006	PDIA4	protein disulfide isomerase family A member 4	2161.56	0.10269	0.0538123	0.0563523	0.685764
ENSGALG00000001925	GNB1L	G protein subunit beta 1 like	508.462	0.119143	0.0624486	0.0564089	0.685897
ENSGALG00000035578	RBM6	RNA binding motif protein 6	1530.12	-0.0785925	0.0412136	0.056526	0.686511
ENSGALG00000035773	PIK3C3	phosphatidylinositol 3-kinase catalytic subunit type 3	1664.6	0.091972	0.048265	0.0567073	0.686511
ENSGALG00000010130	INTS10	integrator complex subunit 10	975.29	0.132028	0.0693052	0.0567771	0.686511
ENSGALG00000000690	GDPD4	glycerophosphodiester phosphodiesterase domain containing 4	813.293	0.14128	0.0741645	0.0567868	0.686511
ENSGALG00000013143	PDE3A	phosphodiesterase 3A	327.34	-0.363625	0.190898	0.0568036	0.686511
ENSGALG00000031512	PAN2	PAN2 poly(A) specific ribonuclease subunit	1537.91	-0.103685	0.0544339	0.0568066	0.686511
ENSGALG00000002276	EME2	essential meiotic structure-specific endonuclease subunit 2	350.118	-0.17169	0.0901419	0.0568231	0.686511
ENSGALG00000029761	SIRT2	sirtuin 2	1124.6	-0.129487	0.0679918	0.0568506	0.686511
ENSGALG00000009400	SLC8A3	solute carrier family 8 member A3	1845.75	-0.127568	0.0670137	0.0569615	0.686511
ENSGALG00000015496	CHMP2B	charged multivesicular body protein 2B	1046.17	0.116169	0.0610458	0.0570423	0.686511
ENSGALG00000049951	SPOCK2	SPARC/osteonectin, cwcv and kazal like domains proteoglycan 2	6707.36	-0.143698	0.0755441	0.0571491	0.686511
ENSGALG00000016801	UXS1	UDP-glucuronate decarboxylase 1	1060.88	0.13175	0.0692952	0.0572653	0.686511
ENSGALG00000012396	PTGER2	prostaglandin E receptor 2	4.26598	-1.24853	0.656898	0.0573488	0.686511
ENSGALG00000001964	INPP5E	inositol polyphosphate-5-phosphatase E	1373.27	0.0826019	0.04346	0.0573489	0.686511
ENSGALG00000020927	ARPC5	actin related protein 2/3 complex subunit 5	1692.78	0.106854	0.0562297	0.0573921	0.686511
ENSGALG00000002797	PGD	phosphogluconate dehydrogenase	2541.68	0.0920473	0.0484425	0.0574156	0.686511
ENSGALG00000017336		F-box/WD repeat-containing protein 7-like	945.629	-0.113216	0.0595848	0.0574232	0.686511
ENSGALG00000055053	PRSS35	serine protease 35	154.751	0.268629	0.14138	0.0574264	0.686511
ENSGALG00000007170	SNRPA1	small nuclear ribonucleoprotein polypeptide A'	564.69	0.180377	0.0949496	0.0574702	0.686511
ENSGALG00000001684	SEC14L1	SEC14 like lipid binding 1	1515.91	-0.0777971	0.0409782	0.0576302	0.686511
ENSGALG00000036074	RPP40	ribonuclease P/MRP subunit p40	132.835	0.237014	0.124846	0.0576367	0.686511
ENSGALG00000042748		pulmonary surfactant-associated protein B-like	557.218	-0.221449	0.116652	0.0576469	0.686511
ENSGALG00000006423			65.1998	0.352112	0.185578	0.057778	0.686511
ENSGALG00000002695	SLC15A4	solute carrier family 15 member 4	710.144	0.115273	0.0607669	0.0578318	0.686511
ENSGALG00000040335	CEBPZ	CCAAT/enhancer binding protein zeta	1384.2	0.0945716	0.0498578	0.0578507	0.686511
ENSGALG00000050887	CACNB3	serine/arginine repetitive matrix protein 1-like	2310.17	-0.151442	0.0798443	0.0578658	0.686511
ENSGALG00000005292	KLHL40	kelch like family member 40	331.094	0.236537	0.124722	0.0578919	0.686511
ENSGALG00000000329	AHCYL1	adenosylhomocysteinase like 1	4709.37	-0.0867005	0.0457224	0.0579286	0.686511
ENSGALG00000030515	UBE2N	ubiquitin conjugating enzyme E2 N	5484.94	0.0958391	0.050542	0.05793	0.686511
ENSGALG00000003499	MAST3	microtubule associated serine/threonine kinase 3	4177.29	-0.128071	0.0675411	0.0579346	0.686511
ENSGALG00000002029	TMEM259	transmembrane protein 259	2452.11	-0.0779693	0.0411525	0.0581394	0.686511
ENSGALG00000017394	INSIG1	insulin induced gene 1	3093.23	0.18388	0.0970615	0.0581632	0.686511
ENSGALG00000006487	TM9SF2L	transmembrane 9 superfamily member 2-like	2496.33	0.0758646	0.0400625	0.0582705	0.686511
ENSGALG00000014953	RWDD1	RWD domain containing 1	707.717	0.158394	0.0836611	0.0583207	0.686511
ENSGALG00000037852	HSD17B7	hydroxysteroid 17-beta dehydrogenase 7	479.69	0.181432	0.0958543	0.0583864	0.686511
ENSGALG00000002216	NEK7	NIMA related kinase 7	1024.05	0.117712	0.062203	0.0584392	0.686511
ENSGALG00000033635	PTGS2	prostaglandin-endoperoxide synthase 2	523.048	-0.202088	0.106792	0.0584441	0.686511
ENSGALG00000053278	SUCNR1	succinate receptor 1	28.878	-0.517694	0.273586	0.0584574	0.686511
ENSGALG00000015808	SLC35A1	solute carrier family 35 member A1	330.654	0.145748	0.0770417	0.0585164	0.686511
ENSGALG00000011228	WARS1	tryptophanyl-tRNA synthetase	1204.62	0.0986324	0.0521384	0.0585255	0.686511
ENSGALG00000004858	FICD	FIC domain containing	540.586	-0.111199	0.0587996	0.0586033	0.686511
ENSGALG00000017139		zinc finger MYM-type containing 2	841.766	0.104403	0.0552078	0.0586114	0.686511
ENSGALG00000007815	ANKK1	ankyrin repeat and kinase domain containing 1	2.15806	1.73631	0.918537	0.0587183	0.686511
ENSGALG00000040666	ATP6V0A4	ATPase H+ transporting V0 subunit a4	8.76648	0.970044	0.513172	0.0587189	0.686511
ENSGALG00000054227			133.48	-0.311006	0.164574	0.0587891	0.686511
ENSGALG00000042387	CRELD1	cysteine rich with EGF like domains 1	4100.4	-0.14011	0.0741424	0.0587927	0.686511
ENSGALG00000009913	SMARCA5	SWI/SNF related, matrix associated, actin dependent regulator of chromatin, subfamily a, member 5	1243.31	0.115342	0.0610527	0.0588623	0.686511
ENSGALG00000027658	TESK1	testis-specific kinase 1	703.481	-0.145317	0.0769399	0.0589309	0.686511
ENSGALG00000053077			2.29727	-2.64616	1.40127	0.0589716	0.686511
ENSGALG00000011052	SLC38A11	solute carrier family 38 member 11	46.9942	0.581558	0.308007	0.059008	0.686511
ENSGALG00000036873	SIK2	salt inducible kinase 2	1641.1	-0.174721	0.0925698	0.0591002	0.686511
ENSGALG00000034615	ANO8	anoctamin 8	1773.76	-0.143675	0.0761254	0.059113	0.686511
ENSGALG00000007546		exocyst complex component 1-like	1.25506	2.04948	1.08592	0.0591179	0.686511
ENSGALG00000015704	TXN	thioredoxin	1907.54	0.127961	0.0678065	0.0591407	0.686511
ENSGALG00000015132	CDH2	cadherin 2	2838.48	0.0790295	0.0418847	0.0591828	0.686511
ENSGALG00000033598	HIRA	histone cell cycle regulator	1650.77	0.06974	0.0369795	0.0593073	0.686511
ENSGALG00000041419		solute carrier family 6 member 8	11297.6	-0.131371	0.0696597	0.0593094	0.686511
ENSGALG00000033974	HGF	hepatocyte growth factor	313.129	-0.232102	0.123075	0.0593154	0.686511
ENSGALG00000007262	SPG21	spastic paraplegia 21 (autosomal recessive, Mast syndrome)	629.724	0.161003	0.0853812	0.0593361	0.686511
ENSGALG00000031702		lysine methyltransferase 2D	6232.53	-0.222457	0.117974	0.0593426	0.686511
ENSGALG00000007326	PMM2	phosphomannomutase 2	974.181	0.123183	0.065333	0.0593679	0.686511
ENSGALG00000037203	CTNNB1	catenin beta 1	9462.95	0.0622621	0.0330223	0.0593681	0.686511
ENSGALG00000006469	ATP12A	ATPase H+/K+ transporting non-gastric alpha2 subunit	8.39899	0.92807	0.492262	0.0593869	0.686511
ENSGALG00000016047	HLCS	holocarboxylase synthetase	292.901	0.165469	0.0878186	0.059536	0.686511
ENSGALG00000036001	SMAD2Z	SMAD family member 2-Z	1677.96	0.0869788	0.0461654	0.0595557	0.686511
ENSGALG00000031265	MTIF2	mitochondrial translational initiation factor 2	806.51	0.10523	0.0558613	0.0595949	0.686511
ENSGALG00000031982	SDF2L1	stromal cell derived factor 2 like 1	713.662	0.125015	0.0663695	0.0596166	0.686511
ENSGALG00000034288		KIAA0101	38.0507	0.501861	0.266463	0.0596438	0.686511
ENSGALG00000041514		coiled-coil domain containing 189	636.42	-0.157907	0.083842	0.0596484	0.686511
ENSGALG00000043421		zinc finger MYM-type containing 2	549.033	0.145677	0.0773511	0.0596569	0.686511
ENSGALG00000051274	B3GALT2	beta-1,3-galactosyltransferase 2	5479.57	-0.0822996	0.0437075	0.0597052	0.686542
ENSGALG00000038495	TAF1B	TATA-box binding protein associated factor, RNA polymerase I subunit B	454.229	0.128805	0.0684624	0.0599172	0.687863
ENSGALG00000046731		mucin-22-like	965.162	-0.342718	0.182209	0.0599855	0.687863
ENSGALG00000054523	LZTFL1	leucine zipper transcription factor like 1	999.741	0.124388	0.0661506	0.0600577	0.687863
ENSGALG00000051970			6.98826	0.98243	0.522533	0.0600905	0.687863
ENSGALG00000050395			122.946	-0.342985	0.182453	0.0601282	0.687863
ENSGALG00000041179			8.44657	1.01061	0.537627	0.0601415	0.687863
ENSGALG00000011318	DNPEP	aspartyl aminopeptidase	1695.47	-0.143568	0.0763801	0.0601552	0.687863
ENSGALG00000021683	RER1	retention in endoplasmic reticulum sorting receptor 1	1198.59	0.101724	0.0541248	0.0601863	0.687863
ENSGALG00000043178	SBF1	SET binding factor 1	7468.92	-0.146972	0.0782804	0.0604496	0.689851
ENSGALG00000038399	PLEKHA6	pleckstrin homology domain containing A6	4845.77	-0.153019	0.0815021	0.0604521	0.689851
ENSGALG00000012574	WDSUB1	WD repeat, sterile alpha motif and U-box domain containing 1	823.252	0.105401	0.056155	0.0605223	0.689905
ENSGALG00000011250	ASIC4	acid sensing ion channel subunit family member 4	3072.1	-0.148391	0.0790667	0.0605486	0.689905
ENSGALG00000041706	FAM13B	family with sequence similarity 13, member B	2998.16	0.139975	0.0745981	0.0606012	0.689981
ENSGALG00000023581	UTS2R	urotensin-2 receptor-like	259.257	-0.276018	0.147129	0.0606522	0.690039
ENSGALG00000003523	IFT52	intraflagellar transport 52	578.192	0.140077	0.0746914	0.0607361	0.690471
ENSGALG00000038313	EFHD2	EF-hand domain family member D2	1139.05	-0.169134	0.0902179	0.0608302	0.690505
ENSGALG00000005953	RPAP2	RNA polymerase II associated protein 2	515.757	0.138067	0.0736464	0.060831	0.690505
ENSGALG00000009634	GFM1	G elongation factor mitochondrial 1	1340.39	0.0720321	0.0384475	0.0609969	0.691192
ENSGALG00000055101	TASOR2	family with sequence similarity 208 member B	1291.25	-0.124774	0.0665995	0.061	0.691192
ENSGALG00000030432	RASSF2	Ras association domain family member 2	865.013	0.131884	0.0704048	0.0610372	0.691192
ENSGALG00000005217	MOGAT1	monoacylglycerol O-acyltransferase 1	204.968	0.209641	0.111931	0.0610754	0.691192
ENSGALG00000006292		ARP3 actin related protein 3 homolog B	2217.33	0.102858	0.0549386	0.061175	0.69167
ENSGALG00000010030			728.727	0.131637	0.0703198	0.0612097	0.69167
ENSGALG00000013642	KAZN	kazrin, periplakin interacting protein	385.069	-0.135898	0.0726309	0.0613345	0.691888
ENSGALG00000010582	PPA2	pyrophosphatase (inorganic) 2	865.622	0.112917	0.0603505	0.0613431	0.691888
ENSGALG00000033058	FASTK	Fas activated serine/threonine kinase	1576.17	-0.138184	0.0738758	0.0614153	0.691888
ENSGALG00000046049			611.266	0.0997811	0.0533479	0.0614303	0.691888
ENSGALG00000004645	TBC1D13	TBC1 domain family member 13	602.02	-0.137814	0.0737183	0.0615571	0.691888
ENSGALG00000006402	NRROS	negative regulator of reactive oxygen species	39.252	-0.41684	0.222982	0.0615684	0.691888
ENSGALG00000003016	MASP2	mannan binding lectin serine peptidase 2	8.46775	-0.758827	0.405981	0.0616059	0.691888
ENSGALG00000050009			1.82834	1.54846	0.828462	0.0616125	0.691888
ENSGALG00000002802	PACSIN1	protein kinase C and casein kinase substrate in neurons 1	17283.2	-0.100975	0.0540305	0.0616434	0.691888
ENSGALG00000016105	DYSF	dysferlin	3342.66	-0.178692	0.0956733	0.0617992	0.692566
ENSGALG00000001391	PLLP	plasmolipin	149.593	0.38116	0.204108	0.0618394	0.692566
ENSGALG00000040388	PUDP	pseudouridine 5'-phosphatase	235.544	0.179394	0.0960704	0.0618566	0.692566
ENSGALG00000038532			1977.26	-0.235499	0.126142	0.0619094	0.692566
ENSGALG00000049178			21.9604	0.479414	0.256842	0.0619615	0.692566
ENSGALG00000027418		histidine triad nucleotide binding protein 1	140.254	-0.466547	0.249966	0.0619803	0.692566
ENSGALG00000020742	PPRC1	peroxisome proliferator-activated receptor gamma, coactivator-related 1	380.215	-0.179067	0.0960312	0.0622266	0.694803
ENSGALG00000040793	KDELR2	KDEL endoplasmic reticulum protein retention receptor 2	1506.85	0.120684	0.0647519	0.0623507	0.695192
ENSGALG00000048209			10.1285	1.06062	0.56907	0.062354	0.695192
ENSGALG00000049431			1295.96	0.146166	0.0785005	0.0626073	0.696869
ENSGALG00000028203	SPRED1	sprouty related EVH1 domain containing 1	1612.47	-0.123682	0.0664337	0.0626401	0.696869
ENSGALG00000017169	ELMOD1	ELMO domain containing 1	6452.24	0.0923391	0.049599	0.0626436	0.696869
ENSGALG00000009257	PLRG1	pleiotropic regulator 1	1259.34	0.0948589	0.0510029	0.0629035	0.698367
ENSGALG00000034919	CDK2AP1	cyclin dependent kinase 2 associated protein 1	286.419	0.209941	0.11288	0.0629066	0.698367
ENSGALG00000006327	FBXL21	F-box and leucine rich repeat protein 21	1305.59	0.145973	0.0784897	0.0629176	0.698367
ENSGALG00000007798	SHQ1	SHQ1, H/ACA ribonucleoprotein assembly factor	145.463	0.191763	0.103188	0.0631133	0.69892
ENSGALG00000010854		histone deacetylase 9	2521.85	-0.125281	0.0674168	0.0631254	0.69892
ENSGALG00000001311	ARHGAP44	Rho GTPase activating protein 44	3095.33	-0.108989	0.0586596	0.0631703	0.69892
ENSGALG00000040854	CPPED1	calcineurin like phosphoesterase domain containing 1	452.465	0.128779	0.0693125	0.0631762	0.69892
ENSGALG00000002001	STXBP3	syntaxin binding protein 3	546.328	0.141609	0.0762247	0.0632	0.69892
ENSGALG00000002840	GRM4	glutamate receptor, metabotropic 4	2612.15	-0.137196	0.0738787	0.0633042	0.699558
ENSGALG00000047800			341.592	-0.209194	0.11268	0.0633793	0.699873
ENSGALG00000014992	TMEM128	transmembrane protein 128	637.696	0.160362	0.0864183	0.0635036	0.700645
ENSGALG00000002009	FANCG	Fanconi anemia complementation group G	440.799	-0.135362	0.0729564	0.0635424	0.700645
ENSGALG00000010444	ATPAF1	ATP synthase mitochondrial F1 complex assembly factor 1	728.966	0.120233	0.0648685	0.0638114	0.702624
ENSGALG00000009156		codanin 1	346.09	-0.172271	0.0929487	0.0638256	0.702624
ENSGALG00000010564	TBCK	TBC1 domain containing kinase	375.435	0.139192	0.0751112	0.0638622	0.702624
ENSGALG00000049362		immunoglobulin-like receptor CHIR-B6	0.935948	2.65812	1.43518	0.0640089
ENSGALG00000032028	SERTM1	serine rich and transmembrane domain containing 1	220.941	0.205189	0.110795	0.0640312	0.703326
ENSGALG00000011762	UBA6	ubiquitin like modifier activating enzyme 6	824.531	0.10747	0.0580341	0.0640479	0.703326
ENSGALG00000043327			91.4375	-0.253594	0.136951	0.0640664	0.703326
ENSGALG00000007954		TBC1 domain family member 10A	1354.81	-0.125547	0.0678473	0.0642513	0.704044
ENSGALG00000010889	HOOK1	hook microtubule tethering protein 1	1635.72	-0.157427	0.0850871	0.064286	0.704044
ENSGALG00000008152	SPATS2L	spermatogenesis associated serine rich 2 like	1039.36	0.101617	0.0549301	0.0643229	0.704044
ENSGALG00000010620	SPAST	spastin	975.708	0.109234	0.0590563	0.0643637	0.704044
ENSGALG00000051001		endogenous retrovirus group K member 18 Pol protein-like	2.6998	1.69497	0.916406	0.0643735	0.704044
ENSGALG00000007025	CPNE8	copine 8	702.996	0.186577	0.100893	0.0644209	0.704044
ENSGALG00000052338	SELENOW	selenoprotein W	460.798	-0.180643	0.0976986	0.0644605	0.704044
ENSGALG00000009366	ASIC5	acid sensing ion channel subunit family member 5	19.0047	-0.667678	0.36125	0.0645674	0.704044
ENSGALG00000015682	UGCG	UDP-glucose ceramide glucosyltransferase	618.911	0.113707	0.0615319	0.0646115	0.704044
ENSGALG00000006822	PCDH19	protocadherin 19	1302.77	-0.143312	0.0775745	0.0646882	0.704044
ENSGALG00000054377			30.9196	-0.424471	0.229769	0.0646923	0.704044
ENSGALG00000039970	ENDOU	endonuclease, poly(U) specific	9.7872	-0.784536	0.424711	0.0647149	0.704044
ENSGALG00000030363	IFNAR1	interferon alpha and beta receptor subunit 1	303.307	0.168741	0.0913977	0.0648592	0.704044
ENSGALG00000037283	CUTC	cutC copper transporter	941.013	-0.109654	0.0594007	0.0648913	0.704044
ENSGALG00000025796	ADI1	acireductone dioxygenase 1	753.599	0.126603	0.0686051	0.0649809	0.704044
ENSGALG00000004935	LSM14A	LSM14A, mRNA processing body assembly factor	5146.75	0.0589675	0.0319543	0.0649839	0.704044
ENSGALG00000000201	PLEKHM1	pleckstrin homology and RUN domain containing M1	881.129	-0.109169	0.0591914	0.0651342	0.704044
ENSGALG00000005750	SWAP70	switching B cell complex subunit SWAP70	1955.9	0.176422	0.0956622	0.0651509	0.704044
ENSGALG00000000253	SLC25A46	solute carrier family 25 member 46	1154.29	0.0977312	0.0529947	0.0651583	0.704044
ENSGALG00000052952			781.877	-0.210762	0.114295	0.0651814	0.704044
ENSGALG00000009565	EIF2S1	eukaryotic translation initiation factor 2 subunit alpha	1736.05	0.0886345	0.0480692	0.0651988	0.704044
ENSGALG00000039022	PDE1B	phosphodiesterase 1B	896.395	-0.213202	0.11563	0.0652074	0.704044
ENSGALG00000047864			22.2704	0.506985	0.274964	0.0652092	0.704044
ENSGALG00000054904			853.204	-0.200686	0.108867	0.0652692	0.704186
ENSGALG00000055023		inhibin beta E subunit	44.1083	-1.94769	1.05698	0.065374	0.704632
ENSGALG00000015163	RNF138	ring finger protein 138	189.212	0.187707	0.101877	0.0654044	0.704632
ENSGALG00000032563	FBXO34	F-box protein 34	2001.97	-0.0845954	0.0459353	0.0655305	0.705408
ENSGALG00000001476		RAP1A, member of RAS oncogene family	1845.39	0.105468	0.0572777	0.0655702	0.705408
ENSGALG00000054366			170.387	-0.276266	0.150155	0.0657866	0.705672
ENSGALG00000012480	NMI	N-myc and STAT interactor	177.957	0.319163	0.173501	0.0658344	0.705672
ENSGALG00000002959	NRBF2	nuclear receptor binding factor 2	480.364	0.142985	0.0777439	0.0658887	0.705672
ENSGALG00000008563	ENTPD6	ectonucleoside triphosphate diphosphohydrolase 6 (putative)	662.429	0.141358	0.0768594	0.0658899	0.705672
ENSGALG00000005530	VEZF1	vascular endothelial zinc finger 1	2232.53	-0.123947	0.0673991	0.0659145	0.705672
ENSGALG00000012984		myosin VB	13.0186	-0.683938	0.371988	0.0659734	0.705672
ENSGALG00000052994		zinc finger protein 862-like	387.6	-0.164397	0.0894172	0.0659825	0.705672
ENSGALG00000009300	NUMB	NUMB, endocytic adaptor protein	2107.73	-0.0889851	0.0484028	0.0659992	0.705672
ENSGALG00000004834	COPS3	COP9 signalosome subunit 3	1412.44	0.0770872	0.0419355	0.066028	0.705672
ENSGALG00000047371			1.99856	-1.59081	0.865653	0.0661075	0.705672
ENSGALG00000047977	NANP	N-acetylneuraminic acid phosphatase	147.694	-0.248329	0.135133	0.0661112	0.705672
ENSGALG00000036941	CUL1	cullin 1	2863.66	0.0683497	0.0372059	0.0662	0.705853
ENSGALG00000006490	SCN3B	sodium voltage-gated channel beta subunit 3	5561.26	0.0911637	0.0496437	0.0663046	0.705853
ENSGALG00000012550	HMOX1	heme oxygenase 1	57.29	0.377846	0.205768	0.0663171	0.705853
ENSGALG00000008609	PTK7	protein tyrosine kinase 7 (inactive)	3718.11	-0.100985	0.0550091	0.0663882	0.705853
ENSGALG00000028437	TRIM62	tripartite motif containing 62	408.488	-0.165574	0.0901941	0.0663943	0.705853
ENSGALG00000039606	CLN8	ceroid-lipofuscinosis, neuronal 8	1520.61	0.15062	0.0820527	0.06641	0.705853
ENSGALG00000015397	FNTA	farnesyltransferase, CAAX box, alpha	1643.4	0.0961376	0.0523908	0.0665046	0.706358
ENSGALG00000015091	HAUS6	HAUS augmin like complex subunit 6	448.877	0.153485	0.0836874	0.0666501	0.707404
ENSGALG00000004525	TSPAN10	tetraspanin 10	14.8479	0.98063	0.535018	0.0668189	0.708177
ENSGALG00000014975	DRD5	dopamine receptor D5	260.319	0.162469	0.0886598	0.0668763	0.708177
ENSGALG00000038084	GNAT2	G protein subunit alpha transducin 2	28413.8	-0.109449	0.0597324	0.0669034	0.708177
ENSGALG00000030576		ankyrin repeat domain 34C	277.724	-0.157472	0.0859437	0.0669114	0.708177
ENSGALG00000016551	AP1S2	adaptor related protein complex 1 sigma 2 subunit	6264.57	0.142703	0.0779017	0.0669764	0.708367
ENSGALG00000013506	MED24	mediator complex subunit 24	1393.71	-0.101022	0.0551667	0.0670698	0.708821
ENSGALG00000040369	PFKFB3	6-phosphofructo-2-kinase/fructose-2,6-biphosphatase 3	1273.25	-0.156852	0.0856906	0.0671825	0.708821
ENSGALG00000041323		SPC24, NDC80 kinetochore complex component	11.923	0.681104	0.372106	0.0671895	0.708821
ENSGALG00000010189		melanoma inhibitory activity 2	1198.2	0.0967256	0.0528497	0.0672197	0.708821
ENSGALG00000037733		death-associated protein kinase 3	1898.37	-0.133182	0.0727782	0.0672552	0.708821
ENSGALG00000052421			78.1191	-0.331933	0.181532	0.0674729	0.70979
ENSGALG00000005554	ADIPOQ	adiponectin, C1Q and collagen domain containing	48.6583	-0.407106	0.222661	0.067495	0.70979
ENSGALG00000033769			380.874	-0.147747	0.0808249	0.0675505	0.70979
ENSGALG00000016322		glutathione transferase	249.942	0.354853	0.194164	0.0676108	0.70979
ENSGALG00000046223	GPR21	G protein-coupled receptor 21	38.3108	0.447931	0.245121	0.0676414	0.70979
ENSGALG00000011091	NUP133	nucleoporin 133	883.823	0.105831	0.0579359	0.0677451	0.70979
ENSGALG00000013757	TMX3	thioredoxin related transmembrane protein 3	2468.38	0.14372	0.0787082	0.0678524	0.70979
ENSGALG00000005340	SLC35A3	solute carrier family 35 member A3	347.199	0.172912	0.0947356	0.0679692	0.70979
ENSGALG00000035202	AP3B2	adaptor related protein complex 3 beta 2 subunit	3227.58	-0.102845	0.0563629	0.0680466	0.70979
ENSGALG00000037787	MEF2D	myocyte enhancer factor 2D	6509.92	-0.169987	0.0931724	0.0680868	0.70979
ENSGALG00000006997	BRINP1	BMP/retinoic acid inducible neural specific 1	2857.42	-0.0832795	0.0456519	0.0681177	0.70979
ENSGALG00000029646	CNNM4	cyclin and CBS domain divalent metal cation transport mediator 4	1642.3	-0.114886	0.0629837	0.0681435	0.70979
ENSGALG00000019277	SLCO1B3	solute carrier organic anion transporter family member 1B3	248.423	0.306095	0.167867	0.0682374	0.70979
ENSGALG00000034016			306.81	-0.178802	0.0980829	0.0683078	0.70979
ENSGALG00000034534	FAAP24	Fanconi anemia core complex associated protein 24	42.3376	0.451942	0.247936	0.0683307	0.70979
ENSGALG00000019514	CNDP2	CNDP dipeptidase 2 (metallopeptidase M20 family)	1155.22	0.128503	0.0705252	0.0684422	0.70979
ENSGALG00000040880	EDN3	endothelin 3	23.1475	-0.466242	0.255921	0.0684822	0.70979
ENSGALG00000032305	DHX8	DEAH-box helicase 8	1477.18	-0.0947396	0.0520123	0.0685336	0.70979
ENSGALG00000030920	APOC3	apolipoprotein C3	1.99184	2.3329	1.28156	0.0687048	0.70979
ENSGALG00000053881		neuralized-like protein 4	796.325	-0.152315	0.0836756	0.0687133	0.70979
ENSGALG00000051502			431.682	0.171178	0.0941241	0.068966	0.70979
ENSGALG00000010778	CHRM3	cholinergic receptor muscarinic 3	130.116	-0.230528	0.126812	0.0690827	0.70979
ENSGALG00000013060	ADCY2	adenylate cyclase 2	501.455	0.132827	0.0730927	0.0691806	0.70979
ENSGALG00000008813	CROT	carnitine O-octanoyltransferase	1753.35	0.0818688	0.0450738	0.06932	0.70979
ENSGALG00000039408	PNPLA6	patatin like phospholipase domain containing 6	1433.07	-0.134074	0.0738246	0.0693518	0.70979
ENSGALG00000039773	AKAP8	A-kinase anchor protein 8-like	2081.35	-0.111475	0.0613976	0.0694286	0.70979
ENSGALG00000052304			9.78748	-0.805	0.443393	0.0694401	0.70979
ENSGALG00000033573		G-patch domain and KOW motifs	301.472	-0.193266	0.106461	0.0694673	0.70979
ENSGALG00000041746	ZMAT2	zinc finger matrin-type 2	3371.09	0.0858172	0.0472737	0.0694736	0.70979
ENSGALG00000003941	FUBP3	far upstream element binding protein 3	1341.76	0.0759543	0.0418492	0.0695315	0.70979
ENSGALG00000016946	SUGT1	SGT1 homolog, MIS12 kinetochore complex assembly cochaperone	1065.2	0.119045	0.0655942	0.0695428	0.70979
ENSGALG00000052853			4.37466	-1.20304	0.662997	0.0695933	0.70979
ENSGALG00000011326		serine/threonine kinase 16	589.935	-0.185657	0.102339	0.0696564	0.70979
ENSGALG00000026734	GABPB2	GA binding protein transcription factor beta subunit 2	203.771	-0.195597	0.107821	0.0696652	0.70979
ENSGALG00000050497			227.293	0.147986	0.0816242	0.0698287	0.70979
ENSGALG00000032660	IFNGR2	interferon gamma receptor 2 (interferon gamma transducer 1)	1062.49	0.104648	0.0577365	0.0699062	0.70979
ENSGALG00000033862		thioredoxin like 1	829.499	0.114222	0.0630347	0.0699797	0.70979
ENSGALG00000031313		CUGBP, Elav-like family member 6	790.186	-0.170061	0.0938526	0.0699866	0.70979
ENSGALG00000030599	TYK2	tyrosine kinase 2	1133.57	-0.124778	0.068897	0.0701274	0.70979
ENSGALG00000006662	BPIFB3	BPI fold containing family B member 3	6.46665	-0.949525	0.524287	0.0701286	0.70979
ENSGALG00000039995		biorientation of chromosomes in cell division 1	684.778	0.123655	0.0682773	0.0701304	0.70979
ENSGALG00000002648			605.859	-0.130526	0.0720855	0.0701863	0.70979
ENSGALG00000036456	TRIB1	tribbles pseudokinase 1	354.884	-0.214759	0.118608	0.0701923	0.70979
ENSGALG00000043532	SBSPON	chromosome 2 open reading frame, human C8orf84	782.647	0.209408	0.115679	0.070258	0.70979
ENSGALG00000008847	VPS54	VPS54, GARP complex subunit	595.108	0.11985	0.0662263	0.0703405	0.70979
ENSGALG00000006175	DPEP1	dipeptidase 1 (renal)	6.01828	-0.951675	0.525885	0.070348	0.70979
ENSGALG00000007958	GTF3C3	general transcription factor IIIC subunit 3	953.236	0.101866	0.0562949	0.0703728	0.70979
ENSGALG00000010513	OPNVA	vertebrate ancient opsin	2.43188	2.1145	1.16871	0.0704112	0.70979
ENSGALG00000006345	TMEM43	transmembrane protein 43	671.399	0.120992	0.0668792	0.0704335	0.70979
ENSGALG00000008667	DSTN	destrin, actin depolymerizing factor	14674.6	0.0778975	0.0430659	0.0704824	0.70979
ENSGALG00000047610			6375.68	-0.126135	0.0697436	0.0705207	0.70979
ENSGALG00000007556	ORAOV1	oral cancer overexpressed 1	785.026	0.148279	0.0819976	0.0705547	0.70979
ENSGALG00000015540	RAD23B	RAD23 homolog B, nucleotide excision repair protein	2632.11	0.0772681	0.0427292	0.0705565	0.70979
ENSGALG00000052568			3.7626	-1.15198	0.637073	0.0705682	0.70979
ENSGALG00000031966	TIMM9	translocase of inner mitochondrial membrane 9	330.473	0.141177	0.0780819	0.0705973	0.70979
ENSGALG00000028573			170.18	-0.223608	0.123684	0.0706222	0.70979
ENSGALG00000011967	MAD2L1	MAD2 mitotic arrest deficient-like 1 (yeast)	106.146	0.236877	0.131032	0.0706396	0.70979
ENSGALG00000002008	RNF157	ring finger protein 157	5738.51	-0.119449	0.0660912	0.070709	0.70979
ENSGALG00000014413	CCDC58	coiled-coil domain containing 58	109.471	0.267286	0.14789	0.0707099	0.70979
ENSGALG00000040755	ANGPT4	angiopoietin 4	764.351	-0.16861	0.093304	0.0707468	0.70979
ENSGALG00000014515	C1QTNF7	C1q and TNF related 7	11.5832	-0.703582	0.389401	0.0707886	0.70979
ENSGALG00000054889			3104.75	-0.146696	0.0812031	0.0708362	0.70979
ENSGALG00000012298	SLC39A8	solute carrier family 39 member 8	12.0779	-0.557413	0.30856	0.0708404	0.70979
ENSGALG00000029508	SMIM19	small integral membrane protein 19	620.777	0.11915	0.0659628	0.0708671	0.70979
ENSGALG00000045544			146.967	-0.262627	0.145395	0.0708725	0.70979
ENSGALG00000010296	MRPS18A	mitochondrial ribosomal protein S18A	523.477	0.136779	0.0757287	0.0708923	0.70979
ENSGALG00000006205	GTF2B	general transcription factor IIB	1307.44	0.0987164	0.0546676	0.070956	0.70979
ENSGALG00000033507	PLCG2	phospholipase C gamma 2	89.5545	0.385717	0.213617	0.0709738	0.70979
ENSGALG00000000692	CDK18	cyclin dependent kinase 18	798.028	-0.160309	0.0887934	0.0710092	0.70979
ENSGALG00000042641	PATL1	PAT1 homolog 1, processing body mRNA decay factor	600.112	-0.132683	0.0735455	0.0712176	0.70979
ENSGALG00000034383	TRMT2B	tRNA (uracil-5-)-methyltransferase homolog	264.73	-0.179741	0.0996536	0.0712855	0.70979
ENSGALG00000053363	CTNNBIP1	catenin beta interacting protein 1	1753.22	0.11981	0.0664278	0.0712931	0.70979
ENSGALG00000029244	SMAP2	small ArfGAP2	2155.13	-0.0901968	0.050012	0.0713093	0.70979
ENSGALG00000004297	DNAH1	dynein axonemal heavy chain 1	31.7977	-0.372608	0.206628	0.0713443	0.70979
ENSGALG00000048069	LIX1L	limb and CNS expressed 1 like	245.361	-0.208911	0.115855	0.0713555	0.70979
ENSGALG00000010218			155.192	-0.213004	0.118126	0.0713576	0.70979
ENSGALG00000004518		betaine--homocysteine S-methyltransferase 2	171.113	0.265673	0.147411	0.0715041	0.70979
ENSGALG00000053460			0.734072	-2.95753	1.6413	0.0715549
ENSGALG00000030376	DHRS3	dehydrogenase/reductase 3	2005.38	0.158752	0.0881048	0.0715684	0.70979
ENSGALG00000026034	RGS17	regulator of G-protein signaling 17	283.242	0.172783	0.0959134	0.071633	0.70979
ENSGALG00000003537	SGK2	SGK2, serine/threonine kinase 2	137.056	0.328753	0.182499	0.0716402	0.70979
ENSGALG00000006602	SYT8	synaptotagmin 8	3.00192	-1.30596	0.725051	0.0716728	0.70979
ENSGALG00000008211	ACP2	acid phosphatase 2, lysosomal	1548.02	0.0749996	0.041642	0.0716937	0.70979
ENSGALG00000005703	SLC30A4	solute carrier family 30 member 4	1836.77	0.102198	0.0567451	0.0717037	0.70979
ENSGALG00000007702	XYLT2	xylosyltransferase 2	1817.36	-0.105337	0.0584962	0.0717425	0.70979
ENSGALG00000052834			83.866	-0.343048	0.190517	0.0717633	0.70979
ENSGALG00000001034	AAR2	AAR2 splicing factor homolog	1796.61	0.0800654	0.0444698	0.0717907	0.70979
ENSGALG00000009065	VMA21	VMA21 vacuolar H+-ATPase homolog (S. cerevisiae)	2138.26	0.0960937	0.0533835	0.0718506	0.70979
ENSGALG00000047904		thioredoxin-like protein 1	61.7718	0.840647	0.467072	0.0718889	0.70979
ENSGALG00000014038	CDC123	cell division cycle 123	459.925	0.146505	0.0814011	0.0718944	0.70979
ENSGALG00000030351	ILF3	interleukin enhancer binding factor 3	6529.61	-0.112268	0.0623898	0.0719453	0.70979
ENSGALG00000054616			1.47679	-2.61392	1.45275	0.0719722	0.70979
ENSGALG00000031170	ADCY1	adenylate cyclase 1	139.568	-0.378531	0.210406	0.0720105	0.70979
ENSGALG00000037401	IDH3A	isocitrate dehydrogenase 3 (NAD(+)) alpha	3253.41	0.0910789	0.050636	0.0720666	0.70979
ENSGALG00000015012	STX18	syntaxin 18	922.342	0.103909	0.0577744	0.0720935	0.70979
ENSGALG00000026981	NHSL1	NHS like 1	1533.22	-0.143002	0.0795151	0.0721098	0.70979
ENSGALG00000003631	CPLANE1	chromosome Z open reading frame, human C5orf42	583.742	0.142874	0.0794476	0.072122	0.70979
ENSGALG00000010681	CPT2	carnitine palmitoyltransferase 2	524.726	0.127313	0.0707946	0.0721238	0.70979
ENSGALG00000002056	TANGO2	transport and golgi organization 2 homolog	813.613	0.116612	0.0648472	0.0721361	0.70979
ENSGALG00000035115		chromosome 16 open reading frame 96	90.1036	-0.299185	0.166379	0.0721436	0.70979
ENSGALG00000012879	VPS4B	vacuolar protein sorting 4 homolog B	1288.58	0.068695	0.0382119	0.0722185	0.70979
ENSGALG00000009066	KCND2	potassium voltage-gated channel subfamily D member 2	670.653	-0.164983	0.0917753	0.0722271	0.70979
ENSGALG00000027213	ALX1	ALX homeobox 1	1.52846	-1.52267	0.847237	0.0723018	0.70979
ENSGALG00000040703	FLOT1	flotillin 1	2081.04	-0.171327	0.0953303	0.0723054	0.70979
ENSGALG00000006270	SCNN1G	sodium channel epithelial 1 gamma subunit	384.692	-0.154631	0.0860693	0.072401	0.70979
ENSGALG00000015663	HSDL2	hydroxysteroid dehydrogenase like 2	393.827	0.145391	0.0809412	0.0724539	0.70979
ENSGALG00000039497	TFAP2E	transcription factor AP-2 epsilon	459.648	0.155604	0.0866316	0.0724694	0.70979
ENSGALG00000032402	VSTM2B	V-set and transmembrane domain containing 2B	830.06	-0.21732	0.120998	0.0724843	0.70979
ENSGALG00000039735	EML1	echinoderm microtubule associated protein like 1	3641.52	0.0583051	0.0324634	0.07249	0.70979
ENSGALG00000026311	C12orf75	chromosome 12 open reading frame 75	254.751	0.204916	0.114113	0.072537	0.70979
ENSGALG00000041437	NALF2	family with sequence similarity 155 member B	834.827	-0.226311	0.126048	0.072584	0.70979
ENSGALG00000033178	KLF6	Kruppel like factor 6	876.373	0.152512	0.0849506	0.0726052	0.70979
ENSGALG00000034675	XKR9	XK related 9	1.04088	2.47848	1.38057	0.0726133
ENSGALG00000008381	TMEM237	transmembrane protein 237	962.985	-0.0997255	0.0555541	0.0726367	0.70979
ENSGALG00000027462	P3H4	prolyl 3-hydroxylase family member 4 (non-enzymatic)	872.796	-0.144583	0.0805637	0.072711	0.710054
ENSGALG00000006453	TF	transferrin (ovotransferrin)	2562.59	1.02453	0.571356	0.0729489	0.710724
ENSGALG00000033385	COPS8	COP9 signalosome subunit 8	3026.19	0.0860884	0.0480116	0.072961	0.710724
ENSGALG00000020626		PQ loop repeat containing 2 like	363.142	0.143369	0.0799626	0.0729814	0.710724
ENSGALG00000003199	MLX	MLX, MAX dimerization protein	1847.89	0.0807935	0.0450952	0.073194	0.710724
ENSGALG00000026298	SERTAD2	SERTA domain containing 2	805.178	-0.123561	0.0689728	0.0732226	0.710724
ENSGALG00000006375	TM4SF19	transmembrane 4 L six family member 19	108.82	-0.223926	0.12501	0.0732508	0.710724
ENSGALG00000042853	GGPS1	geranylgeranyl diphosphate synthase 1	446.373	0.125398	0.0700141	0.0732874	0.710724
ENSGALG00000008670	C8H1orf52	chromosome 8 C1orf52 homolog	304.63	-0.216522	0.120897	0.0733	0.710724
ENSGALG00000029678	SNX16	sorting nexin 16	452.242	0.133814	0.0747196	0.0733127	0.710724
ENSGALG00000035028	NAB2	NGFI-A binding protein 2	924.305	-0.22708	0.126813	0.0733478	0.710724
ENSGALG00000006933	MOSMO	chromosome 14 open reading frame, human C16orf52	60.7523	-0.277476	0.15496	0.0733534	0.710724
ENSGALG00000026161			2828.48	-0.150267	0.0839273	0.0733822	0.710724
ENSGALG00000030941	ELAPOR1	KIAA1324	427.006	-0.151997	0.0849053	0.0734224	0.710724
ENSGALG00000003172	SLC16A9	solute carrier family 16 member 9	170.465	0.220149	0.122983	0.0734416	0.710724
ENSGALG00000028457			11.8684	-0.734794	0.410584	0.0735135	0.710733
ENSGALG00000017321	PLEKHB1	pleckstrin homology domain containing B1	21383.5	-0.10564	0.0590341	0.0735372	0.710733
ENSGALG00000004701	SET	SET nuclear proto-oncogene	7020.32	0.0867027	0.0484898	0.073766	0.712487
ENSGALG00000009813	SCOC	short coiled-coil protein	6198.91	0.0759282	0.0424798	0.0738734	0.713066
ENSGALG00000032409			0.976345	2.48868	1.39303	0.0740149
ENSGALG00000039897	FBXO22	F-box protein 22	2375.63	0.0768463	0.0430477	0.0742379	0.7161
ENSGALG00000038260	PTCD2	pentatricopeptide repeat domain 2	391.8	0.154516	0.0865842	0.0743302	0.7161
ENSGALG00000025935	XPNPEP2	X-prolyl aminopeptidase (aminopeptidase P) 2, membrane-bound	1.99825	-1.7133	0.96006	0.0743307	0.7161
ENSGALG00000016524		carbamoyl-phosphate synthetase 2, aspartate transcarbamylase, and dihydroorotase	1206.72	-0.16352	0.0917897	0.0748371	0.720517
ENSGALG00000007070			188.235	-0.186893	0.104953	0.0749552	0.72095
ENSGALG00000037274	SNPH	syntaphilin	1145.23	-0.132708	0.07453	0.074978	0.72095
ENSGALG00000008778	SPRED2	sprouty related EVH1 domain containing 2	213.204	-0.239477	0.134572	0.0751497	0.721487
ENSGALG00000038242	CACNA2D2	calcium voltage-gated channel auxiliary subunit alpha2delta 2	4902.48	-0.119504	0.0671585	0.0751679	0.721487
ENSGALG00000007538			6.07139	-0.916828	0.515349	0.0752325	0.721487
ENSGALG00000033513	ELL	elongation factor for RNA polymerase II	2037.14	-0.101024	0.0567868	0.0752392	0.721487
ENSGALG00000015923	MTO1	mitochondrial tRNA translation optimization 1	1231.73	-0.101493	0.0570632	0.0753049	0.721487
ENSGALG00000005674	USP10	ubiquitin specific peptidase 10	3474.32	0.0720211	0.040499	0.0753477	0.721487
ENSGALG00000054083	H2A-VIII	histone cluster 1, H2A, IV (similar to human histone cluster 2, class H2A, member C)	6.16823	1.81335	1.01976	0.0753699	0.721487
ENSGALG00000003751		N-acylsphingosine amidohydrolase 2	2.49203	1.97701	1.11215	0.0754622	0.721702
ENSGALG00000023541	SPHK1	sphingosine kinase 1	475.086	-0.177062	0.0996393	0.0755626	0.721702
ENSGALG00000001849	BSN	bassoon presynaptic cytomatrix protein	6050.46	-0.224074	0.126098	0.0755725	0.721702
ENSGALG00000028512	LCOR	ligand dependent nuclear receptor corepressor	715.102	-0.181544	0.102169	0.0755845	0.721702
ENSGALG00000011020	CYCS	cytochrome c, somatic	1518.44	0.201476	0.113436	0.0757123	0.722464
ENSGALG00000039541	SH3GLB2	SH3 domain containing GRB2 like endophilin B2	2280.51	0.0743173	0.0418534	0.075789	0.722737
ENSGALG00000000401	RBM15	RNA binding motif protein 15	333.9	-0.243094	0.136966	0.0759232	0.723178
ENSGALG00000007592	ZDHHC16	zinc finger DHHC-type containing 16	435.275	-0.154528	0.0870779	0.075965	0.723178
ENSGALG00000015304	SNX3	sorting nexin 3	1275.32	0.106674	0.0601156	0.0759843	0.723178
ENSGALG00000036390	PPP1R17	protein phosphatase 1 regulatory subunit 17	403.212	0.180742	0.101872	0.0760277	0.723178
ENSGALG00000027950	TXNDC17	thioredoxin domain containing 17	765.815	0.123749	0.0697605	0.0760768	0.723187
ENSGALG00000041592	SMARCC2	SWI/SNF related, matrix associated, actin dependent regulator of chromatin subfamily c member 2	3294.18	-0.13184	0.0743438	0.0761659	0.723576
ENSGALG00000004874	PPIH	peptidylprolyl isomerase H	433.128	0.137879	0.0778143	0.0764122	0.725458
ENSGALG00000034124	NLRP3	NLR family pyrin domain containing 3	441.494	-0.140391	0.0792775	0.0765811	0.726602
ENSGALG00000012697	SLC41A2	solute carrier family 41 member 2	549.212	0.119716	0.0676556	0.0768115	0.727228
ENSGALG00000003362	ACSS2	acyl-CoA synthetase short-chain family member 2	1688.59	0.103535	0.0585141	0.076826	0.727228
ENSGALG00000037941	ZC3H10	zinc finger CCCH-type containing 10	289.149	-0.186428	0.10537	0.0768493	0.727228
ENSGALG00000008319	PLBD2	phospholipase B domain containing 2	1252.77	-0.134797	0.0761887	0.0768529	0.727228
ENSGALG00000047434			317.541	-0.221328	0.125113	0.0768891	0.727228
ENSGALG00000011328	GLB1L	galactosidase beta 1 like	411.504	-0.182541	0.103222	0.0769873	0.727442
ENSGALG00000034473	PARP4	poly(ADP-ribose) polymerase family member 4	398.2	0.187621	0.106107	0.0770215	0.727442
ENSGALG00000005450	CCDC66	coiled-coil domain containing 66	479.65	0.136936	0.0774514	0.0770569	0.727442
ENSGALG00000003434	C17orf75	chromosome 18 C17orf75 homolog	1806.94	0.103316	0.0584628	0.0771927	0.728123
ENSGALG00000054803			9.38278	0.709217	0.401432	0.0772757	0.728123
ENSGALG00000033919		SH3 and multiple ankyrin repeat domains 3	1527.83	-0.176956	0.1002	0.0773905	0.728123
ENSGALG00000004496	TNIP1	TNFAIP3 interacting protein 1	6950.48	-0.0728218	0.041251	0.0775078	0.728123
ENSGALG00000048682	MYLPF	myosin light chain, phosphorylatable, fast skeletal muscle	11.624	-12.6445	7.16385	0.0775571	0.728123
ENSGALG00000007779	ADCY9	adenylate cyclase 9	1434.07	-0.10247	0.0580601	0.0775812	0.728123
ENSGALG00000012809	ECI2	enoyl-CoA delta isomerase 2	872.001	0.122721	0.0695364	0.0775885	0.728123
ENSGALG00000047569		plectin pseudogene	266.666	-0.353274	0.200193	0.0776198	0.728123
ENSGALG00000012105	EXOC5	exocyst complex component 5	1911.11	0.0782759	0.0443618	0.0776494	0.728123
ENSGALG00000008728	PTER	phosphotriesterase related	332.536	0.155203	0.0879762	0.0777071	0.728123
ENSGALG00000048178	SLC27A3	long-chain fatty acid transport protein 3-like	1533.32	-0.234792	0.133094	0.0777138	0.728123
ENSGALG00000055105		multiple epidermal growth factor-like domains protein 8	38.7502	-0.447005	0.253457	0.0777944	0.728123
ENSGALG00000005634	CRYBA4	crystallin beta A4	5.69982	0.987472	0.559915	0.0777978	0.728123
ENSGALG00000008698	MGME1	mitochondrial genome maintenance exonuclease 1	246.52	0.180754	0.102495	0.0778085	0.728123
ENSGALG00000039108	MAP1S	microtubule associated protein 1S	5464.74	-0.136526	0.0774449	0.0779215	0.728123
ENSGALG00000050946		uncharacterized LOC426064	9.91748	-0.584939	0.331855	0.0779622	0.728123
ENSGALG00000007899	CHRND	cholinergic receptor nicotinic delta subunit	17.6669	-0.819407	0.464962	0.0780172	0.728123
ENSGALG00000012338	BDH2	3-hydroxybutyrate dehydrogenase, type 2	178.115	0.315327	0.17893	0.0780197	0.728123
ENSGALG00000054496			991.347	-0.20108	0.114127	0.0780878	0.728123
ENSGALG00000010026	PPP1CB	protein phosphatase 1 catalytic subunit beta	5980.99	0.0754148	0.0428049	0.0780985	0.728123
ENSGALG00000031381	VAMP4	vesicle associated membrane protein 4	1987.31	0.0807122	0.045819	0.0781465	0.728123
ENSGALG00000049241		hair growth associated	3813.09	-0.198753	0.112922	0.0783915	0.729044
ENSGALG00000008812	CCT4	chaperonin containing TCP1 subunit 4	3136.78	0.0781426	0.0444072	0.078462	0.729044
ENSGALG00000010594	FEZ2	fasciculation and elongation protein zeta 2	1920.11	0.0857053	0.0487157	0.0785272	0.729044
ENSGALG00000006486	RPP30	ribonuclease P/MRP subunit p30	191.089	0.193554	0.110021	0.0785362	0.729044
ENSGALG00000009837	DTL	denticleless E3 ubiquitin protein ligase homolog	349.826	0.189769	0.107873	0.0785451	0.729044
ENSGALG00000016934			763.168	-0.137101	0.0779341	0.0785454	0.729044
ENSGALG00000008341	FURIN	furin, paired basic amino acid cleaving enzyme	1056.24	-0.127894	0.07271	0.0785848	0.729044
ENSGALG00000050313			6.03143	1.13331	0.6446	0.0787212	0.729859
ENSGALG00000043576	AGAP3	ArfGAP with GTPase domain, ankyrin repeat and PH domain 3	2271.79	-0.103938	0.0591538	0.0789044	0.730158
ENSGALG00000053198		filamin A interacting protein 1 like	27.5956	0.420609	0.239426	0.0789625	0.730158
ENSGALG00000040161	C7orf25	chromosome 2 C7orf25 homolog	256.505	0.156348	0.0890016	0.0789721	0.730158
ENSGALG00000053100	FITM2	uncharacterized LOC107057318	529.379	0.154964	0.0882239	0.0790063	0.730158
ENSGALG00000028031	C1QL1	complement C1q like 1	742.491	-0.13627	0.0775818	0.0790075	0.730158
ENSGALG00000027132			394.331	-0.122726	0.0698797	0.079045	0.730158
ENSGALG00000003932	SDC4	syndecan 4	1086.53	0.231902	0.132071	0.0791073	0.73018
ENSGALG00000007757	CSTF1	cleavage stimulation factor subunit 1	771.339	0.107424	0.0611867	0.0791446	0.73018
ENSGALG00000009654		myeloid leukemia factor 1	3619.15	0.150458	0.0857473	0.0793158	0.731311
ENSGALG00000043613	TXNDC16	thioredoxin domain containing 16	605.48	-0.128816	0.0734862	0.0796141	0.733611
ENSGALG00000043597	RAD54B	RAD54 homolog B (S. cerevisiae)	79.1378	0.345803	0.197397	0.0798057	0.734927
ENSGALG00000041857	ZC3H15	zinc finger CCCH-type containing 15	2743.88	0.109073	0.062282	0.0798985	0.735331
ENSGALG00000006294	PSMD2	proteasome 26S subunit, non-ATPase 2	5284.73	-0.0814207	0.0465044	0.0799772	0.735604
ENSGALG00000012048	LARP7	La ribonucleoprotein domain family member 7	559.897	0.160154	0.0914991	0.0800613	0.735629
ENSGALG00000000864	FBXW2	F-box and WD repeat domain containing 2	785.845	0.0967399	0.0552757	0.0800949	0.735629
ENSGALG00000005000	COMTD1	catechol-O-methyltransferase domain containing 1	170.863	0.167993	0.0960153	0.0801785	0.735629
ENSGALG00000037841	GRM7	glutamate metabotropic receptor 7	1191.71	-0.144643	0.0827006	0.0802913	0.735629
ENSGALG00000007714	NMUR1	neuromedin U receptor 1	22.3163	-0.45106	0.257914	0.0803121	0.735629
ENSGALG00000026865	XRCC2	X-ray repair cross complementing 2	175.06	0.164662	0.0941592	0.0803327	0.735629
ENSGALG00000009475	FAM133B	family with sequence similarity 133 member B	1852.36	0.157806	0.0902407	0.0803383	0.735629
ENSGALG00000011974	RPL7L1	ribosomal protein L7 like 1	1901.38	0.0970966	0.055531	0.0803754	0.735629
ENSGALG00000028866	COASY	Coenzyme A synthase	742.365	-0.149744	0.0856614	0.080448	0.735629
ENSGALG00000033002	SLC7A3	solute carrier family 7 member 3	795.389	-0.142714	0.0816474	0.0804767	0.735629
ENSGALG00000030229	CSMD2	CUB and Sushi multiple domains 2	781.908	-0.255133	0.145983	0.0805183	0.735629
ENSGALG00000029829	RNLS	renalase, FAD-dependent amine oxidase	239.425	-0.160725	0.0920099	0.0806677	0.736546
ENSGALG00000030647	MFAP2	microfibril associated protein 2	77.6333	0.437848	0.250741	0.0807738	0.737067
ENSGALG00000020534	AK6	adenylate kinase 6	763.065	0.0904377	0.0518074	0.0808716	0.737512
ENSGALG00000025938	KIAA0513	KIAA0513	6918.43	-0.0995122	0.0570347	0.0810256	0.737644
ENSGALG00000031582	RAB1B	RAB1B, member RAS oncogene family	8476.65	0.0532494	0.0305312	0.0811423	0.737644
ENSGALG00000036925	CADM3	cell adhesion molecule 3	5264.61	-0.125863	0.072168	0.0811551	0.737644
ENSGALG00000026940	TTYH2	tweety family member 1	2207.77	-0.118649	0.0680403	0.0811928	0.737644
ENSGALG00000010804	ANKMY2	ankyrin repeat and MYND domain containing 2	1728.35	0.0887969	0.0509279	0.0812326	0.737644
ENSGALG00000011426	RNASET2	ribonuclease T2	405.755	0.172217	0.0987779	0.0812511	0.737644
ENSGALG00000017411		relaxin/insulin like family peptide receptor 3	48.9218	-0.442684	0.253952	0.0813022	0.737644
ENSGALG00000012591		heterogeneous nuclear ribonucleoprotein K	4774.87	0.0645908	0.0370543	0.0813095	0.737644
ENSGALG00000023661		dihydrouridine synthase 4 like	366.168	0.118336	0.0679021	0.0813787	0.737644
ENSGALG00000008862	DNAJC10	DnaJ heat shock protein family (Hsp40) member C10	799.681	0.113421	0.0650918	0.0814241	0.737644
ENSGALG00000002728	SLC16A3	solute carrier family 16 member 3	11459.3	-0.0995926	0.0571585	0.0814397	0.737644
ENSGALG00000000218	SRP19	signal recognition particle 19	729.536	0.116212	0.0667098	0.0814996	0.737644
ENSGALG00000043053	DAO	D-amino acid oxidase	99.4015	0.3344	0.192015	0.0815908	0.737644
ENSGALG00000049437		1-phosphatidylinositol 4,5-bisphosphate phosphodiesterase beta-3-like	72.0763	-0.309289	0.177609	0.0816125	0.737644
ENSGALG00000003595			552.458	-0.191737	0.110126	0.08167	0.737644
ENSGALG00000015328	TRMT10C	tRNA methyltransferase 10C, mitochondrial RNase P subunit	548.177	0.124025	0.071235	0.0816715	0.737644
ENSGALG00000003120	NCOR2	nuclear receptor corepressor 2	4690.83	-0.155966	0.0896284	0.0818343	0.738028
ENSGALG00000003472	VWC2L	von Willebrand factor C domain containing protein 2 like	219.161	0.199273	0.114522	0.0818516	0.738028
ENSGALG00000034374	STX7	syntaxin 7	859.225	0.114937	0.0660564	0.0818612	0.738028
ENSGALG00000037603	SESN2	sestrin-2-like	107.353	-0.263551	0.151511	0.0819503	0.738042
ENSGALG00000040999	EIF3B	eukaryotic translation initiation factor 3 subunit B	2474.48	0.0789043	0.0453624	0.081961	0.738042
ENSGALG00000005158	WDFY1	WD repeat and FYVE domain containing 1	3052.11	0.0668777	0.0384759	0.0821805	0.739159
ENSGALG00000037812	USP43	ubiquitin specific peptidase 43	2420.45	-0.179261	0.103133	0.0821835	0.739159
ENSGALG00000011141	ITGB6	integrin subunit beta 6	4.58445	0.97859	0.563304	0.0823461	0.739833
ENSGALG00000011621	IGF2R	insulin like growth factor 2 receptor	1921.07	0.123635	0.0711703	0.0823568	0.739833
ENSGALG00000016653	FAM167A	family with sequence similarity 167 member A	2.6184	1.67078	0.961962	0.0824143	0.739854
ENSGALG00000000478	TANC2	tetratricopeptide repeat, ankyrin repeat and coiled-coil containing 2	2247.67	-0.229104	0.131927	0.0824577	0.739854
ENSGALG00000042822	TAX1BP1	Tax1 binding protein 1	7680.36	0.0607223	0.0349746	0.0825317	0.739966
ENSGALG00000049478			74.9657	-0.514689	0.296485	0.0825685	0.739966
ENSGALG00000040131		calcium/calmodulin dependent protein kinase kinase 2	1558.85	-0.124617	0.0718214	0.082725	0.740715
ENSGALG00000014862	HMGCS1	3-hydroxy-3-methylglutaryl-CoA synthase 1	2026.72	0.149285	0.0860459	0.0827507	0.740715
ENSGALG00000009451	PPID	peptidylprolyl isomerase D	978.427	0.112521	0.0648706	0.082821	0.740766
ENSGALG00000009954	DYNC2LI1	dynein cytoplasmic 2 light intermediate chain 1	410.039	0.146009	0.0841861	0.082855	0.740766
ENSGALG00000008496	VPS18	VPS18, CORVET/HOPS core subunit	1064.33	0.0943009	0.0543828	0.0829145	0.740858
ENSGALG00000046693			1.71495	1.65726	0.956326	0.0831048	0.741398
ENSGALG00000001682	FBXL20	F-box and leucine rich repeat protein 20	1495.19	-0.0970996	0.0560336	0.0831168	0.741398
ENSGALG00000039989	GPR160	G protein-coupled receptor 160	20.9757	-0.445592	0.257145	0.083123	0.741398
ENSGALG00000054240			1.32538	2.49136	1.4381	0.0832024	0.741666
ENSGALG00000011970	CHADL	chondroadherin-like	84.324	0.382894	0.22111	0.083329	0.741842
ENSGALG00000034218		proliferation-associated 2G4, 38kDa	1338.5	0.0932062	0.0538292	0.0833597	0.741842
ENSGALG00000013156	ZNF830	zinc finger protein 830	901.851	0.101623	0.0587008	0.0834154	0.741842
ENSGALG00000032628	SRCIN1	SRC kinase signaling inhibitor 1	3329.93	-0.151512	0.0875196	0.0834196	0.741842
ENSGALG00000014991	HDAC2	histone deacetylase 2	1750.73	0.0785962	0.0454101	0.0834857	0.741991
ENSGALG00000001332	RBL1	RB transcriptional corepressor like 1	171.572	-0.206597	0.119398	0.0835719	0.742318
ENSGALG00000010501	SNW1	SNW domain containing 1	2483.4	0.0732226	0.0423272	0.0836452	0.742333
ENSGALG00000002057	POLR2D	RNA polymerase II subunit D	500.72	0.128471	0.0742732	0.0836825	0.742333
ENSGALG00000010464	GLRX3	glutaredoxin 3	1300.64	0.095768	0.0553736	0.0837218	0.742333
ENSGALG00000027793	SCN9A	sodium voltage-gated channel alpha subunit 9	119.312	0.242571	0.140279	0.0837726	0.742341
ENSGALG00000032610	NAGLU	N-acetylglucosaminidase, alpha	639.401	-0.154497	0.0893707	0.0838598	0.742341
ENSGALG00000002937	PSME3	proteasome activator subunit 3	2372.7	0.0653613	0.0378105	0.0838708	0.742341
ENSGALG00000006564		DnaJ heat shock protein family (Hsp40) member B11	1261.75	0.0839533	0.0485738	0.0839228	0.742364
ENSGALG00000038278	TRIM7.2	Gallus gallus tripartite motif containing 7.2 (TRIM7.2), mRNA.	2401.13	-0.100993	0.0584489	0.0840083	0.742408
ENSGALG00000006326	MIF	macrophage migration inhibitory factor (glycosylation-inhibiting factor)	5073.99	-0.129534	0.0749903	0.0841062	0.742408
ENSGALG00000009802	ANGEL2	angel homolog 2	884.343	0.0865103	0.0500842	0.0841146	0.742408
ENSGALG00000014194	SAMM50	SAMM50 sorting and assembly machinery component	1889.34	0.0951441	0.0550846	0.0841254	0.742408
ENSGALG00000015901	SENP6	SUMO1/sentrin specific peptidase 6	1911.02	0.0892971	0.0517331	0.084327	0.743387
ENSGALG00000003074		homer scaffolding protein 3	527.482	0.151569	0.0878115	0.0843353	0.743387
ENSGALG00000010046	FAM177A1	family with sequence similarity 177 member A1	1062.11	0.110068	0.0638036	0.0845087	0.744479
ENSGALG00000008021	RNF114	ring finger protein 114	1327.86	0.0951027	0.0551788	0.0847915	0.746533
ENSGALG00000010628	ACSL1	acyl-CoA synthetase long-chain family member 1	999.22	0.103304	0.0599563	0.084889	0.746635
ENSGALG00000024482	LEPROTL1	leptin receptor overlapping transcript like 1	1604.89	0.0873628	0.0507077	0.0849121	0.746635
ENSGALG00000004122	PNRC2	proline rich nuclear receptor coactivator 2	5232.33	0.0959823	0.0557179	0.0849522	0.746635
ENSGALG00000007139	FAM107A	family with sequence similarity 107 member A	484.164	-0.155151	0.0901097	0.0851047	0.747273
ENSGALG00000015683	GNG10	G protein subunit gamma 10	498.357	0.241715	0.140411	0.085162	0.747273
ENSGALG00000037997			3.2336	1.13691	0.660718	0.0853026	0.747273
ENSGALG00000054273	RASSF8	Ras association domain family member 8	817.348	-0.10989	0.0638652	0.0853135	0.747273
ENSGALG00000036359	RUVBL2	ruvB-like 2	1030	-0.140298	0.0815479	0.0853522	0.747273
ENSGALG00000047566		deoxyguanosine kinase	407.69	-0.16717	0.0971732	0.0853726	0.747273
ENSGALG00000028801	YPEL2	yippee like 2	9871.01	-0.0804786	0.046781	0.0853728	0.747273
ENSGALG00000013098	MGST1	microsomal glutathione S-transferase 1	1123.26	0.109209	0.0635306	0.0856141	0.748641
ENSGALG00000010302		solute carrier family 33 member 1	403.631	0.118358	0.068856	0.0856287	0.748641
ENSGALG00000043280	EXOC8	exocyst complex component 8	975.881	-0.0912321	0.0530901	0.0857167	0.748975
ENSGALG00000040882	HSPA4	heat shock protein family A (Hsp70) member 4	3901.12	0.0806235	0.0469339	0.0858316	0.749543
ENSGALG00000002705	CISD1	CDGSH iron sulfur domain 1	3272.62	0.123517	0.071928	0.0859377	0.749602
ENSGALG00000010625	SRD5A2	steroid 5 alpha-reductase 2	59.9134	0.306485	0.178507	0.0859916	0.749602
ENSGALG00000043394	NUP188	nucleoporin 188	2266.78	-0.0642598	0.0374473	0.0861611	0.749602
ENSGALG00000027961	PCASP2	paracaspase 2	111.978	-0.304661	0.177541	0.0861621	0.749602
ENSGALG00000051652			193.117	-0.187634	0.109352	0.0861869	0.749602
ENSGALG00000009135	PLEKHA3	pleckstrin homology domain containing A3	1238.84	0.109059	0.0635672	0.0862261	0.749602
ENSGALG00000051041			9.74101	-0.775309	0.452034	0.0863168	0.749602
ENSGALG00000023909		ectonucleoside triphosphate diphosphohydrolase 2-like	19.0629	0.663972	0.387125	0.0863201	0.749602
ENSGALG00000001837	ORAI3	ORAI calcium release-activated calcium modulator 3	770.237	-0.14029	0.0817981	0.0863322	0.749602
ENSGALG00000035375	LRTOMT	leucine rich transmembrane and O-methyltransferase domain containing	4.5338	-1.30014	0.758089	0.0863407	0.749602
ENSGALG00000015805		charged multivesicular body protein 3	1242.17	0.0942811	0.0549941	0.0864579	0.749602
ENSGALG00000026241	GRIN3B	glutamate ionotropic receptor NMDA type subunit 3B	172.96	-0.236686	0.138128	0.0866168	0.749602
ENSGALG00000029197	KIRREL3	kin of IRRE like 3 (Drosophila)	2313.58	-0.0957734	0.0558941	0.0866247	0.749602
ENSGALG00000013452	ERP44	endoplasmic reticulum protein 44	1417.4	0.0843279	0.0492251	0.0866924	0.749602
ENSGALG00000038044	NME6	NME/NM23 nucleoside diphosphate kinase 6	230.707	-0.286046	0.166989	0.08672	0.749602
ENSGALG00000017163	ACAT1	acetyl-CoA acetyltransferase 1	1036.58	0.100744	0.0588159	0.0867372	0.749602
ENSGALG00000050893	CCR2	C-C motif chemokine receptor 2	34.9205	0.534739	0.312206	0.0867539	0.749602
ENSGALG00000008776	HYAL6	hyaluronoglucosaminidase 6	319.049	0.206208	0.120401	0.0867729	0.749602
ENSGALG00000006895	CEP131	centrosomal protein 131	1259.2	-0.100003	0.0583923	0.086786	0.749602
ENSGALG00000053332			141.604	-0.197996	0.11564	0.0868658	0.74986
ENSGALG00000012228	MDGA2	MAM domain containing glycosylphosphatidylinositol anchor 2	2786.15	-0.126588	0.0739892	0.0871003	0.75096
ENSGALG00000002904	REEP3	receptor accessory protein 3	1606.97	0.119792	0.070023	0.0871273	0.75096
ENSGALG00000035207	TDO2	tryptophan 2,3-dioxygenase	38.3522	0.357292	0.208891	0.0871868	0.75096
ENSGALG00000026661	MSRB3	methionine sulfoxide reductase B3	1271.5	0.186058	0.108798	0.0872421	0.75096
ENSGALG00000004707	CSE1L	chromosome segregation 1 like	1758.95	0.0662954	0.0387693	0.0872661	0.75096
ENSGALG00000001017	WRAP73	WD repeat containing, antisense to TP73	379.707	0.111349	0.065122	0.087293	0.75096
ENSGALG00000008127	SPI1	Spi-1 proto-oncogene	50.8622	0.349611	0.204563	0.0874387	0.751783
ENSGALG00000001450	IGSF9B	immunoglobulin superfamily member 9B	1521.04	-0.259809	0.152115	0.0876403	0.752099
ENSGALG00000029721	C1orf232	uncharacterized LOC419602	176.223	-0.203216	0.119012	0.087725	0.752099
ENSGALG00000054988	SLC22A31	solute carrier family 22 member 31	24.1712	-0.495786	0.290366	0.0877376	0.752099
ENSGALG00000027002		transcription factor HES-5-like	16.9621	0.633711	0.371266	0.0878422	0.752099
ENSGALG00000016559	PIGA	phosphatidylinositol glycan anchor biosynthesis class A	312.898	0.140277	0.0821831	0.0878439	0.752099
ENSGALG00000029893	COG1	component of oligomeric golgi complex 1	1454.44	-0.128188	0.0751311	0.0879736	0.752099
ENSGALG00000004798	MPRIP	myosin phosphatase Rho interacting protein	5479.3	-0.113447	0.0665105	0.0880642	0.752099
ENSGALG00000051771			76.1629	-0.299315	0.175484	0.0880729	0.752099
ENSGALG00000054746			22.8796	0.518029	0.303714	0.0880737	0.752099
ENSGALG00000001201	GFOD2	glucose-fructose oxidoreductase domain containing 2	2276.97	-0.0960734	0.0563396	0.0881468	0.752099
ENSGALG00000054624			118.813	-0.210818	0.123648	0.0881968	0.752099
ENSGALG00000052140			1.55142	2.0323	1.192	0.0882034	0.752099
ENSGALG00000013733	GTF2H5	general transcription factor IIH subunit 5	1673.8	0.12193	0.0715255	0.0882489	0.752099
ENSGALG00000004155	MYOM3	myomesin 3	245.566	0.263705	0.154708	0.0882822	0.752099
ENSGALG00000014026	DNAJB14	DnaJ heat shock protein family (Hsp40) member B14	3931.02	0.0717466	0.0420921	0.0882846	0.752099
ENSGALG00000029588			649.488	-0.159326	0.0935065	0.0883994	0.752099
ENSGALG00000029648	TH	tyrosine hydroxylase	28.5398	-0.679824	0.398994	0.0884104	0.752099
ENSGALG00000017211	MRE11	MRE11 homolog, double strand break repair nuclease	731.618	0.0899865	0.0528157	0.0884219	0.752099
ENSGALG00000028341		mucosal vascular addressin cell adhesion molecule 1	24.6869	-0.525177	0.308246	0.0884263	0.752099
ENSGALG00000010762	OPN3	opsin 3	182.481	-0.230707	0.135482	0.0885945	0.753103
ENSGALG00000009916	SCFD1	sec1 family domain containing 1	1034.11	0.09745	0.0572549	0.0887482	0.753984
ENSGALG00000007839	NCAM1	neural cell adhesion molecule 1	26481.1	-0.0941715	0.055385	0.0890731	0.754979
ENSGALG00000048700	DDX28	DEAD-box helicase 28	277.595	-0.188271	0.110753	0.0891466	0.754979
ENSGALG00000035184	SDC3	syndecan 3	1427.48	-0.161679	0.0951114	0.0891509	0.754979
ENSGALG00000032097	TBX20	T-box 20	2.46817	1.57185	0.924938	0.0892418	0.754979
ENSGALG00000000518	KLHL12	kelch like family member 12	1653.4	-0.11448	0.0673694	0.0892653	0.754979
ENSGALG00000032145	B4GALT7	beta-1,4-galactosyltransferase 7	220.879	-0.168451	0.099132	0.0892711	0.754979
ENSGALG00000023279	EPN3	epsin 3	2239.57	-0.119223	0.0701641	0.0892807	0.754979
ENSGALG00000026119	MN1	MN1 proto-oncogene, transcriptional regulator	121.176	-0.287901	0.169436	0.089287	0.754979
ENSGALG00000015626		regulator of G-protein signaling 12	109.812	0.279718	0.164674	0.0893908	0.754979
ENSGALG00000031533			0.592976	2.59088	1.52534	0.0894021
ENSGALG00000039818	GLG1	golgi glycoprotein 1	2903.22	-0.124035	0.0730569	0.0895486	0.754979
ENSGALG00000041449	EXD1	exonuclease 3'-5' domain containing 1	70.2935	0.254859	0.150126	0.0895765	0.754979
ENSGALG00000042119	MIP	major intrinsic protein of lens fiber	8.2847	0.68806	0.405367	0.0896258	0.754979
ENSGALG00000028439	SHLD2	family with sequence similarity 35 member A	610.325	0.121323	0.071526	0.0898457	0.754979
ENSGALG00000048501		Sjoegren syndrome nuclear autoantigen 1-like	36.3082	0.316097	0.186376	0.0898818	0.754979
ENSGALG00000009018	TMEM87A	transmembrane protein 87B	2807.55	0.0656796	0.0387347	0.0899559	0.754979
ENSGALG00000000410	TLK2	tousled-like kinase 2	1238.49	0.0962644	0.0567776	0.0899873	0.754979
ENSGALG00000003247	NFYA	nuclear transcription factor Y subunit alpha	2060.69	0.0935854	0.0551999	0.0900014	0.754979
ENSGALG00000035912		CBP80/20-dependent translation initiation factor	744.012	-0.135293	0.0798042	0.0900167	0.754979
ENSGALG00000012206	CGRRF1	cell growth regulator with ring finger domain 1	491.571	0.141541	0.083491	0.090021	0.754979
ENSGALG00000002739	INPP5K	inositol polyphosphate-5-phosphatase K	9174.68	0.209094	0.12334	0.0900268	0.754979
ENSGALG00000031142	ACAA2	acetyl-CoA acyltransferase 2	555.668	0.203936	0.120301	0.0900348	0.754979
ENSGALG00000009856	GNS	glucosamine (N-acetyl)-6-sulfatase	4672.17	0.111307	0.0656659	0.0900667	0.754979
ENSGALG00000016568	MOSPD2	motile sperm domain containing 2	1214.06	0.10102	0.0595981	0.0900702	0.754979
ENSGALG00000015815	RMND5A	required for meiotic nuclear division 5 homolog A	2313.43	0.0898154	0.0529901	0.0900851	0.754979
ENSGALG00000047227			5.48632	1.39475	0.822977	0.0901213	0.754979
ENSGALG00000012709	ATXN1	ataxin 1	526.883	-0.233202	0.137634	0.090195	0.755176
ENSGALG00000012239	METAP1	methionyl aminopeptidase 1	713.428	0.0837625	0.0494623	0.0903676	0.755945
ENSGALG00000000424	CMTM3	CKLF like MARVEL transmembrane domain containing 3	153.543	0.212846	0.125694	0.0903876	0.755945
ENSGALG00000004598	CUX2	cut like homeobox 2	1643.26	-0.14723	0.0869592	0.0904378	0.755945
ENSGALG00000008132	PUS7	pseudouridylate synthase 7 (putative)	582.779	0.124939	0.0738445	0.0906608	0.757388
ENSGALG00000003134			144.639	0.227441	0.13451	0.0908591	0.758623
ENSGALG00000008128	MOB4	MOB family member 4, phocein	2786.94	0.0884543	0.0523335	0.0909889	0.759285
ENSGALG00000046656	PMVK	phosphomevalonate kinase	494.631	-0.173278	0.102549	0.0910837	0.759655
ENSGALG00000037776	TMCO6	transmembrane and coiled-coil domains 6	474.393	-0.125934	0.0745509	0.0911754	0.759997
ENSGALG00000040506	NARS	asparaginyl-tRNA synthetase	4563.28	0.0545528	0.0323057	0.091288	0.760514
ENSGALG00000005803	ZNRF3	zinc and ring finger 3	391.539	-0.160616	0.0951341	0.0913516	0.760623
ENSGALG00000007814		alkaline phosphatase, placental	35.1346	-0.600575	0.355803	0.0914227	0.760793
ENSGALG00000014873	GJA1	gap junction protein alpha 1	1314.7	0.364986	0.216296	0.0915187	0.76117
ENSGALG00000005293	GNG13	G protein subunit gamma 13	1260.3	0.142017	0.0842135	0.0917198	0.761803
ENSGALG00000046164	APBB1	amyloid beta precursor protein binding family B member 1	2657.23	-0.128449	0.0761877	0.0918039	0.761803
ENSGALG00000050897	TNIK	TRAF2 and NCK interacting kinase	2922.01	-0.147453	0.0874656	0.0918256	0.761803
ENSGALG00000041429	MPV17L2	MPV17 mitochondrial inner membrane protein like 2	344.437	-0.169131	0.100335	0.0918619	0.761803
ENSGALG00000021843	AUH	AU RNA binding methylglutaconyl-CoA hydratase	824.066	0.117507	0.069712	0.0918705	0.761803
ENSGALG00000021183	CFAP161	cilia and flagella associated protein 161	5.45553	1.02494	0.608137	0.0919166	0.761803
ENSGALG00000047426			3.89991	1.13089	0.671191	0.0920064	0.761803
ENSGALG00000050390	CYB561D2	cytochrome b561 family member D2	386.209	-0.26734	0.158694	0.0920609	0.761803
ENSGALG00000000568	LGR6	leucine rich repeat containing G protein-coupled receptor 6	10.3896	-0.646484	0.383784	0.0920847	0.761803
ENSGALG00000036527	SYBU	syntabulin	6668.75	0.0683107	0.0405546	0.0921017	0.761803
ENSGALG00000006119	SAXO2	stabilizer of axonemal microtubules 2	24.8149	-0.478105	0.283926	0.092199	0.762189
ENSGALG00000005567	MSI2	musashi RNA binding protein 2	1430.76	-0.111584	0.0662943	0.0923446	0.762383
ENSGALG00000048773			1282.35	-0.233293	0.138614	0.0923669	0.762383
ENSGALG00000050703		protocadherin beta-15-like	425.702	-0.189573	0.11264	0.0923748	0.762383
ENSGALG00000007624		ankyrin repeat domain 60	1.76122	-1.68543	1.00164	0.092439	0.762495
ENSGALG00000011833	SPATA5	spermatogenesis associated 5	314.279	-0.129914	0.0772274	0.0925243	0.762522
ENSGALG00000001725	TNRC6C	trinucleotide repeat containing 6C	7028.62	-0.136556	0.0811803	0.0925438	0.762522
ENSGALG00000037195	TALDO1	transaldolase 1	3263.38	0.0875265	0.0520453	0.0926203	0.762734
ENSGALG00000004263	MYDGF	myeloid derived growth factor	1165.36	0.0796802	0.0473984	0.0927483	0.76337
ENSGALG00000005707	IFT20	intraflagellar transport 20	656.756	0.127424	0.0758235	0.0928527	0.763773
ENSGALG00000015010	NSG1	neuron specific gene family member 1	4659.72	0.111892	0.0665906	0.0928989	0.763773
ENSGALG00000046212	MILR1	mast cell immunoglobulin-like receptor 1	14.3761	0.584524	0.347925	0.092952	0.763792
ENSGALG00000031293	SLCO1A2	solute carrier organic anion transporter family member 1A2	840.469	0.450547	0.268255	0.0930452	0.76414
ENSGALG00000003969	EMC1	ER membrane protein complex subunit 1	3162.59	-0.066818	0.0398084	0.0932518	0.765419
ENSGALG00000009455	MCMBP	minichromosome maintenance complex binding protein	733.427	0.0786438	0.0468699	0.0933633	0.765916
ENSGALG00000015204	ATG3	autophagy related 3	871.895	0.0959869	0.0572475	0.0936014	0.766331
ENSGALG00000001319	CAMK1G	calcium/calmodulin-dependent protein kinase IG	2195.65	-0.238644	0.142333	0.0936101	0.766331
ENSGALG00000016618	PNPLA4	patatin like phospholipase domain containing 4	110.908	0.249753	0.148977	0.0936495	0.766331
ENSGALG00000048814			2923.75	-0.136959	0.0816982	0.0936593	0.766331
ENSGALG00000003213	LGALS2	galectin 2	7.31243	0.943182	0.562736	0.0937258	0.766331
ENSGALG00000033515	STK11IP	serine/threonine kinase 11 interacting protein	903.244	-0.092905	0.0554449	0.093811	0.766331
ENSGALG00000043400	BCDIN3D	BCDIN3 domain containing RNA methyltransferase	112.136	-0.21599	0.128924	0.0938706	0.766331
ENSGALG00000034011	PMS1	PMS1 homolog 1, mismatch repair system component	614.044	0.11127	0.0664675	0.0941198	0.766331
ENSGALG00000020775		dual specificity phosphatase 11 (RNA/RNP complex 1-interacting)	637.133	0.112168	0.0670104	0.0941515	0.766331
ENSGALG00000035337	AARS2	alanyl-tRNA synthetase 2, mitochondrial	713.033	-0.0965541	0.0576835	0.0941581	0.766331
ENSGALG00000003439	PLEKHM2	pleckstrin homology and RUN domain containing M2	2933.63	-0.0928265	0.0554722	0.0942509	0.766331
ENSGALG00000009383	SAMD7	sterile alpha motif domain containing 7	667.97	-0.182168	0.108862	0.0942527	0.766331
ENSGALG00000005401	WNT9A	Wnt family member 9A	94.5819	0.618961	0.36993	0.0942912	0.766331
ENSGALG00000006332	RBM17	RNA binding motif protein 17	1664.1	0.0729653	0.0436161	0.0943469	0.766331
ENSGALG00000035352	ZBTB17	zinc finger and BTB domain containing 17	983.911	-0.125135	0.0748026	0.094353	0.766331
ENSGALG00000017010	SPRYD7	SPRY domain containing 7	1407.81	0.0912494	0.0545506	0.0943768	0.766331
ENSGALG00000003242	STAR	steroidogenic acute regulatory protein	19.4376	-0.48987	0.292886	0.0944142	0.766331
ENSGALG00000030929	STMN4	stathmin 4	302.201	0.171827	0.102737	0.0944268	0.766331
ENSGALG00000034944	UBE3A	ubiquitin protein ligase E3A	1794.17	0.0891692	0.0533205	0.0944603	0.766331
ENSGALG00000009975	CCT2	chaperonin containing TCP1 subunit 2	3717.68	0.0766975	0.0458663	0.0944858	0.766331
ENSGALG00000039302	MINA	MYC induced nuclear antigen	265.248	0.168693	0.100882	0.0944873	0.766331
ENSGALG00000000722		excitatory amino acid transporter 5-like	462.337	-0.180443	0.107927	0.0945434	0.766331
ENSGALG00000042816	TP53BP2	tumor protein p53 binding protein 2	2395.15	-0.0820974	0.0491176	0.0946335	0.766331
ENSGALG00000003233	ASH2L	ASH2 like histone lysine methyltransferase complex subunit	1313.43	-0.0787397	0.0471144	0.0946735	0.766331
ENSGALG00000050344	CELF4	CUGBP Elav-like family member 4	158.415	0.210396	0.125901	0.0946969	0.766331
ENSGALG00000005698	HIF1AN	hypoxia inducible factor 1 alpha subunit inhibitor	2513.05	0.0597395	0.0357587	0.0947949	0.766331
ENSGALG00000031720	LGI1	leucine rich glioma inactivated 1	861.297	0.192857	0.115469	0.0948793	0.766331
ENSGALG00000051761		protocadherin gamma-A2-like	359.644	-0.317617	0.190186	0.0949122	0.766331
ENSGALG00000041371		unc-13 homolog A	9877.12	-0.155429	0.0930775	0.0949415	0.766331
ENSGALG00000009488	LRRN3	leucine rich repeat neuronal 3	550.093	0.111908	0.0670256	0.0949932	0.766331
ENSGALG00000006403	MESDC2	mesoderm development candidate 2	1669.37	0.0857476	0.0513583	0.0949994	0.766331
ENSGALG00000026009	SRP9	signal recognition particle 9	1644.32	0.0841467	0.0504102	0.0950697	0.766331
ENSGALG00000016794	MRPS9	mitochondrial ribosomal protein S9	582.382	0.129907	0.0778395	0.0951367	0.766331
ENSGALG00000032405		zinc finger protein 226-like	342.628	-0.238575	0.142977	0.095192	0.766331
ENSGALG00000032415	SEZ6L	seizure related 6 homolog like	8269.33	-0.130975	0.0785003	0.0952224	0.766331
ENSGALG00000033428	CA13	carbonic anhydrase 13	294.337	0.157511	0.0944486	0.0953781	0.766331
ENSGALG00000011332	ANKZF1	ankyrin repeat and zinc finger domain containing 1	491.474	-0.148443	0.0890119	0.0953808	0.766331
ENSGALG00000014649	MBLAC2	metallo-beta-lactamase domain containing 2	968.639	0.119925	0.0719153	0.0953972	0.766331
ENSGALG00000016448	KCNF1	potassium voltage-gated channel modifier subfamily F member 1	65.6969	-0.269744	0.161779	0.0954437	0.766331
ENSGALG00000011863	POLDIP3	DNA polymerase delta interacting protein 3	2843.12	0.0547613	0.032852	0.0955324	0.766331
ENSGALG00000008176	ASB3	ankyrin repeat and SOCS box containing 3	649.984	0.0853039	0.0511902	0.0956315	0.766331
ENSGALG00000051672	NHLRC3	NHL repeat containing 3	435.705	0.131688	0.079029	0.0956491	0.766331
ENSGALG00000021365	DCTN3	dynactin subunit 3	2032.82	0.0937297	0.056264	0.0957353	0.766331
ENSGALG00000040768	MAL2	mal, T-cell differentiation protein 2	17.0468	0.601644	0.36118	0.0957582	0.766331
ENSGALG00000038328	ANKRD33B	ankyrin repeat domain 33B	2651.51	-0.0957079	0.0574613	0.0957922	0.766331
ENSGALG00000008297	SEMA4B	semaphorin 4B	471.258	-0.132272	0.0794141	0.0957942	0.766331
ENSGALG00000033827			2.97535	1.99388	1.19716	0.0958105	0.766331
ENSGALG00000030185	PTDSS1	phosphatidylserine synthase 1	2364.42	0.0808492	0.04856	0.0959259	0.7667
ENSGALG00000016187	WDR4	WD repeat domain 4	684.609	0.100751	0.0605197	0.0959586	0.7667
ENSGALG00000040041			788.568	-0.115569	0.069472	0.096207	0.767802
ENSGALG00000007047	GAL	galanin and GMAP prepropeptide	3.38761	1.12505	0.676722	0.0964141	0.767802
ENSGALG00000050491	SLC35E4	solute carrier family 35 member E4	104.89	-0.263085	0.15826	0.0964416	0.767802
ENSGALG00000038026	AEBP2	AE binding protein 2	1137.46	-0.106761	0.0642263	0.0964606	0.767802
ENSGALG00000006298	ATG4B	autophagy related 4B cysteine peptidase	1979.66	0.0678999	0.0408672	0.0966176	0.767802
ENSGALG00000041898	FAM43A	family with sequence similarity 43 member A	3646.14	-0.190722	0.114802	0.0966516	0.767802
ENSGALG00000046939		Rab geranylgeranyltransferase subunit alpha	574.026	-0.169272	0.101892	0.0966566	0.767802
ENSGALG00000039698	DRD1	dopamine receptor D1	1545.28	-0.0893347	0.0537765	0.0966689	0.767802
ENSGALG00000044768			242.121	0.198081	0.119248	0.0966957	0.767802
ENSGALG00000048860	GRK1	G protein-coupled receptor kinase 1	994.999	-0.191558	0.115323	0.0967025	0.767802
ENSGALG00000008208	CASC4	cancer susceptibility candidate 4	4439.7	0.0510697	0.0307482	0.0967339	0.767802
ENSGALG00000009492	DNAJB9	DnaJ heat shock protein family (Hsp40) member B9	867.789	0.127982	0.077064	0.0967686	0.767802
ENSGALG00000047833	MED11	mediator complex subunit 11	718.293	-0.204852	0.12336	0.0967925	0.767802
ENSGALG00000027096	LGALSL	galectin like	3747.1	0.076321	0.0459624	0.0968118	0.767802
ENSGALG00000033034	SLC25A34	solute carrier family 25 member 34	160.49	-0.223418	0.134583	0.0969002	0.767868
ENSGALG00000047262	CHIR-IG1-5	immunoglobulin-like receptor CHIR-AB1-like	8.52288	0.879757	0.53001	0.0969373	0.767868
ENSGALG00000019932		uncharacterized LOC101748060	38.009	-0.341509	0.205765	0.0969734	0.767868
ENSGALG00000039037	PICALM	phosphatidylinositol binding clathrin assembly protein	933.706	0.0974572	0.0587454	0.097121	0.768631
ENSGALG00000014233	FBLN1	fibulin 1	290.251	0.296285	0.178651	0.097225	0.768647
ENSGALG00000035752	PEX2	peroxisomal biogenesis factor 2	1061.04	0.104119	0.0627807	0.0972252	0.768647
ENSGALG00000053121		chemokine ah221	0.978325	2.14331	1.29262	0.0972954
ENSGALG00000038522		protein tyrosine phosphatase, non-receptor type 23	883.195	-0.125133	0.0754832	0.0973648	0.769074
ENSGALG00000005368	CEP120	centrosomal protein 120	515.147	0.108112	0.065241	0.0974951	0.769074
ENSGALG00000012911	SYT10	synaptotagmin 10	453.685	0.221907	0.133923	0.0975258	0.769074
ENSGALG00000002723	ANKS1A	ankyrin repeat and sterile alpha motif domain containing 1A	677.61	-0.216206	0.130494	0.0975552	0.769074
ENSGALG00000043074		nucleoporin 160	1816.49	-0.139339	0.0841033	0.0975688	0.769074
ENSGALG00000009904	IL22	interleukin 22	0.738624	2.57004	1.55146	0.0976151
ENSGALG00000016584	EGFL6	EGF like domain multiple 6	10.116	0.620207	0.374439	0.0976487	0.769074
ENSGALG00000004900	RFLNB	refilin B	85.7337	-0.263152	0.15889	0.097684	0.769074
ENSGALG00000015360	KIAA1524	KIAA1524	207.414	0.209416	0.126446	0.0976886	0.769074
[truncated: 15,216 more rows]

## Sheet: Z04_occl_v_open_retina
ensembl_gene_id	gene_name	description	baseMean	log2FoldChange	lfcSE	p-value	p-adj
[truncated: 17,136 more rows]

[truncated: 4 more sheets: Z08_occl_v_open_retina, Z12_occl_v_open_retina, Z16_occl_v_open_retina, Z20_occl_v_open_retina]
