# Supplementary material for: Diurnal gene expression patterns in retina and choroid distinguish myopia progression from myopia onset
Source: PLoS One. 2024 Jul 19;19(7):e0307091. doi: 10.1371/journal.pone.0307091 (PMC11259283; doi:10.1371/journal.pone.0307091)
Supplement: S7 Table — A. GSEA pathways in retina during myopia progression. Pathway assignments were based on the relative expression of retinal genes in occluded eyes vs. contralateral open eyes. Two general types of GSEA pathways were identified: 1) pathways enriched in occluded eyes relative to the contralateral open genes; and 2) pathways enriched in open eyes relative to the contralateral occluded eyes, corresponding to decreased expression in occluded eyes. The genes generating the pathways included those identified for specific times of the day, the “overall” category (see S3A and S3B Table), and the occlVopen*time interaction (see Tables 4 and S4A and S4B). Pathways listed met the statistical criterion of FDR q-value<0.05. GSEA, Gene Set Enrichment Analysis. ZT, Zeitgeber time of tissue sampling, in hours. NES, normalized enrichment score. FDR, false discovery rate. B. GSEA pathways in choroid during myopia progression. Pathway assignments were based on the relative expression of choroidal genes in occluded eyes vs. contralateral open eyes. Two general types of GSEA pathways were identified: 1) pathways enriched in occluded eyes relative to the contralateral open genes; and 2) pathways enriched in open eyes relative to the contralateral occluded eyes, corresponding to decreased expression in occluded eyes. The genes generating the pathways included those identified for specific times of the day, the “overall” category (see S3A and S3B Table), and the occlVopen*time interaction (see Tables 4 and S4A and S4B). Pathways listed met the statistical criterion of FDR q-value<0.05. GSEA, Gene Set Enrichment Analysis. ZT, Zeitgeber time of tissue sampling, in hours. NES, normalized enrichment score. FDR, false discovery rate. (ZIP) [file pone.0307091.s008.zip]

Archive with 2 entries (2 files):
- S7B Table. GSEA pathways during myopia progression, choroid.xlsx
- S7A Table. GSEA pathways during myopia progression, retina.xlsx
