# Supplementary material for: Diurnal gene expression patterns in retina and choroid distinguish myopia progression from myopia onset
Source: PLoS One. 2024 Jul 19;19(7):e0307091. doi: 10.1371/journal.pone.0307091 (PMC11259283; doi:10.1371/journal.pone.0307091)
Supplement: S7 Table — A. GSEA pathways in retina during myopia progression. Pathway assignments were based on the relative expression of retinal genes in occluded eyes vs. contralateral open eyes. Two general types of GSEA pathways were identified: 1) pathways enriched in occluded eyes relative to the contralateral open genes; and 2) pathways enriched in open eyes relative to the contralateral occluded eyes, corresponding to decreased expression in occluded eyes. The genes generating the pathways included those identified for specific times of the day, the “overall” category (see S3A and S3B Table), and the occlVopen*time interaction (see Tables 4 and S4A and S4B). Pathways listed met the statistical criterion of FDR q-value<0.05. GSEA, Gene Set Enrichment Analysis. ZT, Zeitgeber time of tissue sampling, in hours. NES, normalized enrichment score. FDR, false discovery rate. B. GSEA pathways in choroid during myopia progression. Pathway assignments were based on the relative expression of choroidal genes in occluded eyes vs. contralateral open eyes. Two general types of GSEA pathways were identified: 1) pathways enriched in occluded eyes relative to the contralateral open genes; and 2) pathways enriched in open eyes relative to the contralateral occluded eyes, corresponding to decreased expression in occluded eyes. The genes generating the pathways included those identified for specific times of the day, the “overall” category (see S3A and S3B Table), and the occlVopen*time interaction (see Tables 4 and S4A and S4B). Pathways listed met the statistical criterion of FDR q-value<0.05. GSEA, Gene Set Enrichment Analysis. ZT, Zeitgeber time of tissue sampling, in hours. NES, normalized enrichment score. FDR, false discovery rate. (ZIP) [file pone.0307091.s008.zip › S7B Table. GSEA pathways during myopia progression, choroid.xlsx]

## Sheet: INTERACTION
GSEA Pathways with FDR q-val <0.05
NES = normalized enrichment score					FDR = false discovery rate
CHOROID OCCLUDED VS. OPEN EYES, INTERACTIONS WITH TIME					CHOROID OCCLUDED VS. OPEN EYES, INTERACTIONS WITH TIME
OCCLUDED EYES ENRICHED RELATIVE TO OPEN EYES					OPEN EYES ENRICHED RELATIVE TO OCCLUDED EYES
(from up-regulated gene expression in occluded eyes)					(from down-regulated gene expression in occluded eyes)
NAME	NES	FDR q-value			NAME	NES	FDR q-value
PID_CONE_PATHWAY	2.1337	0			REACTOME_SARS_COV_1_MODULATES_HOST_TRANSLATION_MACHINERY	-2.33252	0
PID_RHODOPSIN_PATHWAY	1.97809	0.000982199			REACTOME_CHEMOKINE_RECEPTORS_BIND_CHEMOKINES	-1.89153	0.0069466
WP_GABA_RECEPTOR_SIGNALING	1.96843	0.000654799
REACTOME_GABA_SYNTHESIS_RELEASE_REUPTAKE_AND_DEGRADATION	1.91826	0.002207
REACTOME_THE_PHOTOTRANSDUCTION_CASCADE	1.89794	0.00353192
REACTOME_CLASS_C_3_METABOTROPIC_GLUTAMATE_PHEROMONE_RECEPTORS	1.85631	0.00735565
WP_SYNAPTIC_VESICLE_PATHWAY	1.81153	0.0165316
REACTOME_NOREPINEPHRINE_NEUROTRANSMITTER_RELEASE_CYCLE	1.77887	0.0295394
REACTOME_SEROTONIN_NEUROTRANSMITTER_RELEASE_CYCLE	1.77492	0.0282191
REACTOME_GLUTAMATE_NEUROTRANSMITTER_RELEASE_CYCLE	1.7379	0.0487398
REACTOME_GABA_RECEPTOR_ACTIVATION	1.73541	0.0458235
REACTOME_TRAFFICKING_OF_GLUR2_CONTAINING_AMPA_RECEPTORS	1.73049	0.045765

## Sheet: OVERALL
GSEA Pathways with FDR q-val <0.05
NES = normalized enrichment score				FDR = false discovery rate
CHOROID OVERALL				CHOROID OVERALL
OCCLUDED EYES ENRICHED RELATIVE TO OPEN EYES				OPEN EYES ENRICHED RELATIVE TO OCCLUDED EYES
(from up-regulated gene expression in occluded eyes)				(from down-regulated gene expression in occluded eyes)
NAME	NES	FDR q-value		NAME	NES	FDR q-value
REACTOME_RESOLUTION_OF_SISTER_CHROMATID_COHESION	2.59331	0		REACTOME_IMMUNOREGULATORY_INTERACTIONS_BETWEEN_A_LYMPHOID_AND_A_NON_LYMPHOID_CELL	-2.38489	0
REACTOME_MITOTIC_SPINDLE_CHECKPOINT	2.54169	0		REACTOME_INTERLEUKIN_RECEPTOR_SHC_SIGNALING	-2.30709	0.000537621
PID_AURORA_B_PATHWAY	2.4903	0		PID_TCR_PATHWAY	-2.26595	0.00105224
REACTOME_RHO_GTPASES_ACTIVATE_FORMINS	2.45523	0		WP_MICROGLIA_PATHOGEN_PHAGOCYTOSIS_PATHWAY	-2.2312	0.00134504
PID_CONE_PATHWAY	2.43342	0		KEGG_HEMATOPOIETIC_CELL_LINEAGE	-2.2266	0.00107603
REACTOME_MITOTIC_METAPHASE_AND_ANAPHASE	2.43117	0		WP_TYROBP_CAUSAL_NETWORK_IN_MICROGLIA	-2.19434	0.00160584
REACTOME_SEPARATION_OF_SISTER_CHROMATIDS	2.42009	0		REACTOME_INTERLEUKIN_2_FAMILY_SIGNALING	-2.19396	0.00137644
PID_PLK1_PATHWAY	2.38714	0		REACTOME_COMPLEMENT_CASCADE	-2.12634	0.00493253
REACTOME_MITOTIC_PROMETAPHASE	2.37231	0		KEGG_LEISHMANIA_INFECTION	-2.09976	0.0067537
REACTOME_CELL_CYCLE_CHECKPOINTS	2.3599	0		WP_MEASLES_VIRUS_INFECTION	-2.08044	0.00779906
WP_CELL_CYCLE	2.35749	0		REACTOME_INTERLEUKIN_10_SIGNALING	-2.05331	0.00895007
KEGG_CELL_CYCLE	2.34653	0		WP_PATHOGENESIS_OF_SARSCOV2_MEDIATED_BY_NSP9NSP10_COMPLEX	-2.05113	0.00829181
REACTOME_CELL_CYCLE_MITOTIC	2.34215	0		REACTOME_SIGNALING_BY_NODAL	-2.04101	0.0092083
WP_RETINOBLASTOMA_GENE_IN_CANCER	2.32768	0		REACTOME_GENERATION_OF_SECOND_MESSENGER_MOLECULES	-2.03606	0.00915122
REACTOME_M_PHASE	2.25132	0		REACTOME_ANTIGEN_ACTIVATES_B_CELL_RECEPTOR_BCR_LEADING_TO_GENERATION_OF_SECOND_MESSENGERS	-2.02993	0.00946273
WP_REGULATION_OF_SISTER_CHROMATID_SEPARATION_AT_THE_METAPHASEANAPHASE_TRANSITION	2.20847	0.00011801		REACTOME_FCGR_ACTIVATION	-2.02901	0.00907107
REACTOME_BBSOME_MEDIATED_CARGO_TARGETING_TO_CILIUM	2.09277	0.00189544		REACTOME_INTERLEUKIN_3_INTERLEUKIN_5_AND_GM_CSF_SIGNALING	-2.02754	0.00878554
KEGG_SPLICEOSOME	2.02581	0.00499892		PID_CD8_TCR_PATHWAY	-1.99475	0.0134342
REACTOME_S_PHASE	2.02502	0.00478553		KEGG_JAK_STAT_SIGNALING_PATHWAY	-1.95752	0.0202741
WP_DNA_REPLICATION	2.00487	0.00624769		WP_TH17_CELL_DIFFERENTIATION_PATHWAY	-1.95748	0.0192604
BIOCARTA_INTEGRIN_PATHWAY	1.98823	0.0073003		REACTOME_INITIAL_TRIGGERING_OF_COMPLEMENT	-1.95135	0.0206778
REACTOME_ACTIVATION_OF_ATR_IN_RESPONSE_TO_REPLICATION_STRESS	1.98805	0.00696846		REACTOME_NCAM1_INTERACTIONS	-1.94608	0.0207157
REACTOME_SUMOYLATION_OF_DNA_REPLICATION_PROTEINS	1.98486	0.00707567		PID_IL2_STAT5_PATHWAY	-1.92059	0.0270666
WP_DNA_IRDAMAGE_AND_CELLULAR_RESPONSE_VIA_ATR	1.9834	0.00690148		REACTOME_CELL_SURFACE_INTERACTIONS_AT_THE_VASCULAR_WALL	-1.91796	0.0268341
REACTOME_G1_S_SPECIFIC_TRANSCRIPTION	1.98131	0.00692963		WP_PROSTAGLANDIN_SIGNALING	-1.91677	0.0261423
WP_COHESIN_COMPLEX_CORNELIA_DE_LANGE_SYNDROME	1.97305	0.00742878		REACTOME_FCERI_MEDIATED_CA_2_MOBILIZATION	-1.9162	0.0253871
REACTOME_DEPOSITION_OF_NEW_CENPA_CONTAINING_NUCLEOSOMES_AT_THE_CENTROMERE	1.96836	0.00771657		BIOCARTA_CTLA4_PATHWAY	-1.91417	0.0251554
REACTOME_APC_C_MEDIATED_DEGRADATION_OF_CELL_CYCLE_PROTEINS	1.96291	0.00825158		REACTOME_ROLE_OF_LAT2_NTAL_LAB_ON_CALCIUM_MOBILIZATION	-1.90653	0.0270757
REACTOME_FORMATION_OF_TUBULIN_FOLDING_INTERMEDIATES_BY_CCT_TRIC	1.95254	0.00976422		PID_IL27_PATHWAY	-1.8952	0.0290533
WP_PARKINUBIQUITIN_PROTEASOMAL_SYSTEM_PATHWAY	1.94592	0.0105761		REACTOME_PI3K_AKT_SIGNALING_IN_CANCER	-1.89033	0.029692
REACTOME_NUCLEAR_ENVELOPE_NE_REASSEMBLY	1.94014	0.0110598		WP_EXTRAFOLLICULAR_AND_FOLLICULAR_B_CELL_ACTIVATION_BY_SARSCOV2	-1.88126	0.0317413
REACTOME_MITOTIC_G1_PHASE_AND_G1_S_TRANSITION	1.93897	0.0108611		WP_MIRNA_TARGETS_IN_ECM_AND_MEMBRANE_RECEPTORS	-1.86457	0.0367835
REACTOME_COOPERATION_OF_PREFOLDIN_AND_TRIC_CCT_IN_ACTIN_AND_TUBULIN_FOLDING	1.92726	0.0124316		REACTOME_CREATION_OF_C4_AND_C2_ACTIVATORS	-1.8633	0.0361213
REACTOME_MITOTIC_G2_G2_M_PHASES	1.91839	0.0135168		KEGG_CYTOKINE_CYTOKINE_RECEPTOR_INTERACTION	-1.8543	0.0387323
REACTOME_TRANSCRIPTION_OF_E2F_TARGETS_UNDER_NEGATIVE_CONTROL_BY_P107_RBL1_AND_P130_RBL2_IN_COMPLEX_WITH_HDAC1	1.9151	0.0139158		BIOCARTA_TH1TH2_PATHWAY	-1.85132	0.038637
REACTOME_ASSOCIATION_OF_TRIC_CCT_WITH_TARGET_PROTEINS_DURING_BIOSYNTHESIS	1.90059	0.0162404		REACTOME_CONSTITUTIVE_SIGNALING_BY_ABERRANT_PI3K_IN_CANCER	-1.85011	0.0383013
REACTOME_PROTEIN_FOLDING	1.8932	0.0168826		WP_COMPLEMENT_SYSTEM	-1.84485	0.039718
BIOCARTA_ATRBRCA_PATHWAY	1.89155	0.0166883		REACTOME_HDMS_DEMETHYLATE_HISTONES	-1.84267	0.0396544
REACTOME_SYNTHESIS_OF_DNA	1.88348	0.0179679		PID_EPO_PATHWAY	-1.84005	0.0396529
REACTOME_MRNA_SPLICING	1.87702	0.0189404		WP_INFLAMMATORY_RESPONSE_PATHWAY	-1.83175	0.0418882
REACTOME_COPI_DEPENDENT_GOLGI_TO_ER_RETROGRADE_TRAFFIC	1.87184	0.0199334		PID_NFAT_TFPATHWAY	-1.82014	0.0458262
REACTOME_PROCESSING_OF_CAPPED_INTRON_CONTAINING_PRE_MRNA	1.87	0.0199777		REACTOME_INTERLEUKIN_7_SIGNALING	-1.81999	0.0447605
REACTOME_GOLGI_TO_ER_RETROGRADE_TRANSPORT	1.86811	0.0200647
REACTOME_AURKA_ACTIVATION_BY_TPX2	1.8619	0.0210504
WP_16P112_PROXIMAL_DELETION_SYNDROME	1.85334	0.0230328
KEGG_OOCYTE_MEIOSIS	1.85093	0.0230073
WP_GASTRIC_CANCER_NETWORK_1	1.85074	0.0225377
REACTOME_REGULATION_OF_HSF1_MEDIATED_HEAT_SHOCK_RESPONSE	1.847	0.0230555
REACTOME_DNA_STRAND_ELONGATION	1.84449	0.0234691
REACTOME_CILIUM_ASSEMBLY	1.83851	0.0246282
REACTOME_NUCLEAR_PORE_COMPLEX_NPC_DISASSEMBLY	1.83677	0.0247949
PID_ATR_PATHWAY	1.83591	0.0245726
REACTOME_CELLULAR_RESPONSE_TO_HEAT_STRESS	1.83531	0.0242343
BIOCARTA_G2_PATHWAY	1.82991	0.0249429
REACTOME_REGULATION_OF_PLK1_ACTIVITY_AT_G2_M_TRANSITION	1.82985	0.0245067
REACTOME_THE_PHOTOTRANSDUCTION_CASCADE	1.82469	0.0254878
REACTOME_COOPERATION_OF_PDCL_PHLP1_AND_TRIC_CCT_IN_G_PROTEIN_BETA_FOLDING	1.8245	0.0250406
WP_SYNAPTIC_VESICLE_PATHWAY	1.8236	0.0249859
PID_BARD1_PATHWAY	1.82289	0.0247741
PID_FANCONI_PATHWAY	1.81771	0.0258126
REACTOME_AGGREPHAGY	1.79904	0.0308406
PID_AURORA_A_PATHWAY	1.79768	0.0309845
REACTOME_KINESINS	1.79061	0.0332911
REACTOME_SNRNP_ASSEMBLY	1.79029	0.0328754
BIOCARTA_PDZS_PATHWAY	1.78744	0.0334895
BIOCARTA_IGF1R_PATHWAY	1.78385	0.0341727
REACTOME_CYCLIN_A_CDK2_ASSOCIATED_EVENTS_AT_S_PHASE_ENTRY	1.78336	0.0339169
REACTOME_GLYCOLYSIS	1.78171	0.0341999
REACTOME_MITOTIC_PROPHASE	1.77924	0.0344343
REACTOME_DNA_REPLICATION	1.77658	0.0348123
REACTOME_SWITCHING_OF_ORIGINS_TO_A_POST_REPLICATIVE_STATE	1.76663	0.0390017
REACTOME_G0_AND_EARLY_G1	1.76371	0.0397473
REACTOME_CELL_CELL_JUNCTION_ORGANIZATION	1.76043	0.0408652
REACTOME_CHROMOSOME_MAINTENANCE	1.75579	0.0425398
REACTOME_RECRUITMENT_OF_NUMA_TO_MITOTIC_CENTROSOMES	1.75503	0.0422877
REACTOME_CARGO_TRAFFICKING_TO_THE_PERICILIARY_MEMBRANE	1.7525	0.0427283
REACTOME_INTERACTIONS_OF_REV_WITH_HOST_CELLULAR_PROTEINS	1.75045	0.0429879
REACTOME_G2_M_CHECKPOINTS	1.74953	0.0429243
REACTOME_FANCONI_ANEMIA_PATHWAY	1.74889	0.0428147
BIOCARTA_NGF_PATHWAY	1.74701	0.0432145
REACTOME_TRANSPORT_OF_MATURE_TRANSCRIPT_TO_CYTOPLASM	1.74429	0.0439732
REACTOME_RECRUITMENT_OF_MITOTIC_CENTROSOME_PROTEINS_AND_COMPLEXES	1.74143	0.0448848
WP_GENES_RELATED_TO_PRIMARY_CILIUM_DEVELOPMENT_BASED_ON_CRISPR	1.74128	0.0444009
REACTOME_PHOSPHORYLATION_OF_THE_APC_C	1.73932	0.0448226
REACTOME_RHO_GTPASE_EFFECTORS	1.73801	0.0448097
REACTOME_APC_CDC20_MEDIATED_DEGRADATION_OF_NEK2A	1.73242	0.0467143
REACTOME_CYCLIN_A_B1_B2_ASSOCIATED_EVENTS_DURING_G2_M_TRANSITION	1.7307	0.0469484
WP_G1_TO_S_CELL_CYCLE_CONTROL	1.72963	0.0468459
REACTOME_ACTIVATION_OF_THE_PRE_REPLICATIVE_COMPLEX	1.72793	0.0471065
WP_CILIOPATHIES	1.7258	0.047761
REACTOME_THE_ROLE_OF_GTSE1_IN_G2_M_PROGRESSION_AFTER_G2_CHECKPOINT	1.72175	0.0490725

## Sheet: ZT00 & ZT04
GSEA Pathways with FDR q-val <0.05
NES = normalized enrichment score				FDR = false discovery rate
CHOROID ZT00				CHOROID ZT00					CHOROID ZT04				CHOROID ZT04
OCCLUDED EYES ENRICHED RELATIVE TO OPEN EYES				OPEN EYES ENRICHED RELATIVE TO OCCLUDED EYES					OCCLUDED EYES ENRICHED RELATIVE TO OPEN EYES				OPEN EYES ENRICHED RELATIVE TO OCCLUDED EYES
(from up-regulated gene expression in occluded eyes)				(from down-regulated gene expression in occluded eyes)					(from up-regulated gene expression in occluded eyes)				(from down-regulated gene expression in occluded eyes)
NAME	NES	FDR q-value		NAME	NES	FDR q-value			NAME	NES	FDR q-value		NAME	NES	FDR q-value
REACTOME_RESOLUTION_OF_SISTER_CHROMATID_COHESION	2.64055	0		REACTOME_IMMUNOREGULATORY_INTERACTIONS_BETWEEN_A_LYMPHOID_AND_A_NON_LYMPHOID_CELL	-2.42617	0			REACTOME_EUKARYOTIC_TRANSLATION_ELONGATION	2.15397	0.0102381		REACTOME_IMMUNOREGULATORY_INTERACTIONS_BETWEEN_A_LYMPHOID_AND_A_NON_LYMPHOID_CELL	-2.14145	0.0348421
REACTOME_MITOTIC_SPINDLE_CHECKPOINT	2.61321	0		KEGG_HEMATOPOIETIC_CELL_LINEAGE	-2.31675	0			KEGG_RIBOSOME	2.08852	0.0196975		REACTOME_IKK_COMPLEX_RECRUITMENT_MEDIATED_BY_RIP1	-2.0547	0.0369675
PID_AURORA_B_PATHWAY	2.53426	0		PID_TCR_PATHWAY	-2.27967	0.00068935			REACTOME_SRP_DEPENDENT_COTRANSLATIONAL_PROTEIN_TARGETING_TO_MEMBRANE	2.06722	0.0194036		REACTOME_COMPLEMENT_CASCADE	-2.07423	0.0417919
REACTOME_RHO_GTPASES_ACTIVATE_FORMINS	2.50894	0		WP_MICROGLIA_PATHOGEN_PHAGOCYTOSIS_PATHWAY	-2.26132	0.00104288			WP_ZINC_HOMEOSTASIS	2.05571	0.0171216		REACTOME_OLFACTORY_SIGNALING_PATHWAY	-1.97688	0.0465049
REACTOME_MITOTIC_METAPHASE_AND_ANAPHASE	2.48938	0		REACTOME_INTERLEUKIN_RECEPTOR_SHC_SIGNALING	-2.20724	0.0016665			WP_CYTOPLASMIC_RIBOSOMAL_PROTEINS	2.05003	0.0153823
REACTOME_MITOTIC_PROMETAPHASE	2.47925	0		REACTOME_INTERLEUKIN_2_FAMILY_SIGNALING	-2.17934	0.00280393			REACTOME_RESPIRATORY_ELECTRON_TRANSPORT_ATP_SYNTHESIS_BY_CHEMIOSMOTIC_COUPLING_AND_HEAT_PRODUCTION_BY_UNCOUPLING_PROTEINS	2.0363	0.0151543
REACTOME_SEPARATION_OF_SISTER_CHROMATIDS	2.46414	0		WP_TYROBP_CAUSAL_NETWORK_IN_MICROGLIA	-2.17733	0.00240337			WP_ELECTRON_TRANSPORT_CHAIN_OXPHOS_SYSTEM_IN_MITOCHONDRIA	2.01503	0.0176636
REACTOME_CELL_CYCLE_MITOTIC	2.43381	0		KEGG_LEISHMANIA_INFECTION	-2.13274	0.00368192			REACTOME_EUKARYOTIC_TRANSLATION_INITIATION	2.01055	0.0167474
KEGG_CELL_CYCLE	2.43143	0		REACTOME_COMPLEMENT_CASCADE	-2.12776	0.0033926			REACTOME_RRNA_PROCESSING	2.00661	0.0157219
REACTOME_CELL_CYCLE_CHECKPOINTS	2.41507	0		REACTOME_INTERLEUKIN_10_SIGNALING	-2.1187	0.00326592			REACTOME_FORMATION_OF_ATP_BY_CHEMIOSMOTIC_COUPLING	2.00631	0.0141497
WP_RETINOBLASTOMA_GENE_IN_CANCER	2.40305	0		WP_PATHOGENESIS_OF_SARSCOV2_MEDIATED_BY_NSP9NSP10_COMPLEX	-2.04019	0.011418			REACTOME_SELENOAMINO_ACID_METABOLISM	1.98031	0.0196853
WP_CELL_CYCLE	2.3964	0		REACTOME_SIGNALING_BY_NODAL	-2.03603	0.0111649			WP_MFAP5_EFFECT_ON_PERMEABILITY_AND_MOTILITY_OF_ENDOTHELIAL_CELLS_VIA_CYTOSKELETON_REARRANGEMENT	1.96682	0.0221944
PID_CONE_PATHWAY	2.37204	0		REACTOME_INTERLEUKIN_3_INTERLEUKIN_5_AND_GM_CSF_SIGNALING	-2.03074	0.01121			REACTOME_TIGHT_JUNCTION_INTERACTIONS	1.95942	0.0223699
REACTOME_M_PHASE	2.34352	0		WP_MEASLES_VIRUS_INFECTION	-2.0221	0.0122394			REACTOME_CELL_CELL_JUNCTION_ORGANIZATION	1.93999	0.0273914
PID_PLK1_PATHWAY	2.32965	0		WP_TH17_CELL_DIFFERENTIATION_PATHWAY	-2.01602	0.0124826			WP_SEROTONIN_RECEPTOR_2_AND_ELKSRFGATA4_SIGNALING	1.91837	0.0340546
WP_REGULATION_OF_SISTER_CHROMATID_SEPARATION_AT_THE_METAPHASEANAPHASE_TRANSITION	2.25302	6.03245e-05		REACTOME_FCGR_ACTIVATION	-2.00442	0.014145			PID_PLK1_PATHWAY	1.91031	0.0359287
REACTOME_BBSOME_MEDIATED_CARGO_TARGETING_TO_CILIUM	2.13092	0.00106277		REACTOME_GENERATION_OF_SECOND_MESSENGER_MOLECULES	-1.98986	0.0171252			PID_ECADHERIN_STABILIZATION_PATHWAY	1.89541	0.0412218
REACTOME_S_PHASE	2.06443	0.00291033		PID_CD8_TCR_PATHWAY	-1.98578	0.0171757			REACTOME_CELL_JUNCTION_ORGANIZATION	1.89109	0.0407008
REACTOME_SNRNP_ASSEMBLY	2.06297	0.00290723		REACTOME_ANTIGEN_ACTIVATES_B_CELL_RECEPTOR_BCR_LEADING_TO_GENERATION_OF_SECOND_MESSENGERS	-1.97221	0.0190983			NABA_CORE_MATRISOME	1.88961	0.039351
REACTOME_SUMOYLATION_OF_DNA_REPLICATION_PROTEINS	2.04641	0.00361927		PID_IL27_PATHWAY	-1.94505	0.0247192
REACTOME_DEPOSITION_OF_NEW_CENPA_CONTAINING_NUCLEOSOMES_AT_THE_CENTROMERE	2.03896	0.00380732		KEGG_JAK_STAT_SIGNALING_PATHWAY	-1.94505	0.0235421
WP_COHESIN_COMPLEX_CORNELIA_DE_LANGE_SYNDROME	2.02859	0.0045402		REACTOME_ROLE_OF_LAT2_NTAL_LAB_ON_CALCIUM_MOBILIZATION	-1.94407	0.0226631
KEGG_SPLICEOSOME	2.02731	0.00438536		WP_INFLAMMATORY_BOWEL_DISEASE_SIGNALING	-1.94206	0.0219528
REACTOME_APC_C_MEDIATED_DEGRADATION_OF_CELL_CYCLE_PROTEINS	2.01007	0.00591617		REACTOME_NCAM1_INTERACTIONS	-1.94062	0.0214834
REACTOME_ACTIVATION_OF_ATR_IN_RESPONSE_TO_REPLICATION_STRESS	2.00276	0.00633168		REACTOME_FCERI_MEDIATED_CA_2_MOBILIZATION	-1.93565	0.0219426
REACTOME_MITOTIC_G1_PHASE_AND_G1_S_TRANSITION	1.99655	0.00674514		REACTOME_CELL_SURFACE_INTERACTIONS_AT_THE_VASCULAR_WALL	-1.92866	0.023125
BIOCARTA_INTEGRIN_PATHWAY	1.9924	0.0067804		WP_PROSTAGLANDIN_SIGNALING	-1.92862	0.0223094
WP_DNA_IRDAMAGE_AND_CELLULAR_RESPONSE_VIA_ATR	1.98257	0.00739026		BIOCARTA_CTLA4_PATHWAY	-1.92659	0.0221509
REACTOME_ASSOCIATION_OF_TRIC_CCT_WITH_TARGET_PROTEINS_DURING_BIOSYNTHESIS	1.98216	0.00716925		WP_EXTRAFOLLICULAR_AND_FOLLICULAR_B_CELL_ACTIVATION_BY_SARSCOV2	-1.91759	0.0233538
REACTOME_MITOTIC_G2_G2_M_PHASES	1.98166	0.00702332		REACTOME_CREATION_OF_C4_AND_C2_ACTIVATORS	-1.904	0.0258946
REACTOME_G1_S_SPECIFIC_TRANSCRIPTION	1.97781	0.00726232		REACTOME_INITIAL_TRIGGERING_OF_COMPLEMENT	-1.89891	0.0266967
REACTOME_FORMATION_OF_TUBULIN_FOLDING_INTERMEDIATES_BY_CCT_TRIC	1.95851	0.00909772		REACTOME_REGULATION_OF_IFNA_IFNB_SIGNALING	-1.88041	0.0316339
REACTOME_COOPERATION_OF_PREFOLDIN_AND_TRIC_CCT_IN_ACTIN_AND_TUBULIN_FOLDING	1.9529	0.00928438		WP_COMPLEMENT_SYSTEM	-1.8792	0.0310913
REACTOME_NUCLEAR_ENVELOPE_NE_REASSEMBLY	1.94613	0.0103341		REACTOME_PI3K_AKT_SIGNALING_IN_CANCER	-1.87373	0.0323795
REACTOME_PROCESSING_OF_CAPPED_INTRON_CONTAINING_PRE_MRNA	1.94576	0.0100928		WP_COMPLEMENT_AND_COAGULATION_CASCADES	-1.87033	0.0327253
WP_DNA_REPLICATION	1.9376	0.0107709		WP_INFLAMMATORY_RESPONSE_PATHWAY	-1.86828	0.0322562
REACTOME_PROTEIN_FOLDING	1.93096	0.0113854		WP_RELATIONSHIP_BETWEEN_INFLAMMATION_COX2_AND_EGFR	-1.86362	0.0330976
REACTOME_MRNA_SPLICING	1.92677	0.0117117		PID_IL2_STAT5_PATHWAY	-1.85865	0.0338639
REACTOME_SYNTHESIS_OF_DNA	1.92059	0.0123198		REACTOME_AMINO_ACID_TRANSPORT_ACROSS_THE_PLASMA_MEMBRANE	-1.85641	0.0339139
BIOCARTA_G2_PATHWAY	1.91823	0.0125368		KEGG_CYTOKINE_CYTOKINE_RECEPTOR_INTERACTION	-1.84519	0.0377603
REACTOME_FANCONI_ANEMIA_PATHWAY	1.91662	0.0125104		REACTOME_CONSTITUTIVE_SIGNALING_BY_ABERRANT_PI3K_IN_CANCER	-1.83514	0.0405745
WP_PARKINUBIQUITIN_PROTEASOMAL_SYSTEM_PATHWAY	1.91105	0.0129874		WP_CYTOKINES_AND_INFLAMMATORY_RESPONSE	-1.8331	0.0403624
BIOCARTA_ATRBRCA_PATHWAY	1.90886	0.0131509		PID_NFAT_TFPATHWAY	-1.83126	0.04012
WP_16P112_PROXIMAL_DELETION_SYNDROME	1.90431	0.0134172		REACTOME_GLYCOSPHINGOLIPID_METABOLISM	-1.82245	0.0424954
PID_FANCONI_PATHWAY	1.90323	0.0131828		REACTOME_RET_SIGNALING	-1.82021	0.0425139
REACTOME_REGULATION_OF_HSF1_MEDIATED_HEAT_SHOCK_RESPONSE	1.90244	0.0131246		WP_INTERFERON_TYPE_I_SIGNALING_PATHWAYS	-1.81251	0.0447039
REACTOME_TRANSPORT_OF_MATURE_TRANSCRIPT_TO_CYTOPLASM	1.89959	0.0133732		BIOCARTA_TH1TH2_PATHWAY	-1.81136	0.0443521
REACTOME_TRANSCRIPTION_OF_E2F_TARGETS_UNDER_NEGATIVE_CONTROL_BY_P107_RBL1_AND_P130_RBL2_IN_COMPLEX_WITH_HDAC1	1.89322	0.014088		WP_MIRNA_TARGETS_IN_ECM_AND_MEMBRANE_RECEPTORS	-1.80311	0.0470086
REACTOME_NUCLEAR_PORE_COMPLEX_NPC_DISASSEMBLY	1.88859	0.0145397		KEGG_COMPLEMENT_AND_COAGULATION_CASCADES	-1.80206	0.0467163
REACTOME_MITOTIC_PROPHASE	1.87977	0.0160124		REACTOME_COSTIMULATION_BY_THE_CD28_FAMILY	-1.7997	0.0471643
PID_ATR_PATHWAY	1.87899	0.015943		REACTOME_NCAM_SIGNALING_FOR_NEURITE_OUT_GROWTH	-1.79901	0.0464867
REACTOME_CILIUM_ASSEMBLY	1.87884	0.0156731		WP_CANCER_IMMUNOTHERAPY_BY_PD1_BLOCKADE	-1.79559	0.0471515
REACTOME_GOLGI_TO_ER_RETROGRADE_TRANSPORT	1.87453	0.0163165		PID_EPO_PATHWAY	-1.79015	0.0489354
PID_BARD1_PATHWAY	1.87314	0.0162455		WP_TYPE_II_INTERFERON_SIGNALING	-1.78817	0.0488362
REACTOME_CELLULAR_RESPONSE_TO_HEAT_STRESS	1.87031	0.01635
REACTOME_COPI_DEPENDENT_GOLGI_TO_ER_RETROGRADE_TRAFFIC	1.87004	0.0161094
WP_GASTRIC_CANCER_NETWORK_1	1.86205	0.0173163
REACTOME_CYCLIN_A_CDK2_ASSOCIATED_EVENTS_AT_S_PHASE_ENTRY	1.85836	0.0180243
WP_G1_TO_S_CELL_CYCLE_CONTROL	1.85138	0.019325
KEGG_OOCYTE_MEIOSIS	1.84666	0.0201985
REACTOME_INTERACTIONS_OF_REV_WITH_HOST_CELLULAR_PROTEINS	1.84336	0.0206858
REACTOME_AURKA_ACTIVATION_BY_TPX2	1.83982	0.0211798
REACTOME_DNA_STRAND_ELONGATION	1.83424	0.022437
REACTOME_AGGREPHAGY	1.82356	0.0249709
REACTOME_DNA_REPLICATION	1.82294	0.0247497
REACTOME_REGULATION_OF_PLK1_ACTIVITY_AT_G2_M_TRANSITION	1.82242	0.0245497
REACTOME_CHROMOSOME_MAINTENANCE	1.8149	0.0262438
WP_SYNAPTIC_VESICLE_PATHWAY	1.81369	0.0261962
REACTOME_DISEASES_OF_MITOTIC_CELL_CYCLE	1.80944	0.0268147
PID_AURORA_A_PATHWAY	1.80723	0.0270847
REACTOME_CYCLIN_A_B1_B2_ASSOCIATED_EVENTS_DURING_G2_M_TRANSITION	1.80204	0.0282131
REACTOME_RHO_GTPASE_EFFECTORS	1.80097	0.0281008
REACTOME_COOPERATION_OF_PDCL_PHLP1_AND_TRIC_CCT_IN_G_PROTEIN_BETA_FOLDING	1.79782	0.0284995
REACTOME_POSTMITOTIC_NUCLEAR_PORE_COMPLEX_NPC_REFORMATION	1.7962	0.0286186
REACTOME_TRANSPORT_OF_THE_SLBP_DEPENDANT_MATURE_MRNA	1.79274	0.0294856
REACTOME_SWITCHING_OF_ORIGINS_TO_A_POST_REPLICATIVE_STATE	1.79207	0.0292861
REACTOME_TRANSPORT_OF_MATURE_MRNAS_DERIVED_FROM_INTRONLESS_TRANSCRIPTS	1.7901	0.0295616
REACTOME_NUCLEAR_ENVELOPE_BREAKDOWN	1.78916	0.0296
BIOCARTA_NGF_PATHWAY	1.78326	0.0309734
REACTOME_RECRUITMENT_OF_NUMA_TO_MITOTIC_CENTROSOMES	1.7792	0.0320449
REACTOME_KINESINS	1.77801	0.0320252
REACTOME_G0_AND_EARLY_G1	1.77442	0.0328234
REACTOME_SUMOYLATION_OF_SUMOYLATION_PROTEINS	1.77116	0.0336926
REACTOME_ABERRANT_REGULATION_OF_MITOTIC_EXIT_IN_CANCER_DUE_TO_RB1_DEFECTS	1.77057	0.0335209
BIOCARTA_IGF1R_PATHWAY	1.76766	0.0341825
REACTOME_CARGO_TRAFFICKING_TO_THE_PERICILIARY_MEMBRANE	1.76602	0.034195
REACTOME_GLYCOLYSIS	1.76565	0.0339326
REACTOME_G2_M_CHECKPOINTS	1.76226	0.0348247
REACTOME_RECRUITMENT_OF_MITOTIC_CENTROSOME_PROTEINS_AND_COMPLEXES	1.7612	0.0348641
REACTOME_EXPORT_OF_VIRAL_RIBONUCLEOPROTEINS_FROM_NUCLEUS	1.75599	0.0364827
REACTOME_NUCLEAR_IMPORT_OF_REV_PROTEIN	1.75496	0.0365767
REACTOME_PHOSPHORYLATION_OF_THE_APC_C	1.75049	0.0379577
PID_FOXM1_PATHWAY	1.74703	0.038854
REACTOME_ORGANELLE_BIOGENESIS_AND_MAINTENANCE	1.74517	0.0391412
REACTOME_THE_ROLE_OF_GTSE1_IN_G2_M_PROGRESSION_AFTER_G2_CHECKPOINT	1.74423	0.0391545
REACTOME_THE_PHOTOTRANSDUCTION_CASCADE	1.73308	0.0432495
WP_GENES_RELATED_TO_PRIMARY_CILIUM_DEVELOPMENT_BASED_ON_CRISPR	1.72888	0.0447025
REACTOME_APC_CDC20_MEDIATED_DEGRADATION_OF_NEK2A	1.72685	0.0451442
REACTOME_ANCHORING_OF_THE_BASAL_BODY_TO_THE_PLASMA_MEMBRANE	1.72615	0.0450853
WP_CILIOPATHIES	1.71738	0.0487352
REACTOME_ACTIVATION_OF_THE_PRE_REPLICATIVE_COMPLEX	1.71722	0.0483568

## Sheet: ZT08 & ZT12
GSEA Pathways with FDR q-val <0.05
NES = normalized enrichment score				FDR = false discovery rate
CHOROID ZT08				CHOROID ZT08					CHOROID ZT12				CHOROID ZT12
OCCLUDED EYES ENRICHED RELATIVE TO OPEN EYES				OPEN EYES ENRICHED RELATIVE TO OCCLUDED EYES					OCCLUDED EYES ENRICHED RELATIVE TO OPEN EYES				OPEN EYES ENRICHED RELATIVE TO OCCLUDED EYES
(from up-regulated gene expression in occluded eyes)				(from down-regulated gene expression in occluded eyes)					(from up-regulated gene expression in occluded eyes)				(from down-regulated gene expression in occluded eyes)
NAME	NES	FDR q-value		NAME	NES	FDR q-value			NAME	NES	FDR q-value		NAME	NES	FDR q-value
REACTOME_EUKARYOTIC_TRANSLATION_ELONGATION	2.72888	0		no statistically significant pathways					REACTOME_NEURONAL_SYSTEM	2.69709	0		REACTOME_RRNA_MODIFICATION_IN_THE_NUCLEUS_AND_CYTOSOL	-2.8366	0
KEGG_RIBOSOME	2.67772	0							REACTOME_TRANSMISSION_ACROSS_CHEMICAL_SYNAPSES	2.5707	0		REACTOME_CROSS_PRESENTATION_OF_SOLUBLE_EXOGENOUS_ANTIGENS_ENDOSOMES	-2.57554	0
REACTOME_EUKARYOTIC_TRANSLATION_INITIATION	2.59183	0							PID_CONE_PATHWAY	2.46489	0		REACTOME_PROCESSING_OF_CAPPED_INTRON_CONTAINING_PRE_MRNA	-2.49773	0
WP_CYTOPLASMIC_RIBOSOMAL_PROTEINS	2.5745	0							REACTOME_POTASSIUM_CHANNELS	2.41311	0		REACTOME_DEGRADATION_OF_DVL	-2.45835	0
REACTOME_SRP_DEPENDENT_COTRANSLATIONAL_PROTEIN_TARGETING_TO_MEMBRANE	2.50771	0							REACTOME_NEUROTRANSMITTER_RECEPTORS_AND_POSTSYNAPTIC_SIGNAL_TRANSMISSION	2.404	0		REACTOME_NUCLEAR_EVENTS_MEDIATED_BY_NFE2L2	-2.41725	0
REACTOME_RESPONSE_OF_EIF2AK4_GCN2_TO_AMINO_ACID_DEFICIENCY	2.47627	0							REACTOME_NEUROTRANSMITTER_RELEASE_CYCLE	2.34857	8.43284e-05		REACTOME_DEFECTIVE_CFTR_CAUSES_CYSTIC_FIBROSIS	-2.41706	0
REACTOME_SELENOAMINO_ACID_METABOLISM	2.40102	0							REACTOME_VOLTAGE_GATED_POTASSIUM_CHANNELS	2.32553	7.22814e-05		WP_ELECTRON_TRANSPORT_CHAIN_OXPHOS_SYSTEM_IN_MITOCHONDRIA	-2.41182	0
REACTOME_ACTIVATION_OF_THE_MRNA_UPON_BINDING_OF_THE_CAP_BINDING_COMPLEX_AND_EIFS_AND_SUBSEQUENT_BINDING_TO_43S	2.35163	0							PID_RHODOPSIN_PATHWAY	2.31515	6.32463e-05		REACTOME_ANTIGEN_PROCESSING_CROSS_PRESENTATION	-2.41136	0
REACTOME_MITOTIC_PROMETAPHASE	2.30762	0.000116384							REACTOME_THE_PHOTOTRANSDUCTION_CASCADE	2.24246	0.000114844		REACTOME_MRNA_SPLICING	-2.4089	0
REACTOME_NONSENSE_MEDIATED_DECAY_NMD	2.30754	0.000104745							REACTOME_GLUTAMATE_NEUROTRANSMITTER_RELEASE_CYCLE	2.20927	0.00010336		KEGG_SPLICEOSOME	-2.40341	0.000195604
REACTOME_MITOTIC_SPINDLE_CHECKPOINT	2.27135	0.000186637							WP_GABA_RECEPTOR_SIGNALING	2.19978	9.39633e-05		REACTOME_IRE1ALPHA_ACTIVATES_CHAPERONES	-2.39593	0.000177822
PID_AURORA_B_PATHWAY	2.26928	0.000171084							REACTOME_NEUREXINS_AND_NEUROLIGINS	2.18463	0.000129762		REACTOME_AUF1_HNRNP_D0_BINDS_AND_DESTABILIZES_MRNA	-2.39281	0.000163004
REACTOME_RESOLUTION_OF_SISTER_CHROMATID_COHESION	2.25871	0.000157924							REACTOME_GABA_SYNTHESIS_RELEASE_REUPTAKE_AND_DEGRADATION	2.18307	0.000119781		KEGG_PROTEASOME	-2.37669	0.000305305
REACTOME_SARS_COV_1_MODULATES_HOST_TRANSLATION_MACHINERY	2.19967	0.00058781							WP_SYNAPTIC_VESICLE_PATHWAY	2.17176	0.000111225		REACTOME_RNA_POLYMERASE_II_TRANSCRIPTION_TERMINATION	-2.36321	0.000283498
REACTOME_RHO_GTPASES_ACTIVATE_FORMINS	2.18858	0.000684742							REACTOME_PROTEIN_PROTEIN_INTERACTIONS_AT_SYNAPSES	2.16817	0.00010381		REACTOME_FCERI_MEDIATED_NF_KB_ACTIVATION	-2.36217	0.000264598
WP_REGULATION_OF_SISTER_CHROMATID_SEPARATION_AT_THE_METAPHASEANAPHASE_TRANSITION	2.16368	0.000961141							REACTOME_ACETYLCHOLINE_NEUROTRANSMITTER_RELEASE_CYCLE	2.13447	0.000194151		REACTOME_CITRIC_ACID_CYCLE_TCA_CYCLE	-2.36164	0.00024806
PID_PLK1_PATHWAY	2.07161	0.00493272							REACTOME_TRAFFICKING_OF_AMPA_RECEPTORS	2.06597	0.000795989		REACTOME_DECTIN_1_MEDIATED_NONCANONICAL_NF_KB_SIGNALING	-2.36063	0.000233469
REACTOME_INFLUENZA_INFECTION	2.06893	0.00477494							REACTOME_GABA_RECEPTOR_ACTIVATION	2.04002	0.00121698		KEGG_GLUTATHIONE_METABOLISM	-2.3479	0.000220498
WP_RETINOBLASTOMA_GENE_IN_CANCER	2.06222	0.00484376							REACTOME_SEROTONIN_NEUROTRANSMITTER_RELEASE_CYCLE	2.02103	0.00184038		REACTOME_APC_C_CDH1_MEDIATED_DEGRADATION_OF_CDC20_AND_OTHER_APC_C_CDH1_TARGETED_PROTEINS_IN_LATE_MITOSIS_EARLY_G1	-2.33843	0.000208893
WP_DNA_REPLICATION	2.05181	0.0054155							REACTOME_DOPAMINE_NEUROTRANSMITTER_RELEASE_CYCLE	2.00672	0.00210887		WP_TCA_CYCLE_AKA_KREBS_OR_CITRIC_ACID_CYCLE	-2.33607	0.000198448
REACTOME_CELL_CYCLE_CHECKPOINTS	2.04309	0.00608422							WP_SPLICING_FACTOR_NOVA_REGULATED_SYNAPTIC_PROTEINS	2.00631	0.00200845		REACTOME_NEGATIVE_REGULATION_OF_NOTCH4_SIGNALING	-2.33455	0.000188998
REACTOME_CELLULAR_RESPONSE_TO_STARVATION	2.01814	0.00765352							WP_MBDNF_AND_PROBDNF_REGULATION_OF_GABA_NEUROTRANSMISSION	1.99418	0.00241784		REACTOME_ORC1_REMOVAL_FROM_CHROMATIN	-2.33239	0.000180408
REACTOME_ACTIVATION_OF_THE_PRE_REPLICATIVE_COMPLEX	1.99607	0.00984631							REACTOME_TRAFFICKING_OF_GLUR2_CONTAINING_AMPA_RECEPTORS	1.99196	0.00240336		REACTOME_TRANSPORT_OF_MATURE_TRANSCRIPT_TO_CYTOPLASM	-2.31639	0.000172564
REACTOME_CELL_CYCLE_MITOTIC	1.99151	0.00994579							REACTOME_SENSORY_PROCESSING_OF_SOUND	1.95088	0.00453806		REACTOME_DEGRADATION_OF_GLI1_BY_THE_PROTEASOME	-2.30786	0.000250344
REACTOME_NUCLEOTIDE_SALVAGE	1.98237	0.010614							REACTOME_CARDIAC_CONDUCTION	1.9346	0.0055848		REACTOME_INTERLEUKIN_1_SIGNALING	-2.30675	0.00024033
REACTOME_SEPARATION_OF_SISTER_CHROMATIDS	1.96074	0.0130256							REACTOME_SENSORY_PERCEPTION	1.908	0.00809204		REACTOME_REGULATION_OF_RUNX3_EXPRESSION_AND_ACTIVITY	-2.29659	0.000231086
WP_IMMUNE_INFILTRATION_IN_PANCREATIC_CANCER	1.95435	0.0135663							REACTOME_NOREPINEPHRINE_NEUROTRANSMITTER_RELEASE_CYCLE	1.90393	0.00808041		REACTOME_TCR_SIGNALING	-2.29535	0.000222528
REACTOME_FANCONI_ANEMIA_PATHWAY	1.94034	0.0155131							WP_DISRUPTION_OF_POSTSYNAPTIC_SIGNALING_BY_CNV	1.90287	0.00782929		REACTOME_REGULATION_OF_RUNX2_EXPRESSION_AND_ACTIVITY	-2.28763	0.000287531
REACTOME_CHROMOSOME_MAINTENANCE	1.93255	0.0163048							KEGG_NEUROACTIVE_LIGAND_RECEPTOR_INTERACTION	1.89031	0.00930273		WP_OXIDATIVE_PHOSPHORYLATION	-2.2784	0.000277616
REACTOME_RRNA_PROCESSING	1.92683	0.01726							REACTOME_CLASS_C_3_METABOTROPIC_GLUTAMATE_PHEROMONE_RECEPTORS	1.8599	0.0140733		REACTOME_HEDGEHOG_LIGAND_BIOGENESIS	-2.26824	0.000409427
REACTOME_DEPOSITION_OF_NEW_CENPA_CONTAINING_NUCLEOSOMES_AT_THE_CENTROMERE	1.91915	0.0180897							WP_GLYCOLYSIS_AND_GLUCONEOGENESIS	1.83667	0.0184062		REACTOME_RESPIRATORY_ELECTRON_TRANSPORT_ATP_SYNTHESIS_BY_CHEMIOSMOTIC_COUPLING_AND_HEAT_PRODUCTION_BY_UNCOUPLING_PROTEINS	-2.25457	0.000462655
WP_COHESIN_COMPLEX_CORNELIA_DE_LANGE_SYNDROME	1.91593	0.0185114							WP_BARDETBIEDL_SYNDROME	1.81995	0.0221919		REACTOME_STABILIZATION_OF_P53	-2.2478	0.000510497
REACTOME_M_PHASE	1.90103	0.0216931							REACTOME_SENSORY_PERCEPTION_OF_TASTE	1.81989	0.0215194		WP_PROTEASOME_DEGRADATION	-2.24118	0.000671283
REACTOME_DNA_STRAND_ELONGATION	1.8998	0.0213556							REACTOME_ADHERENS_JUNCTIONS_INTERACTIONS	1.80463	0.0256994		REACTOME_ASYMMETRIC_LOCALIZATION_OF_PCP_PROTEINS	-2.23358	0.000651539
REACTOME_SIGNALING_BY_ROBO_RECEPTORS	1.89468	0.0217364							REACTOME_VISUAL_PHOTOTRANSDUCTION	1.80297	0.0254112		REACTOME_SCF_SKP2_MEDIATED_DEGRADATION_OF_P27_P21	-2.23357	0.000632924
WP_GASTRIC_CANCER_NETWORK_1	1.89347	0.0213316							WP_CILIOPATHIES	1.79438	0.0271955		REACTOME_SWITCHING_OF_ORIGINS_TO_A_POST_REPLICATIVE_STATE	-2.22859	0.000668509
REACTOME_REGULATION_OF_EXPRESSION_OF_SLITS_AND_ROBOS	1.88934	0.0216615							WP_HIPPOCAMPAL_SYNAPTOGENESIS_AND_NEUROGENESIS	1.79418	0.0265602		BIOCARTA_PROTEASOME_PATHWAY	-2.22565	0.000650441
REACTOME_METABOLISM_OF_STEROID_HORMONES	1.88823	0.0213077							REACTOME_CELL_CELL_JUNCTION_ORGANIZATION	1.79151	0.0268241		KEGG_ANTIGEN_PROCESSING_AND_PRESENTATION	-2.22289	0.000633324
REACTOME_ACTIVATION_OF_ATR_IN_RESPONSE_TO_REPLICATION_STRESS	1.88242	0.0221558							WP_RETT_SYNDROME_CAUSING_GENES	1.78794	0.027489		REACTOME_KEAP1_NFE2L2_PATHWAY	-2.21981	0.000617085
WP_LIPID_METABOLISM_IN_SENESCENT_CELLS	1.88221	0.0216264							WP_PKCGAMMA_CALCIUM_SIGNALING_PATHWAY_IN_ATAXIA	1.78485	0.0276474		REACTOME_HOST_INTERACTIONS_OF_HIV_FACTORS	-2.21881	0.000601658
WP_GENES_RELATED_TO_PRIMARY_CILIUM_DEVELOPMENT_BASED_ON_CRISPR	1.87964	0.0215442							REACTOME_REGULATION_OF_INSULIN_SECRETION	1.7803	0.0284879		REACTOME_MITOCHONDRIAL_TRANSLATION	-2.2163	0.000586983
REACTOME_TRANSLATION	1.85965	0.0265345							WP_BIOGENIC_AMINE_SYNTHESIS	1.77503	0.0295643		REACTOME_DNA_REPLICATION_PRE_INITIATION	-2.21488	0.000573007
WP_NSP1_FROM_SARSCOV2_INHIBITS_TRANSLATION_INITIATION_IN_THE_HOST_CELL	1.85431	0.0274835							KEGG_TASTE_TRANSDUCTION	1.76235	0.0335313		REACTOME_MAPK6_MAPK4_SIGNALING	-2.21421	0.000559682
REACTOME_RHO_GTPASE_EFFECTORS	1.85429	0.0268589							KEGG_TYPE_II_DIABETES_MELLITUS	1.75742	0.0344904		REACTOME_UNFOLDED_PROTEIN_RESPONSE_UPR	-2.20541	0.00059604
REACTOME_MITOTIC_METAPHASE_AND_ANAPHASE	1.83301	0.033992							REACTOME_KINESINS	1.75379	0.0351612		REACTOME_CYCLIN_A_CDK2_ASSOCIATED_EVENTS_AT_S_PHASE_ENTRY	-2.19594	0.000721115
WP_ZINC_HOMEOSTASIS	1.80514	0.0439509							REACTOME_ACTIVATION_OF_NMDA_RECEPTORS_AND_POSTSYNAPTIC_EVENTS	1.74966	0.0360967		REACTOME_ABC_TRANSPORTER_DISORDERS	-2.19417	0.000705439
REACTOME_SARS_COV_2_MODULATES_HOST_TRANSLATION_MACHINERY	1.79568	0.0472934							REACTOME_UNBLOCKING_OF_NMDA_RECEPTORS_GLUTAMATE_BINDING_AND_ACTIVATION	1.72481	0.0471476		REACTOME_HIV_INFECTION	-2.19086	0.000733051
REACTOME_TELOMERE_C_STRAND_LAGGING_STRAND_SYNTHESIS	1.79447	0.046861											REACTOME_RESPIRATORY_ELECTRON_TRANSPORT	-2.18377	0.000800125
REACTOME_EPH_EPHRIN_SIGNALING	1.79259	0.0469232											REACTOME_CELLULAR_RESPONSE_TO_CHEMICAL_STRESS	-2.18301	0.000783796
WP_CILIOPATHIES	1.78721	0.0489629											REACTOME_RUNX1_REGULATES_TRANSCRIPTION_OF_GENES_INVOLVED_IN_DIFFERENTIATION_OF_HSCS	-2.17713	0.000811916
WP_KISSPEPTINKISSPEPTIN_RECEPTOR_SYSTEM_IN_THE_OVARY	1.78412	0.0494357											WP_PHOTODYNAMIC_THERAPYINDUCED_UNFOLDED_PROTEIN_RESPONSE	-2.17602	0.000795996
													PID_HDAC_CLASSI_PATHWAY	-2.1704	0.000780689
													REACTOME_SCF_BETA_TRCP_MEDIATED_DEGRADATION_OF_EMI1	-2.16945	0.000765959
													KEGG_CITRATE_CYCLE_TCA_CYCLE	-2.16483	0.000788284
													REACTOME_REGULATION_OF_RAS_BY_GAPS	-2.16202	0.00084787
													REACTOME_RRNA_PROCESSING	-2.14084	0.00119201
													REACTOME_MITOCHONDRIAL_TRNA_AMINOACYLATION	-2.13758	0.00127987
													REACTOME_UCH_PROTEINASES	-2.13447	0.00132606
													KEGG_PROTEIN_EXPORT	-2.1328	0.00133613
													REACTOME_REGULATION_OF_MRNA_STABILITY_BY_PROTEINS_THAT_BIND_AU_RICH_ELEMENTS	-2.12622	0.00138074
													REACTOME_DEGRADATION_OF_AXIN	-2.12508	0.0013581
													REACTOME_CLEC7A_DECTIN_1_SIGNALING	-2.10919	0.00162481
													REACTOME_POSITIVE_EPIGENETIC_REGULATION_OF_RRNA_EXPRESSION	-2.0973	0.00175727
													REACTOME_METABOLISM_OF_POLYAMINES	-2.08579	0.00216626
													REACTOME_APC_C_MEDIATED_DEGRADATION_OF_CELL_CYCLE_PROTEINS	-2.08463	0.00225535
													REACTOME_DOWNSTREAM_SIGNALING_EVENTS_OF_B_CELL_RECEPTOR_BCR	-2.07713	0.00237707
													REACTOME_THE_CITRIC_ACID_TCA_CYCLE_AND_RESPIRATORY_ELECTRON_TRANSPORT	-2.06729	0.00264241
													REACTOME_TRANSCRIPTIONAL_REGULATION_BY_RUNX2	-2.06149	0.0028037
													WP_NONALCOHOLIC_FATTY_LIVER_DISEASE	-2.05673	0.00322527
													REACTOME_REGULATION_OF_PTEN_STABILITY_AND_ACTIVITY	-2.0483	0.00346476
													WP_TCELL_ANTIGEN_RECEPTOR_TCR_PATHWAY_DURING_STAPHYLOCOCCUS_AUREUS_INFECTION	-2.04571	0.0035277
													REACTOME_SYNTHESIS_OF_DNA	-2.03915	0.00370368
													REACTOME_HCMV_LATE_EVENTS	-2.03226	0.00403723
													REACTOME_CELLULAR_RESPONSE_TO_HYPOXIA	-2.03128	0.00406577
													WP_EPO_RECEPTOR_SIGNALING	-2.02806	0.00424904
													REACTOME_GENE_AND_PROTEIN_EXPRESSION_BY_JAK_STAT_SIGNALING_AFTER_INTERLEUKIN_12_STIMULATION	-2.0247	0.00429903
													REACTOME_SIGNALING_BY_THE_B_CELL_RECEPTOR_BCR	-2.02037	0.00450606
													KEGG_PARKINSONS_DISEASE	-2.01659	0.00470347
													WP_LEUKOCYTEINTRINSIC_HIPPO_PATHWAY_FUNCTIONS	-2.01144	0.00511674
													REACTOME_SIGNALING_BY_NOTCH4	-2.00981	0.00510287
													REACTOME_HIV_LIFE_CYCLE	-2.00608	0.00530314
													REACTOME_INTERLEUKIN_1_FAMILY_SIGNALING	-2.00412	0.00526405
													REACTOME_MITOTIC_G1_PHASE_AND_G1_S_TRANSITION	-2.0032	0.00522423
													REACTOME_TRANSLATION	-2.00267	0.00520918
													WP_MRNA_PROCESSING	-1.99563	0.0054313
													KEGG_FATTY_ACID_METABOLISM	-1.9936	0.00553215
													REACTOME_TRANSCRIPTIONAL_REGULATION_BY_RUNX3	-1.99045	0.0056056
													REACTOME_C_TYPE_LECTIN_RECEPTORS_CLRS	-1.98495	0.00597454
													PID_ANGIOPOIETIN_RECEPTOR_PATHWAY	-1.97216	0.00680155
													REACTOME_PLASMA_LIPOPROTEIN_REMODELING	-1.97151	0.00679513
													KEGG_AMINOACYL_TRNA_BIOSYNTHESIS	-1.96989	0.00680915
													WP_FOLATE_METABOLISM	-1.96537	0.007124
													WP_PHOTODYNAMIC_THERAPYINDUCED_NFKB_SURVIVAL_SIGNALING	-1.95796	0.00775705
													REACTOME_FC_EPSILON_RECEPTOR_FCERI_SIGNALING	-1.95758	0.00767453
													KEGG_VALINE_LEUCINE_AND_ISOLEUCINE_DEGRADATION	-1.95625	0.0077379
													REACTOME_DETOXIFICATION_OF_REACTIVE_OXYGEN_SPECIES	-1.95043	0.00801094
													REACTOME_S_PHASE	-1.94222	0.00860672
													KEGG_OXIDATIVE_PHOSPHORYLATION	-1.93104	0.00983872
													REACTOME_DNA_REPLICATION	-1.92806	0.0100842
													REACTOME_THE_ROLE_OF_GTSE1_IN_G2_M_PROGRESSION_AFTER_G2_CHECKPOINT	-1.92671	0.0101629
													REACTOME_ENDOSOMAL_SORTING_COMPLEX_REQUIRED_FOR_TRANSPORT_ESCRT	-1.92063	0.0107155
													REACTOME_TRANSLATION_OF_SARS_COV_1_STRUCTURAL_PROTEINS	-1.91547	0.0112161
													REACTOME_RNA_POLYMERASE_I_TRANSCRIPTION	-1.91521	0.0111273
													PID_PTP1B_PATHWAY	-1.91484	0.0110777
													REACTOME_TNFR2_NON_CANONICAL_NF_KB_PATHWAY	-1.91439	0.0110286
													REACTOME_ANTIGEN_PRESENTATION_FOLDING_ASSEMBLY_AND_PEPTIDE_LOADING_OF_CLASS_I_MHC	-1.90123	0.0124534
													PID_TOLL_ENDOGENOUS_PATHWAY	-1.89305	0.0135661
													REACTOME_PROCESSING_OF_CAPPED_INTRONLESS_PRE_MRNA	-1.89041	0.0139344
													PID_TELOMERASE_PATHWAY	-1.88723	0.0143399
													WP_2Q13_COPY_NUMBER_VARIATION_SYNDROME	-1.88551	0.0145001
													PID_SMAD2_3NUCLEAR_PATHWAY	-1.88459	0.0145648
													REACTOME_B_WICH_COMPLEX_POSITIVELY_REGULATES_RRNA_EXPRESSION	-1.87091	0.0167252
													REACTOME_INTERLEUKIN_12_FAMILY_SIGNALING	-1.8664	0.0173228
													WP_GLYCOSYLATION_AND_RELATED_CONGENITAL_DEFECTS	-1.86164	0.0181718
													REACTOME_FORMATION_OF_ATP_BY_CHEMIOSMOTIC_COUPLING	-1.85629	0.0191912
													REACTOME_ERCC6_CSB_AND_EHMT2_G9A_POSITIVELY_REGULATE_RRNA_EXPRESSION	-1.85309	0.0197309
													REACTOME_VIRAL_MESSENGER_RNA_SYNTHESIS	-1.84988	0.0200068
													REACTOME_TRANSPORT_OF_MATURE_MRNAS_DERIVED_FROM_INTRONLESS_TRANSCRIPTS	-1.83729	0.0221018
													REACTOME_SNRNP_ASSEMBLY	-1.83675	0.0219834
													REACTOME_GLUTATHIONE_CONJUGATION	-1.83432	0.0224154
													REACTOME_HIV_ELONGATION_ARREST_AND_RECOVERY	-1.82667	0.0237236
													REACTOME_ANTIVIRAL_MECHANISM_BY_IFN_STIMULATED_GENES	-1.82547	0.023746
													REACTOME_G1_S_DNA_DAMAGE_CHECKPOINTS	-1.82409	0.0239295
													REACTOME_SMAD2_SMAD3_SMAD4_HETEROTRIMER_REGULATES_TRANSCRIPTION	-1.82028	0.0247327
													REACTOME_HEDGEHOG_ON_STATE	-1.81982	0.0247534
													REACTOME_DNA_DAMAGE_RECOGNITION_IN_GG_NER	-1.8158	0.0253313
													REACTOME_GENERATION_OF_SECOND_MESSENGER_MOLECULES	-1.81564	0.0251628
													REACTOME_SYNTHESIS_OF_LEUKOTRIENES_LT_AND_EOXINS_EX	-1.81173	0.0260234
													REACTOME_INTERFERON_SIGNALING	-1.81045	0.0261345
													WP_CYTOSOLIC_DNASENSING_PATHWAY	-1.80742	0.0267593
													WP_TGFBETA_RECEPTOR_SIGNALING_IN_SKELETAL_DYSPLASIAS	-1.80681	0.0266753
													REACTOME_CELLULAR_HEXOSE_TRANSPORT	-1.80559	0.0267913
													WP_ONECARBON_METABOLISM	-1.80244	0.0273444
													REACTOME_RNA_POLYMERASE_I_TRANSCRIPTION_INITIATION	-1.79836	0.0282361
													REACTOME_TRNA_PROCESSING_IN_THE_NUCLEUS	-1.79804	0.0280715
													REACTOME_TRNA_AMINOACYLATION	-1.79772	0.0279235
													REACTOME_PCP_CE_PATHWAY	-1.79348	0.0290103
													WP_EFFECT_OF_PROGERIN_ON_GENES_INVOLVED_IN_HUTCHINSONGILFORD_PROGERIA_SYNDROME	-1.79331	0.0288578
													REACTOME_DISORDERS_OF_TRANSMEMBRANE_TRANSPORTERS	-1.7927	0.0288364
													REACTOME_TRANSLATION_OF_SARS_COV_2_STRUCTURAL_PROTEINS	-1.79232	0.0287602
													WP_TYPE_I_COLLAGEN_SYNTHESIS_IN_THE_CONTEXT_OF_OSTEOGENESIS_IMPERFECTA	-1.79153	0.0288221
													PID_WNT_SIGNALING_PATHWAY	-1.78813	0.0295025
													PID_GMCSF_PATHWAY	-1.78587	0.0299306
													REACTOME_PTEN_REGULATION	-1.78445	0.0300983
													WP_TGFBETA_RECEPTOR_SIGNALING	-1.78388	0.0300022
													REACTOME_BUDDING_AND_MATURATION_OF_HIV_VIRION	-1.77777	0.0316372
													REACTOME_NUCLEAR_PORE_COMPLEX_NPC_DISASSEMBLY	-1.77631	0.0316648
													REACTOME_SUMOYLATION_OF_SUMOYLATION_PROTEINS	-1.77589	0.0314921
													WP_MITOCHONDRIAL_LONG_CHAIN_FATTY_ACID_BETAOXIDATION	-1.77504	0.031685
													REACTOME_PURINERGIC_SIGNALING_IN_LEISHMANIASIS_INFECTION	-1.77441	0.0316354
													REACTOME_DISEASES_ASSOCIATED_WITH_N_GLYCOSYLATION_OF_PROTEINS	-1.76964	0.0325645
													REACTOME_MATURATION_OF_SARS_COV_2_SPIKE_PROTEIN	-1.76924	0.0324284
													REACTOME_EPIGENETIC_REGULATION_OF_GENE_EXPRESSION	-1.76728	0.0327517
													REACTOME_G2_M_CHECKPOINTS	-1.76375	0.0335895
													KEGG_HUNTINGTONS_DISEASE	-1.76327	0.0335274
													REACTOME_COMPLEX_I_BIOGENESIS	-1.76301	0.0334525
													REACTOME_INTERLEUKIN_12_SIGNALING	-1.7611	0.0337933
													KEGG_ALZHEIMERS_DISEASE	-1.76098	0.0336058
													REACTOME_TIE2_SIGNALING	-1.75759	0.0344906
													PID_IL6_7_PATHWAY	-1.7562	0.0346263
													REACTOME_INTERACTIONS_OF_REV_WITH_HOST_CELLULAR_PROTEINS	-1.75596	0.0345619
													REACTOME_RESPONSE_TO_ELEVATED_PLATELET_CYTOSOLIC_CA2	-1.7519	0.0356245
													WP_TCA_CYCLE_AND_DEFICIENCY_OF_PYRUVATE_DEHYDROGENASE_COMPLEX_PDHC	-1.75087	0.0357362
													KEGG_PROPANOATE_METABOLISM	-1.74924	0.0359468
													REACTOME_GLYOXYLATE_METABOLISM_AND_GLYCINE_DEGRADATION	-1.7463	0.0366613
													REACTOME_MRNA_SPLICING_MINOR_PATHWAY	-1.74566	0.0366088
													REACTOME_CRISTAE_FORMATION	-1.74399	0.0369277
													REACTOME_DOWNSTREAM_SIGNAL_TRANSDUCTION	-1.74393	0.0367079
													REACTOME_ABC_FAMILY_PROTEINS_MEDIATED_TRANSPORT	-1.74386	0.0365257
													REACTOME_PYROPTOSIS	-1.74316	0.0364747
													WP_TYROBP_CAUSAL_NETWORK_IN_MICROGLIA	-1.74064	0.0370467
													REACTOME_DEGRADATION_OF_BETA_CATENIN_BY_THE_DESTRUCTION_COMPLEX	-1.73936	0.037168
													REACTOME_NUCLEOTIDE_EXCISION_REPAIR	-1.73811	0.0372958
													REACTOME_MITOCHONDRIAL_PROTEIN_IMPORT	-1.73607	0.0377417
													KEGG_METABOLISM_OF_XENOBIOTICS_BY_CYTOCHROME_P450	-1.73334	0.0383032
													WP_UNFOLDED_PROTEIN_RESPONSE	-1.73159	0.0388213
													REACTOME_INTERFERON_ALPHA_BETA_SIGNALING	-1.72432	0.0410182
													REACTOME_SARS_COV_INFECTIONS	-1.72357	0.0410355
													WP_ENDOCHONDRAL_OSSIFICATION	-1.71999	0.0421911
													REACTOME_ABORTIVE_ELONGATION_OF_HIV_1_TRANSCRIPT_IN_THE_ABSENCE_OF_TAT	-1.71751	0.0428119
													REACTOME_LATE_SARS_COV_2_INFECTION_EVENTS	-1.71691	0.042863
													REACTOME_TRANSPORT_OF_THE_SLBP_DEPENDANT_MATURE_MRNA	-1.71615	0.0428462
													REACTOME_TRANSCRIPTIONAL_REGULATION_BY_RUNX1	-1.71605	0.042634
													REACTOME_HIV_TRANSCRIPTION_INITIATION	-1.71596	0.0424669
													REACTOME_ACYL_CHAIN_REMODELLING_OF_PC	-1.71561	0.0423227
													REACTOME_RNA_POLYMERASE_II_TRANSCRIBES_SNRNA_GENES	-1.71329	0.042975
													REACTOME_ASSOCIATION_OF_TRIC_CCT_WITH_TARGET_PROTEINS_DURING_BIOSYNTHESIS	-1.71157	0.0433007
													WP_MITOCHONDRIAL_COMPLEX_I_ASSEMBLY_MODEL_OXPHOS_SYSTEM	-1.70631	0.0450073
													WP_HYPOTHESIZED_PATHWAYS_IN_PATHOGENESIS_OF_CARDIOVASCULAR_DISEASE	-1.7058	0.0450123
													KEGG_RNA_POLYMERASE	-1.70127	0.0464403
													WP_PROLACTIN_SIGNALING_PATHWAY	-1.70124	0.0462193
													WP_ENDOCHONDRAL_OSSIFICATION_WITH_SKELETAL_DYSPLASIAS	-1.69781	0.04724
													PID_ALK1_PATHWAY	-1.6975	0.0470875
													REACTOME_PLASMA_LIPOPROTEIN_ASSEMBLY_REMODELING_AND_CLEARANCE	-1.69697	0.0470305
													KEGG_TGF_BETA_SIGNALING_PATHWAY	-1.69548	0.0474321
													WP_SELENIUM_MICRONUTRIENT_NETWORK	-1.69519	0.0473541
													REACTOME_INTERACTIONS_OF_VPR_WITH_HOST_CELLULAR_PROTEINS	-1.69411	0.0475187
													REACTOME_TRNA_PROCESSING	-1.69371	0.0474214
													REACTOME_NS1_MEDIATED_EFFECTS_ON_HOST_PATHWAYS	-1.69359	0.0472333
													REACTOME_ROLE_OF_LAT2_NTAL_LAB_ON_CALCIUM_MOBILIZATION	-1.68773	0.0491485
													KEGG_BUTANOATE_METABOLISM	-1.68658	0.0493097
													WP_MITOCHONDRIAL_IMMUNE_RESPONSE_TO_SARSCOV2	-1.6852	0.0495783
													WP_RAC1PAK1P38MMP2_PATHWAY	-1.68472	0.049533

## Sheet: ZT16 & ZT20
GSEA Pathways with FDR q-val <0.05
NES = normalized enrichment score				FDR = false discovery rate
CHOROID ZT16				CHOROID ZT16					CHOROID ZT20				CHOROID ZT20
OCCLUDED EYES ENRICHED RELATIVE TO OPEN EYES				OPEN EYES ENRICHED RELATIVE TO OCCLUDED EYES					OCCLUDED EYES ENRICHED RELATIVE TO OPEN EYES				OPEN EYES ENRICHED RELATIVE TO OCCLUDED EYES
(from up-regulated gene expression in occluded eyes)				(from down-regulated gene expression in occluded eyes)					(from up-regulated gene expression in occluded eyes)				(from down-regulated gene expression in occluded eyes)
NAME	NES	FDR q-value		NAME	NES	FDR q-value			NAME	NES	FDR q-value		NAME	NES	FDR q-value
REACTOME_SYNTHESIS_OF_DNA	2.96245	0		REACTOME_NEURONAL_SYSTEM	-2.71419	0	0		REACTOME_DNA_REPLICATION	3.12631	0		no statistically signficant pathways
WP_RETINOBLASTOMA_GENE_IN_CANCER	2.94754	0		REACTOME_NEUREXINS_AND_NEUROLIGINS	-2.57785	0	0		REACTOME_SYNTHESIS_OF_DNA	3.08036	0
REACTOME_S_PHASE	2.93229	0		REACTOME_VOLTAGE_GATED_POTASSIUM_CHANNELS	-2.57407	0	0		REACTOME_DNA_REPLICATION_PRE_INITIATION	3.04954	0
REACTOME_DNA_REPLICATION	2.89576	0		REACTOME_PROTEIN_PROTEIN_INTERACTIONS_AT_SYNAPSES	-2.54323	0	0		REACTOME_CELL_CYCLE_MITOTIC	3.0426	0
REACTOME_MITOTIC_G1_PHASE_AND_G1_S_TRANSITION	2.88328	0		REACTOME_TRANSMISSION_ACROSS_CHEMICAL_SYNAPSES	-2.4178	0	0		REACTOME_CELL_CYCLE_CHECKPOINTS	2.98603	0
REACTOME_CELL_CYCLE_MITOTIC	2.83857	0		REACTOME_ACETYLCHOLINE_NEUROTRANSMITTER_RELEASE_CYCLE	-2.41038	0	0		REACTOME_M_PHASE	2.94946	0
REACTOME_DNA_STRAND_ELONGATION	2.81608	0		REACTOME_POTASSIUM_CHANNELS	-2.396	0	0		REACTOME_SEPARATION_OF_SISTER_CHROMATIDS	2.9482	0
WP_DNA_REPLICATION	2.78793	0		REACTOME_NEUROTRANSMITTER_RECEPTORS_AND_POSTSYNAPTIC_SIGNAL_TRANSMISSION	-2.31802	0.000170767	0.002		REACTOME_CHROMOSOME_MAINTENANCE	2.94744	0
REACTOME_ORC1_REMOVAL_FROM_CHROMATIN	2.73825	0		WP_SYNAPTIC_VESICLE_PATHWAY	-2.31798	0.000151793	0.002		REACTOME_MITOTIC_METAPHASE_AND_ANAPHASE	2.94532	0
KEGG_DNA_REPLICATION	2.72936	0		REACTOME_DOPAMINE_NEUROTRANSMITTER_RELEASE_CYCLE	-2.23682	0.000475306	0.007		REACTOME_REGULATION_OF_EXPRESSION_OF_SLITS_AND_ROBOS	2.94133	0
REACTOME_MITOTIC_METAPHASE_AND_ANAPHASE	2.72889	0		WP_DISRUPTION_OF_POSTSYNAPTIC_SIGNALING_BY_CNV	-2.20339	0.000623245	0.01		REACTOME_TRANSLATION	2.93866	0
REACTOME_DNA_REPLICATION_PRE_INITIATION	2.72113	0		WP_GABA_RECEPTOR_SIGNALING	-2.18118	0.0007409	0.013		REACTOME_SWITCHING_OF_ORIGINS_TO_A_POST_REPLICATIVE_STATE	2.87182	0
REACTOME_CELL_CYCLE_CHECKPOINTS	2.7195	0		REACTOME_TRAFFICKING_OF_AMPA_RECEPTORS	-2.17939	0.000734639	0.014		REACTOME_S_PHASE	2.86022	0
WP_ELECTRON_TRANSPORT_CHAIN_OXPHOS_SYSTEM_IN_MITOCHONDRIA	2.70049	0		REACTOME_SEROTONIN_NEUROTRANSMITTER_RELEASE_CYCLE	-2.17466	0.000682164	0.014		REACTOME_MITOTIC_G1_PHASE_AND_G1_S_TRANSITION	2.84992	0
REACTOME_G2_M_CHECKPOINTS	2.67382	0		REACTOME_PHASE_0_RAPID_DEPOLARISATION	-2.16127	0.000729617	0.016		REACTOME_G2_M_CHECKPOINTS	2.81937	0
REACTOME_ACTIVATION_OF_ATR_IN_RESPONSE_TO_REPLICATION_STRESS	2.65201	0		REACTOME_NOREPINEPHRINE_NEUROTRANSMITTER_RELEASE_CYCLE	-2.14857	0.000813849	0.018		REACTOME_SRP_DEPENDENT_COTRANSLATIONAL_PROTEIN_TARGETING_TO_MEMBRANE	2.80861	0
REACTOME_RESPIRATORY_ELECTRON_TRANSPORT_ATP_SYNTHESIS_BY_CHEMIOSMOTIC_COUPLING_AND_HEAT_PRODUCTION_BY_UNCOUPLING_PROTEINS	2.63976	0		REACTOME_FCERI_MEDIATED_CA_2_MOBILIZATION	-2.14238	0.000806212	0.019		REACTOME_EUKARYOTIC_TRANSLATION_INITIATION	2.80402	0
REACTOME_SWITCHING_OF_ORIGINS_TO_A_POST_REPLICATIVE_STATE	2.62679	0		REACTOME_INTERACTION_BETWEEN_L1_AND_ANKYRINS	-2.14151	0.000761422	0.019		WP_RETINOBLASTOMA_GENE_IN_CANCER	2.80092	0
REACTOME_CHROMOSOME_MAINTENANCE	2.62109	0							REACTOME_DEPOSITION_OF_NEW_CENPA_CONTAINING_NUCLEOSOMES_AT_THE_CENTROMERE	2.79913	0
REACTOME_SEPARATION_OF_SISTER_CHROMATIDS	2.61936	0							REACTOME_ORC1_REMOVAL_FROM_CHROMATIN	2.79506	0
REACTOME_DEPOSITION_OF_NEW_CENPA_CONTAINING_NUCLEOSOMES_AT_THE_CENTROMERE	2.61284	0							KEGG_RIBOSOME	2.78994	0
REACTOME_RRNA_MODIFICATION_IN_THE_NUCLEUS_AND_CYTOSOL	2.5978	0							REACTOME_RESOLUTION_OF_SISTER_CHROMATID_COHESION	2.78855	0
WP_OXIDATIVE_PHOSPHORYLATION	2.5876	0							REACTOME_APC_C_MEDIATED_DEGRADATION_OF_CELL_CYCLE_PROTEINS	2.7799	0
REACTOME_METABOLISM_OF_POLYAMINES	2.56435	0							REACTOME_MITOTIC_SPINDLE_CHECKPOINT	2.77372	0
REACTOME_M_PHASE	2.56182	0							REACTOME_SELENOAMINO_ACID_METABOLISM	2.76207	0
REACTOME_RESPIRATORY_ELECTRON_TRANSPORT	2.53379	0							REACTOME_MITOTIC_PROMETAPHASE	2.74418	0
KEGG_MISMATCH_REPAIR	2.52766	0							REACTOME_EUKARYOTIC_TRANSLATION_ELONGATION	2.73252	0
REACTOME_CYCLIN_A_CDK2_ASSOCIATED_EVENTS_AT_S_PHASE_ENTRY	2.50927	0							REACTOME_ACTIVATION_OF_THE_PRE_REPLICATIVE_COMPLEX	2.72598	0
REACTOME_NEGATIVE_REGULATION_OF_NOTCH4_SIGNALING	2.49654	0							WP_DNA_REPLICATION	2.70773	0
REACTOME_RESOLUTION_OF_SISTER_CHROMATID_COHESION	2.48995	0							REACTOME_INFLUENZA_INFECTION	2.70563	0
REACTOME_THE_CITRIC_ACID_TCA_CYCLE_AND_RESPIRATORY_ELECTRON_TRANSPORT	2.48596	0							REACTOME_APC_C_CDH1_MEDIATED_DEGRADATION_OF_CDC20_AND_OTHER_APC_C_CDH1_TARGETED_PROTEINS_IN_LATE_MITOSIS_EARLY_G1	2.69597	0
REACTOME_ACTIVATION_OF_THE_PRE_REPLICATIVE_COMPLEX	2.46476	0							PID_AURORA_B_PATHWAY	2.66685	0
REACTOME_THE_ROLE_OF_GTSE1_IN_G2_M_PROGRESSION_AFTER_G2_CHECKPOINT	2.46341	0							REACTOME_RHO_GTPASES_ACTIVATE_FORMINS	2.63219	0
REACTOME_G1_S_SPECIFIC_TRANSCRIPTION	2.43934	0							REACTOME_NEGATIVE_REGULATION_OF_NOTCH4_SIGNALING	2.62486	0
REACTOME_POSTMITOTIC_NUCLEAR_PORE_COMPLEX_NPC_REFORMATION	2.43425	0							REACTOME_NONSENSE_MEDIATED_DECAY_NMD	2.61986	0
REACTOME_LAGGING_STRAND_SYNTHESIS	2.42263	0							REACTOME_RESPONSE_OF_EIF2AK4_GCN2_TO_AMINO_ACID_DEFICIENCY	2.59745	0
REACTOME_KEAP1_NFE2L2_PATHWAY	2.42022	0							REACTOME_THE_ROLE_OF_GTSE1_IN_G2_M_PROGRESSION_AFTER_G2_CHECKPOINT	2.5949	0
REACTOME_EXTENSION_OF_TELOMERES	2.41429	0							WP_CYTOPLASMIC_RIBOSOMAL_PROTEINS	2.59455	0
REACTOME_AUF1_HNRNP_D0_BINDS_AND_DESTABILIZES_MRNA	2.40984	0							WP_PROTEASOME_DEGRADATION	2.58822	0
REACTOME_CROSS_PRESENTATION_OF_SOLUBLE_EXOGENOUS_ANTIGENS_ENDOSOMES	2.40625	0							REACTOME_DNA_STRAND_ELONGATION	2.58817	0
REACTOME_TRNA_PROCESSING	2.40618	0							REACTOME_BASE_EXCISION_REPAIR	2.56723	0
KEGG_OXIDATIVE_PHOSPHORYLATION	2.40381	0							REACTOME_SIGNALING_BY_ROBO_RECEPTORS	2.55567	0
REACTOME_SCF_SKP2_MEDIATED_DEGRADATION_OF_P27_P21	2.401	0							REACTOME_RRNA_PROCESSING	2.54829	0
KEGG_PARKINSONS_DISEASE	2.38174	0							WP_ELECTRON_TRANSPORT_CHAIN_OXPHOS_SYSTEM_IN_MITOCHONDRIA	2.54483	0
REACTOME_TRANSPORT_OF_MATURE_MRNAS_DERIVED_FROM_INTRONLESS_TRANSCRIPTS	2.38047	0							PID_PLK1_PATHWAY	2.54382	0
WP_FOLATE_METABOLISM	2.3729	0							REACTOME_ACTIVATION_OF_ATR_IN_RESPONSE_TO_REPLICATION_STRESS	2.5417	0
KEGG_PROTEASOME	2.3702	0							KEGG_DNA_REPLICATION	2.51707	0
REACTOME_RHO_GTPASES_ACTIVATE_FORMINS	2.36544	0							REACTOME_CONDENSATION_OF_PROPHASE_CHROMOSOMES	2.50668	0
REACTOME_SNRNP_ASSEMBLY	2.36306	0							REACTOME_CROSS_PRESENTATION_OF_SOLUBLE_EXOGENOUS_ANTIGENS_ENDOSOMES	2.50297	0
REACTOME_INTERACTIONS_OF_REV_WITH_HOST_CELLULAR_PROTEINS	2.35683	0							REACTOME_TELOMERE_MAINTENANCE	2.49948	0
PID_FANCONI_PATHWAY	2.35179	0							REACTOME_ACTIVATION_OF_THE_MRNA_UPON_BINDING_OF_THE_CAP_BINDING_COMPLEX_AND_EIFS_AND_SUBSEQUENT_BINDING_TO_43S	2.49249	0
REACTOME_MITOTIC_SPINDLE_CHECKPOINT	2.35049	0							REACTOME_CYCLIN_A_CDK2_ASSOCIATED_EVENTS_AT_S_PHASE_ENTRY	2.49076	0
REACTOME_CRISTAE_FORMATION	2.34967	0							REACTOME_HOST_INTERACTIONS_OF_HIV_FACTORS	2.48368	0
REACTOME_TELOMERE_C_STRAND_LAGGING_STRAND_SYNTHESIS	2.349	0							REACTOME_SCF_SKP2_MEDIATED_DEGRADATION_OF_P27_P21	2.48068	0
WP_DNA_MISMATCH_REPAIR	2.34677	0							REACTOME_MITOTIC_PROPHASE	2.47703	0
REACTOME_SCF_BETA_TRCP_MEDIATED_DEGRADATION_OF_EMI1	2.34596	0							REACTOME_MITOTIC_G2_G2_M_PHASES	2.47169	0
REACTOME_NUCLEAR_IMPORT_OF_REV_PROTEIN	2.34133	0							KEGG_CELL_CYCLE	2.46512	0
REACTOME_DEGRADATION_OF_GLI1_BY_THE_PROTEASOME	2.32534	2.35976e-05							REACTOME_HEDGEHOG_LIGAND_BIOGENESIS	2.45338	0
REACTOME_STABILIZATION_OF_P53	2.32243	2.31977e-05							REACTOME_RUNX1_REGULATES_TRANSCRIPTION_OF_GENES_INVOLVED_IN_DIFFERENTIATION_OF_HSCS	2.45026	0
REACTOME_NUCLEAR_EVENTS_MEDIATED_BY_NFE2L2	2.3207	2.28111e-05							KEGG_PROTEASOME	2.44212	0
REACTOME_HEDGEHOG_LIGAND_BIOGENESIS	2.31635	2.24371e-05							REACTOME_SCF_BETA_TRCP_MEDIATED_DEGRADATION_OF_EMI1	2.43914	0
REACTOME_E2F_MEDIATED_REGULATION_OF_DNA_REPLICATION	2.30844	4.48863e-05							WP_CELL_CYCLE	2.42907	0
REACTOME_MITOTIC_PROPHASE	2.30809	4.41738e-05							REACTOME_DEGRADATION_OF_DVL	2.42614	0
REACTOME_TRANSPORT_OF_THE_SLBP_DEPENDANT_MATURE_MRNA	2.30553	6.44109e-05							REACTOME_ANTIGEN_PROCESSING_CROSS_PRESENTATION	2.42529	0
REACTOME_NS1_MEDIATED_EFFECTS_ON_HOST_PATHWAYS	2.30438	6.34199e-05							KEGG_OXIDATIVE_PHOSPHORYLATION	2.42439	0
WP_CELL_CYCLE	2.30135	6.2459e-05							REACTOME_PROCESSING_OF_CAPPED_INTRON_CONTAINING_PRE_MRNA	2.40492	0
REACTOME_APC_C_CDH1_MEDIATED_DEGRADATION_OF_CDC20_AND_OTHER_APC_C_CDH1_TARGETED_PROTEINS_IN_LATE_MITOSIS_EARLY_G1	2.30106	6.15268e-05							REACTOME_AUF1_HNRNP_D0_BINDS_AND_DESTABILIZES_MRNA	2.39078	0
REACTOME_COMPLEX_I_BIOGENESIS	2.29032	6.0622e-05							REACTOME_TELOMERE_C_STRAND_LAGGING_STRAND_SYNTHESIS	2.38897	0
REACTOME_NUCLEAR_PORE_COMPLEX_NPC_DISASSEMBLY	2.28886	5.97434e-05							REACTOME_MITOCHONDRIAL_TRANSLATION	2.38223	0
KEGG_CELL_CYCLE	2.28698	5.88899e-05							REACTOME_DEFECTIVE_CFTR_CAUSES_CYSTIC_FIBROSIS	2.36566	0
REACTOME_TELOMERE_MAINTENANCE	2.27983	7.81716e-05							REACTOME_HOMOLOGY_DIRECTED_REPAIR	2.35842	0
WP_G1_TO_S_CELL_CYCLE_CONTROL	2.27971	7.70858e-05							REACTOME_DECTIN_1_MEDIATED_NONCANONICAL_NF_KB_SIGNALING	2.34036	0
REACTOME_APC_C_MEDIATED_DEGRADATION_OF_CELL_CYCLE_PROTEINS	2.27904	7.60299e-05							REACTOME_METABOLISM_OF_AMINO_ACIDS_AND_DERIVATIVES	2.33952	0
REACTOME_DECTIN_1_MEDIATED_NONCANONICAL_NF_KB_SIGNALING	2.27461	7.50024e-05							REACTOME_SARS_COV_1_MODULATES_HOST_TRANSLATION_MACHINERY	2.32543	0
REACTOME_REGULATION_OF_MRNA_STABILITY_BY_PROTEINS_THAT_BIND_AU_RICH_ELEMENTS	2.27376	7.40024e-05							REACTOME_G1_S_SPECIFIC_TRANSCRIPTION	2.3237	0
REACTOME_TRNA_PROCESSING_IN_THE_NUCLEUS	2.27016	9.19074e-05							REACTOME_METABOLISM_OF_POLYAMINES	2.32311	0
REACTOME_DEGRADATION_OF_AXIN	2.26811	9.07138e-05							WP_DNA_MISMATCH_REPAIR	2.32145	0
WP_DNA_IRDAMAGE_AND_CELLULAR_RESPONSE_VIA_ATR	2.26009	8.95508e-05							REACTOME_PCNA_DEPENDENT_LONG_PATCH_BASE_EXCISION_REPAIR	2.31897	0
WP_PROTEASOME_DEGRADATION	2.25483	0.000106601							REACTOME_TRANSPORT_OF_MATURE_TRANSCRIPT_TO_CYTOPLASM	2.31286	0
REACTOME_MITOTIC_PROMETAPHASE	2.24982	0.000105269							WP_OXIDATIVE_PHOSPHORYLATION	2.31148	0
REACTOME_G0_AND_EARLY_G1	2.24923	0.000103969							REACTOME_DEGRADATION_OF_GLI1_BY_THE_PROTEASOME	2.30826	0
REACTOME_REGULATION_OF_RUNX3_EXPRESSION_AND_ACTIVITY	2.24666	0.000102701							REACTOME_THE_CITRIC_ACID_TCA_CYCLE_AND_RESPIRATORY_ELECTRON_TRANSPORT	2.30285	0
REACTOME_SIGNALING_BY_NOTCH4	2.24528	0.000101464							REACTOME_ASSEMBLY_OF_THE_ORC_COMPLEX_AT_THE_ORIGIN_OF_REPLICATION	2.30283	0
KEGG_CITRATE_CYCLE_TCA_CYCLE	2.24345	0.000100256							REACTOME_SARS_COV_2_MODULATES_HOST_TRANSLATION_MACHINERY	2.30135	0
REACTOME_ANTIVIRAL_MECHANISM_BY_IFN_STIMULATED_GENES	2.24175	9.90762e-05							KEGG_SPLICEOSOME	2.29582	1.05009e-05
REACTOME_TRANSCRIPTIONAL_REGULATION_BY_SMALL_RNAS	2.24159	9.79242e-05							REACTOME_NUCLEAR_EVENTS_MEDIATED_BY_NFE2L2	2.28874	1.03788e-05
REACTOME_RUNX1_REGULATES_TRANSCRIPTION_OF_GENES_INVOLVED_IN_DIFFERENTIATION_OF_HSCS	2.23875	9.67986e-05							REACTOME_RHO_GTPASE_EFFECTORS	2.27901	1.02595e-05
REACTOME_HCMV_LATE_EVENTS	2.23801	9.56986e-05							REACTOME_MRNA_SPLICING	2.27826	1.01429e-05
REACTOME_INTERACTIONS_OF_VPR_WITH_HOST_CELLULAR_PROTEINS	2.23029	0.00011042							REACTOME_E2F_MEDIATED_REGULATION_OF_DNA_REPLICATION	2.27805	1.00289e-05
REACTOME_REGULATION_OF_PTEN_STABILITY_AND_ACTIVITY	2.22899	0.000109193							KEGG_PARKINSONS_DISEASE	2.27509	9.91752e-06
WP_TCA_CYCLE_AND_DEFICIENCY_OF_PYRUVATE_DEHYDROGENASE_COMPLEX_PDHC	2.22774	0.000107993							REACTOME_ASYMMETRIC_LOCALIZATION_OF_PCP_PROTEINS	2.27176	9.80853e-06
PID_ATR_PATHWAY	2.22343	0.00010682							REACTOME_ABC_TRANSPORTER_DISORDERS	2.27129	9.70192e-06
REACTOME_DEGRADATION_OF_BETA_CATENIN_BY_THE_DESTRUCTION_COMPLEX	2.21864	0.000120896							REACTOME_RESOLUTION_OF_AP_SITES_VIA_THE_MULTIPLE_NUCLEOTIDE_PATCH_REPLACEMENT_PATHWAY	2.26734	9.5976e-06
REACTOME_RRNA_PROCESSING	2.21793	0.00011961							REACTOME_LAGGING_STRAND_SYNTHESIS	2.2612	9.49549e-06
REACTOME_NUCLEAR_ENVELOPE_NE_REASSEMBLY	2.21507	0.000133546							REACTOME_RESPIRATORY_ELECTRON_TRANSPORT_ATP_SYNTHESIS_BY_CHEMIOSMOTIC_COUPLING_AND_HEAT_PRODUCTION_BY_UNCOUPLING_PROTEINS	2.25941	9.39554e-06
BIOCARTA_MCM_PATHWAY	2.21458	0.000132155							REACTOME_RESOLUTION_OF_ABASIC_SITES_AP_SITES	2.25832	9.29767e-06
REACTOME_CELLULAR_RESPONSE_TO_CHEMICAL_STRESS	2.21288	0.000130792							REACTOME_DNA_METHYLATION	2.25786	9.20182e-06
REACTOME_HDR_THROUGH_SINGLE_STRAND_ANNEALING_SSA	2.20261	0.000158485							REACTOME_MEIOTIC_RECOMBINATION	2.25162	9.10792e-06
REACTOME_DISEASES_OF_DNA_REPAIR	2.20182	0.000156884							REACTOME_SUMOYLATION_OF_DNA_REPLICATION_PROTEINS	2.25057	9.01592e-06
REACTOME_HOST_INTERACTIONS_OF_HIV_FACTORS	2.20102	0.000155315							WP_REGULATION_OF_SISTER_CHROMATID_SEPARATION_AT_THE_METAPHASEANAPHASE_TRANSITION	2.24952	8.92576e-06
REACTOME_MITOCHONDRIAL_PROTEIN_IMPORT	2.197	0.000193833							REACTOME_PRC2_METHYLATES_HISTONES_AND_DNA	2.24773	8.83739e-06
KEGG_FATTY_ACID_METABOLISM	2.19291	0.000191933							REACTOME_EXTENSION_OF_TELOMERES	2.24526	8.75075e-06
WP_GASTRIC_CANCER_NETWORK_1	2.1912	0.000203117							REACTOME_COOPERATION_OF_PREFOLDIN_AND_TRIC_CCT_IN_ACTIN_AND_TUBULIN_FOLDING	2.242	8.66579e-06
REACTOME_RESOLUTION_OF_AP_SITES_VIA_THE_MULTIPLE_NUCLEOTIDE_PATCH_REPLACEMENT_PATHWAY	2.19095	0.000201164							WP_GASTRIC_CANCER_NETWORK_1	2.23646	8.58247e-06
REACTOME_EXPORT_OF_VIRAL_RIBONUCLEOPROTEINS_FROM_NUCLEUS	2.18377	0.000225531							REACTOME_CRISTAE_FORMATION	2.2271	8.50073e-06
REACTOME_SUMOYLATION_OF_SUMOYLATION_PROTEINS	2.1796	0.000236858							REACTOME_UCH_PROTEINASES	2.22667	8.42053e-06
REACTOME_VIRAL_MESSENGER_RNA_SYNTHESIS	2.17864	0.000234644							REACTOME_DNA_REPAIR	2.22574	8.34183e-06
REACTOME_POLYMERASE_SWITCHING_ON_THE_C_STRAND_OF_THE_TELOMERE	2.16906	0.00029666							REACTOME_PROCESSING_OF_DNA_DOUBLE_STRAND_BREAK_ENDS	2.22401	8.2646e-06
BIOCARTA_PROTEASOME_PATHWAY	2.16835	0.000306267							REACTOME_REGULATION_OF_RUNX3_EXPRESSION_AND_ACTIVITY	2.2226	8.18878e-06
REACTOME_DEGRADATION_OF_DVL	2.1683	0.000303483							REACTOME_STABILIZATION_OF_P53	2.20895	8.11433e-06
REACTOME_HDR_THROUGH_HOMOLOGOUS_RECOMBINATION_HRR	2.16733	0.000300749							REACTOME_RECOGNITION_AND_ASSOCIATION_OF_DNA_GLYCOSYLASE_WITH_SITE_CONTAINING_AN_AFFECTED_PURINE	2.2051	8.04123e-06
REACTOME_BASE_EXCISION_REPAIR	2.16639	0.000298064							PID_FANCONI_PATHWAY	2.19852	2.43274e-05
WP_MITOCHONDRIAL_COMPLEX_I_ASSEMBLY_MODEL_OXPHOS_SYSTEM	2.16374	0.000295426							REACTOME_FORMATION_OF_ATP_BY_CHEMIOSMOTIC_COUPLING	2.18883	2.41121e-05
REACTOME_ASYMMETRIC_LOCALIZATION_OF_PCP_PROTEINS	2.15198	0.000329514							WP_DNA_REPAIR_PATHWAYS_FULL_NETWORK	2.1887	2.39006e-05
PID_AURORA_B_PATHWAY	2.15014	0.000338647							REACTOME_GAP_FILLING_DNA_REPAIR_SYNTHESIS_AND_LIGATION_IN_GG_NER	2.17925	3.13804e-05
REACTOME_TRANSPORT_OF_VITAMINS_NUCLEOSIDES_AND_RELATED_MOLECULES	2.14917	0.000347526							REACTOME_DEGRADATION_OF_AXIN	2.17443	3.88998e-05
REACTOME_REGULATION_OF_GLUCOKINASE_BY_GLUCOKINASE_REGULATORY_PROTEIN	2.14631	0.000344556							WP_G1_TO_S_CELL_CYCLE_CONTROL	2.17248	3.85673e-05
WP_ONECARBON_METABOLISM	2.1444	0.000341636							REACTOME_DISEASES_OF_DNA_REPAIR	2.16123	5.35564e-05
REACTOME_TRANSCRIPTION_OF_E2F_TARGETS_UNDER_NEGATIVE_CONTROL_BY_DREAM_COMPLEX	2.14348	0.000338765							REACTOME_AURKA_ACTIVATION_BY_TPX2	2.15923	6.08227e-05
REACTOME_SULFUR_AMINO_ACID_METABOLISM	2.14182	0.000347898							REACTOME_REGULATION_OF_MRNA_STABILITY_BY_PROTEINS_THAT_BIND_AU_RICH_ELEMENTS	2.15596	6.03158e-05
REACTOME_FANCONI_ANEMIA_PATHWAY	2.14109	0.000345023							REACTOME_TRANSLESION_SYNTHESIS_BY_POLH	2.15075	6.71555e-05
REACTOME_DEFECTIVE_CFTR_CAUSES_CYSTIC_FIBROSIS	2.14055	0.000342195							REACTOME_TRNA_PROCESSING_IN_THE_NUCLEUS	2.14758	7.39792e-05
PID_ECADHERIN_KERATINOCYTE_PATHWAY	2.13547	0.000373252							REACTOME_DOWNSTREAM_SIGNALING_EVENTS_OF_B_CELL_RECEPTOR_BCR	2.1458	7.33778e-05
REACTOME_SUMOYLATION_OF_DNA_REPLICATION_PROTEINS	2.13326	0.000370242							REACTOME_G2_M_DNA_DAMAGE_CHECKPOINT	2.14481	7.2786e-05
REACTOME_HOMOLOGY_DIRECTED_REPAIR	2.12973	0.000389803							REACTOME_KEAP1_NFE2L2_PATHWAY	2.14105	8.66289e-05
PID_E2F_PATHWAY	2.12973	0.00038671							BIOCARTA_MCM_PATHWAY	2.13878	8.59414e-05
REACTOME_G1_S_DNA_DAMAGE_CHECKPOINTS	2.12571	0.000449914							REACTOME_CELLULAR_RESPONSE_TO_HYPOXIA	2.12864	0.00010668
REACTOME_TRANSCRIPTION_OF_E2F_TARGETS_UNDER_NEGATIVE_CONTROL_BY_P107_RBL1_AND_P130_RBL2_IN_COMPLEX_WITH_HDAC1	2.12137	0.000479721							REACTOME_HDR_THROUGH_HOMOLOGOUS_RECOMBINATION_HRR	2.12833	0.000105846
REACTOME_MITOTIC_G2_G2_M_PHASES	2.10885	0.000606196							KEGG_BASE_EXCISION_REPAIR	2.12076	0.000118767
REACTOME_PCNA_DEPENDENT_LONG_PATCH_BASE_EXCISION_REPAIR	2.09978	0.000687808							REACTOME_HOMOLOGOUS_DNA_PAIRING_AND_STRAND_EXCHANGE	2.11764	0.000132224
REACTOME_TRANSLESION_SYNTHESIS_BY_POLH	2.09402	0.000725332							REACTOME_INHIBITION_OF_DNA_RECOMBINATION_AT_TELOMERE	2.11741	0.000131215
REACTOME_CONDENSATION_OF_PROPHASE_CHROMOSOMES	2.08992	0.000740448							PID_E2F_PATHWAY	2.11597	0.000136989
REACTOME_RECOGNITION_OF_DNA_DAMAGE_BY_PCNA_CONTAINING_REPLICATION_COMPLEX	2.08765	0.000777055							REACTOME_DEGRADATION_OF_BETA_CATENIN_BY_THE_DESTRUCTION_COMPLEX	2.11385	0.000135959
PID_PRL_SIGNALING_EVENTS_PATHWAY	2.08234	0.000866134							REACTOME_REGULATION_OF_RUNX2_EXPRESSION_AND_ACTIVITY	2.10763	0.000141846
REACTOME_RESOLUTION_OF_ABASIC_SITES_AP_SITES	2.08046	0.000880148							REACTOME_REGULATION_OF_PTEN_STABILITY_AND_ACTIVITY	2.10742	0.000140795
REACTOME_TRANSLESION_SYNTHESIS_BY_POLK	2.07165	0.000946802							REACTOME_HEDGEHOG_ON_STATE	2.10182	0.000159606
REACTOME_CELLULAR_RESPONSE_TO_HYPOXIA	2.07011	0.000950453							REACTOME_G1_S_DNA_DAMAGE_CHECKPOINTS	2.10151	0.000158441
WP_DISORDERS_OF_FOLATE_METABOLISM_AND_TRANSPORT	2.06709	0.000993065							REACTOME_BASE_EXCISION_REPAIR_AP_SITE_FORMATION	2.10045	0.000157293
REACTOME_ANTIGEN_PRESENTATION_FOLDING_ASSEMBLY_AND_PEPTIDE_LOADING_OF_CLASS_I_MHC	2.06461	0.00101606							REACTOME_G0_AND_EARLY_G1	2.09903	0.000162773
REACTOME_MITOCHONDRIAL_FATTY_ACID_BETA_OXIDATION	2.06264	0.00104912							REACTOME_SIGNALING_BY_NOTCH4	2.09516	0.000181462
REACTOME_DNA_DOUBLE_STRAND_BREAK_REPAIR	2.06127	0.00104168							REACTOME_APC_CDC20_MEDIATED_DEGRADATION_OF_NEK2A	2.09354	0.000180175
WP_UREA_CYCLE_AND_ASSOCIATED_PATHWAYS	2.06112	0.00103434							REACTOME_FORMATION_OF_TUBULIN_FOLDING_INTERMEDIATES_BY_CCT_TRIC	2.09312	0.000178906
REACTOME_UCH_PROTEINASES	2.05381	0.00109523							REACTOME_TRANSCRIPTIONAL_REGULATION_BY_SMALL_RNAS	2.09204	0.000177655
WP_TCA_CYCLE_AKA_KREBS_OR_CITRIC_ACID_CYCLE	2.05213	0.00110702							REACTOME_DNA_DOUBLE_STRAND_BREAK_REPAIR	2.09084	0.000176422
REACTOME_DNA_REPAIR	2.05128	0.00111906							WP_BASE_EXCISION_REPAIR	2.0907	0.000175205
REACTOME_LISTERIA_MONOCYTOGENES_ENTRY_INTO_HOST_CELLS	2.04792	0.00114975							REACTOME_MEIOSIS	2.0905	0.000174005
KEGG_PROTEIN_EXPORT	2.04612	0.00116124							REACTOME_TRANSLESION_SYNTHESIS_BY_Y_FAMILY_DNA_POLYMERASES_BYPASSES_LESIONS_ON_DNA_TEMPLATE	2.08794	0.000191013
REACTOME_HOMOLOGOUS_DNA_PAIRING_AND_STRAND_EXCHANGE	2.04449	0.00122013							REACTOME_DISEASES_OF_PROGRAMMED_CELL_DEATH	2.08184	0.000214649
REACTOME_DOWNSTREAM_SIGNALING_EVENTS_OF_B_CELL_RECEPTOR_BCR	2.03668	0.00136236							REACTOME_RECRUITMENT_OF_NUMA_TO_MITOTIC_CENTROSOMES	2.08099	0.000219225
REACTOME_METABOLISM_OF_AMINO_ACIDS_AND_DERIVATIVES	2.03518	0.00137245							REACTOME_PCP_CE_PATHWAY	2.07746	0.000229872
KEGG_PYRUVATE_METABOLISM	2.03308	0.00140058							REACTOME_INHIBITION_OF_THE_PROTEOLYTIC_ACTIVITY_OF_APC_C_REQUIRED_FOR_THE_ONSET_OF_ANAPHASE_BY_MITOTIC_SPINDLE_CHECKPOINT_COMPONENTS	2.07231	0.000246183
REACTOME_CITRIC_ACID_CYCLE_TCA_CYCLE	2.02922	0.00150895							REACTOME_ABC_FAMILY_PROTEINS_MEDIATED_TRANSPORT	2.07179	0.000244563
REACTOME_HIV_INFECTION	2.02161	0.001647							REACTOME_FANCONI_ANEMIA_PATHWAY	2.06997	0.000248835
REACTOME_ANTIGEN_PROCESSING_CROSS_PRESENTATION	2.01863	0.00168212							REACTOME_RNA_POLYMERASE_II_TRANSCRIPTION_TERMINATION	2.06786	0.000247219
REACTOME_PROTEIN_LOCALIZATION	2.01428	0.00174332							KEGG_HUNTINGTONS_DISEASE	2.06659	0.000245624
REACTOME_REGULATION_OF_HSF1_MEDIATED_HEAT_SHOCK_RESPONSE	2.01004	0.00184051							REACTOME_RESPIRATORY_ELECTRON_TRANSPORT	2.06531	0.000255437
WP_DNA_REPAIR_PATHWAYS_FULL_NETWORK	2.00921	0.00185578							REACTOME_ERCC6_CSB_AND_EHMT2_G9A_POSITIVELY_REGULATE_RRNA_EXPRESSION	2.05888	0.000300417
REACTOME_NUCLEAR_ENVELOPE_BREAKDOWN	2.00863	0.00186128							REACTOME_SIRT1_NEGATIVELY_REGULATES_RRNA_EXPRESSION	2.05873	0.000298516
REACTOME_G2_M_DNA_DAMAGE_CHECKPOINT	2.00548	0.00190273							BIOCARTA_PROTEASOME_PATHWAY	2.05856	0.000296639
REACTOME_DUAL_INCISION_IN_GG_NER	2.00533	0.00189084							WP_TRANSLATION_FACTORS	2.05691	0.000300277
WP_NONALCOHOLIC_FATTY_LIVER_DISEASE	2.00131	0.00193191							REACTOME_DISORDERS_OF_TRANSMEMBRANE_TRANSPORTERS	2.0564	0.000298412
PID_PLK1_PATHWAY	1.99371	0.00205713							REACTOME_POLYMERASE_SWITCHING_ON_THE_C_STRAND_OF_THE_TELOMERE	2.05504	0.000302123
REACTOME_GAP_FILLING_DNA_REPAIR_SYNTHESIS_AND_LIGATION_IN_GG_NER	1.99335	0.00204451							REACTOME_INTERACTIONS_OF_REV_WITH_HOST_CELLULAR_PROTEINS	2.05458	0.00030027
WP_DNA_IRDOUBLE_STRAND_BREAKS_AND_CELLULAR_RESPONSE_VIA_ATM	1.99136	0.00207431							REACTOME_CELLULAR_RESPONSE_TO_STARVATION	2.05328	0.000303742
WP_TRANSSULFURATION_ONECARBON_METABOLISM_AND_RELATED_PATHWAYS	1.9871	0.00221499							REACTOME_TERMINATION_OF_TRANSLESION_DNA_SYNTHESIS	2.05229	0.000307388
REACTOME_FORMATION_OF_ATP_BY_CHEMIOSMOTIC_COUPLING	1.9868	0.00220165							REACTOME_HDR_THROUGH_SINGLE_STRAND_ANNEALING_SSA	2.0521	0.000305536
KEGG_PANCREATIC_CANCER	1.98657	0.00219718							KEGG_CITRATE_CYCLE_TCA_CYCLE	2.04993	0.000303706
KEGG_HUNTINGTONS_DISEASE	1.98233	0.00232588							REACTOME_TNFR2_NON_CANONICAL_NF_KB_PATHWAY	2.03986	0.000404198
REACTOME_PROCESSING_OF_DNA_DOUBLE_STRAND_BREAK_ENDS	1.97951	0.00241832							REACTOME_RECOGNITION_OF_DNA_DAMAGE_BY_PCNA_CONTAINING_REPLICATION_COMPLEX	2.03669	0.000434061
KEGG_GLUTATHIONE_METABOLISM	1.97426	0.00251956							WP_DNA_IRDAMAGE_AND_CELLULAR_RESPONSE_VIA_ATR	2.03622	0.000431508
WP_VITAMIN_A_AND_CAROTENOID_METABOLISM	1.97403	0.00252098							KEGG_MISMATCH_REPAIR	2.03076	0.000486801
REACTOME_HEDGEHOG_ON_STATE	1.9728	0.00254708							WP_PARKINUBIQUITIN_PROTEASOMAL_SYSTEM_PATHWAY	2.0304	0.00048397
WP_HEREDITARY_LEIOMYOMATOSIS_AND_RENAL_CELL_CARCINOMA_PATHWAY	1.97164	0.00258056							REACTOME_NUCLEAR_ENVELOPE_NE_REASSEMBLY	2.02809	0.000486378
REACTOME_DNA_DAMAGE_TELOMERE_STRESS_INDUCED_SENESCENCE	1.97127	0.00258143							WP_DISORDERS_OF_FOLATE_METABOLISM_AND_TRANSPORT	2.02177	0.000509505
KEGG_ALZHEIMERS_DISEASE	1.96783	0.00267037							WP_PYRIMIDINE_METABOLISM	2.02067	0.000516869
REACTOME_METABOLISM_OF_VITAMINS_AND_COFACTORS	1.95748	0.00301217							REACTOME_DNA_DAMAGE_BYPASS	2.01041	0.000595803
REACTOME_FATTY_ACID_METABOLISM	1.95427	0.00311443							REACTOME_SARS_COV_1_HOST_INTERACTIONS	2.00833	0.000612586
REACTOME_DISORDERS_OF_TRANSMEMBRANE_TRANSPORTERS	1.94833	0.00334873							REACTOME_TRANSPORT_OF_MATURE_MRNAS_DERIVED_FROM_INTRONLESS_TRANSCRIPTS	2.00767	0.000609145
WP_ZINC_HOMEOSTASIS	1.94128	0.00361818							REACTOME_COPI_DEPENDENT_GOLGI_TO_ER_RETROGRADE_TRAFFIC	2.00125	0.000676194
WP_FLUOROPYRIMIDINE_ACTIVITY	1.92995	0.00422401							REACTOME_MEIOTIC_SYNAPSIS	1.99927	0.000687505
REACTOME_DNA_DAMAGE_BYPASS	1.92929	0.0042627							REACTOME_GENE_AND_PROTEIN_EXPRESSION_BY_JAK_STAT_SIGNALING_AFTER_INTERLEUKIN_12_STIMULATION	1.9936	0.000713502
WP_GLYCOSYLATION_AND_RELATED_CONGENITAL_DEFECTS	1.92803	0.00430869							REACTOME_RMTS_METHYLATE_HISTONE_ARGININES	1.99104	0.000724361
REACTOME_SARS_COV_2_ACTIVATES_MODULATES_INNATE_AND_ADAPTIVE_IMMUNE_RESPONSES	1.92769	0.0043076							REACTOME_HIV_INFECTION	1.98662	0.000790131
REACTOME_TRANSPORT_OF_MATURE_TRANSCRIPT_TO_CYTOPLASM	1.92486	0.00439832							REACTOME_CYTOSOLIC_TRNA_AMINOACYLATION	1.98079	0.000849287
KEGG_GLYCINE_SERINE_AND_THREONINE_METABOLISM	1.92468	0.00438239							WP_NUCLEOTIDE_EXCISION_REPAIR_IN_XERODERMA_PIGMENTOSUM	1.9807	0.000844696
REACTOME_REGULATION_OF_RAS_BY_GAPS	1.92457	0.00435883							REACTOME_NUCLEAR_IMPORT_OF_REV_PROTEIN	1.97844	0.000897901
REACTOME_FORMATION_OF_TUBULIN_FOLDING_INTERMEDIATES_BY_CCT_TRIC	1.91978	0.00457346							REACTOME_GLOBAL_GENOME_NUCLEOTIDE_EXCISION_REPAIR_GG_NER	1.97632	0.000955992
REACTOME_HCMV_INFECTION	1.9194	0.00454913							WP_FOLATE_METABOLISM	1.97363	0.000970106
BIOCARTA_RAS_PATHWAY	1.91859	0.00456975							KEGG_HOMOLOGOUS_RECOMBINATION	1.96837	0.00105646
WP_GASTRIC_CANCER_NETWORK_2	1.91059	0.00498784							REACTOME_HEDGEHOG_OFF_STATE	1.96591	0.0010747
REACTOME_TRANSLATION	1.90351	0.00546703							REACTOME_TRNA_AMINOACYLATION	1.95956	0.00117255
REACTOME_COOPERATION_OF_PREFOLDIN_AND_TRIC_CCT_IN_ACTIN_AND_TUBULIN_FOLDING	1.90026	0.00562127							REACTOME_TRNA_PROCESSING	1.95817	0.00118527
WP_FATTY_ACID_BETAOXIDATION	1.89912	0.00568643							REACTOME_GOLGI_TO_ER_RETROGRADE_TRANSPORT	1.95589	0.00121192
WP_FAMILIAL_PARTIAL_LIPODYSTROPHY	1.89695	0.00583095							REACTOME_PHOSPHORYLATION_OF_THE_APC_C	1.95266	0.00125189
REACTOME_MAPK6_MAPK4_SIGNALING	1.89136	0.00613173							REACTOME_REGULATION_OF_RAS_BY_GAPS	1.94935	0.00131988
REACTOME_HCMV_EARLY_EVENTS	1.88989	0.00623677							REACTOME_HCMV_EARLY_EVENTS	1.94879	0.00131764
REACTOME_METABOLISM_OF_NUCLEOTIDES	1.88586	0.00645291							REACTOME_CELLULAR_RESPONSE_TO_CHEMICAL_STRESS	1.94621	0.00136126
WP_COHESIN_COMPLEX_CORNELIA_DE_LANGE_SYNDROME	1.88392	0.00659089							KEGG_ALZHEIMERS_DISEASE	1.94619	0.00135439
REACTOME_TRNA_MODIFICATION_IN_THE_NUCLEUS_AND_CYTOSOL	1.88036	0.00690826							REACTOME_APOPTOSIS	1.94562	0.00137047
REACTOME_METABOLIC_DISORDERS_OF_BIOLOGICAL_OXIDATION_ENZYMES	1.87956	0.00692921							WP_EFFECT_OF_PROGERIN_ON_GENES_INVOLVED_IN_HUTCHINSONGILFORD_PROGERIA_SYNDROME	1.94511	0.00137257
KEGG_CYSTEINE_AND_METHIONINE_METABOLISM	1.87819	0.00699803							WP_GASTRIC_CANCER_NETWORK_2	1.94375	0.00139253
WP_REGULATION_OF_SISTER_CHROMATID_SEPARATION_AT_THE_METAPHASEANAPHASE_TRANSITION	1.87747	0.00699065							REACTOME_KINESINS	1.94198	0.00143492
REACTOME_ASSEMBLY_OF_THE_ORC_COMPLEX_AT_THE_ORIGIN_OF_REPLICATION	1.87608	0.00710672							REACTOME_VIRAL_MESSENGER_RNA_SYNTHESIS	1.94107	0.00143688
BIOCARTA_ATRBRCA_PATHWAY	1.87507	0.00717481							REACTOME_REGULATION_OF_PLK1_ACTIVITY_AT_G2_M_TRANSITION	1.93943	0.00146554
KEGG_HOMOLOGOUS_RECOMBINATION	1.87274	0.00732401							WP_MRNA_PROCESSING	1.93916	0.00146717
REACTOME_GENE_SILENCING_BY_RNA	1.8702	0.00752068							REACTOME_TRANSPORT_OF_THE_SLBP_DEPENDANT_MATURE_MRNA	1.93834	0.00146882
REACTOME_REGULATION_OF_RUNX2_EXPRESSION_AND_ACTIVITY	1.86717	0.00773391							REACTOME_CONVERSION_FROM_APC_C_CDC20_TO_APC_C_CDH1_IN_LATE_ANAPHASE	1.93778	0.00147059
REACTOME_TRANSLESION_SYNTHESIS_BY_Y_FAMILY_DNA_POLYMERASES_BYPASSES_LESIONS_ON_DNA_TEMPLATE	1.85954	0.00835724							PID_ATR_PATHWAY	1.93308	0.00155918
REACTOME_METAL_ION_SLC_TRANSPORTERS	1.85794	0.00847778							REACTOME_NUCLEOTIDE_EXCISION_REPAIR	1.93158	0.00158638
WP_NUCLEOTIDE_EXCISION_REPAIR	1.85593	0.00856438							KEGG_PROTEIN_EXPORT	1.92026	0.00185876
KEGG_SPLICEOSOME	1.85438	0.00864986							KEGG_OOCYTE_MEIOSIS	1.91974	0.00185843
REACTOME_INFLUENZA_INFECTION	1.85434	0.00860906							PID_AURORA_A_PATHWAY	1.91627	0.00192142
REACTOME_REGULATION_OF_TP53_ACTIVITY_THROUGH_PHOSPHORYLATION	1.85041	0.00896368							REACTOME_TRANSCRIPTION_OF_E2F_TARGETS_UNDER_NEGATIVE_CONTROL_BY_P107_RBL1_AND_P130_RBL2_IN_COMPLEX_WITH_HDAC1	1.91625	0.0019124
WP_METHIONINE_DE_NOVO_AND_SALVAGE_PATHWAY	1.84837	0.00915087							REACTOME_CYCLIN_A_B1_B2_ASSOCIATED_EVENTS_DURING_G2_M_TRANSITION	1.91445	0.00194148
REACTOME_TRANSPORT_OF_BILE_SALTS_AND_ORGANIC_ACIDS_METAL_IONS_AND_AMINE_COMPOUNDS	1.84767	0.0091408							REACTOME_INTERCONVERSION_OF_NUCLEOTIDE_DI_AND_TRIPHOSPHATES	1.91354	0.00194936
REACTOME_ELASTIC_FIBRE_FORMATION	1.84738	0.00913091							REACTOME_TCF_DEPENDENT_SIGNALING_IN_RESPONSE_TO_WNT	1.91271	0.00197364
REACTOME_PYRUVATE_METABOLISM_AND_CITRIC_ACID_TCA_CYCLE	1.84705	0.0091142							REACTOME_POSTMITOTIC_NUCLEAR_PORE_COMPLEX_NPC_REFORMATION	1.91073	0.00199373
KEGG_NUCLEOTIDE_EXCISION_REPAIR	1.84424	0.0093738							REACTOME_APC_C_CDC20_MEDIATED_DEGRADATION_OF_CYCLIN_B	1.90774	0.00209639
REACTOME_PROCESSING_OF_CAPPED_INTRON_CONTAINING_PRE_MRNA	1.83901	0.00988593							REACTOME_RECRUITMENT_OF_MITOTIC_CENTROSOME_PROTEINS_AND_COMPLEXES	1.90466	0.00218642
REACTOME_PROCESSING_OF_CAPPED_INTRONLESS_PRE_MRNA	1.83848	0.00988609							REACTOME_TRANSCRIPTION_COUPLED_NUCLEOTIDE_EXCISION_REPAIR_TC_NER	1.89999	0.002345
REACTOME_MEIOSIS	1.83362	0.0102856							REACTOME_SUMOYLATION_OF_SUMOYLATION_PROTEINS	1.89719	0.00243192
KEGG_SELENOAMINO_ACID_METABOLISM	1.82276	0.011477							REACTOME_SNRNP_ASSEMBLY	1.89494	0.00250662
REACTOME_CLEC7A_DECTIN_1_SIGNALING	1.81877	0.0120025							REACTOME_REPRODUCTION	1.88937	0.00275041
WP_PYRIMIDINE_METABOLISM_AND_RELATED_DISEASES	1.81864	0.0119612							REACTOME_INTERLEUKIN_1_SIGNALING	1.88713	0.00282299
REACTOME_CYCLIN_D_ASSOCIATED_EVENTS_IN_G1	1.8169	0.0121192							WP_PHOTODYNAMIC_THERAPYINDUCED_UNFOLDED_PROTEIN_RESPONSE	1.88608	0.00283867
REACTOME_IRE1ALPHA_ACTIVATES_CHAPERONES	1.81461	0.0123606							KEGG_RETINOL_METABOLISM	1.88428	0.00291417
REACTOME_ABC_TRANSPORTER_DISORDERS	1.81155	0.0125954							PID_BARD1_PATHWAY	1.88397	0.00290927
REACTOME_THE_CANONICAL_RETINOID_CYCLE_IN_RODS_TWILIGHT_VISION	1.809	0.0128841							REACTOME_FCERI_MEDIATED_NF_KB_ACTIVATION	1.87947	0.00308659
WP_PURINE_METABOLISM_AND_RELATED_DISORDERS	1.80357	0.0136296							WP_TCA_CYCLE_AND_DEFICIENCY_OF_PYRUVATE_DEHYDROGENASE_COMPLEX_PDHC	1.87845	0.0031241
REACTOME_METABOLISM_OF_COFACTORS	1.80239	0.0136925							REACTOME_FORMATION_OF_THE_BETA_CATENIN_TCF_TRANSACTIVATING_COMPLEX	1.87763	0.00313788
REACTOME_GLOBAL_GENOME_NUCLEOTIDE_EXCISION_REPAIR_GG_NER	1.80228	0.0136517							REACTOME_SIGNALING_BY_HEDGEHOG	1.87542	0.0031789
REACTOME_CELLULAR_RESPONSE_TO_HEAT_STRESS	1.79527	0.0144794							REACTOME_REGULATION_OF_HSF1_MEDIATED_HEAT_SHOCK_RESPONSE	1.87099	0.00341479
REACTOME_SIGNALING_BY_NOTCH	1.79519	0.014435							WP_AMINO_ACID_METABOLISM	1.86889	0.00347359
WP_NUCLEOTIDE_EXCISION_REPAIR_IN_XERODERMA_PIGMENTOSUM	1.79514	0.0143733							PID_FOXM1_PATHWAY	1.86034	0.00382209
PID_NECTIN_PATHWAY	1.79389	0.0145494							REACTOME_CITRIC_ACID_CYCLE_TCA_CYCLE	1.85338	0.00406331
KEGG_BIOSYNTHESIS_OF_UNSATURATED_FATTY_ACIDS	1.79209	0.0147317							REACTOME_ABERRANT_REGULATION_OF_MITOTIC_EXIT_IN_CANCER_DUE_TO_RB1_DEFECTS	1.84855	0.00432178
REACTOME_GLYOXYLATE_METABOLISM_AND_GLYCINE_DEGRADATION	1.79057	0.0149177							REACTOME_SARS_COV_1_INFECTION	1.84788	0.00432289
REACTOME_TERMINATION_OF_TRANSLESION_DNA_SYNTHESIS	1.78686	0.0153496							REACTOME_NEGATIVE_EPIGENETIC_REGULATION_OF_RRNA_EXPRESSION	1.84683	0.00438806
REACTOME_DNA_METHYLATION	1.78678	0.0152854							REACTOME_POSITIVE_EPIGENETIC_REGULATION_OF_RRNA_EXPRESSION	1.83635	0.00498789
REACTOME_MEIOTIC_SYNAPSIS	1.78654	0.0152516							PID_MYC_ACTIV_PATHWAY	1.83345	0.0050985
REACTOME_TRANSCRIPTIONAL_REGULATION_BY_RUNX2	1.7855	0.0153466							REACTOME_PROTEIN_FOLDING	1.83286	0.00513345
PID_VEGFR1_2_PATHWAY	1.78422	0.0154111							REACTOME_TRANSCRIPTION_OF_E2F_TARGETS_UNDER_NEGATIVE_CONTROL_BY_DREAM_COMPLEX	1.8322	0.00516837
WP_EFFECT_OF_PROGERIN_ON_GENES_INVOLVED_IN_HUTCHINSONGILFORD_PROGERIA_SYNDROME	1.78002	0.0160216							WP_TCA_CYCLE_AKA_KREBS_OR_CITRIC_ACID_CYCLE	1.83218	0.0051471
REACTOME_RECOGNITION_AND_ASSOCIATION_OF_DNA_GLYCOSYLASE_WITH_SITE_CONTAINING_AN_AFFECTED_PURINE	1.77886	0.0161621							REACTOME_ACTIVATED_PKN1_STIMULATES_TRANSCRIPTION_OF_AR_ANDROGEN_RECEPTOR_REGULATED_GENES_KLK2_AND_KLK3	1.83082	0.00520364
PID_ECADHERIN_NASCENT_AJ_PATHWAY	1.77826	0.0161818							REACTOME_TRANSCRIPTIONAL_REGULATION_BY_RUNX2	1.82893	0.00531585
WP_METABOLIC_REPROGRAMMING_IN_COLON_CANCER	1.77472	0.0166388							KEGG_PYRIMIDINE_METABOLISM	1.82808	0.00533826
PID_BARD1_PATHWAY	1.772	0.016958							REACTOME_MAPK6_MAPK4_SIGNALING	1.82557	0.00545212
WP_PYRIMIDINE_METABOLISM	1.77081	0.0170254							REACTOME_AGGREPHAGY	1.8255	0.00543014
WP_PPAR_SIGNALING_PATHWAY	1.76506	0.017847							REACTOME_NUCLEAR_PORE_COMPLEX_NPC_DISASSEMBLY	1.82381	0.0054953
REACTOME_HEDGEHOG_OFF_STATE	1.76497	0.0177984							REACTOME_METABOLISM_OF_COFACTORS	1.82347	0.00549862
WP_PPARALPHA_PATHWAY	1.76425	0.0178887							REACTOME_PROGRAMMED_CELL_DEATH	1.82157	0.00558881
REACTOME_DISEASES_ASSOCIATED_WITH_N_GLYCOSYLATION_OF_PROTEINS	1.75861	0.0186686							REACTOME_RRNA_MODIFICATION_IN_THE_NUCLEUS_AND_CYTOSOL	1.82136	0.00558108
REACTOME_SYNTHESIS_OF_PA	1.75503	0.0192119							REACTOME_COOPERATION_OF_PDCL_PHLP1_AND_TRIC_CCT_IN_G_PROTEIN_BETA_FOLDING	1.82012	0.00565532
REACTOME_TRANSCRIPTIONAL_REGULATION_BY_RUNX3	1.75371	0.0194496							REACTOME_INITIATION_OF_NUCLEAR_ENVELOPE_NE_REFORMATION	1.81897	0.00570081
REACTOME_BASIGIN_INTERACTIONS	1.75326	0.0194773							REACTOME_TRANSLESION_SYNTHESIS_BY_POLK	1.81316	0.00605426
KEGG_PEROXISOME	1.75115	0.0197756							REACTOME_RESOLUTION_OF_D_LOOP_STRUCTURES_THROUGH_SYNTHESIS_DEPENDENT_STRAND_ANNEALING_SDSA	1.81232	0.00609056
REACTOME_PLASMA_LIPOPROTEIN_REMODELING	1.74558	0.0207157							REACTOME_RHO_GTPASES_ACTIVATE_IQGAPS	1.8118	0.00610541
REACTOME_METABOLISM_OF_WATER_SOLUBLE_VITAMINS_AND_COFACTORS	1.7445	0.0208471							REACTOME_EPIGENETIC_REGULATION_OF_GENE_EXPRESSION	1.81178	0.00608175
KEGG_VALINE_LEUCINE_AND_ISOLEUCINE_DEGRADATION	1.74243	0.0211387							REACTOME_MHC_CLASS_II_ANTIGEN_PRESENTATION	1.81058	0.00612138
REACTOME_SUMOYLATION_OF_UBIQUITINYLATION_PROTEINS	1.74163	0.0211923							REACTOME_RNA_POLYMERASE_I_TRANSCRIPTION	1.80914	0.00621267
REACTOME_RHO_GTPASE_EFFECTORS	1.74036	0.0213787							REACTOME_PYRUVATE_METABOLISM_AND_CITRIC_ACID_TCA_CYCLE	1.80839	0.00624761
REACTOME_MEIOTIC_RECOMBINATION	1.73391	0.0225463							WP_METABOLIC_REPROGRAMMING_IN_COLON_CANCER	1.80659	0.00633115
PID_MYC_ACTIV_PATHWAY	1.72825	0.0237588							REACTOME_DNA_DAMAGE_TELOMERE_STRESS_INDUCED_SENESCENCE	1.80498	0.00640307
REACTOME_BASE_EXCISION_REPAIR_AP_SITE_FORMATION	1.72607	0.0241414							REACTOME_HSF1_ACTIVATION	1.80439	0.00641624
KEGG_PROSTATE_CANCER	1.72284	0.0247605							REACTOME_TRANSCRIPTIONAL_REGULATION_BY_E2F6	1.80189	0.00659973
REACTOME_METABOLISM_OF_PORPHYRINS	1.72205	0.0248041							REACTOME_MRNA_SPLICING_MINOR_PATHWAY	1.80189	0.00657492
WP_PARKINUBIQUITIN_PROTEASOMAL_SYSTEM_PATHWAY	1.72192	0.0247634							REACTOME_INTERLEUKIN_12_SIGNALING	1.80136	0.00658749
REACTOME_SIGNALING_BY_PDGF	1.71673	0.0258876							KEGG_FATTY_ACID_METABOLISM	1.80006	0.00666054
REACTOME_HIV_LIFE_CYCLE	1.71653	0.0258281							WP_COHESIN_COMPLEX_CORNELIA_DE_LANGE_SYNDROME	1.79009	0.0074476
REACTOME_ABC_FAMILY_PROTEINS_MEDIATED_TRANSPORT	1.71192	0.0266497							REACTOME_CLEC7A_DECTIN_1_SIGNALING	1.78654	0.00772748
WP_ANTIVIRAL_AND_ANTIINFLAMMATORY_EFFECTS_OF_NRF2_ON_SARSCOV2_PATHWAY	1.70811	0.0273746							REACTOME_INTERLEUKIN_12_FAMILY_SIGNALING	1.78652	0.00770225
REACTOME_COBALAMIN_CBL_VITAMIN_B12_TRANSPORT_AND_METABOLISM	1.70764	0.0273923							REACTOME_RNA_POLYMERASE_I_PROMOTER_ESCAPE	1.78372	0.00792942
REACTOME_ASSEMBLY_OF_ACTIVE_LPL_AND_LIPC_LIPASE_COMPLEXES	1.70471	0.0279797							REACTOME_ANCHORING_OF_THE_BASAL_BODY_TO_THE_PLASMA_MEMBRANE	1.78371	0.00790375
KEGG_ARGININE_AND_PROLINE_METABOLISM	1.70202	0.0284904							REACTOME_UB_SPECIFIC_PROCESSING_PROTEASES	1.78118	0.00809318
KEGG_GLYOXYLATE_AND_DICARBOXYLATE_METABOLISM	1.69586	0.0299013							REACTOME_NUCLEAR_ENVELOPE_BREAKDOWN	1.78088	0.00809658
KEGG_PPAR_SIGNALING_PATHWAY	1.69542	0.029941							REACTOME_RESOLUTION_OF_D_LOOP_STRUCTURES	1.7783	0.00832324
REACTOME_CROSSLINKING_OF_COLLAGEN_FIBRILS	1.6941	0.0301803							REACTOME_ANTIVIRAL_MECHANISM_BY_IFN_STIMULATED_GENES	1.77762	0.0083389
REACTOME_RESOLUTION_OF_D_LOOP_STRUCTURES	1.69378	0.0301534							REACTOME_EXPORT_OF_VIRAL_RIBONUCLEOPROTEINS_FROM_NUCLEUS	1.77584	0.00846538
REACTOME_UB_SPECIFIC_PROCESSING_PROTEASES	1.68939	0.0312661							KEGG_STEROID_HORMONE_BIOSYNTHESIS	1.76928	0.009099
REACTOME_TRANSCRIPTION_COUPLED_NUCLEOTIDE_EXCISION_REPAIR_TC_NER	1.68884	0.0312642							REACTOME_NS1_MEDIATED_EFFECTS_ON_HOST_PATHWAYS	1.76836	0.00916358
REACTOME_ASPARAGINE_N_LINKED_GLYCOSYLATION	1.68747	0.0314815							REACTOME_COPI_MEDIATED_ANTEROGRADE_TRANSPORT	1.76514	0.00951445
REACTOME_PHASE_II_CONJUGATION_OF_COMPOUNDS	1.68746	0.0313897							KEGG_PYRUVATE_METABOLISM	1.76432	0.00957055
REACTOME_TRNA_AMINOACYLATION	1.68659	0.0315013							KEGG_METABOLISM_OF_XENOBIOTICS_BY_CYTOCHROME_P450	1.76341	0.0096741
REACTOME_SLC_TRANSPORTER_DISORDERS	1.68612	0.0314548							REACTOME_SIGNALING_BY_NOTCH	1.76288	0.00971991
REACTOME_PCP_CE_PATHWAY	1.6856	0.0314965							REACTOME_DUAL_INCISION_IN_GG_NER	1.76206	0.00977432
REACTOME_NA_CL_DEPENDENT_NEUROTRANSMITTER_TRANSPORTERS	1.68434	0.0317432							KEGG_AMINOACYL_TRNA_BIOSYNTHESIS	1.75639	0.0103363
REACTOME_APOPTOSIS	1.68055	0.0325754							REACTOME_SULFUR_AMINO_ACID_METABOLISM	1.74928	0.0110442
WP_BLADDER_CANCER	1.67964	0.0326706							WP_MITOCHONDRIAL_COMPLEX_I_ASSEMBLY_MODEL_OXPHOS_SYSTEM	1.74373	0.011715
PID_AR_NONGENOMIC_PATHWAY	1.67354	0.0343079							REACTOME_SUMOYLATION_OF_CHROMATIN_ORGANIZATION_PROTEINS	1.74118	0.0120171
REACTOME_CYTOSOLIC_TRNA_AMINOACYLATION	1.67253	0.034411							REACTOME_CELLULAR_RESPONSE_TO_HEAT_STRESS	1.74029	0.0120842
WP_7OXOC_AND_7BETAHC_PATHWAYS	1.67072	0.0347769							REACTOME_REGULATION_OF_GLUCOKINASE_BY_GLUCOKINASE_REGULATORY_PROTEIN	1.73692	0.0124801
REACTOME_HSP90_CHAPERONE_CYCLE_FOR_STEROID_HORMONE_RECEPTORS_SHR_IN_THE_PRESENCE_OF_LIGAND	1.67039	0.0347492							WP_PATHOGENIC_ESCHERICHIA_COLI_INFECTION	1.73588	0.0125802
WP_AMINO_ACID_METABOLISM	1.66972	0.0348694							REACTOME_INTERACTIONS_OF_VPR_WITH_HOST_CELLULAR_PROTEINS	1.73437	0.012732
WP_STATIN_INHIBITION_OF_CHOLESTEROL_PRODUCTION	1.66926	0.0348981							REACTOME_DUAL_INCISION_IN_TC_NER	1.734	0.0127438
REACTOME_ASSOCIATION_OF_TRIC_CCT_WITH_TARGET_PROTEINS_DURING_BIOSYNTHESIS	1.6686	0.0349887							WP_NSP1_FROM_SARSCOV2_INHIBITS_TRANSLATION_INITIATION_IN_THE_HOST_CELL	1.7338	0.0127221
REACTOME_PEROXISOMAL_PROTEIN_IMPORT	1.66834	0.0349607							REACTOME_PTEN_REGULATION	1.73139	0.0129451
WP_DISORDERS_OF_BILE_ACID_SYNTHESIS_AND_BILIARY_TRANSPORT	1.66822	0.0348716							REACTOME_SENESCENCE_ASSOCIATED_SECRETORY_PHENOTYPE_SASP	1.72938	0.0131565
KEGG_PROGESTERONE_MEDIATED_OOCYTE_MATURATION	1.66523	0.0355982							REACTOME_TCR_SIGNALING	1.72331	0.0140826
WP_DNA_DAMAGE_RESPONSE	1.65974	0.0372158							REACTOME_TRANSCRIPTIONAL_REGULATION_BY_RUNX1	1.72264	0.0141263
REACTOME_SLC_MEDIATED_TRANSMEMBRANE_TRANSPORT	1.65836	0.0374749							REACTOME_COMPLEX_I_BIOGENESIS	1.71537	0.0150303
REACTOME_DUAL_INCISION_IN_TC_NER	1.65287	0.0390699							REACTOME_POST_CHAPERONIN_TUBULIN_FOLDING_PATHWAY	1.70928	0.015865
REACTOME_PROCESSING_OF_INTRONLESS_PRE_MRNAS	1.65178	0.0392328							REACTOME_SARS_COV_2_HOST_INTERACTIONS	1.70626	0.0163125
REACTOME_INTERLEUKIN_1_SIGNALING	1.65031	0.0395731							WP_ONECARBON_METABOLISM	1.70201	0.0169533
PID_ILK_PATHWAY	1.64742	0.0402436							WP_NUCLEOTIDE_EXCISION_REPAIR	1.70198	0.0169095
REACTOME_REPRODUCTION	1.64692	0.040236							REACTOME_BETA_CATENIN_INDEPENDENT_WNT_SIGNALING	1.70157	0.0169252
REACTOME_NUCLEOTIDE_EXCISION_REPAIR	1.64638	0.0403199							KEGG_PATHOGENIC_ESCHERICHIA_COLI_INFECTION	1.69931	0.0172918
WP_16P112_PROXIMAL_DELETION_SYNDROME	1.64529	0.0405676							REACTOME_SUMOYLATION	1.69517	0.0179288
REACTOME_POSITIVE_EPIGENETIC_REGULATION_OF_RRNA_EXPRESSION	1.64382	0.0409224							KEGG_SYSTEMIC_LUPUS_ERYTHEMATOSUS	1.69427	0.0180709
REACTOME_SIGNALING_BY_HEDGEHOG	1.63446	0.0437768							KEGG_SELENOAMINO_ACID_METABOLISM	1.69251	0.0182865
WP_ARYL_HYDROCARBON_RECEPTOR_PATHWAY_WP2586	1.63377	0.0438839							REACTOME_ACTIVATION_OF_ANTERIOR_HOX_GENES_IN_HINDBRAIN_DEVELOPMENT_DURING_EARLY_EMBRYOGENESIS	1.68983	0.0186731
KEGG_TYROSINE_METABOLISM	1.63348	0.0438639							BIOCARTA_ATRBRCA_PATHWAY	1.68795	0.0189617
REACTOME_NEDDYLATION	1.6331	0.0438665							REACTOME_B_WICH_COMPLEX_POSITIVELY_REGULATES_RRNA_EXPRESSION	1.68511	0.0193734
WP_MIRNA_REGULATION_OF_DNA_DAMAGE_RESPONSE	1.63307	0.0437352							REACTOME_EPHB_MEDIATED_FORWARD_SIGNALING	1.68347	0.0196444
REACTOME_METABOLISM_OF_FAT_SOLUBLE_VITAMINS	1.62775	0.0452731							WP_NONALCOHOLIC_FATTY_LIVER_DISEASE	1.68155	0.0199502
REACTOME_UNFOLDED_PROTEIN_RESPONSE_UPR	1.62615	0.0458016							KEGG_GLUTATHIONE_METABOLISM	1.67792	0.0206433
REACTOME_MOLECULES_ASSOCIATED_WITH_ELASTIC_FIBRES	1.62583	0.0457595							KEGG_BUTANOATE_METABOLISM	1.67748	0.0206781
WP_MITOCHONDRIAL_LONG_CHAIN_FATTY_ACID_BETAOXIDATION	1.62347	0.0465037							KEGG_NUCLEOTIDE_EXCISION_REPAIR	1.67583	0.0209118
REACTOME_REGULATION_OF_EXPRESSION_OF_SLITS_AND_ROBOS	1.62273	0.0466449							REACTOME_TRANSCRIPTIONAL_REGULATION_BY_RUNX3	1.67556	0.0209225
BIOCARTA_G1_PATHWAY	1.62154	0.0468888							REACTOME_PROCESSING_OF_CAPPED_INTRONLESS_PRE_MRNA	1.67349	0.0212966
BIOCARTA_AMI_PATHWAY	1.619	0.0476131							WP_FLUOROPYRIMIDINE_ACTIVITY	1.67157	0.0216373
REACTOME_RHO_GTPASES_ACTIVATE_IQGAPS	1.61333	0.0496328							REACTOME_METABOLISM_OF_NUCLEOTIDES	1.65605	0.024822
									REACTOME_RECYCLING_PATHWAY_OF_L1	1.65193	0.025758
									WP_TRANSSULFURATION_ONECARBON_METABOLISM_AND_RELATED_PATHWAYS	1.65055	0.0259773
									REACTOME_IRE1ALPHA_ACTIVATES_CHAPERONES	1.6486	0.0263796
									REACTOME_ORGANELLE_BIOGENESIS_AND_MAINTENANCE	1.64796	0.0264767
									REACTOME_TRANSPORT_OF_CONNEXONS_TO_THE_PLASMA_MEMBRANE	1.64536	0.0269753
									REACTOME_DISEASES_OF_MITOTIC_CELL_CYCLE	1.64401	0.0272055
									REACTOME_CROSSLINKING_OF_COLLAGEN_FIBRILS	1.64299	0.0274068
									REACTOME_INTERLEUKIN_1_FAMILY_SIGNALING	1.63465	0.0294288
									REACTOME_TP53_REGULATES_TRANSCRIPTION_OF_CELL_CYCLE_GENES	1.63385	0.0295673
									REACTOME_CILIUM_ASSEMBLY	1.63296	0.0296855
									REACTOME_SIGNALING_BY_WNT	1.62923	0.0305772
									REACTOME_INTRA_GOLGI_AND_RETROGRADE_GOLGI_TO_ER_TRAFFIC	1.62738	0.0310472
									REACTOME_DNA_DAMAGE_RECOGNITION_IN_GG_NER	1.6238	0.0318688
									KEGG_CYSTEINE_AND_METHIONINE_METABOLISM	1.62344	0.031868
									REACTOME_FGFR2_ALTERNATIVE_SPLICING	1.61385	0.034565
									REACTOME_SIGNALING_BY_FGFR2_IIIA_TM	1.61305	0.0347089
									KEGG_DRUG_METABOLISM_OTHER_ENZYMES	1.61175	0.0350399
									REACTOME_GENE_SILENCING_BY_RNA	1.60753	0.03627
									REACTOME_C_TYPE_LECTIN_RECEPTORS_CLRS	1.60607	0.036613
									REACTOME_HSP90_CHAPERONE_CYCLE_FOR_STEROID_HORMONE_RECEPTORS_SHR_IN_THE_PRESENCE_OF_LIGAND	1.60209	0.037744
									REACTOME_GLYOXYLATE_METABOLISM_AND_GLYCINE_DEGRADATION	1.59126	0.0412172
									REACTOME_SEALING_OF_THE_NUCLEAR_ENVELOPE_NE_BY_ESCRT_III	1.58825	0.0421437
									REACTOME_DEUBIQUITINATION	1.58313	0.0439169
									WP_PURINE_METABOLISM_AND_RELATED_DISORDERS	1.58154	0.0443756
									WP_CILIARY_LANDSCAPE	1.57685	0.0461943
									REACTOME_SIGNALING_BY_THE_B_CELL_RECEPTOR_BCR	1.57525	0.0467227
									REACTOME_COPI_INDEPENDENT_GOLGI_TO_ER_RETROGRADE_TRAFFIC	1.57242	0.0476485
									REACTOME_THE_CANONICAL_RETINOID_CYCLE_IN_RODS_TWILIGHT_VISION	1.56898	0.0489902
									KEGG_VALINE_LEUCINE_AND_ISOLEUCINE_DEGRADATION	1.56768	0.0494356
									REACTOME_HCMV_INFECTION	1.56689	0.0495946
									WP_METHIONINE_DE_NOVO_AND_SALVAGE_PATHWAY	1.56625	0.0496953
