# Supplementary material for: Diurnal gene expression patterns in retina and choroid distinguish myopia progression from myopia onset
Source: PLoS One. 2024 Jul 19;19(7):e0307091. doi: 10.1371/journal.pone.0307091 (PMC11259283; doi:10.1371/journal.pone.0307091)
Supplement: S7 Table — A. GSEA pathways in retina during myopia progression. Pathway assignments were based on the relative expression of retinal genes in occluded eyes vs. contralateral open eyes. Two general types of GSEA pathways were identified: 1) pathways enriched in occluded eyes relative to the contralateral open genes; and 2) pathways enriched in open eyes relative to the contralateral occluded eyes, corresponding to decreased expression in occluded eyes. The genes generating the pathways included those identified for specific times of the day, the “overall” category (see S3A and S3B Table), and the occlVopen*time interaction (see Tables 4 and S4A and S4B). Pathways listed met the statistical criterion of FDR q-value<0.05. GSEA, Gene Set Enrichment Analysis. ZT, Zeitgeber time of tissue sampling, in hours. NES, normalized enrichment score. FDR, false discovery rate. B. GSEA pathways in choroid during myopia progression. Pathway assignments were based on the relative expression of choroidal genes in occluded eyes vs. contralateral open eyes. Two general types of GSEA pathways were identified: 1) pathways enriched in occluded eyes relative to the contralateral open genes; and 2) pathways enriched in open eyes relative to the contralateral occluded eyes, corresponding to decreased expression in occluded eyes. The genes generating the pathways included those identified for specific times of the day, the “overall” category (see S3A and S3B Table), and the occlVopen*time interaction (see Tables 4 and S4A and S4B). Pathways listed met the statistical criterion of FDR q-value<0.05. GSEA, Gene Set Enrichment Analysis. ZT, Zeitgeber time of tissue sampling, in hours. NES, normalized enrichment score. FDR, false discovery rate. (ZIP) [file pone.0307091.s008.zip › S7A Table. GSEA pathways during myopia progression, retina.xlsx]

## Sheet: INTERACTION
GSEA Pathways with FDR q-val <0.05
NES = normalized enrichment score				FDR = false discovery rate
RETINA OCCLUDED VS. OPEN EYES, INTERACTIONS WITH TIME				RETINA OCCLUDED VS. OPEN EYES, INTERACTIONS WITH TIME
OCCLUDED EYES ENRICHED RELATIVE TO OPEN EYES				OPEN EYES ENRICHED RELATIVE TO OCCLUDED EYES
(from up-regulated gene expression in occluded eyes)				(from down-regulated gene expression in occluded eyes)
NAME	NES	FDR q-value		NAME	NES	FDR q-value
WP_STRIATED_MUSCLE_CONTRACTION_PATHWAY	2.20966	0		REACTOME_SARS_COV_1_MODULATES_HOST_TRANSLATION_MACHINERY	-1.78813	0.00406884
REACTOME_STRIATED_MUSCLE_CONTRACTION	2.15418	0		REACTOME_SARS_COV_1_MODULATES_HOST_TRANSLATION_MACHINERY	-1.78813	0.00406884
KEGG_REGULATION_OF_AUTOPHAGY	1.91261	0.020459
KEGG_DILATED_CARDIOMYOPATHY	1.83095	0.0566871
REACTOME_ECM_PROTEOGLYCANS	1.82906	0.0485204
KEGG_HYPERTROPHIC_CARDIOMYOPATHY_HCM	1.81007	0.0569398
BIOCARTA_ARENRF2_PATHWAY	1.80954	0.0493713

## Sheet: OVERALL
GSEA Pathways with FDR q-val <0.05
NES = normalized enrichment score				FDR = false discovery rate
RETINA OVERALL				RETINA OVERALL
OCCLUDED EYES ENRICHED RELATIVE TO OPEN EYES				OPEN EYES ENRICHED RELATIVE TO OCCLUDED EYES
(from up-regulated gene expression in occluded eyes)				(from down-regulated gene expression in occluded eyes)
NAME	NES	FDR q-value		NAME	NES	FDR q-value
KEGG_DRUG_METABOLISM_CYTOCHROME_P450	2.25296	0		REACTOME_NUCLEAR_EVENTS_KINASE_AND_TRANSCRIPTION_FACTOR_ACTIVATION	-2.28409	0.00176153
REACTOME_GLUTATHIONE_CONJUGATION	2.20801	0.00272041		REACTOME_NGF_STIMULATED_TRANSCRIPTION	-2.20795	0.00528087
REACTOME_RESPIRATORY_ELECTRON_TRANSPORT	2.13678	0.00435233		WP_RETT_SYNDROME_CAUSING_GENES	-2.18404	0.00557139
REACTOME_RESPIRATORY_ELECTRON_TRANSPORT_ATP_SYNTHESIS_BY_CHEMIOSMOTIC_COUPLING_AND_HEAT_PRODUCTION_BY_UNCOUPLING_PROTEINS	2.09073	0.00572448		REACTOME_VOLTAGE_GATED_POTASSIUM_CHANNELS	-2.15449	0.00595146
REACTOME_PROTEIN_UBIQUITINATION	2.03668	0.01315
KEGG_OXIDATIVE_PHOSPHORYLATION	2.03469	0.0111428
WP_ELECTRON_TRANSPORT_CHAIN_OXPHOS_SYSTEM_IN_MITOCHONDRIA	2.03295	0.0101739
REACTOME_NEGATIVE_REGULATION_OF_NOTCH4_SIGNALING	2.02337	0.0114723
REACTOME_ORC1_REMOVAL_FROM_CHROMATIN	2.00834	0.0130743
REACTOME_HIV_TRANSCRIPTION_INITIATION	1.99481	0.0156889
KEGG_PARKINSONS_DISEASE	1.98495	0.0164607
REACTOME_DEFECTIVE_CFTR_CAUSES_CYSTIC_FIBROSIS	1.96716	0.0190817
WP_PROTEASOME_DEGRADATION	1.96132	0.0196136
WP_CHOLESTEROL_METABOLISM_WITH_BLOCH_AND_KANDUTSCHRUSSELL_PATHWAYS	1.95253	0.0207044
REACTOME_CHOLESTEROL_BIOSYNTHESIS	1.92805	0.0264387
REACTOME_HEDGEHOG_LIGAND_BIOGENESIS	1.9279	0.0249219
REACTOME_PHASE_II_CONJUGATION_OF_COMPOUNDS	1.91819	0.0261307
KEGG_METABOLISM_OF_XENOBIOTICS_BY_CYTOCHROME_P450	1.91725	0.0253461
REACTOME_SCF_SKP2_MEDIATED_DEGRADATION_OF_P27_P21	1.88856	0.0361409
REACTOME_ABC_TRANSPORTER_DISORDERS	1.88833	0.0344405
REACTOME_COMPLEX_I_BIOGENESIS	1.88662	0.0331597
KEGG_PROTEIN_EXPORT	1.88661	0.0316524
REACTOME_E3_UBIQUITIN_LIGASES_UBIQUITINATE_TARGET_PROTEINS	1.88626	0.0303708
REACTOME_DEPOSITION_OF_NEW_CENPA_CONTAINING_NUCLEOSOMES_AT_THE_CENTROMERE	1.84626	0.049364

## Sheet: ZT00 & ZTO4
GSEA Pathways with FDR q-val <0.05
NES = normalized enrichment score				FDR = false discovery rate
RETINA ZT00				RETINA ZT00					RETINA ZT04				RETINA ZT04
OCCLUDED EYES ENRICHED RELATIVE TO OPEN EYES				OPEN EYES ENRICHED RELATIVE TO OCCLUDED EYES					OCCLUDED EYES ENRICHED RELATIVE TO OPEN EYES				OPEN EYES ENRICHED RELATIVE TO OCCLUDED EYES
(from up-regulated gene expression in occluded eyes)				(from down-regulated gene expression in occluded eyes)					(from up-regulated gene expression in occluded eyes)				(from down-regulated gene expression in occluded eyes)
NAME	NES	FDR q-value		NAME	NES	FDR q-value			NAME	NES	FDR q-value		NAME	NES	FDR q-value
KEGG_DRUG_METABOLISM_CYTOCHROME_P450	2.27533	0		REACTOME_NGF_STIMULATED_TRANSCRIPTION	-2.29645	0.00277496			REACTOME_TRANSLATION	2.88861	0		WP_STRIATED_MUSCLE_CONTRACTION_PATHWAY	-2.78373	0
KEGG_REGULATION_OF_AUTOPHAGY	2.1747	0.00213215		REACTOME_NUCLEAR_EVENTS_KINASE_AND_TRANSCRIPTION_FACTOR_ACTIVATION	-2.27415	0.00273928			REACTOME_SRP_DEPENDENT_COTRANSLATIONAL_PROTEIN_TARGETING_TO_MEMBRANE	2.86118	0		REACTOME_STRIATED_MUSCLE_CONTRACTION	-2.74803	0
REACTOME_GLUTATHIONE_CONJUGATION	2.15357	0.00250811		REACTOME_VOLTAGE_GATED_POTASSIUM_CHANNELS	-2.13866	0.010875			REACTOME_REGULATION_OF_EXPRESSION_OF_SLITS_AND_ROBOS	2.75527	0		REACTOME_MUSCLE_CONTRACTION	-2.52366	0
REACTOME_RESPIRATORY_ELECTRON_TRANSPORT	2.00816	0.0341733		WP_RETT_SYNDROME_CAUSING_GENES	-2.13477	0.00837817			REACTOME_CHOLESTEROL_BIOSYNTHESIS	2.75196	0		KEGG_DILATED_CARDIOMYOPATHY	-2.49083	0
REACTOME_NEGATIVE_REGULATION_OF_NOTCH4_SIGNALING	2.00077	0.0299071		PID_HIF1_TFPATHWAY	-1.99444	0.0459471			KEGG_RIBOSOME	2.6751	0		KEGG_HYPERTROPHIC_CARDIOMYOPATHY_HCM	-2.47244	0
KEGG_OXIDATIVE_PHOSPHORYLATION	2.00064	0.0249225							REACTOME_EUKARYOTIC_TRANSLATION_ELONGATION	2.66041	0		KEGG_FOCAL_ADHESION	-2.38733	0.000187931
WP_ELECTRON_TRANSPORT_CHAIN_OXPHOS_SYSTEM_IN_MITOCHONDRIA	2.00046	0.021516							REACTOME_MRNA_SPLICING	2.65546	0		PID_INTEGRIN1_PATHWAY	-2.34435	0.000161083
REACTOME_RESPIRATORY_ELECTRON_TRANSPORT_ATP_SYNTHESIS_BY_CHEMIOSMOTIC_COUPLING_AND_HEAT_PRODUCTION_BY_UNCOUPLING_PROTEINS	1.99119	0.0218774							REACTOME_SARS_COV_2_MODULATES_HOST_TRANSLATION_MACHINERY	2.61766	0		WP_FOCAL_ADHESION	-2.33225	0.000140948
WP_CHOLESTEROL_METABOLISM_WITH_BLOCH_AND_KANDUTSCHRUSSELL_PATHWAYS	1.9863	0.0209834							REACTOME_EUKARYOTIC_TRANSLATION_INITIATION	2.60297	0		KEGG_ECM_RECEPTOR_INTERACTION	-2.32599	0.000125287
REACTOME_CHOLESTEROL_BIOSYNTHESIS	1.97338	0.0216643							WP_CHOLESTEROL_SYNTHESIS_DISORDERS	2.59366	0		NABA_BASEMENT_MEMBRANES	-2.32406	0.000112758
KEGG_PROTEIN_EXPORT	1.97202	0.0199854							KEGG_SPLICEOSOME	2.58885	0		REACTOME_LAMININ_INTERACTIONS	-2.28378	0.000200524
WP_PROTEASOME_DEGRADATION	1.96624	0.0194742							REACTOME_SELENOAMINO_ACID_METABOLISM	2.55447	0		REACTOME_MAPK_TARGETS_NUCLEAR_EVENTS_MEDIATED_BY_MAP_KINASES	-2.26733	0.000183813
KEGG_PARKINSONS_DISEASE	1.94406	0.0247248							REACTOME_NEGATIVE_REGULATION_OF_NOTCH4_SIGNALING	2.54758	0		WP_MBDNF_AND_PROBDNF_REGULATION_OF_GABA_NEUROTRANSMISSION	-2.24939	0.000340484
REACTOME_ORC1_REMOVAL_FROM_CHROMATIN	1.93852	0.0241021							KEGG_PROTEASOME	2.54674	0		REACTOME_ASSEMBLY_OF_COLLAGEN_FIBRILS_AND_OTHER_MULTIMERIC_STRUCTURES	-2.21518	0.000395075
REACTOME_DEFECTIVE_CFTR_CAUSES_CYSTIC_FIBROSIS	1.91736	0.029552							REACTOME_DECTIN_1_MEDIATED_NONCANONICAL_NF_KB_SIGNALING	2.54121	0		REACTOME_HEME_SIGNALING	-2.21296	0.000368736
REACTOME_HIV_TRANSCRIPTION_INITIATION	1.91729	0.027705							WP_PROTEASOME_DEGRADATION	2.53886	0		WP_INSULIN_SIGNALING	-2.20897	0.00034569
REACTOME_SCF_SKP2_MEDIATED_DEGRADATION_OF_P27_P21	1.90822	0.0303643							REACTOME_MITOCHONDRIAL_TRANSLATION	2.53757	0		REACTOME_RAC1_GTPASE_CYCLE	-2.18911	0.000590345
REACTOME_PHASE_II_CONJUGATION_OF_COMPOUNDS	1.89812	0.0328381							REACTOME_ORC1_REMOVAL_FROM_CHROMATIN	2.53287	0		REACTOME_EXTRACELLULAR_MATRIX_ORGANIZATION	-2.18659	0.00061887
REACTOME_PROTEIN_UBIQUITINATION	1.88572	0.0364144							REACTOME_DEFECTIVE_CFTR_CAUSES_CYSTIC_FIBROSIS	2.52207	0		KEGG_TYPE_II_DIABETES_MELLITUS	-2.17539	0.000759472
KEGG_GLUTATHIONE_METABOLISM	1.88081	0.0373134							REACTOME_DEGRADATION_OF_DVL	2.51835	0		REACTOME_ECM_PROTEOGLYCANS	-2.16237	0.000885505
REACTOME_DEPOSITION_OF_NEW_CENPA_CONTAINING_NUCLEOSOMES_AT_THE_CENTROMERE	1.87966	0.036042							REACTOME_SARS_COV_1_MODULATES_HOST_TRANSLATION_MACHINERY	2.51149	0		REACTOME_HDMS_DEMETHYLATE_HISTONES	-2.16224	0.000843338
REACTOME_FCERI_MEDIATED_NF_KB_ACTIVATION	1.87317	0.0371742							KEGG_OXIDATIVE_PHOSPHORYLATION	2.50659	0		WP_ANGIOTENSIN_II_RECEPTOR_TYPE_1_PATHWAY	-2.1476	0.0012107
WP_PHOTODYNAMIC_THERAPYINDUCED_UNFOLDED_PROTEIN_RESPONSE	1.87042	0.0368972							REACTOME_CROSS_PRESENTATION_OF_SOLUBLE_EXOGENOUS_ANTIGENS_ENDOSOMES	2.50214	0		PID_FAS_PATHWAY	-2.13168	0.00125664
WP_METHIONINE_DE_NOVO_AND_SALVAGE_PATHWAY	1.86014	0.0408459							WP_CHOLESTEROL_BIOSYNTHESIS_PATHWAY	2.50043	0		KEGG_CARDIAC_MUSCLE_CONTRACTION	-2.10717	0.00198647
REACTOME_HEDGEHOG_LIGAND_BIOGENESIS	1.84973	0.0447149							REACTOME_THE_ROLE_OF_GTSE1_IN_G2_M_PROGRESSION_AFTER_G2_CHECKPOINT	2.49905	0		REACTOME_RHOU_GTPASE_CYCLE	-2.1045	0.0019512
WP_GENES_RELATED_TO_PRIMARY_CILIUM_DEVELOPMENT_BASED_ON_CRISPR	1.8465	0.0445613							REACTOME_SCF_BETA_TRCP_MEDIATED_DEGRADATION_OF_EMI1	2.47289	0		BIOCARTA_EDG1_PATHWAY	-2.07291	0.00319241
KEGG_METABOLISM_OF_XENOBIOTICS_BY_CYTOCHROME_P450	1.84076	0.0456473							REACTOME_SCF_SKP2_MEDIATED_DEGRADATION_OF_P27_P21	2.46751	0		BIOCARTA_MAPK_PATHWAY	-2.06628	0.00336179
									REACTOME_METABOLISM_OF_POLYAMINES	2.45685	0		WP_HYPOTHESIZED_PATHWAYS_IN_PATHOGENESIS_OF_CARDIOVASCULAR_DISEASE	-2.06424	0.00335956
									WP_MITOCHONDRIAL_COMPLEX_I_ASSEMBLY_MODEL_OXPHOS_SYSTEM	2.45582	0		NABA_CORE_MATRISOME	-2.06347	0.0032815
									REACTOME_COMPLEX_I_BIOGENESIS	2.4516	2.82995e-05		REACTOME_DEGRADATION_OF_THE_EXTRACELLULAR_MATRIX	-2.06293	0.00320875
									REACTOME_APC_C_CDH1_MEDIATED_DEGRADATION_OF_CDC20_AND_OTHER_APC_C_CDH1_TARGETED_PROTEINS_IN_LATE_MITOSIS_EARLY_G1	2.43934	2.73866e-05		REACTOME_NON_INTEGRIN_MEMBRANE_ECM_INTERACTIONS	-2.06269	0.00314155
									REACTOME_PROCESSING_OF_CAPPED_INTRON_CONTAINING_PRE_MRNA	2.41845	2.65308e-05		PID_LYMPH_ANGIOGENESIS_PATHWAY	-2.0607	0.00325466
									REACTOME_NUCLEAR_EVENTS_MEDIATED_BY_NFE2L2	2.4096	2.57268e-05		PID_AVB3_INTEGRIN_PATHWAY	-2.05367	0.00345808
									REACTOME_SWITCHING_OF_ORIGINS_TO_A_POST_REPLICATIVE_STATE	2.39851	2.49701e-05		WP_ANGIOPOIETINLIKE_PROTEIN_8_REGULATORY_PATHWAY	-2.05351	0.00335637
									WP_MRNA_PROCESSING	2.39066	2.42567e-05		WP_MFAP5_EFFECT_ON_PERMEABILITY_AND_MOTILITY_OF_ENDOTHELIAL_CELLS_VIA_CYTOSKELETON_REARRANGEMENT	-2.04394	0.00360872
									WP_OXIDATIVE_PHOSPHORYLATION	2.39013	2.35829e-05		WP_EGFEGFR_SIGNALING_PATHWAY	-2.04373	0.00350848
									REACTOME_AUF1_HNRNP_D0_BINDS_AND_DESTABILIZES_MRNA	2.38227	2.29455e-05		KEGG_VASCULAR_SMOOTH_MUSCLE_CONTRACTION	-2.03772	0.00380118
									REACTOME_RRNA_PROCESSING	2.36772	4.39964e-05		PID_RET_PATHWAY	-2.03646	0.003787
									WP_CHOLESTEROL_METABOLISM_WITH_BLOCH_AND_KANDUTSCHRUSSELL_PATHWAYS	2.36292	4.28683e-05		REACTOME_MET_ACTIVATES_PTK2_SIGNALING	-2.0265	0.00417555
									REACTOME_RESPIRATORY_ELECTRON_TRANSPORT_ATP_SYNTHESIS_BY_CHEMIOSMOTIC_COUPLING_AND_HEAT_PRODUCTION_BY_UNCOUPLING_PROTEINS	2.33458	4.17966e-05		KEGG_INSULIN_SIGNALING_PATHWAY	-2.01926	0.00451194
									REACTOME_APC_C_MEDIATED_DEGRADATION_OF_CELL_CYCLE_PROTEINS	2.33311	4.07771e-05		REACTOME_NR1H3_NR1H2_REGULATE_GENE_EXPRESSION_LINKED_TO_CHOLESTEROL_TRANSPORT_AND_EFFLUX	-2.01916	0.00440189
									REACTOME_NONSENSE_MEDIATED_DECAY_NMD	2.32251	3.98063e-05		PID_INTEGRIN_CS_PATHWAY	-2.01652	0.00448365
									REACTOME_G1_S_DNA_DAMAGE_CHECKPOINTS	2.31584	5.79003e-05		REACTOME_INTERLEUKIN_4_AND_INTERLEUKIN_13_SIGNALING	-2.01501	0.00443001
									REACTOME_SYNTHESIS_OF_DNA	2.2985	5.65844e-05		REACTOME_ERK_MAPK_TARGETS	-2.00232	0.00518556
									REACTOME_HEDGEHOG_LIGAND_BIOGENESIS	2.29432	5.53269e-05		KEGG_GLIOMA	-2.0008	0.00521865
									REACTOME_DEGRADATION_OF_AXIN	2.29404	5.41242e-05		WP_CCL18_SIGNALING_PATHWAY	-1.99547	0.00548913
									WP_ELECTRON_TRANSPORT_CHAIN_OXPHOS_SYSTEM_IN_MITOCHONDRIA	2.28411	7.07429e-05		REACTOME_INTEGRIN_CELL_SURFACE_INTERACTIONS	-1.98835	0.00605634
									REACTOME_DNA_REPLICATION_PRE_INITIATION	2.28274	6.92691e-05		REACTOME_MET_PROMOTES_CELL_MOTILITY	-1.9877	0.00595322
									REACTOME_RESPONSE_OF_EIF2AK4_GCN2_TO_AMINO_ACID_DEFICIENCY	2.27791	6.78555e-05		WP_ARYL_HYDROCARBON_RECEPTOR_PATHWAY_WP2586	-1.97279	0.00721046
									REACTOME_FCERI_MEDIATED_NF_KB_ACTIVATION	2.26887	6.64983e-05		WP_BURN_WOUND_HEALING	-1.96968	0.00735479
									REACTOME_DEGRADATION_OF_GLI1_BY_THE_PROTEASOME	2.26365	8.13492e-05		WP_INTEGRINMEDIATED_CELL_ADHESION	-1.96702	0.00751358
									REACTOME_TNFR2_NON_CANONICAL_NF_KB_PATHWAY	2.25968	7.97848e-05		WP_CANONICAL_AND_NONCANONICAL_TGFB_SIGNALING	-1.96682	0.00741019
									REACTOME_MRNA_SPLICING_MINOR_PATHWAY	2.25546	7.82794e-05		REACTOME_COLLAGEN_FORMATION	-1.96393	0.00756339
									WP_CHOLESTEROL_METABOLISM	2.25417	7.68298e-05		WP_ONCOSTATIN_M_SIGNALING_PATHWAY	-1.963	0.00744402
									REACTOME_STABILIZATION_OF_P53	2.24508	0.000136314		REACTOME_COLLAGEN_DEGRADATION	-1.95951	0.00771139
									REACTOME_ACTIVATION_OF_THE_MRNA_UPON_BINDING_OF_THE_CAP_BINDING_COMPLEX_AND_EIFS_AND_SUBSEQUENT_BINDING_TO_43S	2.24313	0.00013388		PID_AVB3_OPN_PATHWAY	-1.95779	0.0077312
									WP_CYTOPLASMIC_RIBOSOMAL_PROTEINS	2.23126	0.000146295		REACTOME_NUCLEAR_EVENTS_KINASE_AND_TRANSCRIPTION_FACTOR_ACTIVATION	-1.95435	0.00798214
									REACTOME_CYCLIN_A_CDK2_ASSOCIATED_EVENTS_AT_S_PHASE_ENTRY	2.22344	0.000143772		REACTOME_RHOB_GTPASE_CYCLE	-1.95334	0.00801534
									REACTOME_MITOTIC_G2_G2_M_PHASES	2.2194	0.000141335		WP_EGFR_TYROSINE_KINASE_INHIBITOR_RESISTANCE	-1.94885	0.00834884
									REACTOME_DNA_REPLICATION	2.21605	0.000152238		KEGG_SMALL_CELL_LUNG_CANCER	-1.94692	0.0084844
									REACTOME_DEGRADATION_OF_BETA_CATENIN_BY_THE_DESTRUCTION_COMPLEX	2.21602	0.000149742		REACTOME_COLLAGEN_CHAIN_TRIMERIZATION	-1.94606	0.00839984
									REACTOME_INFLUENZA_INFECTION	2.20787	0.000174941		WP_ARRHYTHMOGENIC_RIGHT_VENTRICULAR_CARDIOMYOPATHY	-1.94505	0.00838996
									REACTOME_DOWNSTREAM_SIGNALING_EVENTS_OF_B_CELL_RECEPTOR_BCR	2.19195	0.000226276		NABA_COLLAGENS	-1.93757	0.00906203
									REACTOME_KEAP1_NFE2L2_PATHWAY	2.18348	0.000262057		BIOCARTA_NFAT_PATHWAY	-1.93706	0.00897251
									REACTOME_SIGNALING_BY_NOTCH4	2.17809	0.000258026		REACTOME_RHO_GTPASE_CYCLE	-1.93488	0.00909204
									KEGG_PARKINSONS_DISEASE	2.17041	0.000266803		BIOCARTA_CREB_PATHWAY	-1.93376	0.00907174
									REACTOME_REGULATION_OF_PTEN_STABILITY_AND_ACTIVITY	2.16075	0.000338527		KEGG_MTOR_SIGNALING_PATHWAY	-1.92664	0.00964399
									REACTOME_ABC_TRANSPORTER_DISORDERS	2.15927	0.000346129		WP_HEART_DEVELOPMENT	-1.92555	0.00964967
									BIOCARTA_PROTEASOME_PATHWAY	2.15903	0.000341113		WP_TRANSCRIPTION_FACTOR_REGULATION_IN_ADIPOGENESIS	-1.9254	0.00950982
									REACTOME_CELLULAR_RESPONSE_TO_STARVATION	2.15169	0.00038549		KEGG_ARRHYTHMOGENIC_RIGHT_VENTRICULAR_CARDIOMYOPATHY_ARVC	-1.92204	0.00980014
									REACTOME_UCH_PROTEINASES	2.15144	0.000391809		WP_GLIOBLASTOMA_SIGNALING_PATHWAYS	-1.92097	0.00978698
									REACTOME_REGULATION_OF_RUNX3_EXPRESSION_AND_ACTIVITY	2.14656	0.000445354		REACTOME_INTERACTION_BETWEEN_L1_AND_ANKYRINS	-1.91993	0.00972868
									REACTOME_ASYMMETRIC_LOCALIZATION_OF_PCP_PROTEINS	2.1451	0.000451063		REACTOME_RHOC_GTPASE_CYCLE	-1.91622	0.0100637
									WP_EUKARYOTIC_TRANSCRIPTION_INITIATION	2.13273	0.000513041		KEGG_VIRAL_MYOCARDITIS	-1.9142	0.0102249
									REACTOME_RESPIRATORY_ELECTRON_TRANSPORT	2.12661	0.000572563		WP_ALPHA_6_BETA_4_SIGNALING_PATHWAY	-1.91271	0.0102372
									REACTOME_PCP_CE_PATHWAY	2.11965	0.000642516		REACTOME_INTERLEUKIN_6_FAMILY_SIGNALING	-1.90784	0.0106958
									REACTOME_ROS_AND_RNS_PRODUCTION_IN_PHAGOCYTES	2.11579	0.00066728		REACTOME_RET_SIGNALING	-1.90243	0.0113724
									REACTOME_G2_M_CHECKPOINTS	2.09637	0.000923031		KEGG_ADIPOCYTOKINE_SIGNALING_PATHWAY	-1.89827	0.0117659
									REACTOME_MITOTIC_G1_PHASE_AND_G1_S_TRANSITION	2.07997	0.00107518		KEGG_PANCREATIC_CANCER	-1.89772	0.0116459
									REACTOME_CELLULAR_RESPONSE_TO_HYPOXIA	2.07521	0.00110335		BIOCARTA_ARENRF2_PATHWAY	-1.89722	0.0115277
									REACTOME_SIGNALING_BY_ROBO_RECEPTORS	2.07382	0.00108973		WP_KIT_RECEPTOR_SIGNALING_PATHWAY	-1.89678	0.0114662
									REACTOME_ANTIGEN_PROCESSING_CROSS_PRESENTATION	2.06766	0.00111755		BIOCARTA_AGR_PATHWAY	-1.89601	0.0113674
									REACTOME_PROTEIN_FOLDING	2.06708	0.00111431		BIOCARTA_BAD_PATHWAY	-1.89465	0.0113899
									REACTOME_HOST_INTERACTIONS_OF_HIV_FACTORS	2.06111	0.00119258		BIOCARTA_PAR1_PATHWAY	-1.89275	0.0115698
									REACTOME_HIV_TRANSCRIPTION_INITIATION	2.05928	0.00121919		PID_IL6_7_PATHWAY	-1.89036	0.0117204
									REACTOME_CYTOSOLIC_TRNA_AMINOACYLATION	2.05496	0.00122445		REACTOME_ELASTIC_FIBRE_FORMATION	-1.88812	0.0119555
									REACTOME_HIV_INFECTION	2.05058	0.00130903		WP_RETT_SYNDROME_CAUSING_GENES	-1.88364	0.0125791
									WP_PARKINUBIQUITIN_PROTEASOMAL_SYSTEM_PATHWAY	2.04945	0.00129416		WP_MALIGNANT_PLEURAL_MESOTHELIOMA	-1.8774	0.0133405
									REACTOME_METABOLISM_OF_AMINO_ACIDS_AND_DERIVATIVES	2.04513	0.00137547		WP_ROLES_OF_CERAMIDES_IN_DEVELOPMENT_OF_INSULIN_RESISTANCE	-1.87649	0.0133027
									REACTOME_CRISTAE_FORMATION	2.03707	0.00147426		REACTOME_RORA_ACTIVATES_GENE_EXPRESSION	-1.87507	0.0133139
									REACTOME_COOPERATION_OF_PDCL_PHLP1_AND_TRIC_CCT_IN_G_PROTEIN_BETA_FOLDING	2.02867	0.00167171		WP_IL17_SIGNALING_PATHWAY	-1.8738	0.0133741
									KEGG_SNARE_INTERACTIONS_IN_VESICULAR_TRANSPORT	2.01827	0.00185531		NABA_ECM_GLYCOPROTEINS	-1.87176	0.0136014
									REACTOME_BETA_CATENIN_INDEPENDENT_WNT_SIGNALING	2.01573	0.00188979		REACTOME_STIMULI_SENSING_CHANNELS	-1.87128	0.0135723
									REACTOME_REGULATION_OF_RUNX2_EXPRESSION_AND_ACTIVITY	2.01553	0.00186968		REACTOME_CROSSLINKING_OF_COLLAGEN_FIBRILS	-1.87074	0.0134986
									REACTOME_RNA_POLYMERASE_II_TRANSCRIPTION_TERMINATION	2.00004	0.00224129		WP_FOLLICLE_STIMULATING_HORMONE_FSH_SIGNALING_PATHWAY	-1.86955	0.0135544
									REACTOME_HSP90_CHAPERONE_CYCLE_FOR_STEROID_HORMONE_RECEPTORS_SHR_IN_THE_PRESENCE_OF_LIGAND	1.99566	0.00232394		WP_DEVELOPMENT_OF_URETERIC_COLLECTION_SYSTEM	-1.86899	0.013504
									REACTOME_FORMATION_OF_ATP_BY_CHEMIOSMOTIC_COUPLING	1.98742	0.00254419		REACTOME_SMOOTH_MUSCLE_CONTRACTION	-1.86692	0.0136264
									REACTOME_CLEC7A_DECTIN_1_SIGNALING	1.98052	0.0027408		WP_CANNABINOID_RECEPTOR_SIGNALING	-1.86472	0.013894
									REACTOME_THE_CITRIC_ACID_TCA_CYCLE_AND_RESPIRATORY_ELECTRON_TRANSPORT	1.98029	0.00271311		WP_REGULATION_OF_ACTIN_CYTOSKELETON	-1.85715	0.0148595
									REACTOME_SARS_COV_1_HOST_INTERACTIONS	1.9768	0.00276283		PID_CERAMIDE_PATHWAY	-1.85644	0.0148315
									REACTOME_TRANSFERRIN_ENDOCYTOSIS_AND_RECYCLING	1.96956	0.00293813		KEGG_ALDOSTERONE_REGULATED_SODIUM_REABSORPTION	-1.85635	0.014707
									REACTOME_INTERCONVERSION_OF_NUCLEOTIDE_DI_AND_TRIPHOSPHATES	1.9688	0.00292631		PID_RHOA_PATHWAY	-1.85393	0.0149864
									KEGG_TERPENOID_BACKBONE_BIOSYNTHESIS	1.96832	0.00293067		REACTOME_RHOD_GTPASE_CYCLE	-1.85079	0.0154735
									REACTOME_REGULATION_OF_RAS_BY_GAPS	1.96643	0.00295082		WP_ERBB_SIGNALING_PATHWAY	-1.85043	0.0154194
									REACTOME_HEDGEHOG_ON_STATE	1.95779	0.00323684		WP_EBSTEINBARR_VIRUS_LMP1_SIGNALING	-1.8504	0.0152726
									REACTOME_HIV_TRANSCRIPTION_ELONGATION	1.939	0.0040238		PID_RHOA_REG_PATHWAY	-1.85005	0.0151707
									REACTOME_S_PHASE	1.93653	0.00412157		REACTOME_TRANSCRIPTIONAL_REGULATION_BY_MECP2	-1.84947	0.0151012
									REACTOME_PROTEIN_LOCALIZATION	1.92068	0.00496429		WP_IL4_SIGNALING_PATHWAY	-1.84884	0.0151047
									REACTOME_SIGNALING_BY_THE_B_CELL_RECEPTOR_BCR	1.91754	0.00509642		WP_GPR143_IN_MELANOCYTES_AND_RETINAL_PIGMENT_EPITHELIUM_CELLS	-1.84813	0.0150879
									REACTOME_IRON_UPTAKE_AND_TRANSPORT	1.91727	0.00505793		REACTOME_NR1H2_AND_NR1H3_MEDIATED_SIGNALING	-1.84803	0.0149608
									REACTOME_COPI_MEDIATED_ANTEROGRADE_TRANSPORT	1.90851	0.00560547		SIG_PIP3_SIGNALING_IN_B_LYMPHOCYTES	-1.84676	0.0151257
									REACTOME_COOPERATION_OF_PREFOLDIN_AND_TRIC_CCT_IN_ACTIN_AND_TUBULIN_FOLDING	1.90656	0.00566099		REACTOME_DOWNREGULATION_OF_SMAD2_3_SMAD4_TRANSCRIPTIONAL_ACTIVITY	-1.84581	0.0151299
									KEGG_RNA_POLYMERASE	1.90416	0.00569335		KEGG_CHRONIC_MYELOID_LEUKEMIA	-1.84559	0.0150451
									REACTOME_PINK1_PRKN_MEDIATED_MITOPHAGY	1.90138	0.0058145		PID_VEGFR1_PATHWAY	-1.84264	0.0153197
									REACTOME_RAS_PROCESSING	1.8998	0.00588173		KEGG_ERBB_SIGNALING_PATHWAY	-1.84225	0.0152147
									REACTOME_CYCLIN_A_B1_B2_ASSOCIATED_EVENTS_DURING_G2_M_TRANSITION	1.89463	0.00622693		WP_INTERLEUKIN11_SIGNALING_PATHWAY	-1.84012	0.0155614
									WP_PYRIMIDINE_METABOLISM	1.88749	0.00676178		WP_OVERVIEW_OF_INTERFERONSMEDIATED_SIGNALING_PATHWAY	-1.83889	0.0155602
									REACTOME_TRNA_AMINOACYLATION	1.8867	0.00677644		PID_SYNDECAN_1_PATHWAY	-1.83692	0.0158591
									REACTOME_MITOCHONDRIAL_PROTEIN_IMPORT	1.869	0.00795838		PID_FAK_PATHWAY	-1.82994	0.0168033
									REACTOME_ADP_SIGNALLING_THROUGH_P2Y_PURINOCEPTOR_12	1.85683	0.0088921		PID_IL2_PI3K_PATHWAY	-1.82761	0.0171612
									KEGG_RETINOL_METABOLISM	1.85223	0.00924724		WP_HOSTPATHOGEN_INTERACTION_OF_HUMAN_CORONAVIRUSES_INTERFERON_INDUCTION	-1.82653	0.0171665
									REACTOME_SARS_COV_1_INFECTION	1.85156	0.00921213		REACTOME_RHOV_GTPASE_CYCLE	-1.82645	0.0170258
									KEGG_PROTEIN_EXPORT	1.85128	0.0091853		REACTOME_REGULATION_OF_RUNX1_EXPRESSION_AND_ACTIVITY	-1.82548	0.0170495
									REACTOME_TCR_SIGNALING	1.84927	0.00926222		KEGG_CALCIUM_SIGNALING_PATHWAY	-1.82451	0.0171077
									WP_BASE_EXCISION_REPAIR	1.84797	0.00931754		REACTOME_RHOQ_GTPASE_CYCLE	-1.82268	0.0173531
									REACTOME_WNT_LIGAND_BIOGENESIS_AND_TRAFFICKING	1.84497	0.00955391		KEGG_JAK_STAT_SIGNALING_PATHWAY	-1.8207	0.0175311
									REACTOME_FORMATION_OF_THE_EARLY_ELONGATION_COMPLEX	1.84199	0.00973941		REACTOME_NCAM_SIGNALING_FOR_NEURITE_OUT_GROWTH	-1.8197	0.0176522
									KEGG_PYRIMIDINE_METABOLISM	1.83727	0.0101792		REACTOME_CDC42_GTPASE_CYCLE	-1.81821	0.0178858
									REACTOME_REGULATION_OF_MRNA_STABILITY_BY_PROTEINS_THAT_BIND_AU_RICH_ELEMENTS	1.83305	0.0105385		WP_ACUTE_VIRAL_MYOCARDITIS	-1.81739	0.0179258
									REACTOME_BBSOME_MEDIATED_CARGO_TARGETING_TO_CILIUM	1.83175	0.0106068		PID_IL4_2PATHWAY	-1.81403	0.0184275
									REACTOME_TRNA_MODIFICATION_IN_THE_NUCLEUS_AND_CYTOSOL	1.82367	0.0114458		WP_TH17_CELL_DIFFERENTIATION_PATHWAY	-1.81085	0.0188521
									REACTOME_TRANSCRIPTION_OF_THE_HIV_GENOME	1.82188	0.0115724		WP_G13_SIGNALING_PATHWAY	-1.80978	0.0189192
									REACTOME_RUNX1_REGULATES_TRANSCRIPTION_OF_GENES_INVOLVED_IN_DIFFERENTIATION_OF_HSCS	1.81385	0.0124228		WP_P38_MAPK_SIGNALING_PATHWAY	-1.80972	0.0187853
									KEGG_AMINOACYL_TRNA_BIOSYNTHESIS	1.81195	0.0126165		BIOCARTA_P38MAPK_PATHWAY	-1.80942	0.0186943
									REACTOME_METABOLISM_OF_STEROIDS	1.80621	0.0131277		KEGG_GNRH_SIGNALING_PATHWAY	-1.8062	0.0191617
									REACTOME_INSERTION_OF_TAIL_ANCHORED_PROTEINS_INTO_THE_ENDOPLASMIC_RETICULUM_MEMBRANE	1.80126	0.013603		WP_MELATONIN_METABOLISM_AND_EFFECTS	-1.80539	0.0191929
									REACTOME_G_BETA_GAMMA_SIGNALLING_THROUGH_CDC42	1.80036	0.0135407		PID_PDGFRA_PATHWAY	-1.8033	0.0194164
									REACTOME_FGFR2_ALTERNATIVE_SPLICING	1.79514	0.0140843		REACTOME_MOLECULES_ASSOCIATED_WITH_ELASTIC_FIBRES	-1.80035	0.019812
									REACTOME_MRNA_CAPPING	1.77211	0.017288		WP_HEAD_AND_NECK_SQUAMOUS_CELL_CARCINOMA	-1.79888	0.0199166
									REACTOME_NUCLEOTIDE_EXCISION_REPAIR	1.76989	0.017532		PID_IFNG_PATHWAY	-1.79863	0.0198365
									REACTOME_RNA_POLYMERASE_I_TRANSCRIPTION_TERMINATION	1.76483	0.0182553		KEGG_RIG_I_LIKE_RECEPTOR_SIGNALING_PATHWAY	-1.79792	0.0198442
									REACTOME_ABC_FAMILY_PROTEINS_MEDIATED_TRANSPORT	1.76273	0.0184498		PID_INTEGRIN3_PATHWAY	-1.79741	0.0198372
									REACTOME_GLOBAL_GENOME_NUCLEOTIDE_EXCISION_REPAIR_GG_NER	1.75326	0.019945		WP_MAPK_SIGNALING_PATHWAY	-1.79646	0.0198598
									REACTOME_HEDGEHOG_OFF_STATE	1.74432	0.0215273		REACTOME_SIGNALING_BY_MET	-1.79579	0.0198376
									REACTOME_INTERLEUKIN_1_SIGNALING	1.73976	0.0224085		WP_FAS_LIGAND_PATHWAY_AND_STRESS_INDUCTION_OF_HEAT_SHOCK_PROTEINS	-1.79573	0.0197008
									REACTOME_MITOTIC_METAPHASE_AND_ANAPHASE	1.73384	0.0234504		REACTOME_SIGNALING_BY_SCF_KIT	-1.79487	0.0197021
									REACTOME_CELL_CYCLE_CHECKPOINTS	1.73241	0.0235576		PID_P38_ALPHA_BETA_DOWNSTREAM_PATHWAY	-1.79481	0.0195681
									REACTOME_CELL_CYCLE_MITOTIC	1.72669	0.0245679		PID_UPA_UPAR_PATHWAY	-1.79473	0.0194581
									REACTOME_FORMATION_OF_INCISION_COMPLEX_IN_GG_NER	1.72504	0.024751		REACTOME_SIGNALING_BY_PDGFR_IN_DISEASE	-1.79075	0.0201152
									KEGG_HUNTINGTONS_DISEASE	1.7247	0.0246482		WP_MIRNA_TARGETS_IN_ECM_AND_MEMBRANE_RECEPTORS	-1.79058	0.020048
									REACTOME_INCRETIN_SYNTHESIS_SECRETION_AND_INACTIVATION	1.72011	0.0254211		WP_BLADDER_CANCER	-1.78959	0.0200914
									REACTOME_HIV_LIFE_CYCLE	1.71842	0.0256759		KEGG_NON_SMALL_CELL_LUNG_CANCER	-1.78621	0.0206126
									REACTOME_RNA_POLYMERASE_III_CHAIN_ELONGATION	1.71731	0.0257796		REACTOME_RAC2_GTPASE_CYCLE	-1.78578	0.0205715
									KEGG_VIBRIO_CHOLERAE_INFECTION	1.71623	0.0257842		REACTOME_NITRIC_OXIDE_STIMULATES_GUANYLATE_CYCLASE	-1.78348	0.0209544
									REACTOME_TRANSCRIPTION_COUPLED_NUCLEOTIDE_EXCISION_REPAIR_TC_NER	1.71536	0.0257823		REACTOME_INTERLEUKIN_RECEPTOR_SHC_SIGNALING	-1.78093	0.0213021
									REACTOME_C_TYPE_LECTIN_RECEPTORS_CLRS	1.71118	0.0264951		REACTOME_BINDING_AND_UPTAKE_OF_LIGANDS_BY_SCAVENGER_RECEPTORS	-1.77928	0.0216194
									REACTOME_RESOLUTION_OF_ABASIC_SITES_AP_SITES	1.70016	0.0289285		WP_RESISTIN_AS_A_REGULATOR_OF_INFLAMMATION	-1.77879	0.0216297
									REACTOME_M_PHASE	1.69349	0.0304253		WP_NOVEL_INTRACELLULAR_COMPONENTS_OF_RIGILIKE_RECEPTOR_PATHWAY	-1.77752	0.0218481
									REACTOME_FORMATION_OF_TC_NER_PRE_INCISION_COMPLEX	1.68963	0.0311081		REACTOME_SYNTHESIS_OF_PA	-1.77491	0.0223303
									REACTOME_RNA_POLYMERASE_I_TRANSCRIPTION_INITIATION	1.68479	0.0323538		WP_NEURAL_CREST_CELL_MIGRATION_DURING_DEVELOPMENT	-1.77446	0.0222865
									REACTOME_MITOPHAGY	1.68308	0.0325223		KEGG_PHOSPHATIDYLINOSITOL_SIGNALING_SYSTEM	-1.7711	0.0228126
									REACTOME_ER_TO_GOLGI_ANTEROGRADE_TRANSPORT	1.66228	0.0384071		REACTOME_RHOA_GTPASE_CYCLE	-1.76905	0.0231893
									REACTOME_TRNA_PROCESSING	1.65869	0.0392788		WP_TRANSCRIPTION_COFACTORS_SKI_AND_SKIL_PROTEIN_PARTNERS	-1.76884	0.0230873
									KEGG_BASE_EXCISION_REPAIR	1.6582	0.0391842		WP_HEPATITIS_B_INFECTION	-1.76716	0.0233844
									REACTOME_SEPARATION_OF_SISTER_CHROMATIDS	1.65698	0.039436		WP_THYMIC_STROMAL_LYMPHOPOIETIN_TSLP_SIGNALING_PATHWAY	-1.76378	0.0242661
									WP_OXIDATION_BY_CYTOCHROME_P450	1.65615	0.0394852		KEGG_REGULATION_OF_ACTIN_CYTOSKELETON	-1.76164	0.0246922
									REACTOME_INSULIN_RECEPTOR_RECYCLING	1.64595	0.042437		BIOCARTA_ECM_PATHWAY	-1.76136	0.0246301
									KEGG_REGULATION_OF_AUTOPHAGY	1.64488	0.0425601		WP_HOSTPATHOGEN_INTERACTION_OF_HUMAN_CORONAVIRUSES_MAPK_SIGNALING	-1.75941	0.0249966
									REACTOME_CYTOSOLIC_SENSORS_OF_PATHOGEN_ASSOCIATED_DNA	1.63295	0.0464305		KEGG_MAPK_SIGNALING_PATHWAY	-1.75921	0.0248817
									REACTOME_G_PROTEIN_ACTIVATION	1.63124	0.0468732		REACTOME_ACTIVATION_OF_MATRIX_METALLOPROTEINASES	-1.75708	0.0252093
									KEGG_CITRATE_CYCLE_TCA_CYCLE	1.62578	0.0486445		BIOCARTA_HER2_PATHWAY	-1.7557	0.025438
									PID_RHODOPSIN_PATHWAY	1.62537	0.0485773		WP_NEURAL_CREST_CELL_MIGRATION_IN_CANCER	-1.7543	0.0255792
									REACTOME_SEALING_OF_THE_NUCLEAR_ENVELOPE_NE_BY_ESCRT_III	1.62505	0.0484295		WP_TYPE_II_INTERFERON_SIGNALING	-1.7476	0.0270847
									REACTOME_GOLGI_TO_ER_RETROGRADE_TRANSPORT	1.62429	0.0484231		WP_NRP1TRIGGERED_SIGNALING_PATHWAYS_IN_PANCREATIC_CANCER	-1.74717	0.0270561
									WP_FBXL10_ENHANCEMENT_OF_MAPERK_SIGNALING_IN_DIFFUSE_LARGE_BCELL_LYMPHOMA	1.62378	0.0483302		WP_NANOPARTICLEMEDIATED_ACTIVATION_OF_RECEPTOR_SIGNALING	-1.74388	0.0278299
									REACTOME_APOPTOSIS	1.62058	0.0492927		REACTOME_NEGATIVE_REGULATION_OF_THE_PI3K_AKT_NETWORK	-1.74192	0.0281066
									REACTOME_CELLULAR_RESPONSE_TO_CHEMICAL_STRESS	1.61973	0.0493354		REACTOME_RHOJ_GTPASE_CYCLE	-1.74155	0.0280481
									REACTOME_NEDDYLATION	1.61922	0.049239		WP_OSTEOBLAST_DIFFERENTIATION_AND_RELATED_DISEASES	-1.74147	0.0278967
									REACTOME_METABOLISM_OF_STEROID_HORMONES	1.61759	0.0495751		WP_REGULATORY_CIRCUITS_OF_THE_STAT3_SIGNALING_PATHWAY	-1.73925	0.0283294
													KEGG_PATHWAYS_IN_CANCER	-1.73886	0.028276
													BIOCARTA_LONGEVITY_PATHWAY	-1.73877	0.0281315
													REACTOME_SYNDECAN_INTERACTIONS	-1.73673	0.0284695
													PID_ARF6_PATHWAY	-1.736	0.028531
													REACTOME_O_GLYCOSYLATION_OF_TSR_DOMAIN_CONTAINING_PROTEINS	-1.73114	0.0298153
													KEGG_LEUKOCYTE_TRANSENDOTHELIAL_MIGRATION	-1.73074	0.0297559
													WP_HISTONE_MODIFICATIONS	-1.72983	0.0298509
													REACTOME_INTERLEUKIN_17_SIGNALING	-1.72948	0.0298101
													WP_BRAINDERIVED_NEUROTROPHIC_FACTOR_BDNF_SIGNALING_PATHWAY	-1.72926	0.0297045
													PID_PDGFRB_PATHWAY	-1.72825	0.0297659
													PID_ERBB2_ERBB3_PATHWAY	-1.72732	0.0298536
													WP_FOCAL_ADHESION_PI3KAKTMTORSIGNALING_PATHWAY	-1.72687	0.0298256
													WP_FRAGILE_X_SYNDROME	-1.7263	0.0297852
													REACTOME_SIGNALING_BY_NTRKS	-1.7219	0.0308635
													WP_BDNFTRKB_SIGNALING	-1.71909	0.0316657
													KEGG_TIGHT_JUNCTION	-1.71735	0.0319571
													BIOCARTA_PDGF_PATHWAY	-1.71723	0.0318054
													WP_DIFFERENTIATION_OF_WHITE_AND_BROWN_ADIPOCYTE	-1.7155	0.0322109
													WP_PI3KAKT_SIGNALING_PATHWAY	-1.71479	0.0323226
													REACTOME_REGULATION_OF_IFNA_IFNB_SIGNALING	-1.71476	0.0321932
													WP_GABA_RECEPTOR_SIGNALING	-1.71151	0.0329646
													WP_NEOVASCULARISATION_PROCESSES	-1.70899	0.0337072
													KEGG_BLADDER_CANCER	-1.7083	0.0337277
													PID_EPO_PATHWAY	-1.70747	0.0338877
													BIOCARTA_HIVNEF_PATHWAY	-1.70564	0.0343709
													REACTOME_NCAM1_INTERACTIONS	-1.70547	0.0342575
													BIOCARTA_HCMV_PATHWAY	-1.70411	0.0344983
													BIOCARTA_CARDIACEGF_PATHWAY	-1.70337	0.03454
													WP_ADIPOGENESIS	-1.70306	0.0344639
													WP_PANCREATIC_ADENOCARCINOMA_PATHWAY	-1.70305	0.034299
													PID_ERBB1_DOWNSTREAM_PATHWAY	-1.70299	0.0341624
													REACTOME_RHOG_GTPASE_CYCLE	-1.70232	0.0342258
													PID_RAC1_REG_PATHWAY	-1.70232	0.0340697
													REACTOME_TIE2_SIGNALING	-1.70119	0.0343037
													WP_EXTRACELLULAR_VESICLES_IN_THE_CROSSTALK_OF_CARDIAC_CELLS	-1.69804	0.0352273
													REACTOME_DISEASES_ASSOCIATED_WITH_O_GLYCOSYLATION_OF_PROTEINS	-1.69605	0.0356461
													WP_PI3KAKTMTOR_SIGNALING_PATHWAY_AND_THERAPEUTIC_OPPORTUNITIES	-1.69509	0.0358592
													REACTOME_INTERFERON_ALPHA_BETA_SIGNALING	-1.69465	0.0358267
													WP_INFLAMMATORY_RESPONSE_PATHWAY	-1.69439	0.0357134
													PID_AP1_PATHWAY	-1.69222	0.0361921
													PID_INTEGRIN_A4B1_PATHWAY	-1.69105	0.0364309
													REACTOME_INTERLEUKIN_37_SIGNALING	-1.6859	0.0381439
													WP_IL18_SIGNALING_PATHWAY	-1.68414	0.0385655
													REACTOME_CIRCADIAN_CLOCK	-1.68356	0.0386311
													KEGG_AXON_GUIDANCE	-1.68044	0.0394964
													BIOCARTA_FCER1_PATHWAY	-1.67982	0.0395279
													PID_INTEGRIN5_PATHWAY	-1.67939	0.03949
													PID_FRA_PATHWAY	-1.6792	0.0393945
													REACTOME_SIGNALING_BY_RECEPTOR_TYROSINE_KINASES	-1.67764	0.0397393
													WP_CANCER_IMMUNOTHERAPY_BY_PD1_BLOCKADE	-1.67681	0.0398709
													WP_RANKLRANK_SIGNALING_PATHWAY	-1.67378	0.0408423
													REACTOME_CARDIAC_CONDUCTION	-1.67072	0.0418904
													PID_VEGFR1_2_PATHWAY	-1.66724	0.0429598
													WP_RAS_SIGNALING	-1.66599	0.0432649
													WP_NONGENOMIC_ACTIONS_OF_125_DIHYDROXYVITAMIN_D3	-1.66527	0.043325
													WP_PATHWAYS_AFFECTED_IN_ADENOID_CYSTIC_CARCINOMA	-1.6649	0.0433297
													PID_SHP2_PATHWAY	-1.66463	0.0432585
													BIOCARTA_NTHI_PATHWAY	-1.66415	0.0432446
													BIOCARTA_HDAC_PATHWAY	-1.66039	0.0446361
													BIOCARTA_RHO_PATHWAY	-1.65955	0.0448153
													BIOCARTA_SPRY_PATHWAY	-1.65885	0.044895
													WP_PROSTAGLANDIN_SIGNALING	-1.65855	0.0447999
													REACTOME_RUNX2_REGULATES_BONE_DEVELOPMENT	-1.65614	0.045627
													BIOCARTA_GLEEVEC_PATHWAY	-1.65531	0.0457387
													REACTOME_RUNX2_REGULATES_OSTEOBLAST_DIFFERENTIATION	-1.65525	0.0455878
													WP_HIPPOMERLIN_SIGNALING_DYSREGULATION	-1.65367	0.0461397
													PID_TRAIL_PATHWAY	-1.6534	0.0460606
													WP_IMMUNE_RESPONSE_TO_TUBERCULOSIS	-1.65318	0.0459545
													KEGG_MELANOMA	-1.65162	0.0464424
													SIG_BCR_SIGNALING_PATHWAY	-1.65056	0.0466775
													REACTOME_COLLAGEN_BIOSYNTHESIS_AND_MODIFYING_ENZYMES	-1.64689	0.0479863
													WP_THYROID_HORMONES_PRODUCTION_AND_PERIPHERAL_DOWNSTREAM_SIGNALING_EFFECTS	-1.64684	0.0478124
													PID_IL2_1PATHWAY	-1.64566	0.0480437
													WP_TRANSLATION_INHIBITORS_IN_CHRONICALLY_ACTIVATED_PDGFRA_CELLS	-1.6441	0.0485711
													WP_PDGFRBETA_PATHWAY	-1.64344	0.0486635
													BIOCARTA_CTCF_PATHWAY	-1.64318	0.0485719
													WP_PHOTODYNAMIC_THERAPYINDUCED_NFKB_SURVIVAL_SIGNALING	-1.64214	0.0488477
													REACTOME_SIGNALING_BY_PDGF	-1.64048	0.0493886
													PID_NCADHERIN_PATHWAY	-1.64041	0.049219
													PID_TCPTP_PATHWAY	-1.63946	0.0494697
													KEGG_INOSITOL_PHOSPHATE_METABOLISM	-1.63866	0.0496187

## Sheet: ZT08 & ZT12
GSEA Pathways with FDR q-val <0.05
NES = normalized enrichment score				FDR = false discovery rate
RETINA ZT08				RETINA ZT08					RETINA ZT12				RETINA ZT12
OCCLUDED EYES ENRICHED RELATIVE TO OPEN EYES				OPEN EYES ENRICHED RELATIVE TO OCCLUDED EYES					OCCLUDED EYES ENRICHED RELATIVE TO OPEN EYES				OPEN EYES ENRICHED RELATIVE TO OCCLUDED EYES
(from up-regulated gene expression in occluded eyes)				(from down-regulated gene expression in occluded eyes)					(from up-regulated gene expression in occluded eyes)				(from down-regulated gene expression in occluded eyes)
NAME	NES	FDR q-value		NAME	NES	FDR q-value			NAME	NES	FDR q-value		NAME	NES	FDR q-value
REACTOME_CHOLESTEROL_BIOSYNTHESIS	2.67124	0		REACTOME_HDMS_DEMETHYLATE_HISTONES	-2.33058	0			WP_CHOLESTEROL_BIOSYNTHESIS_PATHWAY	2.53812	0		NO STATISTICALLY SIGNFICANT PATHWAYS
KEGG_OXIDATIVE_PHOSPHORYLATION	2.63285	0		WP_RETT_SYNDROME_CAUSING_GENES	-2.07598	0.0416686			REACTOME_CHOLESTEROL_BIOSYNTHESIS	2.53701	0
WP_CHOLESTEROL_SYNTHESIS_DISORDERS	2.54466	0		REACTOME_NR1H3_NR1H2_REGULATE_GENE_EXPRESSION_LINKED_TO_CHOLESTEROL_TRANSPORT_AND_EFFLUX	-2.0748	0.0284826			WP_CHOLESTEROL_METABOLISM_WITH_BLOCH_AND_KANDUTSCHRUSSELL_PATHWAYS	2.4257	0
REACTOME_RESPIRATORY_ELECTRON_TRANSPORT_ATP_SYNTHESIS_BY_CHEMIOSMOTIC_COUPLING_AND_HEAT_PRODUCTION_BY_UNCOUPLING_PROTEINS	2.44294	0		REACTOME_HEME_SIGNALING	-2.0522	0.0301316			WP_CHOLESTEROL_SYNTHESIS_DISORDERS	2.41164	0
WP_CHOLESTEROL_BIOSYNTHESIS_PATHWAY	2.43219	0							WP_CHOLESTEROL_METABOLISM	2.33103	0
WP_ELECTRON_TRANSPORT_CHAIN_OXPHOS_SYSTEM_IN_MITOCHONDRIA	2.40897	0							KEGG_RIBOSOME	2.24476	0
REACTOME_RESPIRATORY_ELECTRON_TRANSPORT	2.38245	0							REACTOME_EUKARYOTIC_TRANSLATION_ELONGATION	2.22493	0.000256907
WP_CHOLESTEROL_METABOLISM	2.37846	0							REACTOME_RESPONSE_OF_EIF2AK4_GCN2_TO_AMINO_ACID_DEFICIENCY	2.10593	0.00461092
WP_CHOLESTEROL_METABOLISM_WITH_BLOCH_AND_KANDUTSCHRUSSELL_PATHWAYS	2.36968	0.000109529							WP_CYTOPLASMIC_RIBOSOMAL_PROTEINS	2.09678	0.00468986
WP_OXIDATIVE_PHOSPHORYLATION	2.3416	9.85758e-05							REACTOME_ACTIVATION_OF_GENE_EXPRESSION_BY_SREBF_SREBP	2.06973	0.00626525
REACTOME_THE_CITRIC_ACID_TCA_CYCLE_AND_RESPIRATORY_ELECTRON_TRANSPORT	2.31537	0.000257927							KEGG_TERPENOID_BACKBONE_BIOSYNTHESIS	2.05548	0.00685005
KEGG_PARKINSONS_DISEASE	2.29393	0.000316225							REACTOME_SARS_COV_1_MODULATES_HOST_TRANSLATION_MACHINERY	1.9269	0.0367024
WP_MITOCHONDRIAL_COMPLEX_I_ASSEMBLY_MODEL_OXPHOS_SYSTEM	2.20478	0.000808764							WP_ELECTRON_TRANSPORT_CHAIN_OXPHOS_SYSTEM_IN_MITOCHONDRIA	1.91674	0.0387587
REACTOME_TRANSLATION	2.17287	0.00115818
REACTOME_CRISTAE_FORMATION	2.15851	0.00120728
REACTOME_COMPLEX_I_BIOGENESIS	2.14575	0.00160917
REACTOME_FORMATION_OF_ATP_BY_CHEMIOSMOTIC_COUPLING	2.14126	0.00157095
REACTOME_MITOCHONDRIAL_TRANSLATION	2.13578	0.00153485
REACTOME_METABOLISM_OF_POLYAMINES	2.12939	0.0016057
REACTOME_THE_ROLE_OF_GTSE1_IN_G2_M_PROGRESSION_AFTER_G2_CHECKPOINT	2.05139	0.00491631
REACTOME_COOPERATION_OF_PREFOLDIN_AND_TRIC_CCT_IN_ACTIN_AND_TUBULIN_FOLDING	2.03907	0.00544829
REACTOME_RHO_GTPASES_ACTIVATE_IQGAPS	2.02219	0.00649083
REACTOME_DEGRADATION_OF_BETA_CATENIN_BY_THE_DESTRUCTION_COMPLEX	2.01267	0.00740473
KEGG_BUTANOATE_METABOLISM	2.00671	0.0078465
REACTOME_MITOCHONDRIAL_PROTEIN_IMPORT	2.00231	0.00794546
REACTOME_ORC1_REMOVAL_FROM_CHROMATIN	1.98696	0.00939513
KEGG_HUNTINGTONS_DISEASE	1.98347	0.00925888
KEGG_CYTOSOLIC_DNA_SENSING_PATHWAY	1.98346	0.0089282
KEGG_CITRATE_CYCLE_TCA_CYCLE	1.98121	0.00901701
WP_EFFECT_OF_PROGERIN_ON_GENES_INVOLVED_IN_HUTCHINSONGILFORD_PROGERIA_SYNDROME	1.95912	0.0116091
REACTOME_FORMATION_OF_TUBULIN_FOLDING_INTERMEDIATES_BY_CCT_TRIC	1.95228	0.012121
REACTOME_TRANSFERRIN_ENDOCYTOSIS_AND_RECYCLING	1.94602	0.0126062
KEGG_PATHOGENIC_ESCHERICHIA_COLI_INFECTION	1.94584	0.0122242
WP_METABOLIC_REPROGRAMMING_IN_PANCREATIC_CANCER	1.94001	0.0128112
WP_PATHOGENIC_ESCHERICHIA_COLI_INFECTION	1.93942	0.012553
REACTOME_TRANSPORT_OF_CONNEXONS_TO_THE_PLASMA_MEMBRANE	1.93763	0.0126509
WP_TCA_CYCLE_AKA_KREBS_OR_CITRIC_ACID_CYCLE	1.92407	0.0145635
REACTOME_SCF_SKP2_MEDIATED_DEGRADATION_OF_P27_P21	1.92247	0.0146053
KEGG_VALINE_LEUCINE_AND_ISOLEUCINE_DEGRADATION	1.9207	0.0145948
REACTOME_NEGATIVE_REGULATION_OF_NOTCH4_SIGNALING	1.91174	0.0159
REACTOME_MATURATION_OF_SARS_COV_2_SPIKE_PROTEIN	1.90129	0.0175019
REACTOME_SARS_COV_1_HOST_INTERACTIONS	1.90059	0.0171981
REACTOME_TRNA_AMINOACYLATION	1.89814	0.0173117
REACTOME_MITOCHONDRIAL_FATTY_ACID_BETA_OXIDATION	1.89551	0.0174966
WP_TCA_CYCLE_AND_DEFICIENCY_OF_PYRUVATE_DEHYDROGENASE_COMPLEX_PDHC	1.89024	0.017991
REACTOME_SEALING_OF_THE_NUCLEAR_ENVELOPE_NE_BY_ESCRT_III	1.88854	0.0179712
REACTOME_METABOLISM_OF_STEROIDS	1.88104	0.0192329
KEGG_ALZHEIMERS_DISEASE	1.87713	0.0195074
REACTOME_ACTIVATION_OF_AMPK_DOWNSTREAM_OF_NMDARS	1.87083	0.020665
WP_NONALCOHOLIC_FATTY_LIVER_DISEASE	1.86349	0.0220273
KEGG_PYRUVATE_METABOLISM	1.86004	0.0224942
REACTOME_SARS_COV_1_INFECTION	1.85183	0.0243885
REACTOME_TRANSLATION_OF_SARS_COV_2_STRUCTURAL_PROTEINS	1.85027	0.0243249
KEGG_AMINOACYL_TRNA_BIOSYNTHESIS	1.84962	0.0240339
REACTOME_DOWNSTREAM_SIGNALING_EVENTS_OF_B_CELL_RECEPTOR_BCR	1.84339	0.0253615
REACTOME_POST_CHAPERONIN_TUBULIN_FOLDING_PATHWAY	1.83383	0.0277154
REACTOME_AMINO_ACIDS_REGULATE_MTORC1	1.83311	0.0273979
REACTOME_G1_S_DNA_DAMAGE_CHECKPOINTS	1.80731	0.0353911
REACTOME_AUF1_HNRNP_D0_BINDS_AND_DESTABILIZES_MRNA	1.80324	0.0363081
REACTOME_CARBOXYTERMINAL_POST_TRANSLATIONAL_MODIFICATIONS_OF_TUBULIN	1.7991	0.0372247
WP_PROTEASOME_DEGRADATION	1.79111	0.0396095
REACTOME_SWITCHING_OF_ORIGINS_TO_A_POST_REPLICATIVE_STATE	1.78031	0.0430773
KEGG_PROTEASOME	1.77986	0.0424988
KEGG_GLYOXYLATE_AND_DICARBOXYLATE_METABOLISM	1.77614	0.0433068
WP_GLYCOSYLATION_AND_RELATED_CONGENITAL_DEFECTS	1.77593	0.0427581
REACTOME_DEFECTIVE_CFTR_CAUSES_CYSTIC_FIBROSIS	1.76448	0.0476555
REACTOME_REGULATION_OF_CHOLESTEROL_BIOSYNTHESIS_BY_SREBP_SREBF	1.76356	0.04734
REACTOME_FCERI_MEDIATED_NF_KB_ACTIVATION	1.76303	0.0468256
WP_PARKINUBIQUITIN_PROTEASOMAL_SYSTEM_PATHWAY	1.76034	0.0475275
REACTOME_SARS_COV_2_MODULATES_HOST_TRANSLATION_MACHINERY	1.75418	0.0497972

## Sheet: ZT16 & ZT20
GSEA Pathways with FDR q-val <0.05
NES = normalized enrichment score				FDR = false discovery rate
RETINA ZT16				RETINA ZT16					RETINA ZT20				RETINA ZT20
OCCLUDED EYES ENRICHED RELATIVE TO OPEN EYES				OPEN EYES ENRICHED RELATIVE TO OCCLUDED EYES					OCCLUDED EYES ENRICHED RELATIVE TO OPEN EYES				OPEN EYES ENRICHED RELATIVE TO OCCLUDED EYES
(from up-regulated gene expression in occluded eyes)				(from down-regulated gene expression in occluded eyes)					(from up-regulated gene expression in occluded eyes)				(from down-regulated gene expression in occluded eyes)
NAME	NES	FDR q-value		NAME	NES	FDR q-value			NAME	NES	FDR q-value		NAME	NES	FDR q-value
REACTOME_ECM_PROTEOGLYCANS	2.88012	0		WP_ZINC_HOMEOSTASIS	-2.15882	0.0120599			WP_RETT_SYNDROME_CAUSING_GENES	2.22088	0.0092724		REACTOME_TRANSLATION	-2.60931	0
REACTOME_EXTRACELLULAR_MATRIX_ORGANIZATION	2.80944	0		REACTOME_DOPAMINE_NEUROTRANSMITTER_RELEASE_CYCLE	-2.04557	0.0452745			REACTOME_NEURONAL_SYSTEM	2.18706	0.00600073		REACTOME_SRP_DEPENDENT_COTRANSLATIONAL_PROTEIN_TARGETING_TO_MEMBRANE	-2.46282	0
REACTOME_NON_INTEGRIN_MEMBRANE_ECM_INTERACTIONS	2.71476	0							REACTOME_NEUREXINS_AND_NEUROLIGINS	2.16568	0.00551321		REACTOME_EUKARYOTIC_TRANSLATION_INITIATION	-2.43856	0
PID_INTEGRIN1_PATHWAY	2.71322	0							REACTOME_ACTIVATION_OF_GENE_EXPRESSION_BY_SREBF_SREBP	2.16005	0.00507507		REACTOME_RESPONSE_OF_EIF2AK4_GCN2_TO_AMINO_ACID_DEFICIENCY	-2.42568	0
NABA_CORE_MATRISOME	2.69044	0							REACTOME_RAC1_GTPASE_CYCLE	2.12232	0.00679628		REACTOME_EUKARYOTIC_TRANSLATION_ELONGATION	-2.39714	0
REACTOME_INTEGRIN_CELL_SURFACE_INTERACTIONS	2.68476	0							REACTOME_INTERACTION_BETWEEN_L1_AND_ANKYRINS	2.10398	0.00794178		KEGG_RIBOSOME	-2.37947	0
KEGG_ECM_RECEPTOR_INTERACTION	2.6045	0							REACTOME_PROTEIN_PROTEIN_INTERACTIONS_AT_SYNAPSES	2.09779	0.00772975		REACTOME_METABOLISM_OF_POLYAMINES	-2.34253	0
WP_BURN_WOUND_HEALING	2.51006	0							REACTOME_RORA_ACTIVATES_GENE_EXPRESSION	2.09678	0.00676353		REACTOME_SELENOAMINO_ACID_METABOLISM	-2.31656	0
REACTOME_DEGRADATION_OF_THE_EXTRACELLULAR_MATRIX	2.48116	0							WP_DISRUPTION_OF_POSTSYNAPTIC_SIGNALING_BY_CNV	2.08903	0.00642429		REACTOME_REGULATION_OF_EXPRESSION_OF_SLITS_AND_ROBOS	-2.31539	0
REACTOME_COLLAGEN_DEGRADATION	2.47353	0							REACTOME_REGULATION_OF_CHOLESTEROL_BIOSYNTHESIS_BY_SREBP_SREBF	2.08052	0.00641699		REACTOME_ACTIVATION_OF_THE_MRNA_UPON_BINDING_OF_THE_CAP_BINDING_COMPLEX_AND_EIFS_AND_SUBSEQUENT_BINDING_TO_43S	-2.29695	0.00010456
NABA_ECM_GLYCOPROTEINS	2.4593	0							REACTOME_TRANSMISSION_ACROSS_CHEMICAL_SYNAPSES	2.05713	0.00874806		REACTOME_NEGATIVE_REGULATION_OF_NOTCH4_SIGNALING	-2.2804	9.50542e-05
PID_SYNDECAN_1_PATHWAY	2.41398	0							REACTOME_DOPAMINE_NEUROTRANSMITTER_RELEASE_CYCLE	2.05182	0.00840287		WP_PROTEASOME_DEGRADATION	-2.27023	8.7133e-05
REACTOME_COLLAGEN_FORMATION	2.40524	0							REACTOME_ACETYLCHOLINE_NEUROTRANSMITTER_RELEASE_CYCLE	2.01808	0.0132483		REACTOME_SCF_SKP2_MEDIATED_DEGRADATION_OF_P27_P21	-2.26803	0.00016362
REACTOME_MOLECULES_ASSOCIATED_WITH_ELASTIC_FIBRES	2.38027	0							REACTOME_RHOV_GTPASE_CYCLE	2.01195	0.0140038		KEGG_PROTEASOME	-2.25586	0.000151932
REACTOME_DISEASES_ASSOCIATED_WITH_GLYCOSAMINOGLYCAN_METABOLISM	2.37063	0							BIOCARTA_PDZS_PATHWAY	1.99304	0.0171741		REACTOME_DNA_REPLICATION_PRE_INITIATION	-2.25266	0.000211438
REACTOME_ASSEMBLY_OF_COLLAGEN_FIBRILS_AND_OTHER_MULTIMERIC_STRUCTURES	2.33652	0							REACTOME_RHOB_GTPASE_CYCLE	1.97139	0.0210143		REACTOME_SYNTHESIS_OF_DNA	-2.22715	0.000339659
REACTOME_MET_ACTIVATES_PTK2_SIGNALING	2.33171	0							REACTOME_STIMULI_SENSING_CHANNELS	1.9669	0.0208517		REACTOME_MITOCHONDRIAL_TRANSLATION	-2.2192	0.000385045
PID_AVB3_INTEGRIN_PATHWAY	2.32362	0							REACTOME_NETRIN_1_SIGNALING	1.9545	0.0236765		REACTOME_DNA_REPLICATION	-2.19028	0.000665476
KEGG_DRUG_METABOLISM_CYTOCHROME_P450	2.31644	0							WP_SPLICING_FACTOR_NOVA_REGULATED_SYNAPTIC_PROTEINS	1.94975	0.0236872		REACTOME_APC_C_CDH1_MEDIATED_DEGRADATION_OF_CDC20_AND_OTHER_APC_C_CDH1_TARGETED_PROTEINS_IN_LATE_MITOSIS_EARLY_G1	-2.18472	0.000630451
PID_INTEGRIN3_PATHWAY	2.31627	0							REACTOME_NRAGE_SIGNALS_DEATH_THROUGH_JNK	1.94626	0.0235645		REACTOME_CELLULAR_RESPONSE_TO_STARVATION	-2.17529	0.000709317
REACTOME_CHONDROITIN_SULFATE_DERMATAN_SULFATE_METABOLISM	2.31509	0							REACTOME_GLUTAMATE_NEUROTRANSMITTER_RELEASE_CYCLE	1.91658	0.0304836		BIOCARTA_PROTEASOME_PATHWAY	-2.17108	0.00067554
REACTOME_REGULATION_OF_INSULIN_LIKE_GROWTH_FACTOR_IGF_TRANSPORT_AND_UPTAKE_BY_INSULIN_LIKE_GROWTH_FACTOR_BINDING_PROTEINS_IGFBPS	2.31479	0							REACTOME_NEUROTRANSMITTER_RELEASE_CYCLE	1.90602	0.0329773		REACTOME_DEGRADATION_OF_BETA_CATENIN_BY_THE_DESTRUCTION_COMPLEX	-2.17073	0.000644834
REACTOME_ELASTIC_FIBRE_FORMATION	2.30893	0							REACTOME_SEROTONIN_NEUROTRANSMITTER_RELEASE_CYCLE	1.89709	0.0354803		REACTOME_INTERCONVERSION_OF_NUCLEOTIDE_DI_AND_TRIPHOSPHATES	-2.16985	0.000616798
REACTOME_MET_PROMOTES_CELL_MOTILITY	2.30348	0							REACTOME_CREB1_PHOSPHORYLATION_THROUGH_NMDA_RECEPTOR_MEDIATED_ACTIVATION_OF_RAS_SIGNALING	1.88531	0.0390329		REACTOME_APC_C_MEDIATED_DEGRADATION_OF_CELL_CYCLE_PROTEINS	-2.16347	0.000729145
REACTOME_COMPLEMENT_CASCADE	2.30175	0							REACTOME_O_GLYCOSYLATION_OF_TSR_DOMAIN_CONTAINING_PROTEINS	1.88494	0.0375461		REACTOME_AUF1_HNRNP_D0_BINDS_AND_DESTABILIZES_MRNA	-2.15127	0.000788934
NABA_COLLAGENS	2.29072	0							REACTOME_CIRCADIAN_CLOCK	1.87789	0.0389623		REACTOME_GENE_AND_PROTEIN_EXPRESSION_BY_JAK_STAT_SIGNALING_AFTER_INTERLEUKIN_12_STIMULATION	-2.14124	0.000966712
WP_MIRNA_TARGETS_IN_ECM_AND_MEMBRANE_RECEPTORS	2.29034	0							REACTOME_RHOU_GTPASE_CYCLE	1.87448	0.0389842		REACTOME_CROSS_PRESENTATION_OF_SOLUBLE_EXOGENOUS_ANTIGENS_ENDOSOMES	-2.13106	0.00101073
REACTOME_COLLAGEN_BIOSYNTHESIS_AND_MODIFYING_ENZYMES	2.28205	0							KEGG_ABC_TRANSPORTERS	1.87015	0.039715		REACTOME_MITOTIC_G1_PHASE_AND_G1_S_TRANSITION	-2.12768	0.00101472
WP_COMPLEMENT_SYSTEM	2.28017	0							REACTOME_CDC42_GTPASE_CYCLE	1.87006	0.0384084		REACTOME_RRNA_PROCESSING	-2.12382	0.00109348
REACTOME_RESPONSE_TO_ELEVATED_PLATELET_CYTOSOLIC_CA2	2.27604	0							REACTOME_BMAL1_CLOCK_NPAS2_ACTIVATES_CIRCADIAN_GENE_EXPRESSION	1.86541	0.0387751		REACTOME_SARS_COV_1_INFECTION	-2.11774	0.00109258
KEGG_HEMATOPOIETIC_CELL_LINEAGE	2.27325	0							REACTOME_NR1H3_NR1H2_REGULATE_GENE_EXPRESSION_LINKED_TO_CHOLESTEROL_TRANSPORT_AND_EFFLUX	1.86309	0.0382359		REACTOME_SARS_COV_2_MODULATES_HOST_TRANSLATION_MACHINERY	-2.1172	0.00105734
NABA_PROTEOGLYCANS	2.26927	0							REACTOME_NEUROTRANSMITTER_RECEPTORS_AND_POSTSYNAPTIC_SIGNAL_TRANSMISSION	1.859	0.038444		REACTOME_CYCLIN_A_CDK2_ASSOCIATED_EVENTS_AT_S_PHASE_ENTRY	-2.11499	0.0011256
WP_NEOVASCULARISATION_PROCESSES	2.26653	0							REACTOME_L1CAM_INTERACTIONS	1.85827	0.0375274		REACTOME_SCF_BETA_TRCP_MEDIATED_DEGRADATION_OF_EMI1	-2.11386	0.00115996
REACTOME_EGR2_AND_SOX10_MEDIATED_INITIATION_OF_SCHWANN_CELL_MYELINATION	2.26521	0							REACTOME_NOREPINEPHRINE_NEUROTRANSMITTER_RELEASE_CYCLE	1.83854	0.0440865		KEGG_OXIDATIVE_PHOSPHORYLATION	-2.10695	0.00125364
REACTOME_COLLAGEN_CHAIN_TRIMERIZATION	2.26086	0							REACTOME_HEME_SIGNALING	1.82974	0.0465958		REACTOME_ORC1_REMOVAL_FROM_CHROMATIN	-2.10658	0.00124882
REACTOME_LAMININ_INTERACTIONS	2.25951	0							REACTOME_RAC2_GTPASE_CYCLE	1.82121	0.049682		REACTOME_NUCLEAR_EVENTS_MEDIATED_BY_NFE2L2	-2.09834	0.00142796
KEGG_FOCAL_ADHESION	2.2529	0							REACTOME_TRP_CHANNELS	1.81954	0.0491051		REACTOME_SARS_COV_1_HOST_INTERACTIONS	-2.09281	0.00147864
REACTOME_GLYCOSAMINOGLYCAN_METABOLISM	2.24695	0							REACTOME_REGULATION_OF_MECP2_EXPRESSION_AND_ACTIVITY	1.81701	0.048897		REACTOME_SWITCHING_OF_ORIGINS_TO_A_POST_REPLICATIVE_STATE	-2.09134	0.00143973
WP_COMPLEMENT_AND_COAGULATION_CASCADES	2.2448	0							REACTOME_RHO_GTPASE_CYCLE	1.81567	0.0485348		REACTOME_DEFECTIVE_CFTR_CAUSES_CYSTIC_FIBROSIS	-2.09129	0.00140281
REACTOME_INTERLEUKIN_4_AND_INTERLEUKIN_13_SIGNALING	2.2344	0											REACTOME_SARS_COV_1_MODULATES_HOST_TRANSLATION_MACHINERY	-2.09066	0.00136774
KEGG_COMPLEMENT_AND_COAGULATION_CASCADES	2.22841	0											REACTOME_NONSENSE_MEDIATED_DECAY_NMD	-2.07101	0.00189314
NABA_BASEMENT_MEMBRANES	2.22209	2.53905e-05											REACTOME_DECTIN_1_MEDIATED_NONCANONICAL_NF_KB_SIGNALING	-2.06881	0.00190093
REACTOME_CHONDROITIN_SULFATE_BIOSYNTHESIS	2.21957	2.48e-05											REACTOME_RUNX1_REGULATES_TRANSCRIPTION_OF_GENES_INVOLVED_IN_DIFFERENTIATION_OF_HSCS	-2.06767	0.00185672
REACTOME_INTERFERON_ALPHA_BETA_SIGNALING	2.21548	2.42364e-05											REACTOME_PROTEIN_LOCALIZATION	-2.03995	0.00288849
PID_ANGIOPOIETIN_RECEPTOR_PATHWAY	2.1976	4.74335e-05											REACTOME_CELLULAR_RESPONSE_TO_HYPOXIA	-2.03084	0.00335608
PID_GLYPICAN_1PATHWAY	2.19654	4.64024e-05											REACTOME_RESPIRATORY_ELECTRON_TRANSPORT_ATP_SYNTHESIS_BY_CHEMIOSMOTIC_COUPLING_AND_HEAT_PRODUCTION_BY_UNCOUPLING_PROTEINS	-2.02167	0.00370668
KEGG_GLUTATHIONE_METABOLISM	2.19504	6.88545e-05											REACTOME_DEGRADATION_OF_DVL	-2.01902	0.00376981
WP_FOCAL_ADHESION	2.19177	0.000111656											REACTOME_TNFR2_NON_CANONICAL_NF_KB_PATHWAY	-1.98981	0.00511853
WP_TYROBP_CAUSAL_NETWORK_IN_MICROGLIA	2.18768	0.000109377											REACTOME_MRNA_SPLICING	-1.98975	0.00501407
REACTOME_CHOLESTEROL_BIOSYNTHESIS	2.18672	0.00010719											WP_CYTOPLASMIC_RIBOSOMAL_PROTEINS	-1.98856	0.00495585
REACTOME_CELL_SURFACE_INTERACTIONS_AT_THE_VASCULAR_WALL	2.18596	0.000105088											KEGG_DNA_REPLICATION	-1.98221	0.00528583
REACTOME_SIGNALING_BY_PDGF	2.1789	0.000144247											KEGG_GLUTATHIONE_METABOLISM	-1.97709	0.00549753
KEGG_CYTOKINE_CYTOKINE_RECEPTOR_INTERACTION	2.17755	0.000141526											WP_MITOCHONDRIAL_COMPLEX_I_ASSEMBLY_MODEL_OXPHOS_SYSTEM	-1.96367	0.006626
REACTOME_SYNDECAN_INTERACTIONS	2.17405	0.00015816											REACTOME_SIGNALING_BY_NOTCH4	-1.9634	0.00658458
WP_COMPLEMENT_SYSTEM_IN_NEURONAL_DEVELOPMENT_AND_PLASTICITY	2.15737	0.000194128											REACTOME_PROCESSING_OF_CAPPED_INTRON_CONTAINING_PRE_MRNA	-1.96031	0.00682021
REACTOME_TNFS_BIND_THEIR_PHYSIOLOGICAL_RECEPTORS	2.13639	0.000286362											WP_GLYCOSYLATION_AND_RELATED_CONGENITAL_DEFECTS	-1.95963	0.00673684
KEGG_METABOLISM_OF_XENOBIOTICS_BY_CYTOCHROME_P450	2.10358	0.00050824											KEGG_BASE_EXCISION_REPAIR	-1.95888	0.006716
WP_CELL_INTERACTIONS_OF_THE_PANCREATIC_CANCER_MICROENVIRONMENT	2.10347	0.000499477											REACTOME_BASE_EXCISION_REPAIR	-1.95595	0.00680714
REACTOME_INTERLEUKIN_10_SIGNALING	2.09465	0.000545225											REACTOME_DOWNSTREAM_SIGNALING_EVENTS_OF_B_CELL_RECEPTOR_BCR	-1.95496	0.0067657
KEGG_LEISHMANIA_INFECTION	2.09425	0.000554141											REACTOME_METABOLISM_OF_AMINO_ACIDS_AND_DERIVATIVES	-1.9462	0.0073603
REACTOME_DEFECTIVE_B4GALT7_CAUSES_EDS_PROGEROID_TYPE	2.08263	0.000740168											REACTOME_KEAP1_NFE2L2_PATHWAY	-1.93124	0.008635
REACTOME_PHASE_I_FUNCTIONALIZATION_OF_COMPOUNDS	2.08108	0.00078001											WP_ELECTRON_TRANSPORT_CHAIN_OXPHOS_SYSTEM_IN_MITOCHONDRIA	-1.93092	0.00858339
REACTOME_IMMUNOREGULATORY_INTERACTIONS_BETWEEN_A_LYMPHOID_AND_A_NON_LYMPHOID_CELL	2.0779	0.000918901											REACTOME_DEGRADATION_OF_AXIN	-1.92497	0.00906724
KEGG_LEUKOCYTE_TRANSENDOTHELIAL_MIGRATION	2.07772	0.000904543											WP_BASE_EXCISION_REPAIR	-1.91873	0.0097129
WP_MARKERS_OF_KIDNEY_CELL_LINEAGE	2.0676	0.000973965											REACTOME_RESPIRATORY_ELECTRON_TRANSPORT	-1.91508	0.0100699
REACTOME_PLATELET_ACTIVATION_SIGNALING_AND_AGGREGATION	2.0671	0.000975366											REACTOME_THE_ROLE_OF_GTSE1_IN_G2_M_PROGRESSION_AFTER_G2_CHECKPOINT	-1.91259	0.0103615
WP_APOPTOSIS_MODULATION_AND_SIGNALING	2.06278	0.00102487											REACTOME_INFLUENZA_INFECTION	-1.90884	0.0107108
WP_PATHOGENIC_ESCHERICHIA_COLI_INFECTION	2.06274	0.0010098											WP_UNFOLDED_PROTEIN_RESPONSE	-1.90613	0.0110845
WP_HEPATITIS_C_AND_HEPATOCELLULAR_CARCINOMA	2.06211	0.000995166											REACTOME_INSERTION_OF_TAIL_ANCHORED_PROTEINS_INTO_THE_ENDOPLASMIC_RETICULUM_MEMBRANE	-1.90148	0.0114111
KEGG_TGF_BETA_SIGNALING_PATHWAY	2.05826	0.00101197											REACTOME_REGULATION_OF_RUNX2_EXPRESSION_AND_ACTIVITY	-1.90134	0.0112796
WP_GENES_CONTROLLING_NEPHROGENESIS	2.05463	0.00107357											REACTOME_THE_CITRIC_ACID_TCA_CYCLE_AND_RESPIRATORY_ELECTRON_TRANSPORT	-1.89617	0.0117981
REACTOME_SIGNALING_BY_MET	2.05322	0.0010884											REACTOME_S_PHASE	-1.89299	0.0120257
KEGG_SMALL_CELL_LUNG_CANCER	2.05076	0.00108855											REACTOME_G2_M_CHECKPOINTS	-1.89145	0.0119817
KEGG_PATHOGENIC_ESCHERICHIA_COLI_INFECTION	2.04418	0.00118997											REACTOME_INFLAMMASOMES	-1.88682	0.0123983
WP_PHOTODYNAMIC_THERAPYINDUCED_NFKB_SURVIVAL_SIGNALING	2.04405	0.00117411											REACTOME_COMPLEX_I_BIOGENESIS	-1.88588	0.0122915
NABA_ECM_REGULATORS	2.0391	0.00125721											REACTOME_G1_S_DNA_DAMAGE_CHECKPOINTS	-1.8823	0.0127356
WP_T_CELL_MODULATION_IN_PANCREATIC_CANCER	2.03874	0.00124088											REACTOME_INTERLEUKIN_12_SIGNALING	-1.88179	0.0125844
WP_NETWORK_MAP_OF_SARSCOV2_SIGNALING_PATHWAY	2.02399	0.00154043											REACTOME_ANTIGEN_PROCESSING_CROSS_PRESENTATION	-1.87553	0.0135705
WP_CHOLESTEROL_BIOSYNTHESIS_PATHWAY	2.0227	0.00154799											REACTOME_REGULATION_OF_RUNX3_EXPRESSION_AND_ACTIVITY	-1.86731	0.014545
REACTOME_FORMATION_OF_FIBRIN_CLOT_CLOTTING_CASCADE	2.00937	0.00186297											WP_TRANSLATION_FACTORS	-1.86681	0.0144028
WP_APOPTOSISRELATED_NETWORK_DUE_TO_ALTERED_NOTCH3_IN_OVARIAN_CANCER	2.00895	0.00185329											REACTOME_DEGRADATION_OF_GLI1_BY_THE_PROTEASOME	-1.86042	0.0156361
REACTOME_PLATELET_AGGREGATION_PLUG_FORMATION	2.00556	0.00190898											REACTOME_ATF4_ACTIVATES_GENES_IN_RESPONSE_TO_ENDOPLASMIC_RETICULUM_STRESS	-1.8577	0.0159105
REACTOME_INTEGRIN_SIGNALING	1.99461	0.00222022											REACTOME_STABILIZATION_OF_P53	-1.85508	0.0161924
KEGG_ARACHIDONIC_ACID_METABOLISM	1.9935	0.00228285											REACTOME_FCERI_MEDIATED_NF_KB_ACTIVATION	-1.85446	0.0160653
REACTOME_RHO_GTPASES_ACTIVATE_IQGAPS	1.99299	0.00226859											REACTOME_GAP_FILLING_DNA_REPAIR_SYNTHESIS_AND_LIGATION_IN_GG_NER	-1.85439	0.0158763
WP_PI3KAKT_SIGNALING_PATHWAY	1.99079	0.00235512											REACTOME_WNT_LIGAND_BIOGENESIS_AND_TRAFFICKING	-1.85357	0.0157927
REACTOME_PURINERGIC_SIGNALING_IN_LEISHMANIASIS_INFECTION	1.98998	0.00236524											KEGG_SPLICEOSOME	-1.85326	0.0156622
PID_SYNDECAN_4_PATHWAY	1.988	0.00244758											WP_TCA_CYCLE_AND_DEFICIENCY_OF_PYRUVATE_DEHYDROGENASE_COMPLEX_PDHC	-1.84928	0.0161539
WP_NEURAL_CREST_DIFFERENTIATION	1.98697	0.00243198											REACTOME_RAS_PROCESSING	-1.84297	0.0172352
NABA_SECRETED_FACTORS	1.98612	0.00241684											REACTOME_MITOCHONDRIAL_PROTEIN_IMPORT	-1.83867	0.0178562
REACTOME_HEMOSTASIS	1.98519	0.0024498											REACTOME_PERK_REGULATES_GENE_EXPRESSION	-1.83216	0.018752
WP_SMALL_LIGAND_GPCRS	1.98231	0.00245791											REACTOME_SIGNALING_BY_ROBO_RECEPTORS	-1.81905	0.0211642
PID_INTEGRIN_A4B1_PATHWAY	1.97858	0.00257046											REACTOME_BASE_EXCISION_REPAIR_AP_SITE_FORMATION	-1.81486	0.0219138
REACTOME_CASPASE_ACTIVATION_VIA_DEATH_RECEPTORS_IN_THE_PRESENCE_OF_LIGAND	1.97625	0.00263524											REACTOME_CONDENSATION_OF_PROPHASE_CHROMOSOMES	-1.81449	0.0217497
WP_PRIMARY_FOCAL_SEGMENTAL_GLOMERULOSCLEROSIS_FSGS	1.97436	0.00266397											KEGG_PYRIMIDINE_METABOLISM	-1.81215	0.0221306
PID_FOXM1_PATHWAY	1.96902	0.00277061											REACTOME_PEROXISOMAL_LIPID_METABOLISM	-1.80652	0.0231368
WP_ANGIOGENESIS	1.96701	0.00286376											REACTOME_ASYMMETRIC_LOCALIZATION_OF_PCP_PROTEINS	-1.80165	0.0240607
WP_SMALL_CELL_LUNG_CANCER	1.96296	0.00304265											REACTOME_SIGNALING_BY_THE_B_CELL_RECEPTOR_BCR	-1.77983	0.0296184
WP_FOCAL_ADHESION_PI3KAKTMTORSIGNALING_PATHWAY	1.95944	0.003164											KEGG_CITRATE_CYCLE_TCA_CYCLE	-1.7794	0.0294076
REACTOME_SIGNALING_BY_INTERLEUKINS	1.95578	0.00334687											WP_PHOTODYNAMIC_THERAPYINDUCED_UNFOLDED_PROTEIN_RESPONSE	-1.77618	0.0300871
REACTOME_CHEMOKINE_RECEPTORS_BIND_CHEMOKINES	1.95575	0.00332436											WP_OXIDATIVE_PHOSPHORYLATION	-1.77612	0.0298218
PID_AMB2_NEUTROPHILS_PATHWAY	1.95207	0.00351233											REACTOME_REGULATION_OF_RAS_BY_GAPS	-1.77535	0.0298738
PID_SYNDECAN_2_PATHWAY	1.95139	0.00349932											WP_NSP1_FROM_SARSCOV2_INHIBITS_TRANSLATION_INITIATION_IN_THE_HOST_CELL	-1.77514	0.029668
REACTOME_DISEASES_OF_GLYCOSYLATION	1.94833	0.00366263											REACTOME_CELL_CYCLE_CHECKPOINTS	-1.77488	0.0294779
WP_GLYCOSAMINOGLYCAN_DEGRADATION	1.94561	0.00378239											REACTOME_RNA_POLYMERASE_II_TRANSCRIPTION_TERMINATION	-1.76976	0.0305581
KEGG_GLYCOSAMINOGLYCAN_DEGRADATION	1.94238	0.00387901											REACTOME_IRON_UPTAKE_AND_TRANSPORT	-1.76765	0.0308636
REACTOME_NEUTROPHIL_DEGRANULATION	1.93939	0.00401284											REACTOME_HEDGEHOG_LIGAND_BIOGENESIS	-1.74704	0.0370628
WP_NRF2_PATHWAY	1.93884	0.00400568											KEGG_SELENOAMINO_ACID_METABOLISM	-1.74499	0.0375577
BIOCARTA_INFLAM_PATHWAY	1.93731	0.0041268											REACTOME_PEROXISOMAL_PROTEIN_IMPORT	-1.74246	0.0383534
WP_HAIR_FOLLICLE_DEVELOPMENT_CYTODIFFERENTIATION_PART_3_OF_3	1.9358	0.00422637											REACTOME_CYCLIN_A_B1_B2_ASSOCIATED_EVENTS_DURING_G2_M_TRANSITION	-1.73613	0.0404232
WP_CANCER_IMMUNOTHERAPY_BY_PD1_BLOCKADE	1.93477	0.00423604											REACTOME_FORMATION_OF_THE_BETA_CATENIN_TCF_TRANSACTIVATING_COMPLEX	-1.73325	0.041054
PID_PTP1B_PATHWAY	1.93312	0.00432253											REACTOME_REGULATION_OF_PTEN_STABILITY_AND_ACTIVITY	-1.7323	0.0410559
WP_PROSTAGLANDIN_SYNTHESIS_AND_REGULATION	1.9324	0.00434106											KEGG_PROTEIN_EXPORT	-1.73184	0.0408848
WP_PROSTAGLANDIN_SIGNALING	1.93207	0.00431244											REACTOME_TRANSCRIPTIONAL_REGULATION_OF_GRANULOPOIESIS	-1.73035	0.0412371
WP_VEGFAVEGFR2_SIGNALING	1.93133	0.00430302											REACTOME_METABOLISM_OF_NUCLEOTIDES	-1.72743	0.04212
WP_VITAMIN_D_RECEPTOR_PATHWAY	1.93109	0.00430313											REACTOME_MITOPHAGY	-1.72645	0.0420466
WP_HEMATOPOIETIC_STEM_CELL_DIFFERENTIATION	1.93004	0.00434812											KEGG_GLYCOLYSIS_GLUCONEOGENESIS	-1.72609	0.0418743
BIOCARTA_IL1R_PATHWAY	1.92873	0.00439257											REACTOME_MITOTIC_METAPHASE_AND_ANAPHASE	-1.72447	0.0422246
WP_ALLOGRAFT_REJECTION	1.92786	0.00438248											REACTOME_HIV_TRANSCRIPTION_ELONGATION	-1.71861	0.044245
WP_OVERVIEW_OF_PROINFLAMMATORY_AND_PROFIBROTIC_MEDIATORS	1.92334	0.00457025											REACTOME_CRISTAE_FORMATION	-1.71637	0.0447395
REACTOME_INFLAMMASOMES	1.9229	0.00456776											REACTOME_CLEC7A_DECTIN_1_SIGNALING	-1.70688	0.0487529
PID_ALK1_PATHWAY	1.92266	0.00454783											REACTOME_INTERLEUKIN_12_FAMILY_SIGNALING	-1.70561	0.0489442
WP_HIPPOMERLIN_SIGNALING_DYSREGULATION	1.9223	0.00451954											REACTOME_HIV_INFECTION	-1.70339	0.0494458
WP_SPINAL_CORD_INJURY	1.91934	0.00470873											KEGG_SNARE_INTERACTIONS_IN_VESICULAR_TRANSPORT	-1.70229	0.0493713
KEGG_GLYCOSAMINOGLYCAN_BIOSYNTHESIS_CHONDROITIN_SULFATE	1.91729	0.0048002
WP_CHOLESTEROL_SYNTHESIS_DISORDERS	1.91562	0.00484675
KEGG_REGULATION_OF_ACTIN_CYTOSKELETON	1.91538	0.00481725
WP_INTERACTIONS_BETWEEN_IMMUNE_CELLS_AND_MICRORNAS_IN_TUMOR_MICROENVIRONMENT	1.91389	0.00490526
REACTOME_SMOOTH_MUSCLE_CONTRACTION	1.91281	0.00493387
REACTOME_GLUTATHIONE_CONJUGATION	1.91186	0.00495373
KEGG_PATHWAYS_IN_CANCER	1.90528	0.00551305
REACTOME_SURFACTANT_METABOLISM	1.90361	0.00556755
REACTOME_A_TETRASACCHARIDE_LINKER_SEQUENCE_IS_REQUIRED_FOR_GAG_SYNTHESIS	1.90355	0.00552569
WP_MALIGNANT_PLEURAL_MESOTHELIOMA	1.90231	0.0055568
REACTOME_CYTOCHROME_P450_ARRANGED_BY_SUBSTRATE_TYPE	1.90156	0.00557127
WP_ACUTE_VIRAL_MYOCARDITIS	1.89824	0.00578997
PID_A6B1_A6B4_INTEGRIN_PATHWAY	1.89431	0.00599782
BIOCARTA_NFKB_PATHWAY	1.88431	0.00679977
PID_UPA_UPAR_PATHWAY	1.88277	0.00687451
WP_METAPATHWAY_BIOTRANSFORMATION_PHASE_I_AND_II	1.88201	0.0068941
PID_INTEGRIN2_PATHWAY	1.87983	0.00709595
PID_S1P_S1P1_PATHWAY	1.87923	0.00709894
WP_IL1_AND_MEGAKARYOCYTES_IN_OBESITY	1.87884	0.00707935
WP_OXIDATION_BY_CYTOCHROME_P450	1.87444	0.00754511
NABA_ECM_AFFILIATED	1.87328	0.00753756
REACTOME_TRANSCRIPTIONAL_REGULATION_OF_GRANULOPOIESIS	1.86605	0.00808915
WP_BLOOD_CLOTTING_CASCADE	1.86413	0.00822467
REACTOME_HS_GAG_DEGRADATION	1.85696	0.00894107
WP_PROSTAGLANDIN_AND_LEUKOTRIENE_METABOLISM_IN_SENESCENCE	1.85537	0.00906067
WP_SIGNAL_TRANSDUCTION_THROUGH_IL1R	1.84958	0.00958653
REACTOME_BIOLOGICAL_OXIDATIONS	1.84954	0.00953016
WP_MICROGLIA_PATHOGEN_PHAGOCYTOSIS_PATHWAY	1.84868	0.00960838
WP_OVERLAP_BETWEEN_SIGNAL_TRANSDUCTION_PATHWAYS_CONTRIBUTING_TO_LMNA_LAMINOPATHIES	1.8473	0.00969322
BIOCARTA_INTRINSIC_PATHWAY	1.84665	0.0096999
REACTOME_INTRINSIC_PATHWAY_OF_FIBRIN_CLOT_FORMATION	1.84508	0.00985232
BIOCARTA_INTEGRIN_PATHWAY	1.84505	0.00978916
WP_SELECTIVE_EXPRESSION_OF_CHEMOKINE_RECEPTORS_DURING_TCELL_POLARIZATION	1.84209	0.0100536
WP_EICOSANOID_SYNTHESIS	1.84186	0.010017
PID_FRA_PATHWAY	1.84028	0.0100881
WP_FIBRIN_COMPLEMENT_RECEPTOR_3_SIGNALING_PATHWAY	1.83913	0.0101864
WP_ANTIVIRAL_AND_ANTIINFLAMMATORY_EFFECTS_OF_NRF2_ON_SARSCOV2_PATHWAY	1.83783	0.0102971
REACTOME_ATTACHMENT_AND_ENTRY	1.83716	0.0103066
BIOCARTA_G1_PATHWAY	1.83601	0.0103954
REACTOME_KERATAN_SULFATE_KERATIN_METABOLISM	1.83516	0.010424
WP_NUCLEAR_RECEPTORS_METAPATHWAY	1.83202	0.0107947
WP_EXTRAFOLLICULAR_AND_FOLLICULAR_B_CELL_ACTIVATION_BY_SARSCOV2	1.8318	0.0107622
WP_IMMUNE_RESPONSE_TO_TUBERCULOSIS	1.83075	0.0108723
PID_VEGFR1_2_PATHWAY	1.82527	0.011567
WP_CHOLESTEROL_METABOLISM_WITH_BLOCH_AND_KANDUTSCHRUSSELL_PATHWAYS	1.82358	0.0117399
PID_IL12_2PATHWAY	1.82267	0.0118035
WP_COMPLEMENT_ACTIVATION	1.82086	0.0119478
REACTOME_INITIAL_TRIGGERING_OF_COMPLEMENT	1.81892	0.0121589
REACTOME_CREATION_OF_C4_AND_C2_ACTIVATORS	1.81825	0.0121756
WP_APOPTOSIS	1.81585	0.012507
KEGG_AUTOIMMUNE_THYROID_DISEASE	1.81515	0.012546
REACTOME_GAP_JUNCTION_ASSEMBLY	1.8148	0.0125113
REACTOME_ARACHIDONIC_ACID_METABOLISM	1.81434	0.0125075
BIOCARTA_EICOSANOID_PATHWAY	1.80641	0.0136166
KEGG_VIRAL_MYOCARDITIS	1.79765	0.0149674
WP_LIPID_METABOLISM_IN_SENESCENT_CELLS	1.7971	0.0149614
BIOCARTA_ALK_PATHWAY	1.79209	0.0157438
REACTOME_NOTCH3_INTRACELLULAR_DOMAIN_REGULATES_TRANSCRIPTION	1.79026	0.0159871
PID_CASPASE_PATHWAY	1.78853	0.0162675
REACTOME_HEPARAN_SULFATE_HEPARIN_HS_GAG_METABOLISM	1.78832	0.0162259
REACTOME_DISEASES_OF_METABOLISM	1.78741	0.0163235
BIOCARTA_DEATH_PATHWAY	1.78554	0.0166048
WP_HAIR_FOLLICLE_DEVELOPMENT_ORGANOGENESIS_PART_2_OF_3	1.7838	0.0167799
WP_OLIGODENDROCYTE_SPECIFICATION_AND_DIFFERENTIATION_LEADING_TO_MYELIN_COMPONENTS_FOR_CNS	1.78202	0.0170384
REACTOME_ANTIGEN_PROCESSING_CROSS_PRESENTATION	1.77601	0.0179697
REACTOME_TRANSPORT_OF_CONNEXONS_TO_THE_PLASMA_MEMBRANE	1.77165	0.0186874
PID_HIV_NEF_PATHWAY	1.77161	0.0186065
WP_OXIDATIVE_STRESS_RESPONSE	1.76791	0.0191583
WP_CANONICAL_AND_NONCANONICAL_NOTCH_SIGNALING	1.76647	0.0193749
BIOCARTA_ECM_PATHWAY	1.76614	0.0193742
REACTOME_INTERFERON_SIGNALING	1.76511	0.0195111
WP_TLR4_SIGNALING_AND_TOLERANCE	1.76344	0.019724
WP_NOTCH_SIGNALING_PATHWAY	1.76223	0.0198745
WP_WHITE_FAT_CELL_DIFFERENTIATION	1.75836	0.0204937
PID_TGFBR_PATHWAY	1.75756	0.0205042
PID_INTEGRIN_A9B1_PATHWAY	1.75728	0.0204555
WP_APOPTOSIS_MODULATION_BY_HSP70	1.75383	0.0212471
WP_NRP1TRIGGERED_SIGNALING_PATHWAYS_IN_PANCREATIC_CANCER	1.75182	0.0215717
REACTOME_NFE2L2_REGULATING_ANTI_OXIDANT_DETOXIFICATION_ENZYMES	1.75153	0.0215552
REACTOME_BINDING_AND_UPTAKE_OF_LIGANDS_BY_SCAVENGER_RECEPTORS	1.7509	0.0215599
KEGG_ANTIGEN_PROCESSING_AND_PRESENTATION	1.74936	0.0218002
WP_ALPHA_6_BETA_4_SIGNALING_PATHWAY	1.74649	0.0224484
BIOCARTA_SPRY_PATHWAY	1.74593	0.0224903
WP_PLURIPOTENT_STEM_CELL_DIFFERENTIATION_PATHWAY	1.74155	0.0234813
REACTOME_NCAM1_INTERACTIONS	1.73964	0.0238977
PID_TOLL_ENDOGENOUS_PATHWAY	1.73937	0.0238303
WP_EBOLA_VIRUS_INFECTION_IN_HOST	1.7383	0.0239509
BIOCARTA_AMI_PATHWAY	1.73705	0.0241303
WP_PATHOGENESIS_OF_SARSCOV2_MEDIATED_BY_NSP9NSP10_COMPLEX	1.73649	0.0242029
KEGG_CELL_ADHESION_MOLECULES_CAMS	1.73534	0.0243904
REACTOME_PHOSPHOLIPASE_C_MEDIATED_CASCADE_FGFR2	1.73436	0.0245609
WP_ENDOCHONDRAL_OSSIFICATION	1.72572	0.0266837
PID_FGF_PATHWAY	1.72559	0.0266004
REACTOME_KERATINIZATION	1.72456	0.0267137
REACTOME_FGFR2_LIGAND_BINDING_AND_ACTIVATION	1.72215	0.027351
BIOCARTA_VEGF_PATHWAY	1.72208	0.0272463
WP_REGULATION_OF_ACTIN_CYTOSKELETON	1.72137	0.0273275
KEGG_JAK_STAT_SIGNALING_PATHWAY	1.72047	0.0274994
BIOCARTA_NKT_PATHWAY	1.72045	0.027376
WP_INTERACTIONS_BETWEEN_LOXL4_AND_OXIDATIVE_STRESS_PATHWAY	1.71893	0.0276658
WP_TYPE_II_INTERFERON_SIGNALING	1.71845	0.0277237
PID_RHOA_PATHWAY	1.71828	0.0276398
WP_INFLAMMATORY_RESPONSE_PATHWAY	1.71778	0.0276878
REACTOME_LEISHMANIA_INFECTION	1.71746	0.0276558
WP_AMPLIFICATION_AND_EXPANSION_OF_ONCOGENIC_PATHWAYS_AS_METASTATIC_TRAITS	1.71712	0.0276662
KEGG_PRIMARY_IMMUNODEFICIENCY	1.71614	0.0278356
PID_FCER1_PATHWAY	1.71284	0.028724
PID_INTEGRIN_CS_PATHWAY	1.71149	0.0289333
WP_MATRIX_METALLOPROTEINASES	1.71126	0.0288736
KEGG_INTESTINAL_IMMUNE_NETWORK_FOR_IGA_PRODUCTION	1.71079	0.0288929
PID_EPHA_FWDPATHWAY	1.7083	0.0295421
REACTOME_FORMATION_OF_THE_CORNIFIED_ENVELOPE	1.70749	0.0296751
WP_ENDOCHONDRAL_OSSIFICATION_WITH_SKELETAL_DYSPLASIAS	1.7053	0.0301529
REACTOME_TAK1_DEPENDENT_IKK_AND_NF_KAPPA_B_ACTIVATION	1.70383	0.0304682
PID_HIF2PATHWAY	1.70304	0.0305695
WP_2Q112_COPY_NUMBER_VARIATION_SYNDROME	1.70154	0.0308181
WP_NANOMATERIAL_INDUCED_APOPTOSIS	1.69783	0.0316911
REACTOME_SIGNALING_BY_NOTCH3	1.6945	0.0326108
WP_GPCRS_CLASS_A_RHODOPSINLIKE	1.69146	0.0334396
WP_INTEGRINMEDIATED_CELL_ADHESION	1.69134	0.0333245
REACTOME_AMYLOID_FIBER_FORMATION	1.68948	0.0337842
REACTOME_SIGNALING_BY_RECEPTOR_TYROSINE_KINASES	1.68906	0.0338089
PID_PI3KCI_PATHWAY	1.68754	0.0342391
KEGG_ALANINE_ASPARTATE_AND_GLUTAMATE_METABOLISM	1.68673	0.0343216
WP_HIPPO_SIGNALING_REGULATION_PATHWAYS	1.68597	0.0344586
WP_NEPHROGENESIS	1.68536	0.0345488
WP_PHOTODYNAMIC_THERAPYINDUCED_HIF1_SURVIVAL_SIGNALING	1.68378	0.0350208
WP_GASTRIC_CANCER_NETWORK_2	1.68167	0.0355545
BIOCARTA_COMP_PATHWAY	1.68126	0.0355112
REACTOME_TRANSCRIPTIONAL_REGULATION_OF_PLURIPOTENT_STEM_CELLS	1.68039	0.0356413
PID_AURORA_B_PATHWAY	1.67835	0.0361916
REACTOME_DISEASES_OF_IMMUNE_SYSTEM	1.67773	0.036264
KEGG_PROXIMAL_TUBULE_BICARBONATE_RECLAMATION	1.67558	0.036807
KEGG_APOPTOSIS	1.67413	0.0372088
WP_EPITHELIAL_TO_MESENCHYMAL_TRANSITION_IN_COLORECTAL_CANCER	1.67305	0.0374292
SIG_BCR_SIGNALING_PATHWAY	1.67169	0.0377344
REACTOME_NCAM_SIGNALING_FOR_NEURITE_OUT_GROWTH	1.66913	0.038577
REACTOME_CELL_JUNCTION_ORGANIZATION	1.66905	0.0384503
WP_ENDOTHELIN_PATHWAYS	1.66852	0.0384557
PID_IL4_2PATHWAY	1.66698	0.0389038
REACTOME_G_PROTEIN_ACTIVATION	1.66696	0.0387651
WP_MAP3K1_ROLE_IN_PROMOTING_AND_BLOCKING_GONADAL_DETERMINATION	1.66559	0.0392152
WP_DYRK1A	1.66483	0.0393664
REACTOME_NUCLEOTIDE_BINDING_DOMAIN_LEUCINE_RICH_REPEAT_CONTAINING_RECEPTOR_NLR_SIGNALING_PATHWAYS	1.66214	0.0402202
REACTOME_POST_CHAPERONIN_TUBULIN_FOLDING_PATHWAY	1.6599	0.0408635
REACTOME_SCAVENGING_OF_HEME_FROM_PLASMA	1.6575	0.0415907
REACTOME_INTERLEUKIN_3_INTERLEUKIN_5_AND_GM_CSF_SIGNALING	1.65662	0.0418016
BIOCARTA_TOB1_PATHWAY	1.65357	0.0428485
WP_GLUCOCORTICOID_RECEPTOR_PATHWAY	1.65357	0.0426994
REACTOME_MAP2K_AND_MAPK_ACTIVATION	1.64998	0.0438321
PID_CD8_TCR_PATHWAY	1.64955	0.0438358
PID_SHP2_PATHWAY	1.64952	0.0436887
WP_CYTOKINES_AND_INFLAMMATORY_RESPONSE	1.64939	0.0436049
REACTOME_BASIGIN_INTERACTIONS	1.64781	0.0441376
REACTOME_INTERFERON_GAMMA_SIGNALING	1.6473	0.0441793
WP_TYPE_2_PAPILLARY_RENAL_CELL_CARCINOMA	1.64699	0.0441592
WP_HYPOTHESIZED_PATHWAYS_IN_PATHOGENESIS_OF_CARDIOVASCULAR_DISEASE	1.6444	0.045085
WP_FAS_LIGAND_PATHWAY_AND_STRESS_INDUCTION_OF_HEAT_SHOCK_PROTEINS	1.64302	0.0455574
REACTOME_CELL_EXTRACELLULAR_MATRIX_INTERACTIONS	1.64273	0.0455785
REACTOME_PEPTIDE_LIGAND_BINDING_RECEPTORS	1.64107	0.0460746
REACTOME_EPHB_MEDIATED_FORWARD_SIGNALING	1.63927	0.0466362
PID_TCPTP_PATHWAY	1.63893	0.0465521
WP_GASTRIC_CANCER_NETWORK_1	1.63858	0.046491
PID_RAC1_PATHWAY	1.6335	0.0484558
REACTOME_CLASS_A_1_RHODOPSIN_LIKE_RECEPTORS	1.63275	0.0486077
REACTOME_INTERLEUKIN_6_FAMILY_SIGNALING	1.63214	0.0487508
PID_NFKAPPAB_CANONICAL_PATHWAY	1.63101	0.049159
REACTOME_ACYL_CHAIN_REMODELLING_OF_PS	1.63088	0.0490311
REACTOME_EPH_EPHRIN_SIGNALING	1.62941	0.0495397
PID_VEGFR1_PATHWAY	1.62936	0.0493858
