# Supplementary material for: Diurnal gene expression patterns in retina and choroid distinguish myopia progression from myopia onset
Source: PLoS One. 2024 Jul 19;19(7):e0307091. doi: 10.1371/journal.pone.0307091 (PMC11259283; doi:10.1371/journal.pone.0307091)
Supplement: S9 Table — A. Distinct and common genes in retina, myopia onset vs. myopia progression. Distinct and common genes in retina for the occlVopen*time interaction category, for the overall category and for each sampling time for occluded vs. open gene expression comparisons for myopia onset and myopia progression. Data derive from S2 and S3 Tables in our study of myopia onset [18] and from S3A, S3B, S4A and S4B Tables of current study of myopia progression. The statistical criteria for selecting genes were identical for the two studies: p-adj<0.1 for the occlVopen*time interaction categories, and p-adj<0.05 for the overall category and for the individual times. ZT, Zeitgeber time of tissue sampling, in hours. overall, genes that differed statistically between occluded vs. contralateral open eyes over the entire day. baseMean, average normalized counts across all samples. lfcSE, standard error of the log2 fold-change. p-adj, p-value corrected for the false discovery rate (FDR) using the Benjamini-Hochberg method. B. Distinct and common genes in choroid, myopia onset vs. myopia progression. Distinct and common genes in choroid for the occlVopen*time interaction category, for the overall category and for each sampling time for occluded vs. open gene expression comparisons for myopia onset and myopia progression. Data derive from S2 and S3 Tables in our study of myopia onset [18] and from S3A, S3B, S4A and S4B Tables of current study of myopia progression. The statistical criteria for selecting genes were identical for the two studies: p-adj<0.1 for the occlVopen*time interaction categories, and p-adj<0.05 for the overall category and for the individual times. ZT, Zeitgeber time of tissue sampling, in hours. overall, genes that differed statistically between occluded vs. contralateral open eyes over the entire day. baseMean, average normalized counts across all samples. lfcSE, standard error of the log2 fold-change. p-adj, p-value corrected for the false discovery rate (FDR) using the [file pone.0307091.s010.zip]

Archive with 2 entries (2 files):
- S9B Table. Distinct-common genes, onset-progression choroid.xlsx
- S9A Table. Distinct-common genes, onset-progression retina.xlsx
