# Supplementary material for: Diurnal gene expression patterns in retina and choroid distinguish myopia progression from myopia onset
Source: PLoS One. 2024 Jul 19;19(7):e0307091. doi: 10.1371/journal.pone.0307091 (PMC11259283; doi:10.1371/journal.pone.0307091)
Supplement: S9 Table — A. Distinct and common genes in retina, myopia onset vs. myopia progression. Distinct and common genes in retina for the occlVopen*time interaction category, for the overall category and for each sampling time for occluded vs. open gene expression comparisons for myopia onset and myopia progression. Data derive from S2 and S3 Tables in our study of myopia onset [18] and from S3A, S3B, S4A and S4B Tables of current study of myopia progression. The statistical criteria for selecting genes were identical for the two studies: p-adj<0.1 for the occlVopen*time interaction categories, and p-adj<0.05 for the overall category and for the individual times. ZT, Zeitgeber time of tissue sampling, in hours. overall, genes that differed statistically between occluded vs. contralateral open eyes over the entire day. baseMean, average normalized counts across all samples. lfcSE, standard error of the log2 fold-change. p-adj, p-value corrected for the false discovery rate (FDR) using the Benjamini-Hochberg method. B. Distinct and common genes in choroid, myopia onset vs. myopia progression. Distinct and common genes in choroid for the occlVopen*time interaction category, for the overall category and for each sampling time for occluded vs. open gene expression comparisons for myopia onset and myopia progression. Data derive from S2 and S3 Tables in our study of myopia onset [18] and from S3A, S3B, S4A and S4B Tables of current study of myopia progression. The statistical criteria for selecting genes were identical for the two studies: p-adj<0.1 for the occlVopen*time interaction categories, and p-adj<0.05 for the overall category and for the individual times. ZT, Zeitgeber time of tissue sampling, in hours. overall, genes that differed statistically between occluded vs. contralateral open eyes over the entire day. baseMean, average normalized counts across all samples. lfcSE, standard error of the log2 fold-change. p-adj, p-value corrected for the false discovery rate (FDR) using the [file pone.0307091.s010.zip › S9B Table. Distinct-common genes, onset-progression choroid.xlsx]

## Sheet: occlVopen-time interaction
		Myopia Onset, Progression and Common Retina Genes, Occluded vs. Open Eye Differences: OcclVopen*time interaction; p-adj<0.1
ensembl_gene_id	gene_name	description	baseMean	p-value	p-adj
MYOPIA ONSET GENES - CHOROID, TIME INTERACTION
ENSGALG00000033083	ATOH8	atonal bHLH transcription factor 8 [Source:NCBI gene;Acc:771738]	304.431	1.97993e-10	3.27421e-06
ENSGALG00000035317	ID3	inhibitor of DNA binding 3, HLH protein [Source:NCBI gene;Acc:395281]	5157.05	1.59643e-09	1.32001e-05
ENSGALG00000033535	RGS16	regulator of G-protein signaling 16 [Source:NCBI gene;Acc:424409]	5625.69	1.62699e-08	8.96851e-05
ENSGALG00000009052	LBH	limb bud and heart development [Source:NCBI gene;Acc:421301]	11227.7	2.16676e-07	0.000895792
ENSGALG00000052763	BTG2	BTG anti-proliferation factor 2 [Source:NCBI gene;Acc:419932]	8779.37	5.62817e-06	0.015614
ENSGALG00000008681	NSMF	NMDA receptor synaptonuclear signaling and neuronal migration factor [Source:NCBI gene;Acc:417260]	244.076	6.51716e-06	0.015614
ENSGALG00000005670	SLMAP	sarcolemma associated protein [Source:NCBI gene;Acc:396360]	3910.87	6.60929e-06	0.015614
ENSGALG00000041604	NPTXR	neuronal pentraxin receptor [Source:NCBI gene;Acc:427902]	93.044	9.72176e-06	0.017633
ENSGALG00000002048	GPRIN2	G protein regulated inducer of neurite outgrowth 2 [Source:NCBI gene;Acc:395648]	189.16	9.85e-06	0.017633
ENSGALG00000015290	LIX1	limb and CNS expressed 1 [Source:NCBI gene;Acc:374264]	86.6079	1.06627e-05	0.017633
ENSGALG00000019716	KRT40	keratin 40 [Source:NCBI gene;Acc:420045]	197.462	1.51993e-05	0.0223728
ENSGALG00000009356	SKIL	SKI like proto-oncogene [Source:NCBI gene;Acc:396087]	493.651	1.62347e-05	0.0223728
ENSGALG00000025937	FXYD6	FXYD domain containing ion transport regulator 6 [Source:NCBI gene;Acc:770406]	7012.25	1.91235e-05	0.0229483
ENSGALG00000043209	ADGRB2	adhesion G protein-coupled receptor B2 [Source:NCBI gene;Acc:426163]	82.2665	1.94277e-05	0.0229483
ENSGALG00000006323	LECT2	leukocyte cell derived chemotaxin 2 [Source:NCBI gene;Acc:396471]	2189.06	2.19231e-05	0.0241695
ENSGALG00000035016	ID2	inhibitor of DNA binding 2, HLH protein [Source:NCBI gene;Acc:395852]	6919.68	2.47872e-05	0.0256191
ENSGALG00000008661	CYR61	cysteine rich angiogenic inducer 61 [Source:NCBI gene;Acc:429089]	1634.31	3.26254e-05	0.0317368
ENSGALG00000019696	CATHL2	cathelicidin antimicrobial peptide [Source:NCBI gene;Acc:420407]	377.925	4.11004e-05	0.034493
ENSGALG00000015066	WASF1	WAS protein family member 1 [Source:NCBI gene;Acc:421761]	234.147	4.21764e-05	0.034493
ENSGALG00000027973	CATHL1	cathelicidin-1 [Source:NCBI gene;Acc:414337]	403.834	4.42291e-05	0.034493
ENSGALG00000041708	WNT4	Wnt family member 4 [Source:NCBI gene;Acc:395561]	127.674	4.82114e-05	0.034493
ENSGALG00000016669	DEFB4A	defensin beta 4A [Source:NCBI gene;Acc:395840]	860.69	5.12078e-05	0.034493
ENSGALG00000010346	TGFB3	transforming growth factor beta 3 [Source:NCBI gene;Acc:396438]	12296.3	5.18511e-05	0.034493
ENSGALG00000026465	TMEM100	transmembrane protein 100 [Source:NCBI gene;Acc:417398]	2659.42	5.27117e-05	0.034493
ENSGALG00000037402	NOV	nephroblastoma overexpressed [Source:NCBI gene;Acc:374135]	11546.7	5.35098e-05	0.034493
ENSGALG00000017099	RASL11A	ras- like family 11 member A [Source:NCBI gene;Acc:418932]	79.245	5.4231e-05	0.034493
ENSGALG00000009855	TBC1D9	TBC1 domain family member 9 [Source:NCBI gene;Acc:422452]	1233.45	6.17697e-05	0.0378328
ENSGALG00000001691	INTS11	integrator complex subunit 11 [Source:NCBI gene;Acc:419418]	1572.62	6.42873e-05	0.0379685
ENSGALG00000008177	NOS1	nitric oxide synthase 1 [Source:NCBI gene;Acc:427721]	96.717	6.72421e-05	0.0383443
ENSGALG00000010639	EML5	echinoderm microtubule associated protein like 5 [Source:NCBI gene;Acc:423400]	26.7787	7.00021e-05	0.0385875
ENSGALG00000016761	LYG2	lysozyme g2 [Source:NCBI gene;Acc:395708]	367.061	7.42599e-05	0.039614
ENSGALG00000012921	ETV6	ETS variant 6 [Source:NCBI gene;Acc:395750]	1856.78	9.25091e-05	0.0453592
ENSGALG00000015497	VGLL3	vestigial like family member 3 [Source:NCBI gene;Acc:418462]	443.23	9.25345e-05	0.0453592
ENSGALG00000026263	RGS8	regulator of G-protein signaling 8 [Source:NCBI gene;Acc:426557]	538.283	9.60273e-05	0.0453592
ENSGALG00000054904			34.2414	9.65025e-05	0.0453592
ENSGALG00000034453	SAMD11	sterile alpha motif domain containing 11 [Source:NCBI gene;Acc:419434]	353.881	9.8744e-05	0.0453592
ENSGALG00000022815	AvBD1	avian beta-defensin 1 [Source:NCBI gene;Acc:395841]	803.936	0.000119955	0.051125
ENSGALG00000015257	GIN1	gypsy retrotransposon integrase 1 [Source:NCBI gene;Acc:101750732]	77.701	0.00012179	0.051125
ENSGALG00000037274	SNPH	syntaphilin [Source:NCBI gene;Acc:100858058]	47.2967	0.000122221	0.051125
ENSGALG00000047285	BD7	avian beta-defensin 7 [Source:NCBI gene;Acc:407777]	713.782	0.000124617	0.051125
ENSGALG00000016391	CNKSR2	connector enhancer of kinase suppressor of Ras 2 [Source:NCBI gene;Acc:427997]	58.526	0.000126754	0.051125
ENSGALG00000011281	SGO1	shugoshin 1 [Source:NCBI gene;Acc:420650]	122.06	0.000150092	0.0590968
ENSGALG00000051492			3.70531	0.000157844	0.0607038
ENSGALG00000021620	TMEM59L	transmembrane protein 59 like [Source:NCBI gene;Acc:420122]	200.928	0.000169525	0.0637143
ENSGALG00000007714	NMUR1	neuromedin U receptor 1 [Source:NCBI gene;Acc:429150]	3.25269	0.000192309	0.0706714
ENSGALG00000039474	ID4	inhibitor of DNA binding 4, HLH protein [Source:NCBI gene;Acc:374150]	302.78	0.000215139	0.0772943
ENSGALG00000047192			4.99401	0.000219679	0.0772943
ENSGALG00000005319	CDH8	cadherin 8 [Source:NCBI gene;Acc:427553]	58.5194	0.000256029	0.0882074
ENSGALG00000014695	CLCN1	chloride voltage-gated channel 1 [Source:NCBI gene;Acc:427949]	7.57465	0.000261499	0.0882532
ENSGALG00000003203			16.0903	0.000283038	0.093612
ENSGALG00000027887		C1q and tumor necrosis factor related protein 3 [Source:NCBI gene;Acc:427430]	49.2468	0.00031848	0.096533
ENSGALG00000007227	MSI1	musashi RNA binding protein 1 [Source:NCBI gene;Acc:416979]	765.321	0.000318697	0.096533
ENSGALG00000006525	NCAPG2	non-SMC condensin II complex subunit G2 [Source:NCBI gene;Acc:100859557]	171.089	0.000334277	0.096533
ENSGALG00000030068	RAB3A	RAB3A, member RAS oncogene family [Source:NCBI gene;Acc:107055371]	517.709	0.000340241	0.096533
ENSGALG00000035599	CD24	CD24 molecule [Source:NCBI gene;Acc:100859742]	78.4865	0.000343398	0.096533
ENSGALG00000006565		gamma-glutamyltransferase 2 [Source:NCBI gene;Acc:416945]	81.8945	0.000350013	0.096533
ENSGALG00000039705	GFPT2	glutamine-fructose-6-phosphate transaminase 2 [Source:NCBI gene;Acc:426962]	3400.97	0.000353121	0.096533
ENSGALG00000008584	NUSAP1	nucleolar and spindle associated protein 1 [Source:NCBI gene;Acc:423213]	614.711	0.000354585	0.096533
ENSGALG00000026295	CDR2L	cerebellar degeneration related protein 2 like [Source:NCBI gene;Acc:428685]	212.511	0.000356378	0.096533
ENSGALG00000005265	SYT9	synaptotagmin IX [Source:NCBI gene;Acc:423026]	243.023	0.000363934	0.096533
ENSGALG00000050887	CACNB3	serine/arginine repetitive matrix protein 1-like [Source:NCBI gene;Acc:107050029]	43.3483	0.000364641	0.096533
ENSGALG00000038469	CDC25A	cell division cycle 25A [Source:NCBI gene;Acc:420375]	192.802	0.000368558	0.096533
ENSGALG00000026600	C1orf198	chromosome 3 open reading frame, human C1orf198 [Source:NCBI gene;Acc:768787]	1727.02	0.000376979	0.096533
ENSGALG00000016668	AvBD6	avian beta-defensin 6 [Source:NCBI gene;Acc:407776]	160.009	0.000379983	0.096533
ENSGALG00000012755	IGF-I	insulin like growth factor 1 [Source:NCBI gene;Acc:418090]	10.5062	0.00038356	0.096533
ENSGALG00000031018	RNF165	ring finger protein 165 [Source:NCBI gene;Acc:416382]	33.2367	0.000385268	0.096533
ENSGALG00000004472	ASTN1	astrotactin 1 [Source:NCBI gene;Acc:429070]	68.6995	0.000405375	0.0991897
ENSGALG00000006872	PISD	phosphatidylserine decarboxylase [Source:NCBI gene;Acc:416960]	1799.04	0.000411832	0.0991897
ENSGALG00000013420	FOXM1	forkhead box M1 [Source:NCBI gene;Acc:430534]	211.264	0.000413865	0.0991897
ENSGALG00000007767	DIS3L2	DIS3 like 3'-5' exoribonuclease 2 [Source:NCBI gene;Acc:424934]	654.427	0.000420986	0.0994549
ENSGALG00000046593		adrenomedullin [Source:NCBI gene;Acc:423042]	291.135	0.000429066	0.0999362
COMMON MYOPIA GENES - CHOROID, TIME INTERACTION
ENSGALG00000025937	FXYD6	FXYD domain containing ion transport regulator 6
MYOPIA PROGRESSION GENES - CHOROID, TIME INTERACTION
ENSGALG00000025950	PRKCA	protein kinase C alpha [Source:NCBI gene;Acc:417430]	2712.37	2.03217e-07	0.0033801
ENSGALG00000034284	SLC4A2	solute carrier family 4 member 2 [Source:NCBI gene;Acc:395809]	4764.12	1.3217e-06	0.00981193
ENSGALG00000006080	GPC4	glypican 4 [Source:NCBI gene;Acc:422234]	12027.4	1.76972e-06	0.00981193
ENSGALG00000028543	FGFR4	fibroblast growth factor receptor 4 [Source:NCBI gene;Acc:395603]	810.073	3.37125e-06	0.0140185
ENSGALG00000034504			19.0072	6.37022e-06	0.0211912
ENSGALG00000030546	CLEC19A	C-type lectin domain family 19 member A [Source:NCBI gene;Acc:771758]	29.03	7.77553e-06	0.0215551
ENSGALG00000008365	CHRM4	Gallus gallus cholinergic receptor muscarinic 4 (CHRM4), mRNA. [Source:RefSeq mRNA;Acc:NM_001031191]	634.881	2.0608e-05	0.0489675
ENSGALG00000025937	FXYD6	FXYD domain containing ion transport regulator 6 [Source:NCBI gene;Acc:770406]	5377.27	3.52211e-05	0.0660629
ENSGALG00000015412	ARL13B	ADP ribosylation factor like GTPase 13B [Source:NCBI gene;Acc:418431]	833.049	3.94133e-05	0.0660629
ENSGALG00000041140	HTRA1	HtrA serine peptidase 1 [Source:NCBI gene;Acc:100857572]	13688.3	3.9718e-05	0.0660629
ENSGALG00000001595	PHF19	PHD finger protein 19 [Source:NCBI gene;Acc:772213]	281.054	4.95428e-05	0.0749132
ENSGALG00000014804	THBS4	thrombospondin 4 [Source:NCBI gene;Acc:396306]	665.877	5.79785e-05	0.0803631

## Sheet: Overall
		Myopia Onset, Progression and Common Choroid Genes, Occluded vs. Open Eye Differences: Overall Category; p<0.05
ensembl_gene_id	gene_name	description	baseMean	log2FoldChange	lfcSE	p-value	p-adj
MYOPIA ONSET GENES - CHOROID, OVERALL CATEGORY
ENSGALG00000005434	CER1	cerberus 1, DAN family BMP antagonist [Source:NCBI gene;Acc:395623]	827.888	-2.32154	0.355268	6.37648e-11	1.0555e-06
ENSGALG00000017029		fibrinogen-like protein 1-like [Source:NCBI gene;Acc:428073]	63.65	-2.86813	0.481873	2.6481e-09	2.1917e-05
ENSGALG00000050350	HIST1H2B7	histone cluster 1, H2B-VII (similar to human histone cluster 1, class H2B, member N) [Source:NCBI gene;Acc:417956]	15.8544	-19.3166	3.28273	3.99738e-09	2.20562e-05
ENSGALG00000014144	CORIN	corin, serine peptidase [Source:NCBI gene;Acc:100857733]	659.029	1.67919	0.300369	2.26517e-08	9.37386e-05
ENSGALG00000017295	PTHLH	parathyroid hormone like hormone [Source:NCBI gene;Acc:396281]	219.608	1.69635	0.323365	1.55484e-07	0.000514746
ENSGALG00000006576	GRM3	glutamate metabotropic receptor 3 [Source:NCBI gene;Acc:418644]	1569.57	1.16774	0.224673	2.01967e-07	0.000557195
ENSGALG00000002556	NGF	nerve growth factor [Source:NCBI gene;Acc:396466]	202.405	0.789284	0.157597	5.49277e-07	0.00129888
ENSGALG00000005331	GJC2	gap junction protein gamma 2 [Source:NCBI gene;Acc:420397]	588.802	0.857031	0.188328	5.34589e-06	0.00995974
ENSGALG00000007681	HTR2B	5-hydroxytryptamine receptor 2B [Source:NCBI gene;Acc:395581]	232.182	-1.29	0.283639	5.41519e-06	0.00995974
ENSGALG00000014515	C1QTNF7	C1q and TNF related 7 [Source:NCBI gene;Acc:422831]	249.393	0.893272	0.197429	6.05314e-06	0.0100198
ENSGALG00000010881	ASB2	ankyrin repeat and SOCS box containing 2 [Source:NCBI gene;Acc:423428]	512.292	0.971663	0.217844	8.18197e-06	0.0123124
ENSGALG00000052452			32.5458	-3.08518	0.699288	1.02474e-05	0.0141354
ENSGALG00000005670	SLMAP	sarcolemma associated protein [Source:NCBI gene;Acc:396360]	3910.87	0.629547	0.144907	1.396e-05	0.0160834
ENSGALG00000005448	MYL3	myosin, light chain 3, alkali; ventricular, skeletal, slow [Source:NCBI gene;Acc:396067]	5.85244	-8.48756	1.95708	1.44538e-05	0.0160834
ENSGALG00000001391	PLLP	plasmolipin [Source:NCBI gene;Acc:415650]	82.3052	2.47912	0.571881	1.45744e-05	0.0160834
ENSGALG00000026600	C1orf198	chromosome 3 open reading frame, human C1orf198 [Source:NCBI gene;Acc:768787]	1727.02	0.44893	0.104331	1.68555e-05	0.0174381
ENSGALG00000017179	PDGFD	platelet derived growth factor D [Source:NCBI gene;Acc:418978]	6066.8	0.455412	0.107153	2.13678e-05	0.0208059
ENSGALG00000029203	TNNT1	troponin T1, slow skeletal type [Source:NCBI gene;Acc:396009]	6.65686	-5.38205	1.28232	2.70329e-05	0.0240376
ENSGALG00000047143		heme binding protein 2 [Source:NCBI gene;Acc:424441]	2425.22	2.0999	0.500871	2.7591e-05	0.0240376
ENSGALG00000035052	BMP3	bone morphogenetic protein 3 [Source:NCBI gene;Acc:422581]	479.766	1.22672	0.294992	3.20352e-05	0.0265139
ENSGALG00000035419	CDON	cell adhesion associated, oncogene regulated [Source:NCBI gene;Acc:419710]	640.615	-0.847565	0.205928	3.85782e-05	0.0292032
ENSGALG00000034868	KRT7	keratin 7 [Source:NCBI gene;Acc:395772]	533.072	1.27091	0.30889	3.8813e-05	0.0292032
ENSGALG00000015895	HTR1B	5-hydroxytryptamine receptor 1B [Source:NCBI gene;Acc:421858]	1357.28	-0.926937	0.229414	5.33455e-05	0.0355449
ENSGALG00000015497	VGLL3	vestigial like family member 3 [Source:NCBI gene;Acc:418462]	443.23	0.951033	0.235445	5.36107e-05	0.0355449
ENSGALG00000017658	GAS1	growth arrest-specific 1 [Source:NCBI gene;Acc:770168]	91.9827	-1.29717	0.322082	5.63867e-05	0.0355449
ENSGALG00000004655	SMURF1	SMAD specific E3 ubiquitin protein ligase 1 [Source:NCBI gene;Acc:416487]	869.818	0.550362	0.13669	5.66512e-05	0.0355449
ENSGALG00000013640	MBP	myelin basic protein [Source:NCBI gene;Acc:396217]	3458.49	2.40515	0.598164	5.79781e-05	0.0355449
ENSGALG00000030969	CLEC3B	C-type lectin domain family 3 member B [Source:NCBI gene;Acc:395386]	80029.5	0.675612	0.169807	6.92926e-05	0.0403248
ENSGALG00000005169	FUT11	fucosyltransferase 11 [Source:NCBI gene;Acc:395071]	1207.88	0.427674	0.107616	7.0647e-05	0.0403248
ENSGALG00000028284	PTX3	pentraxin 3 [Source:NCBI gene;Acc:548626]	1232.92	-1.96983	0.497634	7.54577e-05	0.041635
ENSGALG00000010950	PPP4R4	protein phosphatase 4 regulatory subunit 4 [Source:NCBI gene;Acc:423430]	174.617	0.736267	0.187871	8.89132e-05	0.0474768
ENSGALG00000035282	IGF2	insulin like growth factor 2 [Source:NCBI gene;Acc:395097]	1325.92	-0.693405	0.177722	9.55446e-05	0.0494234
COMMON MYOPIA GENES - CHOROID, OVERALL CATEGORY
N/A
MYOPIA PROGRESSION GENES - CHOROID, OVERALL CATEGORY
ENSGALG00000049676			3.98144	15.7643	2.58279	1.03706e-09	1.72607e-05
ENSGALG00000003283		cartilage oligomeric matrix protein [Source:NCBI gene;Acc:420120]	798.409	1.17676	0.2539	3.5737e-06	0.0297404

## Sheet: ZT00
		Myopia Onset, Progression and Common Choroid Genes, Occluded vs. Open Eye Differences: ZT00; p<0.05
ensembl_gene_id	gene_name	description	baseMean	log2FoldChange	lfcSE	p-value	p-adj
MYOPIA ONSET GENES - CHOROID, ZT00
ENSGALG00000005434	CER1	cerberus 1, DAN family BMP antagonist [Source:NCBI gene;Acc:395623]	827.888	-2.32159	0.357736	8.60214e-11	1.36722e-06
ENSGALG00000006576	GRM3	glutamate metabotropic receptor 3 [Source:NCBI gene;Acc:418644]	1569.57	1.18881	0.196783	1.52976e-09	1.2157e-05
ENSGALG00000017029		fibrinogen-like protein 1-like [Source:NCBI gene;Acc:428073]	63.65	-2.8518	0.480904	3.02791e-09	1.60419e-05
ENSGALG00000002556	NGF	nerve growth factor [Source:NCBI gene;Acc:396466]	202.405	0.781959	0.135824	8.554e-09	3.39893e-05
ENSGALG00000050350	HIST1H2B7	histone cluster 1, H2B-VII (similar to human histone cluster 1, class H2B, member N) [Source:NCBI gene;Acc:417956]	15.8544	-18.8069	3.34092	1.80972e-08	5.68843e-05
ENSGALG00000014144	CORIN	corin, serine peptidase [Source:NCBI gene;Acc:100857733]	659.029	1.68999	0.301802	2.14739e-08	5.68843e-05
ENSGALG00000017295	PTHLH	parathyroid hormone like hormone [Source:NCBI gene;Acc:396281]	219.608	1.7424	0.31452	3.02685e-08	6.87269e-05
ENSGALG00000014515	C1QTNF7	C1q and TNF related 7 [Source:NCBI gene;Acc:422831]	249.393	0.904748	0.184863	9.87298e-07	0.00196151
ENSGALG00000005331	GJC2	gap junction protein gamma 2 [Source:NCBI gene;Acc:420397]	588.802	0.862296	0.183329	2.5567e-06	0.00451513
ENSGALG00000007681	HTR2B	5-hydroxytryptamine receptor 2B [Source:NCBI gene;Acc:395581]	232.182	-1.31243	0.284209	3.8777e-06	0.00616321
ENSGALG00000005670	SLMAP	sarcolemma associated protein [Source:NCBI gene;Acc:396360]	3910.87	0.631259	0.139163	5.73012e-06	0.0082795
ENSGALG00000010881	ASB2	ankyrin repeat and SOCS box containing 2 [Source:NCBI gene;Acc:423428]	512.292	0.979934	0.217726	6.77113e-06	0.00896836
ENSGALG00000026600	C1orf198	chromosome 3 open reading frame, human C1orf198 [Source:NCBI gene;Acc:768787]	1727.02	0.448782	0.101383	9.5735e-06	0.0117047
ENSGALG00000052452			32.5458	-3.08797	0.703948	1.1511e-05	0.0130683
ENSGALG00000035419	CDON	cell adhesion associated, oncogene regulated [Source:NCBI gene;Acc:419710]	640.615	-0.865914	0.200433	1.55879e-05	0.0165169
ENSGALG00000004655	SMURF1	SMAD specific E3 ubiquitin protein ligase 1 [Source:NCBI gene;Acc:416487]	869.818	0.55123	0.128469	1.78072e-05	0.0176892
ENSGALG00000017179	PDGFD	platelet derived growth factor D [Source:NCBI gene;Acc:418978]	6066.8	0.455674	0.106839	1.99849e-05	0.0186847
ENSGALG00000015497	VGLL3	vestigial like family member 3 [Source:NCBI gene;Acc:418462]	443.23	0.943464	0.227237	3.29723e-05	0.0288649
ENSGALG00000028284	PTX3	pentraxin 3 [Source:NCBI gene;Acc:548626]	1232.92	-2.00025	0.483188	3.47786e-05	0.0288649
ENSGALG00000035052	BMP3	bone morphogenetic protein 3 [Source:NCBI gene;Acc:422581]	479.766	1.22461	0.296536	3.63218e-05	0.0288649
ENSGALG00000001391	PLLP	plasmolipin [Source:NCBI gene;Acc:415650]	82.3052	2.26431	0.550914	3.95504e-05	0.0290864
ENSGALG00000047143		heme binding protein 2 [Source:NCBI gene;Acc:424441]	2425.22	1.9414	0.472824	4.02605e-05	0.0290864
ENSGALG00000034868	KRT7	keratin 7 [Source:NCBI gene;Acc:395772]	533.072	1.26973	0.311008	4.45295e-05	0.0298275
ENSGALG00000005448	MYL3	myosin, light chain 3, alkali; ventricular, skeletal, slow [Source:NCBI gene;Acc:396067]	5.85244	-8.09017	1.98789	4.70663e-05	0.0298275
ENSGALG00000038162	FAM26E	family with sequence similarity 26 member E [Source:NCBI gene;Acc:769904]	54.7261	1.52564	0.374966	4.72682e-05	0.0298275
ENSGALG00000010950	PPP4R4	protein phosphatase 4 regulatory subunit 4 [Source:NCBI gene;Acc:423430]	174.617	0.744184	0.183597	5.04855e-05	0.0298275
ENSGALG00000029842		solute carrier organic anion transporter family member 5A1 [Source:NCBI gene;Acc:420174]	92.9163	0.865643	0.213617	5.0713e-05	0.0298275
ENSGALG00000029203	TNNT1	troponin T1, slow skeletal type [Source:NCBI gene;Acc:396009]	6.65686	-5.18645	1.28365	5.33602e-05	0.0298275
ENSGALG00000005169	FUT11	fucosyltransferase 11 [Source:NCBI gene;Acc:395071]	1207.88	0.425515	0.105436	5.44229e-05	0.0298275
ENSGALG00000015895	HTR1B	5-hydroxytryptamine receptor 1B [Source:NCBI gene;Acc:421858]	1357.28	-0.927062	0.231108	6.03663e-05	0.0319821
ENSGALG00000029596	HAS2	hyaluronan synthase 2 [Source:NCBI gene;Acc:395594]	100.058	-1.69999	0.424706	6.26133e-05	0.0321024
ENSGALG00000017658	GAS1	growth arrest-specific 1 [Source:NCBI gene;Acc:770168]	91.9827	-1.27598	0.320871	6.99058e-05	0.0340359
ENSGALG00000030969	CLEC3B	C-type lectin domain family 3 member B [Source:NCBI gene;Acc:395386]	80029.5	0.674634	0.170038	7.26175e-05	0.0340359
ENSGALG00000008661	CYR61	cysteine rich angiogenic inducer 61 [Source:NCBI gene;Acc:429089]	1634.31	1.08957	0.274937	7.40178e-05	0.0340359
ENSGALG00000035282	IGF2	insulin like growth factor 2 [Source:NCBI gene;Acc:395097]	1325.92	-0.701527	0.177153	7.49502e-05	0.0340359
ENSGALG00000009601	NELL2	neural EGFL like 2 [Source:NCBI gene;Acc:417799]	2904.99	-0.895269	0.228867	9.16356e-05	0.0396698
ENSGALG00000048222			0.915153	19.1454	4.89668	9.23483e-05	0.0396698
ENSGALG00000030030	RSPO2	R-spondin 2 [Source:NCBI gene;Acc:420271]	16.8259	-2.84778	0.73158	9.91589e-05	0.0414745
ENSGALG00000037402	NOV	nephroblastoma overexpressed [Source:NCBI gene;Acc:374135]	11546.7	0.93067	0.240327	0.000107716	0.0438983
COMMON MYOPIA GENES - CHOROID, ZT00
N/A
MYOPIA PROGRESSION GENES - CHOROID, ZT00
N/A

## Sheet: ZT04
		Myopia Onset, Progression and Common Choroid Genes, Occluded vs. Open Eye Differences: ZT04; p<0.05
ensembl_gene_id	gene_name	description	baseMean	log2FoldChange	lfcSE	p-value	p-adj
MYOPIA ONSET GENES - CHOROID, ZT04
ENSGALG00000048153			2.31287	-18.3253	2.18598	5.15452e-17	8.52351e-13
ENSGALG00000004074	KCNS1	potassium voltage-gated channel modifier subfamily S member 1 [Source:NCBI gene;Acc:770173]	16.285	-17.6977	2.57625	6.43933e-12	5.32404e-08
ENSGALG00000046148			0.888488	-18.5233	2.74357	1.46291e-11	8.06356e-08
ENSGALG00000001994	PRR35	proline rich 35 [Source:NCBI gene;Acc:416388]	11.2625	-17.2392	2.62647	5.25131e-11	2.17089e-07
ENSGALG00000006576	GRM3	glutamate metabotropic receptor 3 [Source:NCBI gene;Acc:418644]	1569.57	1.12027	0.196755	1.24311e-08	4.1112e-05
ENSGALG00000005670	SLMAP	sarcolemma associated protein [Source:NCBI gene;Acc:396360]	3910.87	0.773962	0.139305	2.76225e-08	7.61277e-05
ENSGALG00000031144	ZIC3	Zic family member 3 [Source:NCBI gene;Acc:422251]	7.80464	-16.1846	2.96031	4.57143e-08	0.00010799
ENSGALG00000010346	TGFB3	transforming growth factor beta 3 [Source:NCBI gene;Acc:396438]	12296.3	0.720499	0.134363	8.21615e-08	0.000169828
ENSGALG00000019696	CATHL2	cathelicidin antimicrobial peptide [Source:NCBI gene;Acc:420407]	377.925	-6.17454	1.19911	2.61499e-07	0.00048046
ENSGALG00000016669	DEFB4A	defensin beta 4A [Source:NCBI gene;Acc:395840]	860.69	-5.61727	1.13506	7.46464e-07	0.00123435
ENSGALG00000027973	CATHL1	cathelicidin-1 [Source:NCBI gene;Acc:414337]	403.834	-4.93606	1.00925	1.00412e-06	0.00150947
ENSGALG00000047285	BD7	avian beta-defensin 7 [Source:NCBI gene;Acc:407777]	713.782	-5.70481	1.17472	1.19603e-06	0.0016476
ENSGALG00000022815	AvBD1	avian beta-defensin 1 [Source:NCBI gene;Acc:395841]	803.936	-5.91062	1.22108	1.29529e-06	0.0016476
ENSGALG00000006323	LECT2	leukocyte cell derived chemotaxin 2 [Source:NCBI gene;Acc:396471]	2189.06	-5.38357	1.1266	1.76535e-06	0.00208513
ENSGALG00000005434	CER1	cerberus 1, DAN family BMP antagonist [Source:NCBI gene;Acc:395623]	827.888	-1.66302	0.356436	3.0759e-06	0.00339087
ENSGALG00000050918			0.503828	16.0106	3.5574	6.77465e-06	0.00681924
ENSGALG00000019843	AvBD4	avian beta-defensin 4 [Source:NCBI gene;Acc:414342]	32.0947	-7.37611	1.64156	7.01059e-06	0.00681924
ENSGALG00000016668	AvBD6	avian beta-defensin 6 [Source:NCBI gene;Acc:407776]	160.009	-5.78165	1.29656	8.22549e-06	0.00746967
ENSGALG00000050826			1.98542	-16.3789	3.68057	8.58271e-06	0.00746967
ENSGALG00000015497	VGLL3	vestigial like family member 3 [Source:NCBI gene;Acc:418462]	443.23	1.00248	0.228207	1.11877e-05	0.00925001
ENSGALG00000001688	SEPT5	septin 5 [Source:NCBI gene;Acc:416778]	6273.69	0.502423	0.115862	1.4483e-05	0.0114043
ENSGALG00000005138	KCTD10	potassium channel tetramerization domain containing 10 [Source:NCBI gene;Acc:416900]	2010.66	0.392418	0.0916664	1.86114e-05	0.013989
ENSGALG00000047383	CCN5	WNT1 inducible signaling pathway protein 2 [Source:NCBI gene;Acc:419192]	223.153	1.60032	0.376404	2.12244e-05	0.0152594
ENSGALG00000017029		fibrinogen-like protein 1-like [Source:NCBI gene;Acc:428073]	63.65	-1.96781	0.471957	3.05319e-05	0.0210365
ENSGALG00000011275	DEPDC1	DEP domain containing 1 [Source:NCBI gene;Acc:424710]	235.305	-0.777324	0.187229	3.29969e-05	0.0218255
ENSGALG00000004804		transglutaminase 3 [Source:NCBI gene;Acc:419215]	84.1108	-6.001	1.49293	5.82952e-05	0.0370757
ENSGALG00000005331	GJC2	gap junction protein gamma 2 [Source:NCBI gene;Acc:420397]	588.802	0.723857	0.183468	7.96627e-05	0.048789
COMMON MYOPIA GENES - CHOROID, ZT04
ENSGALG00000047383	CCN5	WNT1 inducible signaling pathway protein 2
ENSGALG00000005138	KCTD10	potassium channel tetramerization domain containing 10
ENSGALG00000022815	AvBD1	avian beta-defensin 1
MYOPIA PROGRESSION GENES - CHOROID, ZT04
ENSGALG00000054184			19.6705	20.6977	3.04424	1.05375e-11	1.75281e-07
ENSGALG00000005138	KCTD10	potassium channel tetramerization domain containing 10 [Source:NCBI gene;Acc:416900]	1950.91	0.363853	0.0651377	2.32483e-08	0.000193356
ENSGALG00000051856			3.19027	-14.8201	3.11267	1.9244e-06	0.0106702
ENSGALG00000047383	CCN5	WNT1 inducible signaling pathway protein 2 [Source:NCBI gene;Acc:419192]	138.751	1.50865	0.327166	4.00229e-06	0.0166435
ENSGALG00000043555	NPNT	nephronectin [Source:NCBI gene;Acc:422535]	455.816	0.786765	0.174637	6.63296e-06	0.0220665
ENSGALG00000029811	BMPER	BMP binding endothelial regulator [Source:NCBI gene;Acc:420744]	87.4783	2.13623	0.48282	9.66723e-06	0.0268008
ENSGALG00000022815	AvBD1	avian beta-defensin 1 [Source:NCBI gene;Acc:395841]	98.3294	-4.659	1.08505	1.75623e-05	0.041733
ENSGALG00000006190	FHL1	four and a half LIM domains 1 [Source:NCBI gene;Acc:770787]	102.326	1.30355	0.306613	2.124e-05	0.0441633

## Sheet: ZT08
		Myopia Onset, Progression and Common Choroid Genes, Occluded vs. Open Eye Differences: ZT08; p<0.05
ensembl_gene_id	gene_name	description	baseMean	log2FoldChange	lfcSE	p-value	p-adj
MYOPIA ONSET GENES - CHOROID, ZT08
ENSGALG00000035317	ID3	inhibitor of DNA binding 3, HLH protein [Source:NCBI gene;Acc:395281]	5157.05	-1.39191	0.167264	8.67727e-17	1.2687e-12
ENSGALG00000033535	RGS16	regulator of G-protein signaling 16 [Source:NCBI gene;Acc:424409]	5625.69	-2.29089	0.2915	3.87328e-15	2.83156e-11
ENSGALG00000026263	RGS8	regulator of G-protein signaling 8 [Source:NCBI gene;Acc:426557]	538.283	-2.42678	0.321564	4.46144e-14	2.17436e-10
ENSGALG00000017295	PTHLH	parathyroid hormone like hormone [Source:NCBI gene;Acc:396281]	219.608	2.27499	0.309955	2.1401e-13	7.82261e-10
ENSGALG00000033083	ATOH8	atonal bHLH transcription factor 8 [Source:NCBI gene;Acc:771738]	304.431	-1.3666	0.197817	4.90187e-12	1.43341e-08
ENSGALG00000002907	MYL1	myosin, light chain 1, alkali; skeletal, fast [Source:NCBI gene;Acc:396470]	3.39474	-16.9927	2.47721	6.90601e-12	1.68288e-08
ENSGALG00000039474	ID4	inhibitor of DNA binding 4, HLH protein [Source:NCBI gene;Acc:374150]	302.78	-1.75013	0.272758	1.39491e-10	2.91357e-07
ENSGALG00000035016	ID2	inhibitor of DNA binding 2, HLH protein [Source:NCBI gene;Acc:395852]	6919.68	-0.902221	0.144477	4.24515e-10	7.40938e-07
ENSGALG00000002893	STC2	stanniocalcin 2 [Source:NCBI gene;Acc:416208]	1935.57	-1.93952	0.311144	4.56087e-10	7.40938e-07
ENSGALG00000005434	CER1	cerberus 1, DAN family BMP antagonist [Source:NCBI gene;Acc:395623]	827.888	-2.19445	0.357325	8.18382e-10	1.18186e-06
ENSGALG00000006323	LECT2	leukocyte cell derived chemotaxin 2 [Source:NCBI gene;Acc:396471]	2189.06	-6.90672	1.12705	8.89166e-10	1.18186e-06
ENSGALG00000001561	MXRA8	matrix remodeling associated 8 [Source:NCBI gene;Acc:395347]	10492.7	0.759613	0.125172	1.29072e-09	1.57263e-06
ENSGALG00000006576	GRM3	glutamate metabotropic receptor 3 [Source:NCBI gene;Acc:418644]	1569.57	1.18242	0.196372	1.72971e-09	1.9454e-06
ENSGALG00000007956	PLXDC2	plexin domain containing 2 [Source:NCBI gene;Acc:420511]	3681.87	0.526937	0.0881979	2.30814e-09	2.41053e-06
ENSGALG00000039705	GFPT2	glutamine-fructose-6-phosphate transaminase 2 [Source:NCBI gene;Acc:426962]	3400.97	0.763819	0.129074	3.26528e-09	3.18278e-06
ENSGALG00000027973	CATHL1	cathelicidin-1 [Source:NCBI gene;Acc:414337]	403.834	-5.95515	1.00952	3.65712e-09	3.34192e-06
ENSGALG00000016668	AvBD6	avian beta-defensin 6 [Source:NCBI gene;Acc:407776]	160.009	-7.64473	1.31013	5.37612e-09	4.62378e-06
ENSGALG00000013583	FAM114A1	family with sequence similarity 114 member A1 [Source:NCBI gene;Acc:426196]	2586.49	0.60871	0.105926	9.10773e-09	7.398e-06
ENSGALG00000002103	TPPP3	tubulin polymerization promoting protein family member 3 [Source:NCBI gene;Acc:415669]	331.012	-1.93574	0.338101	1.03224e-08	7.56038e-06
ENSGALG00000047567			851.158	-1.38009	0.241063	1.03418e-08	7.56038e-06
ENSGALG00000019696	CATHL2	cathelicidin antimicrobial peptide [Source:NCBI gene;Acc:420407]	377.925	-6.77905	1.19928	1.5805e-08	1.1004e-05
ENSGALG00000010881	ASB2	ankyrin repeat and SOCS box containing 2 [Source:NCBI gene;Acc:423428]	512.292	1.20575	0.217366	2.90466e-08	1.93041e-05
ENSGALG00000016669	DEFB4A	defensin beta 4A [Source:NCBI gene;Acc:395840]	860.69	-6.24884	1.13545	3.7251e-08	2.27944e-05
ENSGALG00000015895	HTR1B	5-hydroxytryptamine receptor 1B [Source:NCBI gene;Acc:421858]	1357.28	-1.2725	0.231252	3.74164e-08	2.27944e-05
ENSGALG00000035052	BMP3	bone morphogenetic protein 3 [Source:NCBI gene;Acc:422581]	479.766	1.62334	0.296042	4.16998e-08	2.43877e-05
ENSGALG00000040993	BAMBI	BMP and activin membrane bound inhibitor [Source:NCBI gene;Acc:428413]	1920.89	-0.858908	0.15735	4.79988e-08	2.6992e-05
ENSGALG00000043535	RIPK2	receptor interacting serine/threonine kinase 2 [Source:NCBI gene;Acc:420215]	581.134	0.640961	0.118132	5.77029e-08	3.12472e-05
ENSGALG00000036806	GDF11	growth differentiation factor 11 [Source:NCBI gene;Acc:107049246]	1335.8	-1.4525	0.273242	1.06189e-07	5.54498e-05
ENSGALG00000006565		gamma-glutamyltransferase 2 [Source:NCBI gene;Acc:416945]	81.8945	-2.59771	0.492309	1.31609e-07	6.63534e-05
ENSGALG00000022815	AvBD1	avian beta-defensin 1 [Source:NCBI gene;Acc:395841]	803.936	-6.41395	1.22064	1.48377e-07	7.23138e-05
ENSGALG00000003589	VTN	vitronectin [Source:NCBI gene;Acc:395935]	754.518	-1.81817	0.347692	1.7019e-07	8.02691e-05
ENSGALG00000005319	CDH8	cadherin 8 [Source:NCBI gene;Acc:427553]	58.5194	-3.24402	0.626177	2.21076e-07	0.000101011
ENSGALG00000014994	CRHBP	corticotropin releasing hormone binding protein [Source:NCBI gene;Acc:427214]	170.333	-9.15685	1.78138	2.74285e-07	0.000121525
ENSGALG00000047285	BD7	avian beta-defensin 7 [Source:NCBI gene;Acc:407777]	713.782	-6.0247	1.17513	2.9465e-07	0.000126605
ENSGALG00000027868	AMER2	APC membrane recruitment protein 2 [Source:NCBI gene;Acc:418939]	102.022	-2.53235	0.494957	3.11576e-07	0.000126605
ENSGALG00000034970			444.828	0.710745	0.13892	3.11729e-07	0.000126605
ENSGALG00000050887	CACNB3	serine/arginine repetitive matrix protein 1-like [Source:NCBI gene;Acc:107050029]	43.3483	-2.53847	0.499888	3.81279e-07	0.000150667
ENSGALG00000014144	CORIN	corin, serine peptidase [Source:NCBI gene;Acc:100857733]	659.029	1.50805	0.300813	5.35179e-07	0.000205917
ENSGALG00000004804		transglutaminase 3 [Source:NCBI gene;Acc:419215]	84.1108	-7.4984	1.50658	6.45407e-07	0.000241961
ENSGALG00000017029		fibrinogen-like protein 1-like [Source:NCBI gene;Acc:428073]	63.65	-2.46853	0.496501	6.6316e-07	0.000242402
ENSGALG00000002554	TSPAN2	tetraspanin 2 [Source:NCBI gene;Acc:419889]	2532.7	0.786492	0.160475	9.53463e-07	0.000340014
ENSGALG00000034453	SAMD11	sterile alpha motif domain containing 11 [Source:NCBI gene;Acc:419434]	353.881	-1.68951	0.345707	1.0233e-06	0.000354438
ENSGALG00000014515	C1QTNF7	C1q and TNF related 7 [Source:NCBI gene;Acc:422831]	249.393	0.898147	0.183916	1.04239e-06	0.000354438
ENSGALG00000016464	VSNL1	visinin like 1 [Source:NCBI gene;Acc:396189]	909.01	-1.60772	0.330235	1.12489e-06	0.000373795
ENSGALG00000041604	NPTXR	neuronal pentraxin receptor [Source:NCBI gene;Acc:427902]	93.044	-1.6169	0.336732	1.57282e-06	0.000511028
ENSGALG00000014372	SLC34A2	solute carrier family 34 member 2 [Source:NCBI gene;Acc:395131]	30.9611	-2.46382	0.517709	1.94472e-06	0.000614835
ENSGALG00000037479	IGSF21	immunoglobin superfamily member 21 [Source:NCBI gene;Acc:419359]	435.444	-1.31777	0.277087	1.97642e-06	0.000614835
ENSGALG00000015531	PPP2R2C	protein phosphatase 2 regulatory subunit Bgamma [Source:NCBI gene;Acc:422858]	123.783	-1.57711	0.332489	2.10214e-06	0.000640322
ENSGALG00000003473	SFRP1	secreted frizzled related protein 1 [Source:NCBI gene;Acc:395237]	7382.89	-1.00214	0.211939	2.26254e-06	0.000675114
ENSGALG00000028284	PTX3	pentraxin 3 [Source:NCBI gene;Acc:548626]	1232.92	-2.27907	0.482539	2.32289e-06	0.000679261
ENSGALG00000011275	DEPDC1	DEP domain containing 1 [Source:NCBI gene;Acc:424710]	235.305	-0.903185	0.192068	2.57097e-06	0.000737062
ENSGALG00000043209	ADGRB2	adhesion G protein-coupled receptor B2 [Source:NCBI gene;Acc:426163]	82.2665	-2.63373	0.560837	2.65206e-06	0.000745689
ENSGALG00000009497	AVPR2	arginine vasopressin receptor 2 [Source:NCBI gene;Acc:427860]	40.2899	-3.35068	0.714956	2.77844e-06	0.000750153
ENSGALG00000016761	LYG2	lysozyme g2 [Source:NCBI gene;Acc:395708]	367.061	-4.10857	0.876848	2.79129e-06	0.000750153
ENSGALG00000031424	SDC2	syndecan 2 [Source:NCBI gene;Acc:374102]	16047.2	0.504671	0.107758	2.82186e-06	0.000750153
ENSGALG00000040418	DGAT2	diacylglycerol O-acyltransferase 2 [Source:NCBI gene;Acc:421309]	199.526	-1.42194	0.304677	3.05575e-06	0.000797825
ENSGALG00000011109	MAPK10	mitogen-activated protein kinase 10 [Source:NCBI gene;Acc:422592]	140.023	-2.21451	0.476183	3.31054e-06	0.000842016
ENSGALG00000006783	PLOD2	procollagen-lysine,2-oxoglutarate 5-dioxygenase 2 [Source:NCBI gene;Acc:424882]	1639.51	0.512513	0.110248	3.34019e-06	0.000842016
ENSGALG00000007227	MSI1	musashi RNA binding protein 1 [Source:NCBI gene;Acc:416979]	765.321	-0.732687	0.158401	3.73679e-06	0.000926028
ENSGALG00000014011	LRMP	lymphoid restricted membrane protein [Source:NCBI gene;Acc:418205]	212.135	0.622485	0.135135	4.09688e-06	0.000998342
ENSGALG00000006300	LDHA	lactate dehydrogenase A [Source:NCBI gene;Acc:396221]	5694.46	-1.52669	0.332179	4.30719e-06	0.00103238
ENSGALG00000008177	NOS1	nitric oxide synthase 1 [Source:NCBI gene;Acc:427721]	96.717	-4.59514	1.00656	4.99005e-06	0.00117677
ENSGALG00000006588		leucine rich repeat containing 75B [Source:NCBI gene;Acc:769750]	82.1734	-1.46627	0.323601	5.86754e-06	0.00136173
ENSGALG00000026278		RAB41, member RAS oncogene family [Source:NCBI gene;Acc:101751235]	527.18	-1.18414	0.262861	6.64274e-06	0.00151755
ENSGALG00000032518	NCALD	neurocalcin delta [Source:NCBI gene;Acc:396048]	365.445	-0.74705	0.166218	6.97651e-06	0.00154426
ENSGALG00000027198	TMEM47	transmembrane protein 47 [Source:NCBI gene;Acc:418585]	4950.44	0.643666	0.14335	7.11636e-06	0.00154426
ENSGALG00000027184	OLFML1	olfactomedin like 1 [Source:NCBI gene;Acc:428842]	1260.24	0.914094	0.203648	7.16953e-06	0.00154426
ENSGALG00000030068	RAB3A	RAB3A, member RAS oncogene family [Source:NCBI gene;Acc:107055371]	517.709	-1.33684	0.297855	7.18211e-06	0.00154426
ENSGALG00000033811	PTPRN	protein tyrosine phosphatase, receptor type N [Source:NCBI gene;Acc:424201]	93.1842	-2.14026	0.47765	7.436e-06	0.00157568
ENSGALG00000012903	PIGN	phosphatidylinositol glycan anchor biosynthesis class N [Source:NCBI gene;Acc:420908]	978.655	0.586559	0.131005	7.55648e-06	0.00157833
ENSGALG00000015791	AKIRIN2	akirin 2 [Source:NCBI gene;Acc:421821]	2220.81	0.249247	0.0557799	7.88105e-06	0.0016009
ENSGALG00000000690	GDPD4	glycerophosphodiester phosphodiesterase domain containing 4 [Source:NCBI gene;Acc:419084]	1996.83	-0.765029	0.171283	7.95259e-06	0.0016009
ENSGALG00000041238		carboxyl-terminal PDZ ligand of neuronal nitric oxide synthase protein-like [Source:NCBI gene;Acc:417113]	133.301	-2.23981	0.502123	8.16965e-06	0.0016009
ENSGALG00000009855	TBC1D9	TBC1 domain family member 9 [Source:NCBI gene;Acc:422452]	1233.45	-0.520852	0.116832	8.26858e-06	0.0016009
ENSGALG00000001812	ATCAY	ATCAY, caytaxin [Source:NCBI gene;Acc:420094]	91.3049	-2.36802	0.53125	8.29402e-06	0.0016009
ENSGALG00000008365	CHRM4	Gallus gallus cholinergic receptor muscarinic 4 (CHRM4), mRNA. [Source:RefSeq mRNA;Acc:NM_001031191]	568.365	-1.00191	0.224808	8.32148e-06	0.0016009
ENSGALG00000034855	HK2	hexokinase 2 [Source:NCBI gene;Acc:374044]	1769.04	-1.71997	0.386217	8.45316e-06	0.00160511
ENSGALG00000040891	RSU1	Ras suppressor protein 1 [Source:NCBI gene;Acc:420524]	5205.52	0.352334	0.0793419	8.96625e-06	0.00168071
ENSGALG00000017179	PDGFD	platelet derived growth factor D [Source:NCBI gene;Acc:418978]	6066.8	0.4729	0.106831	9.5725e-06	0.00177164
ENSGALG00000046258	CIBAR1	family with sequence similarity 92 member A [Source:NCBI gene;Acc:428371]	1222.89	0.720449	0.163088	9.98223e-06	0.00182438
ENSGALG00000012975	IQSEC3	IQ motif and Sec7 domain 3 [Source:NCBI gene;Acc:418146]	95.035	-3.00114	0.679889	1.01403e-05	0.00183039
ENSGALG00000009373	CTSO	cathepsin O [Source:NCBI gene;Acc:422410]	1518.27	0.519925	0.118006	1.05339e-05	0.00187825
ENSGALG00000006034	PITPNM3	PITPNM family member 3 [Source:NCBI gene;Acc:417684]	110.604	-0.821953	0.187922	1.22046e-05	0.00214648
ENSGALG00000027887		C1q and tumor necrosis factor related protein 3 [Source:NCBI gene;Acc:427430]	49.2468	-7.47861	1.71071	1.23319e-05	0.00214648
ENSGALG00000017358	YWHAG	tyrosine 3-monooxygenase/tryptophan 5-monooxygenase activation protein gamma [Source:NCBI gene;Acc:427820]	3090.67	-0.675432	0.154703	1.26549e-05	0.00217679
ENSGALG00000037029		phosphodiesterase 4C [Source:NCBI gene;Acc:769860]	233.191	-0.930198	0.213724	1.34702e-05	0.00228952
ENSGALG00000035762		protease, serine 57 [Source:NCBI gene;Acc:420096]	48.5361	-2.93816	0.675463	1.36235e-05	0.00228952
ENSGALG00000045196	LAPTM4B	lysosomal protein transmembrane 4 beta [Source:NCBI gene;Acc:770893]	420.355	-2.30975	0.532933	1.46397e-05	0.002421
ENSGALG00000003777	NELL1	neural EGFL like 1 [Source:NCBI gene;Acc:770845]	52.0571	-2.90678	0.671248	1.48829e-05	0.002421
ENSGALG00000001992	PKLR	pyruvate kinase, liver and RBC [Source:NCBI gene;Acc:396456]	14695.7	-0.889593	0.205499	1.49836e-05	0.002421
ENSGALG00000039587	SYNDIG1	synapse differentiation inducing 1 [Source:NCBI gene;Acc:416717]	20.1119	-2.82677	0.653323	1.51321e-05	0.002421
ENSGALG00000034150	CATHL3	cathelicidin-3 [Source:NCBI gene;Acc:100858343]	92.8993	-7.0958	1.64119	1.5353e-05	0.002421
ENSGALG00000006795	ABCG4	ATP binding cassette subfamily G member 4 [Source:NCBI gene;Acc:428242]	71.8206	-1.80649	0.417888	1.53993e-05	0.002421
ENSGALG00000007128	SH3BGRL	SH3 domain binding glutamate rich protein like [Source:NCBI gene;Acc:422277]	33077.5	0.500444	0.116032	1.6106e-05	0.00250089
ENSGALG00000005628	COL9A3	collagen type IX alpha 3 chain [Source:NCBI gene;Acc:396242]	369.81	-4.38486	1.01713	1.62495e-05	0.00250089
ENSGALG00000016776	TBC1D8	TBC1 domain family member 8 [Source:NCBI gene;Acc:428012]	521.807	0.604116	0.140574	1.72735e-05	0.00263079
ENSGALG00000030687	LGI3	leucine rich repeat LGI family member 3 [Source:NCBI gene;Acc:107049625]	62.9973	-3.56051	0.829497	1.76779e-05	0.00266463
ENSGALG00000004472	ASTN1	astrotactin 1 [Source:NCBI gene;Acc:429070]	68.6995	-2.62938	0.613381	1.81348e-05	0.0027056
ENSGALG00000025896	PLPPR4	phospholipid phosphatase related 4 [Source:NCBI gene;Acc:424476]	45.1685	-2.70996	0.632754	1.84554e-05	0.00270707
ENSGALG00000014261	UCHL1	ubiquitin C-terminal hydrolase L1 [Source:NCBI gene;Acc:770302]	237.145	-1.97211	0.460549	1.8515e-05	0.00270707
ENSGALG00000008604	TMEM255A	transmembrane protein 255A [Source:NCBI gene;Acc:107052097]	170.608	-1.57663	0.368641	1.89544e-05	0.00270971
ENSGALG00000007149	CYTH3	cytohesin 3 [Source:NCBI gene;Acc:416626]	1318.73	0.463243	0.108339	1.90404e-05	0.00270971
ENSGALG00000015573	FHL5	four and a half LIM domains 5 [Source:NCBI gene;Acc:421803]	1568.93	1.03157	0.241286	1.9089e-05	0.00270971
ENSGALG00000026077	ALDOC	aldolase, fructose-bisphosphate C [Source:NCBI gene;Acc:395492]	9111.91	-1.05869	0.247951	1.95688e-05	0.00272711
ENSGALG00000050907			37.1699	7.1587	1.67718	1.96959e-05	0.00272711
ENSGALG00000011009	SCN2A	sodium voltage-gated channel alpha subunit 2 [Source:NCBI gene;Acc:395945]	59.2927	-3.70073	0.867219	1.97804e-05	0.00272711
ENSGALG00000046204	R3HDML	R3H domain containing like [Source:NCBI gene;Acc:100858089]	215.836	-1.91898	0.449899	1.99577e-05	0.00272711
ENSGALG00000003161	GDF3	growth differentiation factor 3 [Source:NCBI gene;Acc:396132]	279.416	-1.99895	0.469288	2.04843e-05	0.00275335
ENSGALG00000047662	NR1D1	nuclear receptor subfamily 1 group D member 1 [Source:NCBI gene;Acc:107055301]	49.2461	-1.74926	0.410712	2.05263e-05	0.00275335
ENSGALG00000006345	TMEM43	transmembrane protein 43 [Source:NCBI gene;Acc:416038]	2429.79	0.296734	0.0698465	2.1532e-05	0.00286199
ENSGALG00000007785	PROK2	prokineticin 2 [Source:NCBI gene;Acc:771674]	30.5752	-2.77152	0.65352	2.2262e-05	0.00292054
ENSGALG00000028543	FGFR4	fibroblast growth factor receptor 4 [Source:NCBI gene;Acc:395603]	893.315	-0.672456	0.158606	2.2372e-05	0.00292054
ENSGALG00000020688	CYP4A22	cytochrome P450 family 4 subfamily A member 22 [Source:NCBI gene;Acc:771974]	214.108	-0.981709	0.231956	2.31306e-05	0.00299285
ENSGALG00000007606	PGAM1	phosphoglycerate mutase 1 [Source:NCBI gene;Acc:428969]	7790.06	-0.788576	0.186487	2.35168e-05	0.00299536
ENSGALG00000009722	DYNC1I1	dynein cytoplasmic 1 intermediate chain 1 [Source:NCBI gene;Acc:420571]	503.312	-0.759886	0.17972	2.35597e-05	0.00299536
ENSGALG00000007666	KCNIP2	potassium voltage-gated channel interacting protein 2 [Source:NCBI gene;Acc:374098]	67.6842	-3.75643	0.890724	2.47277e-05	0.00311675
ENSGALG00000013452	ERP44	endoplasmic reticulum protein 44 [Source:NCBI gene;Acc:420994]	3434.77	0.237924	0.056469	2.51592e-05	0.00311769
ENSGALG00000010792	AGMO	alkylglycerol monooxygenase [Source:NCBI gene;Acc:772374]	18.6857	2.12246	0.503748	2.51616e-05	0.00311769
ENSGALG00000005662	AMPD3	adenosine monophosphate deaminase 3 [Source:NCBI gene;Acc:423041]	219.606	0.676394	0.160781	2.58878e-05	0.00318072
ENSGALG00000001698	GABRA1	gamma-aminobutyric acid type A receptor alpha1 subunit [Source:NCBI gene;Acc:374214]	245.598	-1.9895	0.473773	2.67769e-05	0.00326254
ENSGALG00000003554	OPTC	opticin [Source:NCBI gene;Acc:395130]	841.201	-4.25144	1.01354	2.73293e-05	0.00330233
ENSGALG00000034278	SVOP	SV2 related protein [Source:NCBI gene;Acc:416895]	38.0514	-1.72873	0.413201	2.86735e-05	0.00343635
ENSGALG00000012505	LRFN5	leucine rich repeat and fibronectin type III domain containing 5 [Source:NCBI gene;Acc:423599]	44.5747	-3.26689	0.781865	2.93656e-05	0.00348604
ENSGALG00000010794	MEOX2	mesenchyme homeobox 2 [Source:NCBI gene;Acc:374137]	153.8	0.892244	0.213619	2.95649e-05	0.00348604
ENSGALG00000017155	C11orf87	chromosome 1 open reading frame, human C11orf87 [Source:NCBI gene;Acc:418964]	26.1015	-1.99029	0.476969	3.00909e-05	0.00351967
ENSGALG00000011094	PDE4B	phosphodiesterase 4B [Source:NCBI gene;Acc:424700]	709.493	-0.526428	0.126218	3.03533e-05	0.00352219
ENSGALG00000041140	HTRA1	HtrA serine peptidase 1 [Source:NCBI gene;Acc:100857572]	15707.5	0.586359	0.140685	3.07451e-05	0.00353956
ENSGALG00000003911	CACNG5	calcium voltage-gated channel auxiliary subunit gamma 5 [Source:NCBI gene;Acc:417429]	13.4764	-3.52514	0.848489	3.25842e-05	0.00372199
ENSGALG00000002707	CHRNB2	cholinergic receptor nicotinic beta 2 subunit [Source:NCBI gene;Acc:395605]	136.142	-1.13781	0.274827	3.47151e-05	0.00390506
ENSGALG00000035679	LMO1	LIM domain only 1 (rhombotin 1) [Source:NCBI gene;Acc:100858792]	953.662	-0.611103	0.147644	3.48778e-05	0.00390506
ENSGALG00000005422	PDLIM1	PDZ and LIM domain 1 [Source:NCBI gene;Acc:428948]	3322.42	0.43137	0.104238	3.49882e-05	0.00390506
ENSGALG00000010027	CFL2	cofilin 2 [Source:NCBI gene;Acc:423320]	3900.45	0.349028	0.0843835	3.53093e-05	0.00391104
ENSGALG00000007936	PGK2	phosphoglycerate kinase 2 [Source:NCBI gene;Acc:395833]	6069.11	-0.783971	0.189657	3.57103e-05	0.00392572
ENSGALG00000031615	FAIM2	Fas apoptotic inhibitory molecule 2 [Source:NCBI gene;Acc:426899]	179.486	-2.54877	0.620162	3.95927e-05	0.00430626
ENSGALG00000019843	AvBD4	avian beta-defensin 4 [Source:NCBI gene;Acc:414342]	32.0947	-6.34469	1.54415	3.9761e-05	0.00430626
ENSGALG00000002048	GPRIN2	G protein regulated inducer of neurite outgrowth 2 [Source:NCBI gene;Acc:395648]	189.16	-0.947153	0.231491	4.28549e-05	0.00457881
ENSGALG00000008080	C1QTNF4	C1q and tumor necrosis factor related protein 4 [Source:NCBI gene;Acc:428863]	156.523	-1.87038	0.457166	4.29038e-05	0.00457881
ENSGALG00000007441	MAP6	microtubule associated protein 6 [Source:NCBI gene;Acc:395753]	166.661	-2.48752	0.608695	4.37646e-05	0.00463683
ENSGALG00000002008	RNF157	ring finger protein 157 [Source:NCBI gene;Acc:429219]	106.305	-2.28887	0.56037	4.41582e-05	0.00464487
ENSGALG00000039690	STMN2	stathmin 2 [Source:NCBI gene;Acc:396095]	69.1177	-3.23256	0.791908	4.46518e-05	0.00466324
ENSGALG00000004955			42.5306	-2.70093	0.662488	4.56307e-05	0.00473168
ENSGALG00000029151	ISLR2	immunoglobulin superfamily containing leucine rich repeat 2 [Source:NCBI gene;Acc:429941]	29.0009	-3.09008	0.758337	4.60517e-05	0.0047417
ENSGALG00000001690	GABRB2	gamma-aminobutyric acid type A receptor beta2 subunit [Source:NCBI gene;Acc:414890]	88.0547	-2.14835	0.527649	4.66985e-05	0.00477468
ENSGALG00000009601	NELL2	neural EGFL like 2 [Source:NCBI gene;Acc:417799]	2904.99	-0.931252	0.228981	4.76336e-05	0.00480535
ENSGALG00000048164	LHFPL4	lipoma HMGIC fusion partner-like 4 [Source:NCBI gene;Acc:770959]	55.4054	-1.46733	0.360805	4.76558e-05	0.00480535
ENSGALG00000028627	TIMP3	TIMP metallopeptidase inhibitor 3 [Source:NCBI gene;Acc:396483]	8713.55	0.55603	0.137117	5.0102e-05	0.00501741
ENSGALG00000012537	KCNJ3	Potassium inwardly rectifying channel subfamily J member 3 [Source:NCBI gene;Acc:396369]	18.8041	-3.15476	0.779415	5.17466e-05	0.00514685
ENSGALG00000005315	RPUSD1	RNA pseudouridylate synthase domain containing 1 [Source:NCBI gene;Acc:771031]	463.397	-0.57717	0.143041	5.46063e-05	0.00536582
ENSGALG00000037925	RND1	Rho family GTPase 1 [Source:NCBI gene;Acc:101751843]	42.4637	-1.78825	0.443223	5.46822e-05	0.00536582
ENSGALG00000002958	DNER	delta/notch like EGF repeat containing [Source:NCBI gene;Acc:424786]	200.159	-2.14589	0.532614	5.60199e-05	0.00545079
ENSGALG00000005294	PPFIBP2	PPFIA binding protein 2 [Source:NCBI gene;Acc:428843]	1628.45	0.707241	0.175589	5.62936e-05	0.00545079
ENSGALG00000003160	CERS1	ceramide synthase 1 [Source:NCBI gene;Acc:420118]	225.969	-1.77657	0.441593	5.74357e-05	0.00552478
ENSGALG00000037274	SNPH	syntaphilin [Source:NCBI gene;Acc:100858058]	47.2967	-1.47568	0.367489	5.93e-05	0.00566683
ENSGALG00000012228	MDGA2	MAM domain containing glycosylphosphatidylinositol anchor 2 [Source:NCBI gene;Acc:423563]	123.938	-1.73814	0.433801	6.15566e-05	0.00584428
ENSGALG00000025937	FXYD6	FXYD domain containing ion transport regulator 6 [Source:NCBI gene;Acc:770406]	7012.25	-0.519691	0.129806	6.23892e-05	0.00588512
ENSGALG00000006343	ACTA2	actin, alpha 2, smooth muscle, aorta [Source:NCBI gene;Acc:423787]	151617	0.645931	0.161489	6.33864e-05	0.00594085
ENSGALG00000035187	FHL3	four and a half LIM domains 3 [Source:NCBI gene;Acc:419607]	3030.42	0.399612	0.100442	6.93372e-05	0.00644058
ENSGALG00000009995	AKAP6	A-kinase anchoring protein 6 [Source:NCBI gene;Acc:423314]	127.424	-1.21844	0.306323	6.95993e-05	0.00644058
ENSGALG00000003758	MREG	melanoregulin [Source:NCBI gene;Acc:424013]	187.078	-1.21928	0.306983	7.13243e-05	0.0065587
ENSGALG00000043860	PGR2/3	tandem PRG2/PRG3 gene pair [Source:NCBI gene;Acc:423134]	49.9823	-5.93338	1.50115	7.73225e-05	0.00704057
ENSGALG00000035580	MPP2	membrane palmitoylated protein 2 [Source:NCBI gene;Acc:420006]	68.4096	-1.95207	0.493956	7.75277e-05	0.00704057
ENSGALG00000043787	DEPDC6	DEP domain containing 6 [Source:NCBI gene;Acc:420357]	1438.2	0.634332	0.160965	8.12065e-05	0.00732914
ENSGALG00000015258	DCBLD2	discoidin, CUB and LCCL domain containing 2 [Source:NCBI gene;Acc:418379]	3770.94	0.284901	0.0725763	8.65381e-05	0.00776242
ENSGALG00000053217			111.218	-1.25092	0.318788	8.7093e-05	0.00776455
ENSGALG00000043831	LRRC73	leucine rich repeat containing 73 [Source:NCBI gene;Acc:421454]	233.854	-2.02508	0.516317	8.77541e-05	0.00777608
ENSGALG00000048459	GAREM2	GRB2 associated regulator of MAPK1 subtype 2 [Source:NCBI gene;Acc:770888]	23.4678	-1.75055	0.446814	8.93456e-05	0.00786941
ENSGALG00000050814		patched domain containing 3 [Source:NCBI gene;Acc:428417]	243.349	0.577759	0.147789	9.25402e-05	0.00806488
ENSGALG00000029596	HAS2	hyaluronan synthase 2 [Source:NCBI gene;Acc:395594]	100.058	-1.63418	0.418155	9.30328e-05	0.00806488
ENSGALG00000000808		guanylate cyclase 2D, retinal [Source:NCBI gene;Acc:419089]	110.29	-1.10638	0.283136	9.32197e-05	0.00806488
ENSGALG00000000367	ASIC2	acid sensing ion channel subunit 2 [Source:NCBI gene;Acc:419945]	47.9467	-2.00522	0.513523	9.42891e-05	0.00810941
ENSGALG00000015419	PENK	proenkephalin [Source:NCBI gene;Acc:421131]	91.8407	-2.26309	0.580374	9.64454e-05	0.00824636
ENSGALG00000032402	VSTM2B	V-set and transmembrane domain containing 2B [Source:NCBI gene;Acc:101751621]	21.8998	-2.42999	0.623453	9.71382e-05	0.00825732
ENSGALG00000035927	ST8SIA5	ST8 alpha-N-acetyl-neuraminide alpha-2,8-sialyltransferase 5 [Source:NCBI gene;Acc:414797]	469.434	-1.63399	0.420139	0.000100596	0.00848588
ENSGALG00000015846	SNAP91	synaptosome associated protein 91 [Source:NCBI gene;Acc:428635]	216.717	-2.38009	0.612522	0.000102024	0.00848588
ENSGALG00000002728	SLC16A3	solute carrier family 16 member 3 [Source:NCBI gene;Acc:395383]	183.8	-2.93744	0.755977	0.000102067	0.00848588
ENSGALG00000042647			51.7349	-1.96615	0.50603	0.000102149	0.00848588
ENSGALG00000050931		NAC alpha domain containing [Source:NCBI gene;Acc:420409]	459.694	-1.29253	0.333134	0.000104501	0.00863225
ENSGALG00000008457	RIN2	Ras and Rab interactor 2 [Source:NCBI gene;Acc:421246]	3714.9	0.278983	0.0719888	0.000106464	0.00874502
ENSGALG00000011113	SGIP1	SH3 domain GRB2 like endophilin interacting protein 1 [Source:NCBI gene;Acc:776038]	52.6049	-2.85487	0.737245	0.000107794	0.00880475
ENSGALG00000040954	GPR37	G protein-coupled receptor 37 [Source:NCBI gene;Acc:417748]	103.714	-2.71567	0.702036	0.000109609	0.0089033
ENSGALG00000002407	HYDIN	HYDIN, axonemal central pair apparatus protein [Source:NCBI gene;Acc:427538]	76.4068	-1.38181	0.357432	0.00011066	0.00893903
ENSGALG00000048467	SYP	synaptophysin [Source:HGNC Symbol;Acc:HGNC:11506]	57.2802	-2.16461	0.560142	0.000111369	0.00894688
ENSGALG00000006130	STMN3	stathmin 3 [Source:NCBI gene;Acc:419263]	57.045	-3.39955	0.880738	0.000113441	0.00906348
ENSGALG00000039985	CDH11	cadherin 11 [Source:NCBI gene;Acc:415797]	12986.9	0.556919	0.144429	0.000115249	0.00915795
ENSGALG00000012464	SOUL	SOUL protein [Source:NCBI gene;Acc:395567]	4095.63	-2.34893	0.610185	0.000118341	0.00930117
ENSGALG00000023933	G0S2	G0/G1 switch 2 [Source:NCBI gene;Acc:419860]	48.5447	-2.56274	0.665935	0.000118926	0.00930117
ENSGALG00000029863	PHYHIPL	phytanoyl-CoA 2-hydroxylase interacting protein like [Source:NCBI gene;Acc:423603]	214.896	-2.1734	0.565023	0.000119789	0.00930117
ENSGALG00000034377	SLC30A8	solute carrier family 30 member 8 [Source:NCBI gene;Acc:420285]	8.92684	-3.57555	0.929634	0.000119967	0.00930117
ENSGALG00000033259	SRSF5A	serine/arginine-rich splicing factor 5a [Source:NCBI gene;Acc:423265]	5849.91	0.22171	0.0576521	0.000120233	0.00930117
ENSGALG00000005265	SYT9	synaptotagmin IX [Source:NCBI gene;Acc:423026]	243.023	-0.723354	0.188569	0.000125043	0.00961817
ENSGALG00000021620	TMEM59L	transmembrane protein 59 like [Source:NCBI gene;Acc:420122]	200.928	-1.58575	0.413544	0.0001258	0.00961817
ENSGALG00000015167	PRUNE2	prune homolog 2 [Source:NCBI gene;Acc:768768]	52.0663	-3.76921	0.983216	0.000126304	0.00961817
ENSGALG00000041577	ITGA4	integrin subunit alpha 4 [Source:NCBI gene;Acc:424121]	543.218	0.688965	0.179978	0.000129157	0.00974606
ENSGALG00000033196	EIF2S2	eukaryotic translation initiation factor 2 subunit beta [Source:NCBI gene;Acc:395295]	2515.93	0.240911	0.062938	0.000129316	0.00974606
ENSGALG00000037241	KCNAB2	potassium voltage-gated channel subfamily A regulatory beta subunit 2 [Source:NCBI gene;Acc:396068]	325.58	-0.879079	0.230064	0.000132897	0.00992973
ENSGALG00000049427	RELT	RELT tumor necrosis factor receptor [Source:NCBI gene;Acc:419067]	85.37	-1.27376	0.333407	0.000133221	0.00992973
ENSGALG00000040256	RIMS2	regulating synaptic membrane exocytosis 2 [Source:NCBI gene;Acc:420264]	79.0199	-2.16527	0.566917	0.000133791	0.00992973
ENSGALG00000041094	SYT1	synaptotagmin 1 [Source:NCBI gene;Acc:396083]	402.317	-2.33596	0.612172	0.000135707	0.00996228
ENSGALG00000043254	EPX	eosinophil peroxidase [Source:NCBI gene;Acc:417467]	59.5724	-5.42946	1.42322	0.000136226	0.00996228
ENSGALG00000026189		ankyrin repeat domain-containing protein 40-like [Source:NCBI gene;Acc:769329]	127.251	-0.837582	0.219559	0.000136274	0.00996228
ENSGALG00000010950	PPP4R4	protein phosphatase 4 regulatory subunit 4 [Source:NCBI gene;Acc:423430]	174.617	0.699575	0.183451	0.000137059	0.00996264
ENSGALG00000039817	NOG2	noggin 2 [Source:NCBI gene;Acc:427689]	118.867	-1.9028	0.499111	0.000137641	0.00996264
ENSGALG00000009023	ING3	inhibitor of growth family member 3 [Source:NCBI gene;Acc:417762]	1058.91	0.383662	0.100711	0.000139231	0.010028
ENSGALG00000051621	SCAMP5	secretory carrier membrane protein 5 [Source:HGNC Symbol;Acc:HGNC:30386]	781.729	-1.1302	0.297677	0.000146617	0.0104574
ENSGALG00000008085	NEFH	neurofilament heavy polypeptide [Source:NCBI gene;Acc:417020]	45.5677	-3.5148	0.925817	0.000146792	0.0104574
ENSGALG00000036964			97.2901	-2.24791	0.592254	0.000147337	0.0104574
ENSGALG00000013726	PAICS	phosphoribosylaminoimidazole carboxylase; phosphoribosylaminoimidazolesuccinocarboxamide synthase [Source:NCBI gene;Acc:396534]	2517.53	0.277501	0.0733654	0.000155291	0.0109687
ENSGALG00000006543	PFKL	phosphofructokinase, liver type [Source:NCBI gene;Acc:769850]	1239.31	-0.948017	0.250792	0.000156769	0.0110198
ENSGALG00000034281	TMCC2	transmembrane and coiled-coil domain family 2 [Source:NCBI gene;Acc:419827]	1063.91	-0.608117	0.161139	0.000160739	0.0112448
ENSGALG00000002638		serine racemase-like [Source:NCBI gene;Acc:423635]	514.435	-1.30096	0.345265	0.000164549	0.0114565
ENSGALG00000029235	CPNE4	copine 4 [Source:NCBI gene;Acc:420687]	42.978	-2.84981	0.756814	0.000166198	0.0115165
ENSGALG00000021272	SCN2B	sodium voltage-gated channel beta subunit 2 [Source:NCBI gene;Acc:419776]	72.4598	-1.4183	0.376998	0.000168494	0.0115656
ENSGALG00000045052	MAB21L1	mab-21 like 1 [Source:NCBI gene;Acc:395208]	69.5858	-3.37069	0.896263	0.000169351	0.0115656
ENSGALG00000030342	SARNP	SAP domain containing ribonucleoprotein [Source:NCBI gene;Acc:425058]	4653.2	-0.419637	0.111608	0.000169959	0.0115656
ENSGALG00000030859	GNAS	GNAS complex locus [Source:NCBI gene;Acc:419313]	1337.77	0.329779	0.0877127	0.000170071	0.0115656
ENSGALG00000041907	CDK5R1	cyclin dependent kinase 5 regulatory subunit 1 [Source:NCBI gene;Acc:107055275]	67.3762	-1.62609	0.433158	0.000174018	0.011702
ENSGALG00000020754	ATP6V0E2	ATPase H+ transporting V0 subunit e2 [Source:NCBI gene;Acc:769770]	202.192	-1.6768	0.446859	0.00017514	0.011702
ENSGALG00000008445	SLC24A3	solute carrier family 24 member 3 [Source:NCBI gene;Acc:421244]	388.735	-0.847344	0.225813	0.000175145	0.011702
ENSGALG00000032975	UBE2QL1	ubiquitin conjugating enzyme E2 Q family like 1 [Source:HGNC Symbol;Acc:HGNC:37269]	236.409	-0.72903	0.194293	0.000175278	0.011702
ENSGALG00000028895		glucagon receptor-like [Source:NCBI gene;Acc:772096]	8.55286	-5.32392	1.4202	0.00017775	0.0118131
ENSGALG00000002840	GRM4	glutamate receptor, metabotropic 4 [Source:NCBI gene;Acc:419906]	279.79	-1.04118	0.277908	0.000179324	0.0118638
ENSGALG00000031866		protein NDNF-like [Source:NCBI gene;Acc:423605]	290.747	-1.32494	0.353851	0.000180857	0.0119113
ENSGALG00000043352		ceramide synthase 4 [Source:NCBI gene;Acc:420050]	2087.37	0.413247	0.110433	0.000182511	0.0119657
ENSGALG00000017248	RAB30	RAB30, member RAS oncogene family [Source:NCBI gene;Acc:419020]	1547.24	0.2894	0.0773663	0.00018355	0.0119657
ENSGALG00000023640	RSPO4	R-spondin 4 [Source:NCBI gene;Acc:428155]	23.6054	-1.93927	0.518657	0.000184742	0.0119657
ENSGALG00000011809	GRIN2B	glutamate ionotropic receptor NMDA type subunit 2B [Source:NCBI gene;Acc:417965]	837.658	-0.789372	0.211145	0.000185094	0.0119657
ENSGALG00000043080	CCDC85A	coiled-coil domain containing 85A [Source:NCBI gene;Acc:421205]	1791.27	0.337685	0.0903478	0.000185774	0.0119657
ENSGALG00000007720	AIFM3	apoptosis inducing factor, mitochondria associated 3 [Source:NCBI gene;Acc:416999]	310.434	-1.4769	0.395519	0.000188395	0.0120812
ENSGALG00000010870	JUN	Jun proto-oncogene, AP-1 transcription factor subunit [Source:NCBI gene;Acc:424673]	2089.39	0.494785	0.132632	0.000191099	0.0122011
ENSGALG00000001282	GABRD	gamma-aminobutyric acid type A receptor delta subunit [Source:NCBI gene;Acc:770710]	31.6312	-1.67663	0.449704	0.000192775	0.0122133
ENSGALG00000007868	BCO2	beta-carotene oxygenase 2 [Source:NCBI gene;Acc:419792]	122.25	-2.35783	0.632697	0.000194054	0.0122133
ENSGALG00000003227	RAB11FIP4	RAB11 family interacting protein 4 (class II) [Source:NCBI gene;Acc:427808]	102.074	-1.32814	0.35647	0.000194691	0.0122133
ENSGALG00000002015	SNCG	synuclein gamma [Source:NCBI gene;Acc:395392]	123.785	-3.63453	0.975799	0.000195571	0.0122133
ENSGALG00000004642	NMNAT2	nicotinamide nucleotide adenylyltransferase 2 [Source:NCBI gene;Acc:771393]	52.5127	-3.00163	0.805932	0.000195766	0.0122133
ENSGALG00000015248	SNTG1	syntrophin gamma 1 [Source:NCBI gene;Acc:421113]	41.2834	-1.41064	0.378824	0.000196302	0.0122133
ENSGALG00000045122	AKR1B1	aldo-keto reductase family 1, member B10 (aldose reductase) [Source:NCBI gene;Acc:418169]	26996.2	0.370378	0.0995212	0.000197969	0.0122648
ENSGALG00000011099	FAP	fibroblast activation protein alpha [Source:NCBI gene;Acc:424186]	3317.62	0.47801	0.128494	0.000199144	0.0122856
ENSGALG00000001342	HCN2	hyperpolarization activated cyclic nucleotide-gated potassium channel 2 [Source:NCBI gene;Acc:770384]	102.058	-0.865529	0.232915	0.000202349	0.0124308
ENSGALG00000049127			23.9743	-3.22369	0.869403	0.000208961	0.0127036
ENSGALG00000009725	SCG5	secretogranin V [Source:NCBI gene;Acc:769742]	148.996	-2.68134	0.723137	0.000208962	0.0127036
ENSGALG00000023581	UTS2R	urotensin-2 receptor-like [Source:NCBI gene;Acc:427799]	49.4926	-1.10234	0.297381	0.000209875	0.0127036
ENSGALG00000010490	DPYSL4	dihydropyrimidinase like 4 [Source:NCBI gene;Acc:374022]	107.539	-2.4117	0.650837	0.000210951	0.0127036
ENSGALG00000006838		melanotransferrin-like [Source:NCBI gene;Acc:416959]	2201.9	0.57228	0.154449	0.000211133	0.0127036
ENSGALG00000039170	LHFPL5	lipoma HMGIC fusion partner-like 5 [Source:NCBI gene;Acc:378916]	1219.11	-0.467909	0.126502	0.000216584	0.0129309
ENSGALG00000031350	KCNE4	potassium voltage-gated channel subfamily E regulatory subunit 4 [Source:HGNC Symbol;Acc:HGNC:6244]	147.674	0.614862	0.166265	0.000217237	0.0129309
ENSGALG00000025800		CDP-diacylglycerol--serine O-phosphatidyltransferase-like [Source:NCBI gene;Acc:100859906]	170.656	-1.76618	0.477642	0.000217564	0.0129309
ENSGALG00000010642	IRF2	interferon regulatory factor 2 [Source:NCBI gene;Acc:396115]	1575.15	0.261044	0.0706247	0.000218842	0.0129542
ENSGALG00000042511	PKDCC	protein kinase domain containing, cytoplasmic a [Source:NCBI gene;Acc:421390]	549.905	-0.573031	0.155208	0.00022247	0.0130768
ENSGALG00000000625	MAPT	microtubule associated protein tau [Source:NCBI gene;Acc:426737]	245.339	-1.28162	0.347157	0.000222702	0.0130768
ENSGALG00000038162	FAM26E	family with sequence similarity 26 member E [Source:NCBI gene;Acc:769904]	54.7261	1.33269	0.361934	0.000231281	0.0135263
ENSGALG00000035153	STX3	syntaxin 3 [Source:NCBI gene;Acc:107056411]	118.245	-2.39906	0.652028	0.000233798	0.013574
ENSGALG00000014970	FSTL1	follistatin like 1 [Source:NCBI gene;Acc:395349]	188861	0.428619	0.116498	0.000233955	0.013574
ENSGALG00000037556	SLC1A2	solute carrier family 1 member 2 [Source:NCBI gene;Acc:423156]	84.6861	-1.71751	0.467466	0.000238697	0.013761
ENSGALG00000036297	ABHD8	abhydrolase domain containing 8 [Source:NCBI gene;Acc:100857580]	36.8071	-3.02205	0.822639	0.000239154	0.013761
ENSGALG00000026600	C1orf198	chromosome 3 open reading frame, human C1orf198 [Source:NCBI gene;Acc:768787]	1727.02	0.372235	0.101354	0.00024006	0.013761
ENSGALG00000002742	TMEM132B	transmembrane protein 132B [Source:NCBI gene;Acc:416810]	82.3057	-1.75245	0.477285	0.000240942	0.013761
ENSGALG00000016471		5'-nucleotidase, cytosolic IB [Source:NCBI gene;Acc:421954]	1260.83	0.466447	0.127187	0.000245017	0.0139324
ENSGALG00000000607	GPR37L1	G protein-coupled receptor 37 like 1 [Source:NCBI gene;Acc:421176]	424.794	-1.43722	0.392105	0.000246949	0.0139324
ENSGALG00000034735		glutamate dehydrogenase 2 [Source:NCBI gene;Acc:423612]	5016.69	0.502327	0.137063	0.000247412	0.0139324
ENSGALG00000030101	CSDC2	cold shock domain containing C2, RNA binding [Source:NCBI gene;Acc:425183]	57.4947	-3.22633	0.880439	0.000247862	0.0139324
ENSGALG00000005801	CHRNA4	cholinergic receptor nicotinic alpha 4 subunit [Source:NCBI gene;Acc:395606]	72.3108	-2.99709	0.818191	0.000249216	0.0139324
ENSGALG00000029378	ITGA9	integrin subunit alpha 9 [Source:NCBI gene;Acc:420757]	2829.68	0.704729	0.192412	0.000249661	0.0139324
ENSGALG00000054904			34.2414	-1.58468	0.433794	0.00025912	0.0143583
ENSGALG00000028817	OTX1	orthodenticle homeobox 1 [Source:NCBI gene;Acc:100858585]	5.8627	-3.97866	1.08917	0.000259256	0.0143583
ENSGALG00000008589	CMKLR2	G protein-coupled receptor 1 [Source:NCBI gene;Acc:424101]	847.381	0.529819	0.145113	0.000261135	0.0143943
ENSGALG00000000314	NEFL	neurofilament light [Source:HGNC Symbol;Acc:HGNC:7739]	67.4584	-2.92961	0.802553	0.000261876	0.0143943
ENSGALG00000016862	POGLUT2	KDEL motif containing 1 [Source:NCBI gene;Acc:418766]	2695.45	0.393441	0.107877	0.000265187	0.014483
ENSGALG00000008442	TENM1	teneurin transmembrane protein 1 [Source:NCBI gene;Acc:395668]	56.9333	-3.14608	0.862683	0.00026547	0.014483
ENSGALG00000042460	FPGS	folylpolyglutamate synthase [Source:NCBI gene;Acc:417227]	244.34	-0.585937	0.16073	0.000266907	0.0145073
ENSGALG00000039022	PDE1B	phosphodiesterase 1B [Source:NCBI gene;Acc:777528]	12.979	-3.46875	0.952051	0.000269001	0.0145669
ENSGALG00000012006	RTN1	reticulon 1 [Source:NCBI gene;Acc:378791]	1123.75	-1.19011	0.326986	0.000273005	0.0146866
ENSGALG00000000505	KCNH6	potassium voltage-gated channel subfamily H member 6 [Source:NCBI gene;Acc:414871]	79.4689	-2.76631	0.760091	0.000273221	0.0146866
ENSGALG00000027695	PCBP4	poly(rC)-binding protein 4-like [Source:NCBI gene;Acc:100859674]	357.192	-0.946238	0.26009	0.000274631	0.0147084
ENSGALG00000005670	SLMAP	sarcolemma associated protein [Source:NCBI gene;Acc:396360]	3910.87	0.506323	0.139266	0.000277277	0.0147959
ENSGALG00000024486	C4orf48	chromosome 4 open reading frame 48 [Source:NCBI gene;Acc:422894]	2648.57	-0.756607	0.208274	0.000280417	0.014909
ENSGALG00000011511	CKB	creatine kinase B [Source:NCBI gene;Acc:396248]	6723.55	-1.20222	0.331112	0.000282483	0.0149644
ENSGALG00000031482	Pou5f3	POU domain class 5 transcription factor 3 [Source:NCBI gene;Acc:427781]	1250.01	-0.459207	0.126601	0.000286508	0.0151229
ENSGALG00000000433		tubulin alpha 4a [Source:NCBI gene;Acc:100857247]	157.81	-1.3574	0.374411	0.000288496	0.0151386
ENSGALG00000012446	ELFN2	extracellular leucine rich repeat and fibronectin type III domain containing 2 [Source:NCBI gene;Acc:427906]	22.4302	-3.17662	0.87629	0.000288877	0.0151386
ENSGALG00000003403	ZNF385C	zinc finger protein 385C [Source:NCBI gene;Acc:420031]	488.456	-0.889884	0.245683	0.000292241	0.0152602
ENSGALG00000002802	PACSIN1	protein kinase C and casein kinase substrate in neurons 1 [Source:NCBI gene;Acc:419903]	251.707	-2.72929	0.753898	0.000294339	0.0152917
ENSGALG00000001483		Golgi integral membrane protein 4-like [Source:NCBI gene;Acc:419409]	2917.67	0.359997	0.0994548	0.000294937	0.0152917
ENSGALG00000001857	C1QTNF12	family with sequence similarity 132 member A [Source:NCBI gene;Acc:419422]	342.455	-1.87464	0.518227	0.000297567	0.0153295
ENSGALG00000014963		dermatan sulfate epimerase [Source:NCBI gene;Acc:421745]	1843.68	0.385179	0.106536	0.000299779	0.0153295
ENSGALG00000005421		testis expressed 2-like [Source:NCBI gene;Acc:416541]	25.1346	-2.38505	0.659701	0.000299935	0.0153295
ENSGALG00000031487	FSTL4	follistatin like 4 [Source:NCBI gene;Acc:395163]	139.011	-2.14681	0.59394	0.000300902	0.0153295
ENSGALG00000046427	SAMD14	sterile alpha motif domain containing 14 [Source:NCBI gene;Acc:100857537]	15.3672	-3.20349	0.886284	0.000300907	0.0153295
ENSGALG00000034982	CYP11A1	cytochrome P450 family 11 subfamily A member 1 [Source:NCBI gene;Acc:414838]	151.843	0.872954	0.242019	0.000309797	0.0157276
ENSGALG00000050049	C3orf70	chromosome 3 open reading frame 70 [Source:NCBI gene;Acc:424878]	976.684	-0.61558	0.170727	0.000311381	0.0157533
ENSGALG00000017099	RASL11A	ras- like family 11 member A [Source:NCBI gene;Acc:418932]	79.245	1.85275	0.514272	0.00031497	0.0158799
ENSGALG00000043386	PEX5L	peroxisomal biogenesis factor 5 like [Source:NCBI gene;Acc:429155]	11.0703	-3.78156	1.05007	0.00031671	0.0159128
ENSGALG00000021869	PODN	podocan [Source:NCBI gene;Acc:424647]	6003.02	0.570766	0.15855	0.000318321	0.015939
ENSGALG00000032850	STK3	serine/threonine kinase 3 [Source:NCBI gene;Acc:425375]	1329.97	0.385306	0.107072	0.000319954	0.015966
ENSGALG00000000208	MCC	mutated in colorectal cancers [Source:NCBI gene;Acc:415603]	1471.14	0.468692	0.130321	0.000322589	0.0160032
ENSGALG00000043662	NDRG4	NDRG family member 4 [Source:NCBI gene;Acc:768618]	1862.11	-1.56259	0.43455	0.000323306	0.0160032
ENSGALG00000017135	CRYL1	crystallin lambda 1 [Source:NCBI gene;Acc:418953]	3424.94	0.310125	0.0862592	0.000324058	0.0160032
ENSGALG00000032316	CDV3	CDV3 homolog [Source:NCBI gene;Acc:420693]	2984.35	0.295132	0.0821078	0.000325077	0.0160032
ENSGALG00000011176	SCRN1	secernin 1 [Source:NCBI gene;Acc:420635]	833.207	-0.497519	0.138488	0.000327523	0.0160633
ENSGALG00000007740		wiskott-Aldrich syndrome protein family member 3-like [Source:NCBI gene;Acc:422323]	48.6746	-1.50173	0.41824	0.000329937	0.0160633
ENSGALG00000009426	AIDA	axin interactor, dorsalization associated [Source:NCBI gene;Acc:421335]	3795.56	0.298506	0.083146	0.000330501	0.0160633
ENSGALG00000035667	NOC3L	NOC3 like DNA replication regulator [Source:NCBI gene;Acc:423799]	1141.2	0.347354	0.096776	0.000331617	0.0160633
ENSGALG00000002506	SPSB1	splA/ryanodine receptor domain and SOCS box containing 1 [Source:NCBI gene;Acc:419441]	773.521	0.405376	0.112946	0.000331791	0.0160633
ENSGALG00000015628	MSANTD1	Myb/SANT DNA binding domain containing 1 [Source:NCBI gene;Acc:422877]	144.151	-0.829556	0.231211	0.000333393	0.0160867
ENSGALG00000031411	KCNN1	potassium calcium-activated channel subfamily N member 1 [Source:NCBI gene;Acc:429723]	67.4991	-1.12871	0.314664	0.000334474	0.0160867
ENSGALG00000007527	ADARB1	adenosine deaminase, RNA specific B1 [Source:NCBI gene;Acc:374087]	218.599	-0.626314	0.174706	0.000337134	0.0161433
ENSGALG00000010204	KCNC2	potassium voltage-gated channel subfamily C member 2 [Source:NCBI gene;Acc:772061]	37.7497	-2.61865	0.730679	0.000338548	0.0161433
ENSGALG00000015215	MAPRE2	microtubule associated protein RP/EB family member 2 [Source:NCBI gene;Acc:421105]	5047.67	0.331057	0.0923825	0.000338963	0.0161433
ENSGALG00000051676	INA	internexin neuronal intermediate filament protein alpha [Source:NCBI gene;Acc:101747308]	21.0917	-3.92258	1.09542	0.000342405	0.0162542
ENSGALG00000015247	GPR161	G protein-coupled receptor 161 [Source:NCBI gene;Acc:418375]	432.361	0.453154	0.126659	0.000346582	0.0163468
ENSGALG00000027255	NRXN3	neurexin 3 [Source:NCBI gene;Acc:423385]	107.08	-2.56027	0.715613	0.000346591	0.0163468
ENSGALG00000001691	INTS11	integrator complex subunit 11 [Source:NCBI gene;Acc:419418]	1572.62	0.193447	0.0541187	0.000350893	0.0164965
ENSGALG00000026663	CX3CL1	C-X3-C motif chemokine ligand 1 [Source:NCBI gene;Acc:415651]	2164.16	0.433939	0.121564	0.000357496	0.016753
ENSGALG00000014192	ATP10D	ATPase phospholipid transporting 10D (putative) [Source:NCBI gene;Acc:422768]	633.907	0.430234	0.120566	0.000359112	0.016775
ENSGALG00000023355	TMEM154	transmembrane protein 154 [Source:NCBI gene;Acc:771586]	133.49	0.64073	0.17962	0.000360904	0.016805
ENSGALG00000000044	WFIKKN1	WAP, follistatin/kazal, immunoglobulin, kunitz and netrin domain containing 1 [Source:HGNC Symbol;Acc:HGNC:30912]	47.0625	-1.82992	0.513138	0.00036229	0.016816
ENSGALG00000001892	CYGB	cytoglobin [Source:NCBI gene;Acc:427802]	1077.99	0.533992	0.149777	0.000363506	0.0168191
ENSGALG00000038599	PMM1	phosphomannomutase 1 [Source:NCBI gene;Acc:417989]	726.368	-0.654693	0.18373	0.000366162	0.0168885
ENSGALG00000007308	RAB35	RAB35, member RAS oncogene family [Source:NCBI gene;Acc:416983]	1906.53	0.228137	0.0640545	0.000368585	0.0169468
ENSGALG00000007808	HID1	HID1 domain containing [Source:NCBI gene;Acc:422113]	1519.6	-0.475417	0.133606	0.000373202	0.0171053
ENSGALG00000000394	SLC6A17	solute carrier family 6 member 17 [Source:NCBI gene;Acc:419805]	291.007	-1.90203	0.534811	0.000375888	0.0171745
ENSGALG00000005597	CNN3	calponin 3 [Source:NCBI gene;Acc:424485]	19715.4	0.341529	0.0960701	0.000377982	0.0171775
ENSGALG00000012847		cystine/glutamate transporter-like [Source:NCBI gene;Acc:418109]	248.863	-2.23856	0.629734	0.000378302	0.0171775
ENSGALG00000031896	GSE1	Gse1 coiled-coil protein [Source:NCBI gene;Acc:426226]	614.831	-0.785372	0.221091	0.000381934	0.0172576
ENSGALG00000043754	GLUL	glutamate-ammonia ligase [Source:NCBI gene;Acc:396489]	7578.67	-1.41836	0.399323	0.000382426	0.0172576
ENSGALG00000006567	UBASH3B	ubiquitin associated and SH3 domain containing B [Source:NCBI gene;Acc:419748]	511.477	-0.392354	0.110508	0.000384559	0.0173004
ENSGALG00000017021	ATP7B	ATPase copper transporting beta [Source:NCBI gene;Acc:418879]	206.538	-1.11374	0.314001	0.000389759	0.0174491
ENSGALG00000033925		uncharacterized LOC422895 [Source:NCBI gene;Acc:422895]	161.536	-1.33307	0.375874	0.000390252	0.0174491
ENSGALG00000006889	TMC7	transmembrane channel like 7 [Source:NCBI gene;Acc:416610]	520.709	0.483146	0.136336	0.000394404	0.0175329
ENSGALG00000041028	DPYSL5	dihydropyrimidinase-related protein 5-like [Source:NCBI gene;Acc:107053190]	39.6945	-2.39884	0.676928	0.000394524	0.0175329
ENSGALG00000016138	DSCAM	DS cell adhesion molecule [Source:NCBI gene;Acc:418525]	43.4423	-2.66016	0.751134	0.000397823	0.017626
ENSGALG00000006995	APOD	apolipoprotein D [Source:NCBI gene;Acc:424893]	50.7513	-1.76006	0.497166	0.00039983	0.0176614
ENSGALG00000014861	NIM1K	NIM1 serine/threonine protein kinase [Source:NCBI gene;Acc:768482]	51.1074	-1.32499	0.375143	0.000412485	0.0181621
ENSGALG00000007211	CDH22	cadherin 22 [Source:NCBI gene;Acc:419305]	37.2317	-2.6379	0.747023	0.00041365	0.0181621
ENSGALG00000002556	NGF	nerve growth factor [Source:NCBI gene;Acc:396466]	202.405	0.462335	0.130988	0.000416181	0.0181658
ENSGALG00000000613	RAB11B	RAB11B, member RAS oncogene family [Source:NCBI gene;Acc:420063]	13414.5	0.235364	0.0666833	0.00041622	0.0181658
ENSGALG00000008584	NUSAP1	nucleolar and spindle associated protein 1 [Source:NCBI gene;Acc:423213]	614.711	0.511134	0.144903	0.000419619	0.0182597
ENSGALG00000023396	ASPHD2	aspartate beta-hydroxylase domain containing 1 [Source:NCBI gene;Acc:425447]	35.845	-1.97036	0.558744	0.000421232	0.018273
ENSGALG00000000806	LINGO3	leucine rich repeat and Ig domain containing 3 [Source:NCBI gene;Acc:420075]	53.47	-2.53757	0.719743	0.000422424	0.018273
ENSGALG00000014725	PLK2	polo like kinase 2 [Source:NCBI gene;Acc:427150]	2533.12	0.500103	0.142132	0.000433861	0.0187124
ENSGALG00000018998	UNC5A	unc-5 netrin receptor A [Source:NCBI gene;Acc:426419]	88.9541	-1.0488	0.298199	0.000436262	0.0187605
ENSGALG00000036527	SYBU	syntabulin [Source:NCBI gene;Acc:420277]	462.335	-1.10653	0.314788	0.000439481	0.0188062
ENSGALG00000017321	PLEKHB1	pleckstrin homology domain containing B1 [Source:NCBI gene;Acc:419064]	1836.38	-0.768853	0.21874	0.000439897	0.0188062
ENSGALG00000035185		septin 4 [Source:NCBI gene;Acc:770762]	247.939	-1.33183	0.379038	0.000441898	0.0188367
ENSGALG00000015399	FUT10	fucosyltransferase 10 [Source:NCBI gene;Acc:395073]	1397.89	0.271149	0.0772117	0.000445144	0.0189199
ENSGALG00000017103	WASF3	WAS protein family member 3 [Source:NCBI gene;Acc:418934]	142.098	-1.07804	0.307172	0.000448865	0.0190228
ENSGALG00000042153	APC2	APC2, WNT signaling pathway regulator [Source:NCBI gene;Acc:429363]	106.366	-3.09895	0.883356	0.000451226	0.0190236
ENSGALG00000011304	NGLY1	N-glycanase 1 [Source:NCBI gene;Acc:420655]	1596.53	0.264921	0.0755191	0.000451487	0.0190236
ENSGALG00000026687	PLCD4	phospholipase C delta 4 [Source:NCBI gene;Acc:424214]	85.8171	-1.66284	0.474721	0.000460423	0.019322
ENSGALG00000008072	CHRDL1	chordin like 1 [Source:NCBI gene;Acc:373985]	27511.7	0.594251	0.169673	0.000461213	0.019322
ENSGALG00000005843	EEF1A2	eukaryotic translation elongation factor 1 alpha 2 [Source:NCBI gene;Acc:419244]	1461.72	-1.89347	0.540861	0.000463797	0.019356
ENSGALG00000001768	TENM2	teneurin transmembrane protein 2 [Source:NCBI gene;Acc:373854]	233.037	-1.30267	0.372155	0.000464671	0.019356
ENSGALG00000051492			3.70531	-3.05605	0.873433	0.000467198	0.019406
ENSGALG00000002484	CRYM	crystallin mu [Source:NCBI gene;Acc:427008]	670.275	-0.711318	0.203412	0.000470657	0.0194943
ENSGALG00000052653	PCDHAC1	protocadherin alpha subfamily C, 1 [Source:NCBI gene;Acc:497223]	243.408	-1.78898	0.511842	0.000473748	0.0195231
ENSGALG00000006326	MIF	macrophage migration inhibitory factor (glycosylation-inhibiting factor) [Source:NCBI gene;Acc:100857237]	2978.71	-0.41693	0.119293	0.000474024	0.0195231
ENSGALG00000026214	LRTM2	leucine rich repeats and transmembrane domains 2 [Source:NCBI gene;Acc:101749866]	16.2298	-3.14186	0.899602	0.000478512	0.0196526
ENSGALG00000006221	KIF1A	kinesin family member 1A [Source:NCBI gene;Acc:424849]	755.581	-1.48613	0.425796	0.000482602	0.0197651
ENSGALG00000009280	NPY2R	neuropeptide Y receptor Y2 [Source:NCBI gene;Acc:422405]	89.5319	-1.47039	0.421836	0.00049085	0.0200467
ENSGALG00000042181	DDHD2	DDHD domain containing 2 [Source:NCBI gene;Acc:426777]	475.382	-0.475268	0.136431	0.000494747	0.0201413
ENSGALG00000035466	CACNB4	calcium voltage-gated channel auxiliary subunit beta 4 [Source:NCBI gene;Acc:374259]	36.2875	-1.97801	0.567911	0.00049592	0.0201413
ENSGALG00000021598		arylacetamide deacetylase like 3C [Source:NCBI gene;Acc:419479]	212.686	-1.97736	0.567992	0.000498941	0.0202078
ENSGALG00000016941	PCDH17	protocadherin 17 [Source:NCBI gene;Acc:418825]	97.7252	-1.75746	0.505043	0.000501733	0.0202648
ENSGALG00000003126	ERBB4	erb-b2 receptor tyrosine kinase 4 [Source:NCBI gene;Acc:395671]	62.4805	-1.92629	0.553764	0.000504149	0.0202939
ENSGALG00000026460		Rho guanine nucleotide exchange factor (GEF) 1 [Source:NCBI gene;Acc:424241]	122.089	-1.09239	0.314089	0.000505232	0.0202939
ENSGALG00000011250	ASIC4	acid sensing ion channel subunit family member 4 [Source:NCBI gene;Acc:769191]	23.7097	-3.3388	0.960645	0.000509743	0.0204191
ENSGALG00000013085	PTPRO	protein tyrosine phosphatase, receptor type O [Source:NCBI gene;Acc:373911]	59.089	-2.57832	0.742372	0.000514505	0.0205535
ENSGALG00000047720	KLHDC7A	kelch domain containing 7A [Source:NCBI gene;Acc:428170]	30.1094	-1.56149	0.449795	0.000517452	0.0205834
ENSGALG00000045729	HHIPL2	HHIP like 2 [Source:NCBI gene;Acc:421339]	318.692	-2.47973	0.714418	0.000518552	0.0205834
ENSGALG00000033144	COLEC10	collectin subfamily member 10 [Source:NCBI gene;Acc:420281]	5850.23	0.411502	0.118592	0.000520647	0.0205834
ENSGALG00000035561	CPNE3	copine 3 [Source:NCBI gene;Acc:420214]	4861.59	0.330115	0.0951752	0.000523378	0.0205834
ENSGALG00000026955	DIRAS1	DIRAS family GTPase 1 [Source:NCBI gene;Acc:100858997]	23.3713	-2.71605	0.783264	0.00052512	0.0205834
ENSGALG00000014910	COLEC12	collectin subfamily member 12 [Source:NCBI gene;Acc:421061]	7679.1	0.544361	0.157022	0.00052674	0.0205834
ENSGALG00000016779	RNF149	ring finger protein 149 [Source:NCBI gene;Acc:418712]	692.781	-0.517145	0.149192	0.000527648	0.0205834
ENSGALG00000005540	MICAL2	microtubule associated monooxygenase, calponin and LIM domain containing 2 [Source:NCBI gene;Acc:423031]	486.85	0.632167	0.182388	0.00052815	0.0205834
ENSGALG00000007268		calcium dependent secretion activator [Source:NCBI gene;Acc:416075]	158.336	-3.32576	0.959536	0.00052824	0.0205834
ENSGALG00000009349	SLC7A14	solute carrier family 7 member 14 [Source:NCBI gene;Acc:424989]	139.703	-1.52032	0.438708	0.000529331	0.0205834
ENSGALG00000021340	CA9	carbonic anhydrase 9 [Source:NCBI gene;Acc:770004]	3999.14	-0.53951	0.155859	0.000537129	0.0208312
ENSGALG00000051258			490.335	0.571072	0.16522	0.000547391	0.0211709
ENSGALG00000039336	OTX5	orthodenticle-related homeobox 5 [Source:NCBI gene;Acc:103875463]	56.7153	-2.29979	0.665509	0.000548899	0.0211709
ENSGALG00000041722	STX1A	syntaxin 1A [Source:NCBI gene;Acc:100857565]	126.218	-1.93438	0.560006	0.00055189	0.0211709
ENSGALG00000009451	PPID	peptidylprolyl isomerase D [Source:NCBI gene;Acc:428725]	1472.38	0.252309	0.0730541	0.000552909	0.0211709
ENSGALG00000004046	LARP6	La ribonucleoprotein domain family member 6 [Source:NCBI gene;Acc:415392]	430.583	0.412815	0.119531	0.000553128	0.0211709
ENSGALG00000003560	SLC6A2	solute carrier family 6 member 2 [Source:NCBI gene;Acc:395458]	2041.18	-0.687335	0.19918	0.000558882	0.0213353
ENSGALG00000033589	SYN3	synapsin III [Source:NCBI gene;Acc:100857420]	18.9675	-1.97859	0.573839	0.000564767	0.0215038
ENSGALG00000044125	MLLT11	myeloid/lymphoid or mixed-lineage leukemia; translocated to, 11 [Source:NCBI gene;Acc:395847]	33.1227	-1.67704	0.486678	0.0005692	0.0216163
ENSGALG00000029301	BMP2	bone morphogenetic protein 2 [Source:NCBI gene;Acc:378779]	309.838	-0.949287	0.27558	0.000571713	0.0216387
ENSGALG00000010346	TGFB3	transforming growth factor beta 3 [Source:NCBI gene;Acc:396438]	12296.3	0.462847	0.134408	0.000574004	0.0216387
ENSGALG00000032980	DLGAP3	DLG associated protein 3 [Source:NCBI gene;Acc:419638]	20.871	-3.08291	0.895284	0.000574229	0.0216387
ENSGALG00000006009		podocalyxin like 2 [Source:NCBI gene;Acc:770690]	1313.66	-0.851688	0.247384	0.000575767	0.0216408
ENSGALG00000010110	TMEM53	transmembrane protein 53 [Source:NCBI gene;Acc:424581]	394.026	-0.38029	0.110513	0.000579282	0.0217172
ENSGALG00000020251	FNIP2	folliculin interacting protein 2 [Source:NCBI gene;Acc:422417]	1196.4	0.354518	0.103065	0.000582264	0.0217412
ENSGALG00000032687	PHLDA2	pleckstrin homology like domain family A member 2 [Source:NCBI gene;Acc:423088]	780.729	0.406181	0.118115	0.000584207	0.0217412
ENSGALG00000027415	GRIN2C	glutamate ionotropic receptor NMDA type subunit 2C [Source:NCBI gene;Acc:431090]	98.7667	-1.04032	0.302557	0.000585095	0.0217412
ENSGALG00000035099	LRRN1	leucine rich repeat neuronal 1 [Source:NCBI gene;Acc:771599]	353.198	-2.45317	0.71361	0.000586684	0.0217412
ENSGALG00000027777	CNN2	calponin 2 [Source:NCBI gene;Acc:100216000]	2202.7	0.388878	0.113132	0.00058736	0.0217412
ENSGALG00000028967	DNAJC27	DnaJ heat shock protein family (Hsp40) member C27 [Source:NCBI gene;Acc:402783]	842.585	-0.40207	0.117026	0.000590921	0.02179
ENSGALG00000007483	LRIG1	leucine rich repeats and immunoglobulin like domains 1 [Source:NCBI gene;Acc:427592]	337.828	0.860478	0.250473	0.000591657	0.02179
ENSGALG00000012304	NFKB1	nuclear factor kappa B subunit 1 [Source:NCBI gene;Acc:396033]	1339.77	0.268296	0.0781942	0.000601038	0.0220799
ENSGALG00000048820			47.6955	-6.02704	1.75754	0.000605257	0.0221791
ENSGALG00000005930	PLS3	plastin 3 [Source:NCBI gene;Acc:422222]	6309.03	0.466932	0.13623	0.000609109	0.0222479
ENSGALG00000043035	SHISA2	shisa family member 2 [Source:NCBI gene;Acc:395162]	1036.15	-0.837008	0.244236	0.000610177	0.0222479
ENSGALG00000047622			41.1528	-0.725968	0.21191	0.000612911	0.022292
ENSGALG00000040275	RCSD1	RCSD domain containing 1 [Source:NCBI gene;Acc:418443]	1555.9	0.348234	0.101761	0.000621419	0.0225453
ENSGALG00000004394		poly(rC) binding protein 3 [Source:NCBI gene;Acc:100858906]	2071.88	-0.573258	0.167594	0.000625036	0.0226204
ENSGALG00000017195	PGR	progesterone receptor [Source:NCBI gene;Acc:396198]	47.8992	0.982456	0.287314	0.000627476	0.0226527
ENSGALG00000012732	PHACTR1	phosphatase and actin regulator 1 [Source:NCBI gene;Acc:395093]	20.2035	-2.72144	0.796655	0.000635287	0.0228781
ENSGALG00000015379	TAGLN3	transgelin 3 [Source:NCBI gene;Acc:418420]	110.698	-3.11004	0.91139	0.000643891	0.023131
ENSGALG00000034950	SMPD3	sphingomyelin phosphodiesterase 3 [Source:NCBI gene;Acc:415619]	112.981	-1.56198	0.458524	0.00065789	0.023521
ENSGALG00000006112	SCN5A	sodium voltage-gated channel alpha subunit 5 [Source:NCBI gene;Acc:395947]	34.0093	-2.21003	0.648793	0.000658312	0.023521
ENSGALG00000015688	MXD4	MAX dimerization protein 4 [Source:NCBI gene;Acc:422890]	2002.84	0.290762	0.0853713	0.000659573	0.023521
ENSGALG00000033089		cHz-cadherin [Source:NCBI gene;Acc:414835]	76.6843	-2.6533	0.77941	0.000663469	0.0235758
ENSGALG00000008197	PGGT1B	protein geranylgeranyltransferase type I subunit beta [Source:NCBI gene;Acc:770633]	446.96	0.402327	0.118196	0.000664334	0.0235758
ENSGALG00000047182	ACHE	acetylcholinesterase (Cartwright blood group) [Source:NCBI gene;Acc:396388]	127.606	-2.97971	0.876055	0.000670713	0.0237445
ENSGALG00000039196	NECTIN1	nectin cell adhesion molecule 1 [Source:NCBI gene;Acc:100857875]	749.802	-0.951151	0.279794	0.000675187	0.0238452
ENSGALG00000032184	CSPG5	chondroitin sulfate proteoglycan 5 [Source:NCBI gene;Acc:395466]	143.222	-3.24235	0.954155	0.000678471	0.0239034
ENSGALG00000008998	FAM179A	family with sequence similarity 179 member A [Source:NCBI gene;Acc:421296]	78.0354	-2.36091	0.694988	0.000681165	0.0239407
ENSGALG00000020002	SLC22A3	solute carrier family 22 member 3 [Source:NCBI gene;Acc:421582]	312.782	1.13375	0.333832	0.000683342	0.0239596
ENSGALG00000010891	ABCB11	ATP binding cassette subfamily B member 11 [Source:NCBI gene;Acc:424170]	43.4969	-1.10595	0.325737	0.000685685	0.0239842
ENSGALG00000013537	TPM3	tropomyosin 3 [Source:NCBI gene;Acc:770103]	16283.1	0.217191	0.0640279	0.000693502	0.0241997
ENSGALG00000039023		Nipped-B homolog-like [Source:NCBI gene;Acc:427025]	526.447	-2.11576	0.623848	0.000695179	0.0242005
ENSGALG00000012123	PAX6	paired box 6 [Source:NCBI gene;Acc:395943]	178.878	-3.67732	1.08474	0.000698838	0.0242701
ENSGALG00000001492	NDRG3	uncharacterized LOC107057310 [Source:NCBI gene;Acc:107057310]	2680.39	-0.491043	0.144978	0.000706601	0.0244463
ENSGALG00000007314	DSCAML1	DS cell adhesion molecule like 1 [Source:NCBI gene;Acc:428249]	47.4733	-2.45573	0.7251	0.000707255	0.0244463
ENSGALG00000031726	MAPRE3	microtubule associated protein RP/EB family member 3 [Source:NCBI gene;Acc:100857732]	759.22	-0.34923	0.103216	0.00071573	0.0246809
ENSGALG00000016148	C2CD2	C2 calcium dependent domain containing 2 [Source:NCBI gene;Acc:418532]	1261.45	0.365216	0.108122	0.000730665	0.0251366
ENSGALG00000009012	ZNF385B	zinc finger protein 385B [Source:NCBI gene;Acc:424124]	59.9037	-1.93673	0.573993	0.000740481	0.0253957
ENSGALG00000020615	STK32C	serine/threonine kinase 32C [Source:NCBI gene;Acc:769291]	61.7239	-1.50931	0.447377	0.000741669	0.0253957
ENSGALG00000015203			157.546	-1.09107	0.32357	0.000746345	0.025428
ENSGALG00000016828	GRTP1	growth hormone regulated TBC protein 1 [Source:NCBI gene;Acc:418742]	73.2619	-2.09585	0.621554	0.000746392	0.025428
ENSGALG00000012367	TRIM9	tripartite motif containing 9 [Source:NCBI gene;Acc:423579]	110.402	-1.59215	0.472252	0.000747863	0.025428
ENSGALG00000050750	NRN1L	neuritin 1 like [Source:NCBI gene;Acc:100858970]	29.5366	-2.85188	0.846062	0.00074957	0.025428
ENSGALG00000002095	CHMP4B	charged multivesicular body protein 4B [Source:NCBI gene;Acc:419150]	3619.65	0.243443	0.0722395	0.000751844	0.0254461
ENSGALG00000004689	PKN1	protein kinase N3 [Source:NCBI gene;Acc:417209]	1178.12	0.450493	0.133731	0.00075535	0.0254987
ENSGALG00000010533	ELAVL4	ELAV like RNA binding protein 4 [Source:NCBI gene;Acc:395634]	182.46	-1.50324	0.446316	0.000756885	0.0254987
ENSGALG00000003163	GNAO1	G protein subunit alpha o1 [Source:NCBI gene;Acc:415698]	159.647	-1.12232	0.333356	0.000760668	0.0255672
ENSGALG00000000275	KCTD9	potassium channel tetramerization domain containing 9 [Source:NCBI gene;Acc:419526]	1380.04	0.268905	0.0798974	0.000763682	0.0256096
ENSGALG00000010013	EDNRA	endothelin receptor type A [Source:NCBI gene;Acc:373908]	4974.58	0.477743	0.142219	0.000781685	0.0261291
ENSGALG00000021542	SNCB	synuclein beta [Source:NCBI gene;Acc:395391]	412.277	-3.40906	1.01495	0.000782747	0.0261291
ENSGALG00000003866	FIBCD1	ficolin 3 [Source:NCBI gene;Acc:427762]	27.3128	-2.81801	0.83988	0.000792917	0.0264083
ENSGALG00000011718	ZBTB1	zinc finger and BTB domain containing 1 [Source:NCBI gene;Acc:428916]	1334.38	0.24837	0.0740837	0.000800689	0.0264746
ENSGALG00000001437	NTM	neurotrimin [Source:NCBI gene;Acc:395450]	69.2357	-2.25276	0.671989	0.00080121	0.0264746
ENSGALG00000047141			16.1995	-2.81096	0.838549	0.000801804	0.0264746
ENSGALG00000041708	WNT4	Wnt family member 4 [Source:NCBI gene;Acc:395561]	127.674	0.907508	0.270732	0.00080215	0.0264746
ENSGALG00000015422	NRG1	neuregulin 1 [Source:NCBI gene;Acc:373906]	17.6256	-2.12932	0.635691	0.000809244	0.0266285
ENSGALG00000030836	PSD2	pleckstrin and Sec7 domain containing 2 [Source:NCBI gene;Acc:427605]	60.6775	-2.78912	0.83286	0.000811486	0.0266285
ENSGALG00000004055	C7orf50	chromosome 14 C7orf50 homolog [Source:NCBI gene;Acc:416455]	493.54	0.476109	0.142183	0.000812277	0.0266285
ENSGALG00000005331	GJC2	gap junction protein gamma 2 [Source:NCBI gene;Acc:420397]	588.802	0.610835	0.182993	0.000843765	0.0275571
ENSGALG00000006939	PFKP	phosphofructokinase, platelet [Source:NCBI gene;Acc:428411]	4346.27	-0.519287	0.155577	0.000844373	0.0275571
ENSGALG00000031932	AGPAT3	1-acylglycerol-3-phosphate O-acyltransferase 3 [Source:NCBI gene;Acc:418550]	1354.06	-0.457812	0.137212	0.000848328	0.0276245
ENSGALG00000002563	TPM4	tropomyosin 4 [Source:NCBI gene;Acc:107055375]	3781.58	0.35034	0.105025	0.000850661	0.0276389
ENSGALG00000002386	TMEM8B	transmembrane protein 8B [Source:NCBI gene;Acc:769808]	23.3645	-1.44778	0.43425	0.00085612	0.0276614
ENSGALG00000003930	APBA2	amyloid beta precursor protein binding family A member 2 [Source:NCBI gene;Acc:415386]	150.815	-0.9596	0.287835	0.000856521	0.0276614
ENSGALG00000005332	CACNA1D	calcium voltage-gated channel subunit alpha1 D [Source:NCBI gene;Acc:395895]	112.754	-1.80891	0.542614	0.000857028	0.0276614
ENSGALG00000015877	SH3BGRL2	SH3 domain binding glutamate rich protein like 2 [Source:HGNC Symbol;Acc:HGNC:15567]	195.433	-1.13171	0.339552	0.000859333	0.027673
ENSGALG00000035673	ADAM11	ADAM metallopeptidase domain 11 [Source:NCBI gene;Acc:428282]	54.0089	-1.50642	0.452059	0.000861172	0.027673
ENSGALG00000027665	SYNGR1	synaptogyrin 1 [Source:NCBI gene;Acc:418015]	1257.85	-0.633487	0.190221	0.000867626	0.0277778
ENSGALG00000033960	ADGRB1	adhesion G protein-coupled receptor B1 [Source:NCBI gene;Acc:100859755]	88.507	-1.26027	0.3785	0.000869594	0.0277778
ENSGALG00000030588	GALNTL6	polypeptide N-acetylgalactosaminyltransferase-like 6 [Source:NCBI gene;Acc:422560]	11.1547	-2.12872	0.639472	0.00087197	0.0277778
ENSGALG00000001207	PLCH2	phospholipase C eta 2 [Source:NCBI gene;Acc:428180]	41.671	-2.51927	0.756847	0.000872706	0.0277778
ENSGALG00000002377	ENO1	enolase 1, (alpha) [Source:NCBI gene;Acc:396017]	27446.9	-0.45009	0.135273	0.000876987	0.0277778
ENSGALG00000016522	PPEF1	protein phosphatase with EF-hand domain 1 [Source:NCBI gene;Acc:427999]	51.8552	-4.3921	1.32005	0.000877165	0.0277778
ENSGALG00000004474	PLEKHF1	pleckstrin homology and FYVE domain containing 1 [Source:NCBI gene;Acc:427546]	1695.72	0.305542	0.0918376	0.000877922	0.0277778
ENSGALG00000006147	NUCB2	nucleobindin 2 [Source:NCBI gene;Acc:423071]	12007.2	0.246624	0.0741405	0.000879634	0.0277778
ENSGALG00000015345			25.2233	-2.76497	0.831775	0.000886797	0.0279437
ENSGALG00000036219	STK35	serine/threonine kinase 35 [Source:NCBI gene;Acc:771724]	43.3103	-1.95522	0.588427	0.000891224	0.0280228
ENSGALG00000010050	LRFN2	leucine rich repeat and fibronectin type III domain containing 2 [Source:NCBI gene;Acc:428571]	138.713	-1.16904	0.351922	0.000894113	0.0280533
ENSGALG00000003256	ATP6V0A1	ATPase H+ transporting V0 subunit a1 [Source:NCBI gene;Acc:395474]	2372	-0.581771	0.175193	0.000897783	0.0280965
ENSGALG00000010551	CDC42EP3	CDC42 effector protein 3 [Source:NCBI gene;Acc:428577]	7419.45	0.508802	0.153252	0.00090004	0.0280965
ENSGALG00000031734	AQP11	aquaporin 11 [Source:NCBI gene;Acc:426725]	132.608	-1.1384	0.342925	0.000901254	0.0280965
ENSGALG00000001626		urotensin 2 receptor [Source:NCBI gene;Acc:427800]	9.93324	-2.36999	0.714718	0.000913216	0.0284088
ENSGALG00000049951	SPOCK2	SPARC/osteonectin, cwcv and kazal like domains proteoglycan 2 [Source:NCBI gene;Acc:100858414]	836.205	-0.671767	0.202811	0.00092538	0.0287261
ENSGALG00000004096	CHRNA7	cholinergic receptor nicotinic alpha 7 subunit [Source:NCBI gene;Acc:374001]	30.0888	-2.23623	0.675446	0.000930467	0.0288228
ENSGALG00000053105	RAP1GAP	RAP1 GTPase activating protein 2 [Source:NCBI gene;Acc:769475]	16.3302	-2.45538	0.742419	0.000942082	0.0291209
ENSGALG00000013081	VWC2	von Willebrand factor C domain containing 2 [Source:NCBI gene;Acc:420944]	123.955	-1.35497	0.410307	0.000958831	0.0295434
ENSGALG00000004728	RGL1	ral guanine nucleotide dissociation stimulator like 1 [Source:NCBI gene;Acc:424446]	7657.83	0.204875	0.0620448	0.000959792	0.0295434
ENSGALG00000010078	GLP1R	glucagon like peptide 1 receptor [Source:NCBI gene;Acc:428573]	7.08376	-3.94638	1.19577	0.000965868	0.0296331
ENSGALG00000005995	SLC13A5	solute carrier family 13 member 5 [Source:HGNC Symbol;Acc:HGNC:23089]	133.742	-1.30818	0.396416	0.000966761	0.0296331
ENSGALG00000016361	FAM110C	family with sequence similarity 110 member C [Source:NCBI gene;Acc:100859913]	28.0608	-1.59481	0.483892	0.000981402	0.030019
ENSGALG00000006401	OSBPL5	oxysterol binding protein like 5 [Source:NCBI gene;Acc:770816]	2403.43	0.428731	0.130134	0.000985834	0.0300916
ENSGALG00000014854	MYL12A	myosin, light chain 12A, regulatory, non-sarcomeric [Source:NCBI gene;Acc:396284]	8169.62	0.293703	0.0892096	0.000993802	0.0302716
ENSGALG00000031274	SLC4A8	solute carrier family 4 member 8 [Source:NCBI gene;Acc:425441]	326.769	-0.628704	0.191055	0.000999394	0.0303787
ENSGALG00000004244	TTPAL	alpha tocopherol transfer protein like [Source:NCBI gene;Acc:419197]	534.847	0.34696	0.105525	0.00100924	0.0306143
ENSGALG00000042199	SLC12A5	solute carrier family 12 (potassium/chloride transporter), member 5 [Source:NCBI gene;Acc:777252]	137.7	-3.64672	1.10943	0.00101251	0.0306499
ENSGALG00000043555	NPNT	nephronectin [Source:NCBI gene;Acc:422535]	403.712	0.648885	0.197496	0.00101781	0.0307467
ENSGALG00000021686			31.1314	-3.1093	0.946913	0.00102483	0.0308948
ENSGALG00000031275	TUBB6	tubulin beta 6 class V [Source:NCBI gene;Acc:421037]	4981.32	0.314848	0.0959288	0.00103037	0.0309252
ENSGALG00000016605	EFR3B	EFR3 homolog B [Source:NCBI gene;Acc:422012]	458.186	-0.694137	0.211514	0.00103162	0.0309252
ENSGALG00000003582	SLC1A3	solute carrier family 1 member 3 [Source:NCBI gene;Acc:395443]	334.779	-3.1517	0.960566	0.00103407	0.0309252
ENSGALG00000008313	NAPB	NSF attachment protein beta [Source:NCBI gene;Acc:421231]	247.832	-2.43455	0.74211	0.00103595	0.0309252
ENSGALG00000041927	FZD9	frizzled class receptor 9 [Source:NCBI gene;Acc:373886]	526.509	-0.681711	0.20781	0.00103641	0.0309252
ENSGALG00000023379	F2RL2	coagulation factor II thrombin receptor like 2 [Source:NCBI gene;Acc:768449]	143.126	0.639834	0.195103	0.00104003	0.0309332
ENSGALG00000052302		phosphodiesterase 4D interacting protein [Source:NCBI gene;Acc:425735]	113.853	-1.51357	0.461564	0.00104091	0.0309332
ENSGALG00000032750	CELSR2	cadherin EGF LAG seven-pass G-type receptor 2 [Source:NCBI gene;Acc:430126]	45.876	-2.08749	0.637059	0.00105006	0.0311001
ENSGALG00000014875	HCN1	hyperpolarization activated cyclic nucleotide gated potassium channel 1 [Source:NCBI gene;Acc:431590]	38.9685	-1.96244	0.598932	0.00105078	0.0311001
ENSGALG00000041662	OPN4-1	photopigment melanopsin-like [Source:NCBI gene;Acc:395334]	40.0554	-2.00342	0.611634	0.00105469	0.0311529
ENSGALG00000038933	FABP7	fatty acid binding protein 7 [Source:NCBI gene;Acc:396246]	787.437	-1.62425	0.495992	0.00105756	0.0311746
ENSGALG00000032868	AHCYL2	adenosylhomocysteinase like 2 [Source:NCBI gene;Acc:416675]	1848.96	-0.932589	0.285028	0.00106818	0.0314244
ENSGALG00000039118	MEIS2	Meis homeobox 2 [Source:NCBI gene;Acc:395588]	769.806	-0.607772	0.186065	0.00108907	0.0319746
ENSGALG00000000521	SPIRE2	spire-type actin nucleation factor 2 [Source:NCBI gene;Acc:415855]	31.9131	-2.32008	0.710405	0.00109136	0.0319774
ENSGALG00000011913	SEPTIN3	septin 3 [Source:NCBI gene;Acc:427899]	58.7874	-2.10862	0.645823	0.0010946	0.0320083
ENSGALG00000004693	ARPC1A	actin related protein 2/3 complex subunit 1A [Source:NCBI gene;Acc:770269]	4408	0.28553	0.0875107	0.00110316	0.0321942
ENSGALG00000009078	GALNT14	polypeptide N-acetylgalactosaminyltransferase 14 [Source:NCBI gene;Acc:421305]	24.0996	-1.615	0.495219	0.00110952	0.0323064
ENSGALG00000004956	GPI	glucose-6-phosphate isomerase [Source:NCBI gene;Acc:415783]	8563.09	-0.520887	0.159748	0.00111142	0.0323064
ENSGALG00000029416	TRPC6	transient receptor potential cation channel subfamily C member 6 [Source:NCBI gene;Acc:418989]	312.175	0.478936	0.146924	0.0011151	0.0323491
ENSGALG00000005966	SEC61A1	Sec61 translocon alpha 1 subunit [Source:NCBI gene;Acc:416023]	7929.39	0.314301	0.0965086	0.0011271	0.0326324
ENSGALG00000033178	KLF6	Kruppel like factor 6 [Source:NCBI gene;Acc:420463]	2813.55	0.354892	0.109051	0.0011365	0.0327842
ENSGALG00000031590	B3GAT2	beta-1,3-glucuronyltransferase 2 [Source:NCBI gene;Acc:428638]	47.8485	-1.6651	0.511665	0.00113683	0.0327842
ENSGALG00000019987	LRP11	LDL receptor related protein 11 [Source:NCBI gene;Acc:421629]	225.559	-1.73955	0.534674	0.00114001	0.0328113
ENSGALG00000012559	LARGE1	LARGE xylosyl- and glucuronyltransferase 1 [Source:NCBI gene;Acc:418062]	536.413	-0.51322	0.157808	0.00114521	0.032896
ENSGALG00000012952	BASP1	brain abundant membrane attached signal protein 1 [Source:NCBI gene;Acc:373905]	2383.36	-0.370068	0.113886	0.00115625	0.0331208
ENSGALG00000043139	SYT7	synaptotagmin VII [Source:NCBI gene;Acc:101748423]	27.052	-2.33648	0.719109	0.00115756	0.0331208
ENSGALG00000016164	ABCG1	ATP binding cassette subfamily G member 1 [Source:NCBI gene;Acc:418533]	293.004	-0.915436	0.282009	0.00116988	0.0332829
ENSGALG00000006575	VIPR2	vasoactive intestinal peptide receptor 2 [Source:NCBI gene;Acc:420453]	19.2114	-2.52179	0.777	0.00117224	0.0332829
ENSGALG00000033279	RAX	retina and anterior neural fold homeobox [Source:NCBI gene;Acc:100677794]	26.8609	-4.50572	1.38851	0.00117451	0.0332829
ENSGALG00000007837	KAZALD1	Kazal type serine peptidase inhibitor domain 1 [Source:NCBI gene;Acc:423856]	221.209	-1.15992	0.357509	0.00117679	0.0332829
ENSGALG00000045478		exocyst complex component 3 like [Source:NCBI gene;Acc:423478]	483.758	0.549105	0.169254	0.00117758	0.0332829
ENSGALG00000048343		carboxylesterase 1 like 2 [Source:NCBI gene;Acc:769339]	466.736	-0.737943	0.22754	0.00118221	0.0332829
ENSGALG00000022909	PTPN3	protein tyrosine phosphatase, non-receptor type 3 [Source:NCBI gene;Acc:420963]	220.986	0.490769	0.151356	0.00118495	0.0332829
ENSGALG00000006181	NUB1	negative regulator of ubiquitin like proteins 1 [Source:NCBI gene;Acc:420433]	2991.85	0.30936	0.095415	0.00118589	0.0332829
ENSGALG00000005903	NRIP3	nuclear receptor interacting protein 2 [Source:NCBI gene;Acc:423050]	93.6446	-2.52845	0.779856	0.00118611	0.0332829
ENSGALG00000013728	PPAT	phosphoribosyl pyrophosphate amidotransferase [Source:NCBI gene;Acc:422743]	1036.95	0.319261	0.098481	0.00118754	0.0332829
ENSGALG00000010988	PALS2	membrane palmitoylated protein 6 [Source:NCBI gene;Acc:420622]	371.573	-0.740228	0.22835	0.00118843	0.0332829
ENSGALG00000001981	PARP6	poly(ADP-ribose) polymerase family member 6 [Source:NCBI gene;Acc:769472]	278.551	-0.694866	0.21439	0.00119055	0.0332829
ENSGALG00000032386	DCLK2	doublecortin like kinase 2 [Source:NCBI gene;Acc:422473]	199.672	-1.45316	0.448778	0.00120358	0.033583
ENSGALG00000036838		peroxidasin like [Source:NCBI gene;Acc:419247]	44.7734	-3.40047	1.05091	0.00121327	0.0337891
ENSGALG00000028466		interleukin 34 [Source:NCBI gene;Acc:100858424]	2036.06	-0.551986	0.17073	0.00122459	0.0340043
ENSGALG00000032320	CEND1	cell cycle exit and neuronal differentiation 1 [Source:NCBI gene;Acc:770044]	17.9495	-4.05716	1.25532	0.00122945	0.0340043
ENSGALG00000006837	TSPAN4	tetraspanin 4 [Source:NCBI gene;Acc:423104]	6561.86	0.41334	0.127897	0.00123001	0.0340043
ENSGALG00000010939	LIN7A	lin-7 homolog A, crumbs cell polarity complex component [Source:NCBI gene;Acc:417874]	342.941	-1.30636	0.404225	0.0012303	0.0340043
ENSGALG00000007667	GPR158	G protein-coupled receptor 158 [Source:NCBI gene;Acc:100859400]	49.5981	-2.66663	0.825602	0.00123825	0.0340972
ENSGALG00000009400	SLC8A3	solute carrier family 8 member A3 [Source:NCBI gene;Acc:395759]	26.204	-2.56566	0.794345	0.00123833	0.0340972
ENSGALG00000033102	LRRFIP2	LRR binding FLII interacting protein 2 [Source:NCBI gene;Acc:420759]	894.628	0.254277	0.0787442	0.00124157	0.0341222
ENSGALG00000004250		beta-1,4-N-acetyl-galactosaminyltransferase 4 [Source:NCBI gene;Acc:770601]	881.347	-0.572304	0.177266	0.00124443	0.0341366
ENSGALG00000000104		cryptochrome 4 [Source:NCBI gene;Acc:395100]	524.185	-0.657057	0.203621	0.00125154	0.0342672
ENSGALG00000027986	NIPAL1	NIPA like domain containing 1 [Source:NCBI gene;Acc:428783]	30.8457	1.29247	0.401173	0.00127426	0.0347774
ENSGALG00000003005	CHRNB4	cholinergic receptor nicotinic beta 4 subunit [Source:NCBI gene;Acc:395613]	28.9157	-1.81717	0.564065	0.00127493	0.0347774
ENSGALG00000012089			16.1164	-3.71392	1.15306	0.0012778	0.034791
ENSGALG00000009805	PPM1H	protein phosphatase, Mg2+/Mn2+ dependent 1H [Source:NCBI gene;Acc:771760]	252.969	-0.695381	0.216113	0.00129234	0.0351214
ENSGALG00000002443	FBXL16	F-box and leucine rich repeat protein 16 [Source:NCBI gene;Acc:416405]	23.4261	-2.7291	0.848473	0.0012977	0.0352016
ENSGALG00000036502	CDIP1	cell death-inducing p53 target 1 [Source:NCBI gene;Acc:416662]	382.352	-0.42689	0.132885	0.001316	0.0356319
ENSGALG00000008675	SLC25A5	solute carrier family 25 member 5 [Source:NCBI gene;Acc:772225]	3654.85	-0.404217	0.125887	0.00132294	0.035743
ENSGALG00000032830	SEPT7	septin 7 [Source:NCBI gene;Acc:420741]	10163.8	0.350341	0.109123	0.00132499	0.035743
ENSGALG00000014957	WDR1	WD repeat domain 1 [Source:NCBI gene;Acc:422842]	11086.7	0.294479	0.0917393	0.00132756	0.0357464
ENSGALG00000039990	TNC	tenascin C [Source:NCBI gene;Acc:396440]	770.94	-2.23886	0.697818	0.0013349	0.0357945
ENSGALG00000043106	WDR17	WD repeat domain 17 [Source:NCBI gene;Acc:422570]	23.6123	-4.43384	1.38196	0.0013349	0.0357945
ENSGALG00000002437	DIPK1B	family with sequence similarity 69 member B [Source:NCBI gene;Acc:417139]	1045.14	-0.301691	0.0940438	0.00133669	0.0357945
ENSGALG00000034109	GRIA3	glutamate ionotropic receptor AMPA type subunit 3 [Source:NCBI gene;Acc:396138]	56.7641	-1.64462	0.512807	0.00134088	0.0358224
ENSGALG00000001262	CLIC4	chloride intracellular channel 4 [Source:NCBI gene;Acc:419595]	10652.3	0.351157	0.109514	0.00134362	0.0358224
ENSGALG00000028345	RHBDL1	rhomboid like 1 [Source:NCBI gene;Acc:429205]	12.7914	-2.8046	0.874786	0.00134575	0.0358224
ENSGALG00000009092	STON1	stonin 1 [Source:NCBI gene;Acc:100534590]	2784.69	0.397081	0.123869	0.00134753	0.0358224
ENSGALG00000026903	CALB2	calbindin 2 [Source:NCBI gene;Acc:396255]	298.924	-3.35423	1.04661	0.00135139	0.0358596
ENSGALG00000020067	VASH2	vasohibin 2 [Source:NCBI gene;Acc:421364]	627.173	0.607191	0.189542	0.00135787	0.0358948
ENSGALG00000032628	SRCIN1	SRC kinase signaling inhibitor 1 [Source:NCBI gene;Acc:426281]	65.7503	-1.74422	0.544501	0.00135843	0.0358948
ENSGALG00000046448	ZNF385A	zinc finger protein 385A [Source:NCBI gene;Acc:101749643]	45.9988	-1.20976	0.377698	0.00136008	0.0358948
ENSGALG00000001035		nuclear receptor subfamily 1, group D, member 1 [Source:NCBI gene;Acc:431047]	77.6423	-2.21492	0.6931	0.00139509	0.0366959
ENSGALG00000023621	SFXN3	sideroflexin 3 [Source:NCBI gene;Acc:428972]	1422.47	-0.41229	0.129018	0.00139545	0.0366959
ENSGALG00000029445	FADS6	fatty acid desaturase 6 [Source:NCBI gene;Acc:428683]	12.4459	-1.94661	0.60956	0.00140575	0.0369004
ENSGALG00000009519	ARG2	arginase 2 [Source:NCBI gene;Acc:423272]	465.324	-1.04625	0.327719	0.00141036	0.0369122
ENSGALG00000000235	PPP2R2A	protein phosphatase 2 regulatory subunit Balpha [Source:NCBI gene;Acc:419523]	2741.17	0.315624	0.0988691	0.00141125	0.0369122
ENSGALG00000040856	CPNE1	copine 1 [Source:NCBI gene;Acc:419134]	3950.07	0.24658	0.0773052	0.00142421	0.0371846
ENSGALG00000009185	ROM1	retinal outer segment membrane protein 1 [Source:NCBI gene;Acc:395898]	67.0313	-2.29165	0.71883	0.00143249	0.037334
ENSGALG00000015252	ST3GAL6	ST3 beta-galactoside alpha-2,3-sialyltransferase 6 [Source:NCBI gene;Acc:395138]	1853.87	0.304892	0.0956857	0.00144061	0.0373869
ENSGALG00000048448		PDZ domain containing 7 [Source:NCBI gene;Acc:428974]	18.8496	-2.67925	0.840846	0.00144066	0.0373869
ENSGALG00000007917	LAMB4	laminin subunit beta 4 [Source:NCBI gene;Acc:396076]	90.6642	0.959736	0.301228	0.00144219	0.0373869
ENSGALG00000014140	ARFGAP3	ADP ribosylation factor GTPase activating protein 3 [Source:NCBI gene;Acc:418224]	1490.17	0.303575	0.0952983	0.0014449	0.0373909
ENSGALG00000010486	JAKMIP3	Janus kinase and microtubule interacting protein 3 [Source:NCBI gene;Acc:428991]	6.051	-3.82219	1.20087	0.00145833	0.0375857
ENSGALG00000014336	RELL1	RELT like 1 [Source:NCBI gene;Acc:422795]	4699.59	0.378772	0.119018	0.00146027	0.0375857
ENSGALG00000047441	TRARG1	tumor suppressor candidate 5 [Source:NCBI gene;Acc:107054804]	21.3406	-1.62357	0.510204	0.00146159	0.0375857
ENSGALG00000012159	ACTR3	ARP3 actin related protein 3 homolog [Source:NCBI gene;Acc:374197]	6125.59	0.295733	0.0929785	0.00146937	0.0375857
ENSGALG00000012129	CCDC93	coiled-coil domain containing 93 [Source:NCBI gene;Acc:424277]	1302.02	0.270189	0.0849499	0.00146984	0.0375857
ENSGALG00000031387	YWHAZ	tyrosine 3-monooxygenase/tryptophan 5-monooxygenase activation protein zeta [Source:NCBI gene;Acc:425619]	13649.8	0.203197	0.0638875	0.00147001	0.0375857
ENSGALG00000026091	CACNG4	calcium voltage-gated channel auxiliary subunit gamma 4 [Source:NCBI gene;Acc:373924]	12.7365	-4.24496	1.335	0.00147409	0.0375857
ENSGALG00000030561		dual specificity testis-specific protein kinase 1-like [Source:NCBI gene;Acc:427783]	43.7398	-1.0088	0.317284	0.00147533	0.0375857
ENSGALG00000043015	FOXS1	forkhead box S1 [Source:HGNC Symbol;Acc:HGNC:3735]	264.342	-0.679215	0.213627	0.00147556	0.0375857
ENSGALG00000006681	BRSK1	BR serine/threonine kinase 1 [Source:NCBI gene;Acc:423098]	58.1681	-1.80635	0.568466	0.00148508	0.0377212
ENSGALG00000032660	IFNGR2	interferon gamma receptor 2 (interferon gamma transducer 1) [Source:NCBI gene;Acc:418502]	4205.19	0.279553	0.0879818	0.00148604	0.0377212
ENSGALG00000016720	CD2AP	CD2 associated protein [Source:NCBI gene;Acc:771715]	2476	0.279591	0.0880578	0.00149793	0.0379571
ENSGALG00000036938	RALYL	RALY RNA binding protein-like [Source:NCBI gene;Acc:420203]	19.7827	-2.19327	0.691383	0.00151244	0.0382586
ENSGALG00000004322		aryl hydrocarbon receptor-like [Source:NCBI gene;Acc:100859347]	33.7799	-2.19277	0.692371	0.00153996	0.0388864
ENSGALG00000041419		solute carrier family 6 member 8 [Source:NCBI gene;Acc:100861584]	3148.65	-0.642999	0.20306	0.00154258	0.0388864
ENSGALG00000047242	MAST1	microtubule associated serine/threonine kinase 1 [Source:HGNC Symbol;Acc:HGNC:19034]	20.5655	-2.76149	0.872787	0.00155625	0.0390746
ENSGALG00000015763	GABPA	GA binding protein transcription factor alpha subunit [Source:NCBI gene;Acc:418478]	3125.15	0.235151	0.0743288	0.00155798	0.0390746
ENSGALG00000043393	CADM2	cell adhesion molecule 2 [Source:NCBI gene;Acc:418463]	66.1383	-1.59475	0.504088	0.00155807	0.0390746
ENSGALG00000014337	NWD2	NACHT and WD repeat domain containing 2 [Source:NCBI gene;Acc:428789]	26.6025	-3.20781	1.01419	0.00156198	0.0391058
ENSGALG00000010145	MDGA1	MAM domain containing glycosylphosphatidylinositol anchor 1 [Source:NCBI gene;Acc:421431]	50.3865	-2.10071	0.664583	0.00157263	0.0393049
ENSGALG00000001611	B3GAT1	beta-1,3-glucuronyltransferase 1 [Source:NCBI gene;Acc:373949]	312.69	-0.839465	0.265843	0.00158991	0.0396586
ENSGALG00000022887	KBTBD11	kelch repeat and BTB domain containing 11 [Source:HGNC Symbol;Acc:HGNC:29104]	478.269	-0.503189	0.159393	0.00159449	0.0396586
ENSGALG00000034163	CRTAP	cartilage associated protein [Source:NCBI gene;Acc:395992]	3904.53	0.333947	0.105801	0.00159741	0.0396586
ENSGALG00000038433	SPON2	spondin 2 [Source:NCBI gene;Acc:422905]	1697.61	0.921332	0.291899	0.00159763	0.0396586
ENSGALG00000049835	S1PR3	sphingosine-1-phosphate receptor 3 [Source:NCBI gene;Acc:431264]	183.906	0.55806	0.177063	0.00162294	0.0402186
ENSGALG00000012956	TMTC1	transmembrane and tetratricopeptide repeat containing 1 [Source:NCBI gene;Acc:418143]	5057.37	0.397436	0.126214	0.00163889	0.0405453
ENSGALG00000006487	TM9SF2L	transmembrane 9 superfamily member 2-like [Source:NCBI gene;Acc:422249]	5127.07	0.303138	0.0963323	0.00165068	0.0407575
ENSGALG00000015096	SH3GL2	SH3 domain containing GRB2 like 2, endophilin A1 [Source:NCBI gene;Acc:395203]	218.605	-2.00349	0.636861	0.00165583	0.0407575
ENSGALG00000033061	CAMK2B	calcium/calmodulin dependent protein kinase II beta [Source:NCBI gene;Acc:374174]	115.124	-1.11603	0.35476	0.00165584	0.0407575
ENSGALG00000042289	SUSD5	sushi domain containing 5 [Source:NCBI gene;Acc:420721]	87.0678	-1.52657	0.48546	0.0016632	0.0408201
ENSGALG00000037131		voltage-dependent P/Q-type calcium channel subunit alpha-1A-like [Source:NCBI gene;Acc:107049790]	248.666	-1.20586	0.383498	0.00166437	0.0408201
ENSGALG00000001450	IGSF9B	immunoglobulin superfamily member 9B [Source:NCBI gene;Acc:428237]	67.5778	-1.15579	0.367621	0.00166675	0.0408201
ENSGALG00000026033	SYT2	synaptotagmin 2 [Source:NCBI gene;Acc:396327]	37.2362	-1.31336	0.418215	0.00168722	0.0412129
ENSGALG00000001311	ARHGAP44	Rho GTPase activating protein 44 [Source:NCBI gene;Acc:427797]	135.236	-1.15525	0.367892	0.00168843	0.0412129
ENSGALG00000011041	DNAJC6	DnaJ heat shock protein family (Hsp40) member C6 [Source:NCBI gene;Acc:424698]	263.539	-1.66453	0.530562	0.0017051	0.0415504
ENSGALG00000010233	SYNDIG1L	synapse differentiation inducing 1 like [Source:NCBI gene;Acc:423351]	32.5714	-1.13938	0.363236	0.00170832	0.0415597
ENSGALG00000015835	GRIK1	glutamate ionotropic receptor kainate type subunit 1 [Source:NCBI gene;Acc:418489]	155.289	-2.349	0.749229	0.00171723	0.0417009
ENSGALG00000003933	QSOX1	quiescin Q6 sulfhydryl oxidase 1 [Source:NCBI gene;Acc:373914]	2143.75	-1.15199	0.367521	0.00172144	0.0417009
ENSGALG00000015373	PDE6B	phosphodiesterase 6B [Source:NCBI gene;Acc:395092]	54.1897	-2.34851	0.749355	0.00172419	0.0417009
ENSGALG00000015497	VGLL3	vestigial like family member 3 [Source:NCBI gene;Acc:418462]	443.23	0.715705	0.228382	0.00172553	0.0417009
ENSGALG00000002993	CA10	carbonic anhydrase 10 [Source:NCBI gene;Acc:417389]	269.444	-1.71698	0.548396	0.00174264	0.0420447
ENSGALG00000006751	THY1	Thy-1 cell surface antigen [Source:NCBI gene;Acc:378897]	4449.37	0.617581	0.197415	0.00175798	0.0422997
ENSGALG00000029921	CSRP2	cysteine and glycine rich protein 2 [Source:NCBI gene;Acc:396128]	4739.63	-0.81073	0.259172	0.00175909	0.0422997
ENSGALG00000031786	BLVRA	biliverdin reductase A [Source:NCBI gene;Acc:420776]	402.036	-0.542277	0.17338	0.00176188	0.0422997
ENSGALG00000029392	GABRB3	gamma-aminobutyric acid type A receptor beta3 subunit [Source:NCBI gene;Acc:396290]	235.445	-1.00682	0.322354	0.00178811	0.0428589
ENSGALG00000005086	PLAU	plasminogen activator, urokinase [Source:NCBI gene;Acc:396424]	3182.99	0.658253	0.210835	0.00179554	0.0429667
ENSGALG00000011885	ANXA5	annexin A5 [Source:NCBI gene;Acc:428767]	8893.3	0.258539	0.0828229	0.00179877	0.0429736
ENSGALG00000032415	SEZ6L	seizure related 6 homolog like [Source:NCBI gene;Acc:416906]	105.636	-3.97882	1.27545	0.00181139	0.0431415
ENSGALG00000041257	ACVR1C	activin A receptor type 1C [Source:NCBI gene;Acc:424325]	14.1987	-1.94279	0.622914	0.00181545	0.0431415
ENSGALG00000012348	MCM6	minichromosome maintenance complex component 6 [Source:NCBI gene;Acc:424295]	2434.75	0.253199	0.0811888	0.00181682	0.0431415
ENSGALG00000001995	LIMS2	LIM zinc finger domain containing 2 [Source:NCBI gene;Acc:424752]	3394.03	0.289382	0.0927946	0.0018176	0.0431415
ENSGALG00000009847	STXBP6	syntaxin binding protein 6 [Source:NCBI gene;Acc:423299]	451.057	0.462468	0.148329	0.00182176	0.0431701
ENSGALG00000012542	RASD2	RASD family member 2 [Source:NCBI gene;Acc:418057]	1226.02	0.584086	0.187415	0.0018299	0.0432929
ENSGALG00000054245			4.85217	3.2462	1.0421	0.0018391	0.0434402
ENSGALG00000047904		thioredoxin-like protein 1 [Source:NCBI gene;Acc:107049459]	124.944	1.16174	0.373026	0.00184346	0.0434685
ENSGALG00000031652	AK5	adenylate kinase 5 [Source:NCBI gene;Acc:424555]	109.871	-2.07597	0.666675	0.00184624	0.0434685
ENSGALG00000004796	CDC42	cell division cycle 42 [Source:NCBI gene;Acc:395917]	20865	0.250315	0.0804141	0.00185307	0.0435035
ENSGALG00000007350		thioredoxin related transmembrane protein 2 [Source:NCBI gene;Acc:428853]	1620.3	-0.347911	0.111771	0.00185368	0.0435035
ENSGALG00000001849	BSN	bassoon presynaptic cytomatrix protein [Source:HGNC Symbol;Acc:HGNC:1117]	158.072	-1.90687	0.613008	0.0018666	0.0437364
ENSGALG00000004134	GLRA1	glycine receptor alpha 1 [Source:NCBI gene;Acc:427637]	4.01518	-4.63956	1.49216	0.00187538	0.0438326
ENSGALG00000041791	DPP6	dipeptidyl peptidase like 6 [Source:NCBI gene;Acc:420440]	172.812	-1.05213	0.338405	0.0018767	0.0438326
ENSGALG00000039772	RGS7	regulator of G-protein signaling 7 [Source:NCBI gene;Acc:395620]	27.8435	-2.54733	0.819957	0.00189214	0.0441229
ENSGALG00000026957	SEMA4G	semaphorin 4G [Source:NCBI gene;Acc:423857]	138.874	-0.705405	0.227273	0.00191066	0.0444837
ENSGALG00000051173			18.3227	2.16576	0.698336	0.00192663	0.0447841
ENSGALG00000003944	FAM189A1	family with sequence similarity 189 member A1 [Source:NCBI gene;Acc:415387]	213.39	-0.419162	0.135186	0.00193103	0.0448151
ENSGALG00000000217	PPFIA4	PTPRF interacting protein alpha 4 [Source:NCBI gene;Acc:421155]	62.5649	-2.53405	0.817783	0.00194387	0.0449643
ENSGALG00000017418	NPTX1	neuronal pentraxin 1 [Source:NCBI gene;Acc:422078]	64.4344	-3.5338	1.14053	0.00194585	0.0449643
ENSGALG00000003657	UNC119	unc-119 lipid binding chaperone [Source:NCBI gene;Acc:771690]	132.447	-2.44756	0.789982	0.00194668	0.0449643
ENSGALG00000009004	ZNF804B	zinc finger protein 804B [Source:NCBI gene;Acc:420539]	54.9425	-1.62511	0.524686	0.00195296	0.0450382
ENSGALG00000048295	IRX6	iroquois homeobox 6 [Source:HGNC Symbol;Acc:HGNC:14675]	14.431	-2.52704	0.816087	0.00195796	0.0450701
ENSGALG00000009002	CPED1	cadherin-like and PC-esterase domain containing 1 [Source:NCBI gene;Acc:417761]	3868.31	0.410888	0.132709	0.00196051	0.0450701
ENSGALG00000007554	RAB22A	RAB22A, member RAS oncogene family [Source:NCBI gene;Acc:419318]	1947.61	0.362653	0.117157	0.00196512	0.0451052
ENSGALG00000029819	SCG2	secretogranin II [Source:NCBI gene;Acc:101750767]	104.223	-2.68296	0.867267	0.00197758	0.0452779
ENSGALG00000008623	TOR4A	torsin family 4 member A [Source:NCBI gene;Acc:417257]	1927.33	0.285509	0.0923087	0.00198162	0.0452779
ENSGALG00000013001		catenin delta 2 [Source:HGNC Symbol;Acc:HGNC:2516]	364.605	-0.677003	0.218888	0.00198193	0.0452779
ENSGALG00000014526	TPI1	triosephosphate isomerase 1 [Source:NCBI gene;Acc:396435]	10175.1	-0.355461	0.114978	0.00199106	0.0454044
ENSGALG00000007334	ABAT	4-aminobutyrate aminotransferase [Source:NCBI gene;Acc:416642]	822.979	-0.806092	0.260772	0.00199368	0.0454044
ENSGALG00000010200	TRHDE	thyrotropin releasing hormone degrading enzyme [Source:NCBI gene;Acc:427868]	41.4327	-2.28641	0.74042	0.00201516	0.0458221
ENSGALG00000035051		calcium voltage-gated channel subunit alpha1 I [Source:NCBI gene;Acc:427900]	14.1847	-4.29849	1.3927	0.00202561	0.0459882
ENSGALG00000005807	IPO7	importin 7 [Source:NCBI gene;Acc:423046]	4565.15	0.262156	0.0849605	0.00203127	0.0460453
ENSGALG00000034673	HTRA3	HtrA serine peptidase 3 [Source:NCBI gene;Acc:422868]	1365.46	0.579996	0.188032	0.00203858	0.0461394
ENSGALG00000001130	GALNT17	Williams-Beuren syndrome chromosome region 17 [Source:NCBI gene;Acc:417480]	1038.58	-0.778609	0.252515	0.00204642	0.0462308
ENSGALG00000005438	PARVA	parvin alpha [Source:NCBI gene;Acc:423030]	879.828	0.31429	0.101942	0.00204894	0.0462308
ENSGALG00000010203		E3 ubiquitin-protein ligase HECTD3-like [Source:NCBI gene;Acc:424588]	937.882	0.283057	0.0918615	0.00206067	0.0464239
ENSGALG00000036111	ITM2C	integral membrane protein 2C [Source:NCBI gene;Acc:424831]	378.931	-1.17494	0.381512	0.00207214	0.0466103
ENSGALG00000002139	CSDE1	cold shock domain containing E1 [Source:NCBI gene;Acc:419886]	15976.7	0.219844	0.071407	0.00207874	0.0466871
ENSGALG00000013817	SPIRE1	spire type actin nucleation factor 1 [Source:NCBI gene;Acc:421033]	549.724	-0.523014	0.169958	0.0020888	0.046841
ENSGALG00000031255	FGF1	fibroblast growth factor 1 [Source:NCBI gene;Acc:396094]	46.644	-2.19971	0.715266	0.00210237	0.0470255
ENSGALG00000001688	SEPT5	septin 5 [Source:NCBI gene;Acc:416778]	6273.69	0.355981	0.115758	0.00210346	0.0470255
ENSGALG00000053509	DDX11	DEAD/H-box helicase 11 [Source:NCBI gene;Acc:418144]	164.853	-0.501413	0.163279	0.00213423	0.0476406
ENSGALG00000011283		zinc finger protein 385D [Source:NCBI gene;Acc:420651]	132.183	-0.801834	0.261265	0.00214741	0.0478618
ENSGALG00000012913	PKP2	plakophilin 2 [Source:NCBI gene;Acc:418130]	1789.15	0.51254	0.167095	0.00215956	0.0480086
ENSGALG00000010641	SCCPDH	saccharopine dehydrogenase (putative) [Source:NCBI gene;Acc:421485]	6926.86	0.276063	0.0900042	0.00216057	0.0480086
ENSGALG00000047664			5027.17	0.41585	0.135678	0.00217683	0.0482422
ENSGALG00000014206	GABRA2	gamma-aminobutyric acid type A receptor alpha2 subunit [Source:NCBI gene;Acc:770511]	27.5451	-2.77595	0.905733	0.00217768	0.0482422
ENSGALG00000035946	GUCY1A1	guanylate cyclase 1 soluble subunit alpha [Source:NCBI gene;Acc:422407]	1681.32	0.487761	0.159201	0.00218547	0.0483416
ENSGALG00000015529	WFS1	Wolfram syndrome 1 (wolframin) [Source:NCBI gene;Acc:422857]	2780.77	0.387467	0.126504	0.0021921	0.048415
ENSGALG00000004326	GOSR1	golgi SNAP receptor complex member 1 [Source:NCBI gene;Acc:417591]	1332.47	0.218852	0.0714847	0.00220218	0.0484912
ENSGALG00000002204	SLC7A4	solute carrier family 7 member 4 [Source:HGNC Symbol;Acc:HGNC:11062]	300.956	-0.911547	0.297751	0.00220272	0.0484912
ENSGALG00000012111	TMEM37	transmembrane protein 37 [Source:NCBI gene;Acc:770956]	4220.75	0.587417	0.191902	0.00220581	0.0484912
ENSGALG00000007579	APBB1IP	amyloid beta precursor protein binding family B member 1 interacting protein [Source:NCBI gene;Acc:420492]	925.024	0.654919	0.213983	0.00220888	0.0484912
ENSGALG00000031408	SORD	sorbitol dehydrogenase [Source:NCBI gene;Acc:415332]	609.708	-0.504896	0.16499	0.00221213	0.0484912
ENSGALG00000004071	NETO2	neuropilin and tolloid like 2 [Source:NCBI gene;Acc:415743]	90.4199	-1.53745	0.502585	0.00222014	0.0485938
ENSGALG00000002219	WBP2	WW domain binding protein 2 [Source:NCBI gene;Acc:417368]	2609.07	-0.468908	0.153472	0.00224809	0.049132
ENSGALG00000030096		podoplanin [Source:NCBI gene;Acc:768390]	415.899	0.880684	0.28843	0.00226286	0.049381
ENSGALG00000008282	ATG4A	autophagy related 4A cysteine peptidase [Source:NCBI gene;Acc:772074]	1079.61	0.254514	0.0833684	0.00226653	0.0493873
ENSGALG00000015375	PLCXD2	phosphatidylinositol specific phospholipase C X domain containing 2 [Source:NCBI gene;Acc:418417]	113.36	-1.79324	0.587539	0.00227228	0.049439
ENSGALG00000009309	EIF5A2	eukaryotic translation initiation factor 5A [Source:NCBI gene;Acc:396545]	3124.25	0.232296	0.0761387	0.00228109	0.0495568
COMMON MYOPIA GENES - CHOROID, ZT08
N/A
MYOPIA PROGRESSION GENES - CHOROID, ZT08
ENSGALG00000049118			3.71637	16.3906	2.57152	1.84286e-10	3.06542e-06
ENSGALG00000030546	CLEC19A	C-type lectin domain family 19 member A [Source:NCBI gene;Acc:771758]	29.03	-4.86188	0.828427	4.38938e-09	3.65065e-05
ENSGALG00000035803	THRSP	thyroid hormone responsive [Source:NCBI gene;Acc:404755]	12.1969	-4.69967	0.820882	1.03344e-08	5.73009e-05
ENSGALG00000049891	GPD1	glycerol-3-phosphate dehydrogenase 1 [Source:HGNC Symbol;Acc:HGNC:4455]	11.2014	-3.30045	0.682842	1.3422e-06	0.00558153
ENSGALG00000027526	COL9A2	collagen type IX alpha 2 chain [Source:NCBI gene;Acc:396524]	129.065	-3.44666	0.727459	2.15891e-06	0.00718226
ENSGALG00000051424			1.86101	32.9225	7.12307	3.80142e-06	0.0105388
ENSGALG00000030025	FABP4	fatty acid binding protein 4 [Source:NCBI gene;Acc:374165]	83.748	-2.95898	0.678717	1.30261e-05	0.0309536
ENSGALG00000016945	LECT1	leukocyte cell derived chemotaxin 1 [Source:NCBI gene;Acc:395600]	118.083	-3.33769	0.773197	1.58348e-05	0.0329245
ENSGALG00000014804	THBS4	thrombospondin 4 [Source:NCBI gene;Acc:396306]	665.877	-2.34096	0.550146	2.08903e-05	0.03861

## Sheet: ZT12
		Myopia Onset, Progression and Common Choroid Genes, Occluded vs. Open Eye Differences: ZT12; p<0.05
ensembl_gene_id	gene_name	description	baseMean	log2FoldChange	lfcSE	p-value	p-adj
MYOPIA ONSET GENES - CHOROID, ZT12
ENSGALG00000043860	PGR2/3	tandem PRG2/PRG3 gene pair [Source:NCBI gene;Acc:423134]	49.9823	-20.9178	1.79019	1.52677e-31	2.52467e-27
ENSGALG00000048153			2.31287	-20.4099	2.21716	3.40344e-20	2.81396e-16
ENSGALG00000005448	MYL3	myosin, light chain 3, alkali; ventricular, skeletal, slow [Source:NCBI gene;Acc:396067]	5.85244	-17.494	2.20301	2.00629e-15	1.10587e-11
ENSGALG00000038426	CPLX4	complexin 4 [Source:HGNC Symbol;Acc:HGNC:24330]	9.30529	-17.8944	2.54355	1.98998e-12	8.22657e-09
ENSGALG00000009844	ACTC1	actin alpha cardiac muscle 1 [Source:NCBI gene;Acc:423298]	8.93545	-19.0014	2.9678	1.52813e-10	5.05383e-07
ENSGALG00000041708	WNT4	Wnt family member 4 [Source:NCBI gene;Acc:395561]	127.674	1.78116	0.286651	5.17546e-10	1.42636e-06
ENSGALG00000033083	ATOH8	atonal bHLH transcription factor 8 [Source:NCBI gene;Acc:771738]	304.431	-1.26151	0.204332	6.66663e-10	1.57485e-06
ENSGALG00000035052	BMP3	bone morphogenetic protein 3 [Source:NCBI gene;Acc:422581]	479.766	1.86896	0.311242	1.9152e-09	3.95872e-06
ENSGALG00000035016	ID2	inhibitor of DNA binding 2, HLH protein [Source:NCBI gene;Acc:395852]	6919.68	-0.893777	0.151437	3.59137e-09	6.59855e-06
ENSGALG00000010881	ASB2	ankyrin repeat and SOCS box containing 2 [Source:NCBI gene;Acc:423428]	512.292	1.33066	0.22861	5.86262e-09	9.69443e-06
ENSGALG00000046148			0.888488	16.4682	2.84264	6.90232e-09	1.03761e-05
ENSGALG00000011275	DEPDC1	DEP domain containing 1 [Source:NCBI gene;Acc:424710]	235.305	-1.10012	0.196965	2.33218e-08	3.21375e-05
ENSGALG00000002893	STC2	stanniocalcin 2 [Source:NCBI gene;Acc:416208]	1935.57	-1.78613	0.325838	4.21379e-08	5.35994e-05
ENSGALG00000030342	SARNP	SAP domain containing ribonucleoprotein [Source:NCBI gene;Acc:425058]	4653.2	-0.616343	0.11691	1.34991e-07	0.000159444
ENSGALG00000039705	GFPT2	glutamine-fructose-6-phosphate transaminase 2 [Source:NCBI gene;Acc:426962]	3400.97	0.687957	0.135256	3.65065e-07	0.000402447
ENSGALG00000003590	C17orf58	chromosome 18 C17orf58 homolog [Source:NCBI gene;Acc:417421]	176.035	1.34	0.270386	7.20084e-07	0.000744206
ENSGALG00000035317	ID3	inhibitor of DNA binding 3, HLH protein [Source:NCBI gene;Acc:395281]	5157.05	-0.863285	0.175195	8.32531e-07	0.000809808
ENSGALG00000014515	C1QTNF7	C1q and TNF related 7 [Source:NCBI gene;Acc:422831]	249.393	0.957633	0.195551	9.72609e-07	0.000893503
ENSGALG00000001561	MXRA8	matrix remodeling associated 8 [Source:NCBI gene;Acc:395347]	10492.7	0.63708	0.131294	1.2203e-06	0.00106205
ENSGALG00000014695	CLCN1	chloride voltage-gated channel 1 [Source:NCBI gene;Acc:427949]	7.57465	4.14293	0.860815	1.48832e-06	0.00123054
ENSGALG00000047567			851.158	-1.19996	0.252404	1.99312e-06	0.00156944
ENSGALG00000043352		ceramide synthase 4 [Source:NCBI gene;Acc:420050]	2087.37	0.54826	0.11571	2.15586e-06	0.00162042
ENSGALG00000000690	GDPD4	glycerophosphodiester phosphodiesterase domain containing 4 [Source:NCBI gene;Acc:419084]	1996.83	-0.842568	0.179254	2.59633e-06	0.00186665
ENSGALG00000017242	FZD4	frizzled class receptor 4 [Source:NCBI gene;Acc:373887]	10238.6	-0.478696	0.105	5.13919e-06	0.0035409
ENSGALG00000013785	GNAL	G protein subunit alpha L [Source:NCBI gene;Acc:474379]	900.379	-0.550516	0.121244	5.61063e-06	0.00371109
ENSGALG00000026263	RGS8	regulator of G-protein signaling 8 [Source:NCBI gene;Acc:426557]	538.283	-1.50588	0.335932	7.37048e-06	0.00459877
ENSGALG00000039817	NOG2	noggin 2 [Source:NCBI gene;Acc:427689]	118.867	-2.34775	0.5242	7.50887e-06	0.00459877
ENSGALG00000033535	RGS16	regulator of G-protein signaling 16 [Source:NCBI gene;Acc:424409]	5625.69	-1.36042	0.305497	8.46297e-06	0.00485315
ENSGALG00000025937	FXYD6	FXYD domain containing ion transport regulator 6 [Source:NCBI gene;Acc:770406]	7012.25	-0.60605	0.136133	8.51121e-06	0.00485315
ENSGALG00000000529	LIMD2	LIM domain containing 2 [Source:NCBI gene;Acc:419955]	1028.16	0.885828	0.20218	1.17935e-05	0.00650058
ENSGALG00000006576	GRM3	glutamate metabotropic receptor 3 [Source:NCBI gene;Acc:418644]	1569.57	0.896273	0.206073	1.36573e-05	0.00713294
ENSGALG00000014144	CORIN	corin, serine peptidase [Source:NCBI gene;Acc:100857733]	659.029	1.37064	0.31531	1.38035e-05	0.00713294
ENSGALG00000017169	ELMOD1	ELMO domain containing 1 [Source:NCBI gene;Acc:418971]	2004.92	0.716979	0.167058	1.77233e-05	0.008881
ENSGALG00000036189	ANGPT2	angiopoietin 2 [Source:NCBI gene;Acc:395610]	7273.18	-0.583648	0.137684	2.24478e-05	0.0107121
ENSGALG00000002506	SPSB1	splA/ryanodine receptor domain and SOCS box containing 1 [Source:NCBI gene;Acc:419441]	773.521	0.502635	0.118636	2.26731e-05	0.0107121
ENSGALG00000017119	TNFRSF19	TNF receptor superfamily member 19 [Source:NCBI gene;Acc:418943]	593.76	0.835885	0.200315	3.00822e-05	0.0138177
ENSGALG00000035187	FHL3	four and a half LIM domains 3 [Source:NCBI gene;Acc:419607]	3030.42	0.438039	0.105319	3.19387e-05	0.014274
ENSGALG00000015708	FGFR3	fibroblast growth factor receptor 3 [Source:NCBI gene;Acc:396515]	10434	-0.502651	0.123644	4.79689e-05	0.020874
ENSGALG00000007483	LRIG1	leucine rich repeats and immunoglobulin like domains 1 [Source:NCBI gene;Acc:427592]	337.828	1.06302	0.263103	5.33754e-05	0.022217
ENSGALG00000005434	CER1	cerberus 1, DAN family BMP antagonist [Source:NCBI gene;Acc:395623]	827.888	-1.51076	0.374069	5.37422e-05	0.022217
ENSGALG00000010950	PPP4R4	protein phosphatase 4 regulatory subunit 4 [Source:NCBI gene;Acc:423430]	174.617	0.786101	0.195974	6.03996e-05	0.0243602
ENSGALG00000028770	INHBB	inhibin beta B subunit [Source:NCBI gene;Acc:396126]	84.163	-1.44261	0.360288	6.22678e-05	0.0245157
ENSGALG00000035679	LMO1	LIM domain only 1 (rhombotin 1) [Source:NCBI gene;Acc:100858792]	953.662	-0.615018	0.154091	6.57218e-05	0.0252738
ENSGALG00000029788	CCK	cholecystokinin [Source:NCBI gene;Acc:414884]	12.1707	4.49187	1.13117	7.15788e-05	0.0269006
ENSGALG00000015215	MAPRE2	microtubule associated protein RP/EB family member 2 [Source:NCBI gene;Acc:421105]	5047.67	0.384623	0.09699	7.32123e-05	0.0269031
ENSGALG00000035978	CDCA7L	cell division cycle associated 7 like [Source:NCBI gene;Acc:420608]	1787.71	-0.451169	0.114409	8.03057e-05	0.0283958
ENSGALG00000016776	TBC1D8	TBC1 domain family member 8 [Source:NCBI gene;Acc:428012]	521.807	0.582901	0.147859	8.07089e-05	0.0283958
ENSGALG00000028284	PTX3	pentraxin 3 [Source:NCBI gene;Acc:548626]	1232.92	-1.98412	0.505495	8.66903e-05	0.0298648
ENSGALG00000035237		mitogen-activated protein kinase kinase kinase 20 [Source:NCBI gene;Acc:424149]	1876.99	-0.539349	0.139801	0.000114327	0.038582
ENSGALG00000017295	PTHLH	parathyroid hormone like hormone [Source:NCBI gene;Acc:396281]	219.608	1.24547	0.325228	0.000128389	0.0424608
ENSGALG00000004127		c-X-C chemokine receptor type 3-like [Source:NCBI gene;Acc:422150]	16.6905	-2.40809	0.63039	0.000133448	0.0432685
COMMON MYOPIA GENES - CHOROID, ZT12
ENSGALG00000035052	BMP3	bone morphogenetic protein 3
ENSGALG00000041708	WNT4	Wnt family member 4
ENSGALG00000014144	CORIN	corin, serine peptidase
ENSGALG00000010881	ASB2	ankyrin repeat and SOCS box containing 2
ENSGALG00000017295	PTHLH	parathyroid hormone like hormone
ENSGALG00000007483	LRIG1	leucine rich repeats and immunoglobulin like domains 1
ENSGALG00000000529	LIMD2	LIM domain containing 2
ENSGALG00000017169	ELMOD1	ELMO domain containing 1
ENSGALG00000016776	TBC1D8	TBC1 domain family member 8
ENSGALG00000015215	MAPRE2	microtubule associated protein RP/EB family member 2
ENSGALG00000017242	FZD4	frizzled class receptor 4
ENSGALG00000015708	FGFR3	fibroblast growth factor receptor 3
ENSGALG00000013785	GNAL	G protein subunit alpha L
ENSGALG00000036189	ANGPT2	angiopoietin 2
ENSGALG00000025937	FXYD6	FXYD domain containing ion transport regulator 6
ENSGALG00000030342	SARNP	SAP domain containing ribonucleoprotein
ENSGALG00000035317	ID3	inhibitor of DNA binding 3, HLH protein
ENSGALG00000035016	ID2	inhibitor of DNA binding 2, HLH protein
ENSGALG00000011275	DEPDC1	DEP domain containing 1
ENSGALG00000047567
ENSGALG00000033083	ATOH8	atonal bHLH transcription factor 8
ENSGALG00000033535	RGS16	regulator of G-protein signaling 16
ENSGALG00000004127		c-X-C chemokine receptor type 3-like
MYOPIA PROGRESSION GENES - CHOROID,, ZT12
ENSGALG00000049186			12.344	-16.6587	2.14163	7.33629e-15	1.10206e-10
ENSGALG00000049267			7.66095	16.9378	2.20609	1.61918e-14	1.21617e-10
ENSGALG00000055104			15.2352	17.3396	2.5195	5.89508e-12	2.95186e-08
ENSGALG00000049118			3.71637	-15.637	2.58567	1.47048e-09	5.52238e-06
ENSGALG00000006080	GPC4	glypican 4 [Source:NCBI gene;Acc:422234]	12027.4	-0.744543	0.140005	1.04926e-07	0.000315238
ENSGALG00000009383	SAMD7	sterile alpha motif domain containing 7 [Source:NCBI gene;Acc:771333]	24.5659	3.69475	0.705578	1.63661e-07	0.000409752
ENSGALG00000051856			3.19027	15.9543	3.08676	2.35824e-07	0.000506078
ENSGALG00000025950	PRKCA	protein kinase C alpha [Source:NCBI gene;Acc:417430]	2712.37	0.511838	0.0995749	2.74404e-07	0.000515262
ENSGALG00000017242	FZD4	frizzled class receptor 4 [Source:NCBI gene;Acc:373887]	10810.6	-0.565795	0.115729	1.01375e-06	0.0016016
ENSGALG00000014228	SMC1B	structural maintenance of chromosomes 1B [Source:NCBI gene;Acc:418243]	13.6883	3.6944	0.757203	1.06617e-06	0.0016016
ENSGALG00000025937	FXYD6	FXYD domain containing ion transport regulator 6 [Source:NCBI gene;Acc:770406]	5377.27	-0.583941	0.120635	1.29465e-06	0.00176803
ENSGALG00000016776	TBC1D8	TBC1 domain family member 8 [Source:NCBI gene;Acc:428012]	597.85	0.744362	0.160916	3.73195e-06	0.00467178
ENSGALG00000005992	PDE8A	phosphodiesterase 8A [Source:NCBI gene;Acc:415455]	1435.61	-0.385956	0.0838783	4.19691e-06	0.00484969
ENSGALG00000028543	FGFR4	fibroblast growth factor receptor 4 [Source:NCBI gene;Acc:395603]	810.073	-0.71141	0.158362	7.04606e-06	0.00731513
ENSGALG00000015412	ARL13B	ADP ribosylation factor like GTPase 13B [Source:NCBI gene;Acc:418431]	833.049	-0.570881	0.127298	7.30442e-06	0.00731513
ENSGALG00000006323	LECT2	leukocyte cell derived chemotaxin 2 [Source:NCBI gene;Acc:396471]	360.357	-4.91545	1.10577	8.7781e-06	0.00765676
ENSGALG00000034284	SLC4A2	solute carrier family 4 member 2 [Source:NCBI gene;Acc:395809]	4764.12	-0.57651	0.129889	9.06003e-06	0.00765676
ENSGALG00000009730	SLC38A4	solute carrier family 38 member 4 [Source:NCBI gene;Acc:417809]	85.8754	2.13191	0.482278	9.84721e-06	0.00765676
ENSGALG00000034504			19.0072	-1.77406	0.401832	1.01049e-05	0.00765676
ENSGALG00000054145			1649.87	-0.767703	0.174099	1.03576e-05	0.00765676
ENSGALG00000011682	CNOT4	CCR4-NOT transcription complex subunit 4 [Source:NCBI gene;Acc:417936]	1103.32	0.243572	0.055334	1.07328e-05	0.00765676
ENSGALG00000007333	UBAP1L	ubiquitin associated protein 1 like [Source:NCBI gene;Acc:769261]	111.729	2.20902	0.503267	1.13682e-05	0.00765676
ENSGALG00000015215	MAPRE2	microtubule associated protein RP/EB family member 2 [Source:NCBI gene;Acc:421105]	4930.11	0.432176	0.0986102	1.17232e-05	0.00765676
ENSGALG00000035016	ID2	inhibitor of DNA binding 2, HLH protein [Source:NCBI gene;Acc:395852]	9138.68	-1.02136	0.234563	1.33494e-05	0.00823674
ENSGALG00000036189	ANGPT2	angiopoietin 2 [Source:NCBI gene;Acc:395610]	8832.18	-0.636157	0.146294	1.37078e-05	0.00823674
ENSGALG00000016471		5'-nucleotidase, cytosolic IB [Source:NCBI gene;Acc:421954]	1111.41	0.457366	0.105579	1.47769e-05	0.00829346
ENSGALG00000004070	MICALL2	MICAL like 2 [Source:NCBI gene;Acc:416460]	1718.23	-0.547616	0.127253	1.6822e-05	0.00829346
ENSGALG00000009796	RPS6KC1	ribosomal protein S6 kinase C1 [Source:NCBI gene;Acc:421362]	1281.72	0.34389	0.0799885	1.7138e-05	0.00829346
ENSGALG00000001214	PARD6A	par-6 partitioning defective 6 homolog alpha (C. elegans) [Source:NCBI gene;Acc:101748842]	29.0133	1.87161	0.435504	1.72686e-05	0.00829346
ENSGALG00000044146		purine nucleoside phosphorylase [Source:NCBI gene;Acc:769958]	15.7337	3.29369	0.766855	1.74649e-05	0.00829346
ENSGALG00000022815	AvBD1	avian beta-defensin 1 [Source:NCBI gene;Acc:395841]	98.3294	-4.7104	1.09761	1.77461e-05	0.00829346
ENSGALG00000033083	ATOH8	atonal bHLH transcription factor 8 [Source:NCBI gene;Acc:771738]	291.502	-1.19445	0.278392	1.7825e-05	0.00829346
ENSGALG00000030420	ECEL1	endothelin converting enzyme like 1 [Source:NCBI gene;Acc:424937]	116.331	3.55213	0.82884	1.82189e-05	0.00829346
ENSGALG00000001955	AANAT	aralkylamine N-acetyltransferase [Source:NCBI gene;Acc:396066]	69.6923	3.06893	0.717827	1.9087e-05	0.0084331
ENSGALG00000008365	CHRM4	Gallus gallus cholinergic receptor muscarinic 4 (CHRM4), mRNA. [Source:RefSeq mRNA;Acc:NM_001031191]	634.881	-0.916175	0.21744	2.51496e-05	0.0105019
ENSGALG00000013069	BPGM	bisphosphoglycerate mutase [Source:NCBI gene;Acc:418172]	1535.89	0.662406	0.157218	2.51677e-05	0.0105019
ENSGALG00000003560	SLC6A2	solute carrier family 6 member 2 [Source:NCBI gene;Acc:395458]	2018.62	-1.11026	0.264837	2.76224e-05	0.0109261
ENSGALG00000038223	WHRN	whirlin [Source:NCBI gene;Acc:429472]	18.5645	3.37326	0.804671	2.76389e-05	0.0109261
ENSGALG00000010044	KCNMB4	potassium calcium-activated channel subfamily M regulatory beta subunit 4 [Source:NCBI gene;Acc:417852]	42.8474	2.83163	0.679641	3.0949e-05	0.0117325
ENSGALG00000015415	HACE1	HECT domain and ankyrin repeat containing E3 ubiquitin protein ligase 1 [Source:NCBI gene;Acc:421788]	1336.58	0.219953	0.0528196	3.1241e-05	0.0117325
ENSGALG00000030845	ENHO	energy homeostasis associated [Source:NCBI gene;Acc:768968]	802.595	1.22665	0.296376	3.49075e-05	0.0127253
ENSGALG00000001968	SYT6	synaptotagmin 6 [Source:NCBI gene;Acc:428270]	237.751	0.886615	0.214445	3.55786e-05	0.0127253
ENSGALG00000050470	OPN1LW	opsin 1 (cone pigments), long-wave-sensitive (color blindness, protan) [Source:NCBI gene;Acc:396421]	3398.31	3.02207	0.734092	3.84256e-05	0.0134239
ENSGALG00000006104			687.107	-0.703439	0.17118	3.96753e-05	0.0135455
ENSGALG00000054150	GPR27	G protein-coupled receptor 173 [Source:NCBI gene;Acc:416094]	587.674	-0.607788	0.148128	4.07584e-05	0.0136061
ENSGALG00000017169	ELMOD1	ELMO domain containing 1 [Source:NCBI gene;Acc:418971]	2037.64	0.84211	0.205995	4.35074e-05	0.014208
ENSGALG00000037611		myosin IIIA-like [Source:NCBI gene;Acc:427419]	377.701	-0.917513	0.22501	4.54923e-05	0.0145401
ENSGALG00000011275	DEPDC1	DEP domain containing 1 [Source:NCBI gene;Acc:424710]	312.731	-1.14932	0.28221	4.64972e-05	0.0145517
ENSGALG00000015708	FGFR3	fibroblast growth factor receptor 3 [Source:NCBI gene;Acc:396515]	16638.7	-0.691948	0.170585	4.98493e-05	0.0152824
ENSGALG00000047357			157.344	2.42742	0.599654	5.16509e-05	0.015518
ENSGALG00000037525	FGFRL1	fibroblast growth factor receptor-like 1 [Source:NCBI gene;Acc:395107]	3245.28	-0.743945	0.184459	5.5043e-05	0.0161751
ENSGALG00000035317	ID3	inhibitor of DNA binding 3, HLH protein [Source:NCBI gene;Acc:395281]	5116.17	-0.991868	0.246176	5.59916e-05	0.0161751
ENSGALG00000024047	MYCL	v-myc avian myelocytomatosis viral oncogene lung carcinoma derived homolog [Source:NCBI gene;Acc:428231]	79.6692	0.878882	0.219833	6.38933e-05	0.0181095
ENSGALG00000014904	CLUL1	clusterin like 1 [Source:NCBI gene;Acc:768430]	1139.26	2.67142	0.668947	6.51145e-05	0.0181139
ENSGALG00000035441	POU4F1	POU class 4 homeobox 1 [Source:NCBI gene;Acc:100857623]	27.4785	3.19843	0.802024	6.66456e-05	0.0182027
ENSGALG00000005323	DIRAS2	DIRAS family GTPase 2 [Source:NCBI gene;Acc:425241]	79.3392	1.82885	0.461253	7.34108e-05	0.0191396
ENSGALG00000027192	NTS	neurotensin [Source:NCBI gene;Acc:417883]	92.3566	2.74324	0.69238	7.43106e-05	0.0191396
ENSGALG00000003574	LPCAT2	lysophosphatidylcholine acyltransferase 2 [Source:NCBI gene;Acc:415716]	1851.25	-0.632695	0.159733	7.46493e-05	0.0191396
ENSGALG00000016348	SAT1	spermidine/spermine N1-acetyltransferase 1 [Source:NCBI gene;Acc:374006]	5893.07	0.422549	0.106723	7.51721e-05	0.0191396
ENSGALG00000039173	RGMA	repulsive guidance molecule family member a [Source:NCBI gene;Acc:395214]	359.634	0.688971	0.174632	7.97108e-05	0.0197157
ENSGALG00000001595	PHF19	PHD finger protein 19 [Source:NCBI gene;Acc:772213]	281.054	-0.502529	0.127409	8.00597e-05	0.0197157
ENSGALG00000047976	ASB16	ankyrin repeat and SOCS box containing 16 [Source:NCBI gene;Acc:107049519]	10.8845	2.07878	0.528219	8.30392e-05	0.0198355
ENSGALG00000054873	NPPC	C-type natriuretic peptide [Source:NCBI gene;Acc:101748596]	19.8731	3.32565	0.845521	8.38051e-05	0.0198355
ENSGALG00000041140	HTRA1	HtrA serine peptidase 1 [Source:NCBI gene;Acc:100857572]	13688.3	0.294005	0.0747868	8.45074e-05	0.0198355
ENSGALG00000023847		huntingtin associated protein 1 [Source:NCBI gene;Acc:100857812]	241.024	2.68829	0.684694	8.62748e-05	0.0199388
ENSGALG00000005421		testis expressed 2-like [Source:NCBI gene;Acc:416541]	101.786	2.08242	0.53101	8.79534e-05	0.0200027
ENSGALG00000000314	NEFL	neurofilament light [Source:HGNC Symbol;Acc:HGNC:7739]	284.486	2.57144	0.656282	8.92147e-05	0.0200027
ENSGALG00000012190	TMEM163	transmembrane protein 163 [Source:NCBI gene;Acc:424287]	54.6807	2.57089	0.659111	9.59748e-05	0.021202
ENSGALG00000002081	MMP28	matrix metallopeptidase 28 [Source:NCBI gene;Acc:417523]	1004.17	-0.597235	0.154133	0.000106711	0.0228639
ENSGALG00000012407	LRP1B	LDL receptor related protein 1B [Source:NCBI gene;Acc:424301]	305.891	0.569977	0.147224	0.000108165	0.0228639
ENSGALG00000003015	SERPINF1	serpin family F member 1 [Source:NCBI gene;Acc:417561]	2517.57	-0.411208	0.106334	0.000110121	0.0228639
ENSGALG00000007409	SCN4B	sodium voltage-gated channel beta subunit 4 [Source:NCBI gene;Acc:419774]	320.597	-0.44621	0.115429	0.000110782	0.0228639
ENSGALG00000023881	PLXDC1	plexin domain containing 1 [Source:NCBI gene;Acc:771862]	95.0065	0.823892	0.21332	0.000112357	0.0228639
ENSGALG00000001418	GUCA1B	guanylate cyclase activator 1B [Source:NCBI gene;Acc:419864]	358.5	2.65263	0.68692	0.00011263	0.0228639
ENSGALG00000003193	CRABP-I	cellular retinoic acid binding protein 1 [Source:NCBI gene;Acc:374211]	43.9337	2.72667	0.707816	0.000117046	0.0231974
ENSGALG00000006719	GNAZ	G protein subunit alpha z [Source:NCBI gene;Acc:770226]	214.551	1.09561	0.284459	0.000117361	0.0231974
ENSGALG00000016522	PPEF1	protein phosphatase with EF-hand domain 1 [Source:NCBI gene;Acc:427999]	121.817	2.63968	0.687075	0.00012208	0.0237814
ENSGALG00000035052	BMP3	bone morphogenetic protein 3 [Source:NCBI gene;Acc:422581]	334.189	1.77431	0.462497	0.000124865	0.0237814
ENSGALG00000010820	CHGA	chromogranin A [Source:NCBI gene;Acc:423420]	2047.97	1.73865	0.453543	0.000126341	0.0237814
ENSGALG00000004804		transglutaminase 3 [Source:NCBI gene;Acc:419215]	26.5275	-5.31088	1.38561	0.000126648	0.0237814
ENSGALG00000002848	OPN1MSW	opsin, green sensitive (rhodopsin-like) [Source:NCBI gene;Acc:396486]	442.044	2.79325	0.730527	0.000131511	0.0243896
ENSGALG00000051676	INA	internexin neuronal intermediate filament protein alpha [Source:NCBI gene;Acc:101747308]	69.6141	2.64288	0.693534	0.000138546	0.0250595
ENSGALG00000042606		protocadherin delta 1 [Source:NCBI gene;Acc:768760]	23.7578	3.17884	0.834286	0.000138826	0.0250595
ENSGALG00000030342	SARNP	SAP domain containing ribonucleoprotein [Source:NCBI gene;Acc:425058]	3562.67	-0.458097	0.1203	0.000140127	0.0250595
ENSGALG00000034224	VXN	chromosome 2 open reading frame, human C8orf46 [Source:NCBI gene;Acc:426416]	53.5496	2.71057	0.71366	0.000145799	0.025767
ENSGALG00000045762		shisa family member 8 [Source:NCBI gene;Acc:100857803]	21.0437	3.08029	0.812547	0.000150094	0.0262177
ENSGALG00000036806	GDF11	growth differentiation factor 11 [Source:NCBI gene;Acc:107049246]	1355.1	-1.09739	0.289891	0.00015337	0.0264818
ENSGALG00000012644	FOXD1	forkhead box D1 [Source:NCBI gene;Acc:396109]	400.651	0.489173	0.129382	0.000156296	0.0266804
ENSGALG00000002307	LRIT2	leucine rich repeat, Ig-like and transmembrane domains 2 [Source:HGNC Symbol;Acc:HGNC:23443]	136.343	2.59967	0.689776	0.000163991	0.0274322
ENSGALG00000010881	ASB2	ankyrin repeat and SOCS box containing 2 [Source:NCBI gene;Acc:423428]	534.381	1.25361	0.332672	0.000164352	0.0274322
ENSGALG00000016898	TGDS	TDP-glucose 4,6-dehydratase [Source:NCBI gene;Acc:418793]	401.184	-0.276941	0.0735927	0.00016778	0.0276966
ENSGALG00000012575	TLE1	transducin like enhancer of split 1 [Source:NCBI gene;Acc:427450]	737.624	0.368408	0.0980797	0.000172501	0.0281664
ENSGALG00000038320	COLGALT2	collagen beta(1-O)galactosyltransferase 1 [Source:NCBI gene;Acc:424447]	516.679	0.584296	0.156182	0.000183201	0.0295673
ENSGALG00000007184	FEZF2	FEZ family zinc finger 2 [Source:NCBI gene;Acc:416074]	11.9132	3.51006	0.938859	0.000185017	0.0295673
ENSGALG00000001093	TCF3	transcription factor 3 [Source:NCBI gene;Acc:395146]	3793.8	0.45687	0.122374	0.000188926	0.0296299
ENSGALG00000027643	RD3L	retinal degeneration 3-like [Source:NCBI gene;Acc:772190]	138.158	2.45443	0.657529	0.000189354	0.0296299
ENSGALG00000001235	ANKRD24	ankyrin repeat domain 24 [Source:NCBI gene;Acc:428331]	21.553	2.18872	0.587062	0.0001928	0.0297746
ENSGALG00000016669	DEFB4A	defensin beta 4A [Source:NCBI gene;Acc:395840]	55.9748	-4.37391	1.17377	0.000194243	0.0297746
ENSGALG00000007868	BCO2	beta-carotene oxygenase 2 [Source:NCBI gene;Acc:419792]	167.711	2.23908	0.601436	0.000196959	0.029886
ENSGALG00000007483	LRIG1	leucine rich repeats and immunoglobulin like domains 1 [Source:NCBI gene;Acc:427592]	342.731	0.772229	0.208071	0.000206135	0.0301145
ENSGALG00000001994	PRR35	proline rich 35 [Source:NCBI gene;Acc:416388]	38.8113	2.85846	0.770344	0.00020675	0.0301145
ENSGALG00000001431	GUCA1A	guanylate cyclase activator 1A [Source:NCBI gene;Acc:374216]	282.532	2.49625	0.673195	0.000208854	0.0301145
ENSGALG00000037841	GRM7	glutamate metabotropic receptor 7 [Source:NCBI gene;Acc:416112]	51.5892	2.32781	0.627827	0.000209132	0.0301145
ENSGALG00000041203	CRMP1	collapsin response mediator protein 1 [Source:NCBI gene;Acc:395156]	1361.61	1.25472	0.338533	0.000210267	0.0301145
ENSGALG00000029768	PTGDR	prostaglandin D2 receptor-like [Source:NCBI gene;Acc:107051813]	149.369	0.758719	0.204723	0.000210493	0.0301145
ENSGALG00000015247	GPR161	G protein-coupled receptor 161 [Source:NCBI gene;Acc:418375]	318.302	0.41638	0.112649	0.000218813	0.0306817
ENSGALG00000030287	NEUROD6	neuronal differentiation 6 [Source:NCBI gene;Acc:420754]	10.7682	3.11916	0.844479	0.000221106	0.0306817
ENSGALG00000003911	CACNG5	calcium voltage-gated channel auxiliary subunit gamma 5 [Source:NCBI gene;Acc:417429]	22.8911	2.7155	0.735444	0.000222208	0.0306817
ENSGALG00000004246	SLC6A4	solute carrier family 6 member 4 [Source:NCBI gene;Acc:404747]	94.6453	1.00279	0.271624	0.000222627	0.0306817
ENSGALG00000050064			54.5022	2.61623	0.709113	0.000224742	0.0306915
ENSGALG00000041764	VSTM2A	V-set and transmembrane domain containing 2A [Source:NCBI gene;Acc:420951]	49.2139	2.58231	0.701064	0.00023013	0.0307077
ENSGALG00000038328	ANKRD33B	ankyrin repeat domain 33B [Source:NCBI gene;Acc:420924]	90.2955	2.47057	0.671206	0.000232511	0.0307077
ENSGALG00000008085	NEFH	neurofilament heavy polypeptide [Source:NCBI gene;Acc:417020]	125.308	2.54001	0.690315	0.000233691	0.0307077
ENSGALG00000008862	DNAJC10	DnaJ heat shock protein family (Hsp40) member C10 [Source:NCBI gene;Acc:424115]	2715.23	-0.205032	0.055743	0.000234907	0.0307077
ENSGALG00000014884	ISL1	ISL LIM homeobox 1 [Source:NCBI gene;Acc:396383]	40.6181	2.67031	0.726064	0.000235259	0.0307077
ENSGALG00000002131	NPRL2	NPR2-like, GATOR1 complex subunit [Source:NCBI gene;Acc:425132]	945.333	-0.278287	0.0757871	0.000240705	0.0307077
ENSGALG00000053764	CYYR1	cysteine and tyrosine rich 1 [Source:NCBI gene;Acc:770067]	184.271	-0.566621	0.154382	0.000242312	0.0307077
ENSGALG00000001038	MAN1C1	mannosidase, alpha, class 1C, member 1 [Source:NCBI gene;Acc:419588]	2365.04	0.2682	0.0730803	0.000242609	0.0307077
ENSGALG00000008551	CRELD2	cysteine rich with EGF like domains 2 [Source:NCBI gene;Acc:417735]	1306.52	-0.36241	0.0987694	0.000243258	0.0307077
ENSGALG00000016124	HADH	hydroxyacyl-CoA dehydrogenase [Source:NCBI gene;Acc:420290]	2735.41	-0.294846	0.0805516	0.000251876	0.0309139
ENSGALG00000048860	GRK1	G protein-coupled receptor kinase 1 [Source:NCBI gene;Acc:395431]	33.8515	3.03998	0.830766	0.000252956	0.0309139
ENSGALG00000037576	VSX1	visual system homeobox 1 [Source:NCBI gene;Acc:395537]	97.9013	2.55872	0.699393	0.000253707	0.0309139
ENSGALG00000012911	SYT10	synaptotagmin 10 [Source:NCBI gene;Acc:418129]	21.7605	3.231	0.884622	0.000259786	0.0309139
ENSGALG00000011009	SCN2A	sodium voltage-gated channel alpha subunit 2 [Source:NCBI gene;Acc:395945]	147.69	2.13656	0.584997	0.000259949	0.0309139
ENSGALG00000016698	SHOX	short stature homeobox [Source:NCBI gene;Acc:418669]	10.4664	-1.90796	0.52285	0.0002631	0.0309139
ENSGALG00000003354	KCNH4	potassium voltage-gated channel subfamily H member 4 [Source:NCBI gene;Acc:772091]	31.9194	2.39269	0.656065	0.000265279	0.0309139
ENSGALG00000026179	FAM163B	family with sequence similarity 163 member B [Source:NCBI gene;Acc:100858326]	17.4343	3.05578	0.837911	0.000265421	0.0309139
ENSGALG00000027973	CATHL1	cathelicidin-1 [Source:NCBI gene;Acc:414337]	84.9415	-3.06269	0.839979	0.000266201	0.0309139
ENSGALG00000043106	WDR17	WD repeat domain 17 [Source:NCBI gene;Acc:422570]	133.088	2.41254	0.66183	0.000267131	0.0309139
ENSGALG00000001900	PHF24	PHD finger protein 24 [Source:NCBI gene;Acc:427408]	76.1434	2.71304	0.744869	0.000270202	0.0309139
ENSGALG00000041408			345.075	-0.615464	0.169094	0.000272883	0.0309139
ENSGALG00000047567			1011.23	-1.11068	0.305202	0.000273524	0.0309139
ENSGALG00000037521	PRCP	prolylcarboxypeptidase [Source:NCBI gene;Acc:428096]	3839.34	0.476479	0.130937	0.000273702	0.0309139
ENSGALG00000010204	KCNC2	potassium voltage-gated channel subfamily C member 2 [Source:NCBI gene;Acc:772061]	79.456	2.29137	0.631535	0.000285338	0.0319877
ENSGALG00000009530	PDZRN4	PDZ domain containing ring finger 4 [Source:NCBI gene;Acc:417787]	854.42	-0.422802	0.116619	0.000288403	0.0320917
ENSGALG00000038084	GNAT2	G protein subunit alpha transducin 2 [Source:NCBI gene;Acc:395425]	962.249	2.36172	0.65391	0.000304209	0.0333485
ENSGALG00000033789	HSP90B1	heat shock protein 90 beta family member 1 [Source:NCBI gene;Acc:374163]	25295.9	-0.350061	0.0969335	0.000304604	0.0333485
ENSGALG00000026446	CPLX3	complexin 3 [Source:NCBI gene;Acc:769798]	617.432	2.63577	0.730434	0.000307981	0.0333485
ENSGALG00000013085	PTPRO	protein tyrosine phosphatase, receptor type O [Source:NCBI gene;Acc:373911]	178.213	2.30994	0.640229	0.000308577	0.0333485
ENSGALG00000039151	ST8SIA3Z	ST8 alpha-N-acetyl-neuraminide alpha-2,8-sialyltransferase 3-Z [Source:NCBI gene;Acc:414796]	34.8524	2.55918	0.710056	0.000313127	0.0335048
ENSGALG00000041028	DPYSL5	dihydropyrimidinase-related protein 5-like [Source:NCBI gene;Acc:107053190]	100.912	2.19094	0.608076	0.000314483	0.0335048
ENSGALG00000023933	G0S2	G0/G1 switch 2 [Source:NCBI gene;Acc:419860]	71.0011	2.24797	0.624686	0.000319995	0.0338518
ENSGALG00000028478	CELF3	CUGBP, Elav-like family member 3 [Source:NCBI gene;Acc:431347]	132.161	2.35208	0.654214	0.000324051	0.0340412
ENSGALG00000038919	SLC32A1	solute carrier family 32 member 1 [Source:NCBI gene;Acc:419167]	183.777	2.68562	0.747604	0.000327775	0.0341933
ENSGALG00000053449			98.9927	2.63002	0.733132	0.000334015	0.0345344
ENSGALG00000015198	NOL4	nucleolar protein 4 like [Source:NCBI gene;Acc:769466]	42.4746	2.47609	0.690504	0.000335888	0.0345344
ENSGALG00000000573	PER3	period circadian clock 3 [Source:NCBI gene;Acc:419366]	683.567	0.647719	0.180715	0.000338102	0.0345344
ENSGALG00000009845	GJD2	gap junction protein delta 2 [Source:NCBI gene;Acc:395273]	73.3966	2.53342	0.707744	0.000344162	0.0345344
ENSGALG00000011809	GRIN2B	glutamate ionotropic receptor NMDA type subunit 2B [Source:NCBI gene;Acc:417965]	652.395	-0.619371	0.173035	0.00034432	0.0345344
ENSGALG00000004840			36.117	2.77231	0.774628	0.00034505	0.0345344
ENSGALG00000037094	POU4F2	POU class 4 homeobox 2 [Source:NCBI gene;Acc:428735]	10.5872	3.39889	0.950174	0.000347394	0.0345344
ENSGALG00000014528	ENO2	enolase 2 [Source:NCBI gene;Acc:395689]	2256.12	2.34764	0.656726	0.000350551	0.0345344
ENSGALG00000008348	PDIA3	protein disulfide isomerase family A member 3 [Source:NCBI gene;Acc:373899]	16818.3	-0.281197	0.0787081	0.000353379	0.0345344
ENSGALG00000047242	MAST1	microtubule associated serine/threonine kinase 1 [Source:HGNC Symbol;Acc:HGNC:19034]	74.5604	2.16981	0.607421	0.000354034	0.0345344
ENSGALG00000003573	HPCA	hippocalcin [Source:NCBI gene;Acc:419668]	153.538	2.75669	0.772472	0.000358818	0.0347752
ENSGALG00000014144	CORIN	corin, serine peptidase [Source:NCBI gene;Acc:100857733]	340.97	1.60729	0.450952	0.000364959	0.0349759
ENSGALG00000015683	GNG10	G protein subunit gamma 10 [Source:NCBI gene;Acc:769603]	2417.5	-0.405921	0.113902	0.000365545	0.0349759
ENSGALG00000012123	PAX6	paired box 6 [Source:NCBI gene;Acc:395943]	515.937	2.52967	0.710782	0.000372272	0.0352143
ENSGALG00000003034	SS2	somatostatin II [Source:NCBI gene;Acc:395106]	48.9593	2.47666	0.696246	0.000374884	0.0352143
ENSGALG00000000505	KCNH6	potassium voltage-gated channel subfamily H member 6 [Source:NCBI gene;Acc:414871]	148.945	2.27041	0.638564	0.000377273	0.0352143
ENSGALG00000039633	NEUROD2	neuronal differentiation 2 [Source:NCBI gene;Acc:100859203]	11.8429	3.81118	1.07329	0.000383883	0.0352143
ENSGALG00000050676			13.1093	2.28546	0.643819	0.000385454	0.0352143
ENSGALG00000034438	GNB3	prolyl 3-hydroxylase 3 [Source:NCBI gene;Acc:418289]	1443.36	2.19249	0.617669	0.000385793	0.0352143
ENSGALG00000004642	NMNAT2	nicotinamide nucleotide adenylyltransferase 2 [Source:NCBI gene;Acc:771393]	161.376	2.41939	0.681599	0.000385839	0.0352143
ENSGALG00000051021			67.6808	2.46224	0.693798	0.00038679	0.0352143
ENSGALG00000030836	PSD2	pleckstrin and Sec7 domain containing 2 [Source:NCBI gene;Acc:427605]	151.892	2.2854	0.644616	0.000392064	0.0353077
ENSGALG00000004074	KCNS1	potassium voltage-gated channel modifier subfamily S member 1 [Source:NCBI gene;Acc:770173]	43.2678	2.80907	0.792443	0.000392873	0.0353077
ENSGALG00000034306	NEUROD4	neuronal differentiation 4 [Source:NCBI gene;Acc:395959]	110.604	2.63107	0.742821	0.0003971	0.0353077
ENSGALG00000042182	OXR1	oxidation resistance 1 [Source:NCBI gene;Acc:420270]	2725.25	0.586914	0.165705	0.000397218	0.0353077
ENSGALG00000008757	CNRIP1	cannabinoid receptor interacting protein 1 [Source:NCBI gene;Acc:421266]	225.468	1.4795	0.41833	0.000405177	0.0355747
ENSGALG00000011913	SEPTIN3	septin 3 [Source:NCBI gene;Acc:427899]	127.275	2.06295	0.583395	0.000406079	0.0355747
ENSGALG00000051550			34.8193	2.44643	0.692003	0.000407326	0.0355747
ENSGALG00000004921	SLC6A1	solute carrier family 6 member 1 [Source:NCBI gene;Acc:415960]	1649.98	1.48278	0.41965	0.000410316	0.0356287
ENSGALG00000007116	CABP1	calcium binding protein 5 [Source:NCBI gene;Acc:770178]	269.086	2.37928	0.674109	0.000416312	0.0359416
ENSGALG00000039403	GRM8	glutamate metabotropic receptor 8 [Source:NCBI gene;Acc:427853]	70.2154	2.29342	0.650061	0.000418708	0.0359419
ENSGALG00000000151	ADAMTS19	ADAM metallopeptidase with thrombospondin type 1 motif, 19 [Source:NCBI gene;Acc:415600]	412.897	-0.514228	0.145853	0.000422433	0.0360556
ENSGALG00000015287	LNP1	leukemia NUP98 fusion partner 1 [Source:NCBI gene;Acc:418388]	146.008	2.43038	0.689705	0.000425412	0.0361047
ENSGALG00000019696	CATHL2	cathelicidin antimicrobial peptide [Source:NCBI gene;Acc:420407]	55.6854	-4.33895	1.23208	0.000428872	0.0361939
ENSGALG00000021542	SNCB	synuclein beta [Source:NCBI gene;Acc:395391]	822.986	2.63396	0.748545	0.000433546	0.0363839
ENSGALG00000009003	SNAP25	synaptosome associated protein 25 [Source:NCBI gene;Acc:396444]	1827.66	2.20511	0.627112	0.000437607	0.0364494
ENSGALG00000031866		protein NDNF-like [Source:NCBI gene;Acc:423605]	252.596	1.42977	0.406721	0.000439178	0.0364494
ENSGALG00000002963	PID1	phosphotyrosine interaction domain containing 1 [Source:NCBI gene;Acc:424787]	5093.6	-0.366188	0.104285	0.000445745	0.0367911
ENSGALG00000001371	HS3ST3A1	heparan sulfate-glucosamine 3-sulfotransferase 3B1 [Source:NCBI gene;Acc:769490]	83.7228	-1.03287	0.294387	0.000450574	0.036847
ENSGALG00000017295	PTHLH	parathyroid hormone like hormone [Source:NCBI gene;Acc:396281]	286.255	1.67272	0.477206	0.000456219	0.036847
ENSGALG00000043139	SYT7	synaptotagmin VII [Source:NCBI gene;Acc:101748423]	54.4374	2.05454	0.586198	0.000456857	0.036847
ENSGALG00000026431	SEZ6	seizure related 6 homolog [Source:NCBI gene;Acc:426388]	347.747	2.7154	0.775501	0.00046268	0.036847
ENSGALG00000030101	CSDC2	cold shock domain containing C2, RNA binding [Source:NCBI gene;Acc:425183]	87.8778	2.48424	0.709739	0.000464866	0.036847
ENSGALG00000029235	CPNE4	copine 4 [Source:NCBI gene;Acc:420687]	65.7193	2.23153	0.637636	0.00046579	0.036847
ENSGALG00000015379	TAGLN3	transgelin 3 [Source:NCBI gene;Acc:418420]	187.048	2.23713	0.639572	0.000469016	0.036847
ENSGALG00000030858	FRMD5	FERM domain containing 5 [Source:NCBI gene;Acc:415576]	115.261	2.00583	0.573473	0.000469323	0.036847
ENSGALG00000032980	DLGAP3	DLG associated protein 3 [Source:NCBI gene;Acc:419638]	63.698	2.40461	0.688121	0.000475028	0.036847
ENSGALG00000034325	RBFOX1	RNA binding protein, fox-1 homolog 1 [Source:NCBI gene;Acc:416645]	54.5725	2.47994	0.709777	0.000475908	0.036847
ENSGALG00000043240	ARPP21	cAMP regulated phosphoprotein 21 [Source:NCBI gene;Acc:428459]	251.26	0.658166	0.188433	0.000477901	0.036847
ENSGALG00000004055	C7orf50	chromosome 14 C7orf50 homolog [Source:NCBI gene;Acc:416455]	326.881	0.450168	0.128886	0.00047806	0.036847
ENSGALG00000028345	RHBDL1	rhomboid like 1 [Source:NCBI gene;Acc:429205]	28.7892	2.46453	0.705641	0.00047831	0.036847
ENSGALG00000013748	CD226	CD226 molecule [Source:NCBI gene;Acc:772097]	17.268	1.60773	0.460628	0.000482482	0.0368498
ENSGALG00000015336	CHRNA8	neuronal acetylcholine receptor subunit alpha-7-like [Source:NCBI gene;Acc:396120]	102.706	2.35001	0.673379	0.000483252	0.0368498
ENSGALG00000001716	C10H15ORF59	chromosome 10 open reading frame, human C15orf59 [Source:NCBI gene;Acc:415313]	91.2375	1.73075	0.496794	0.00049429	0.0374427
ENSGALG00000009963	LYZ	lysozyme (renal amyloidosis) [Source:NCBI gene;Acc:396218]	94.7035	-1.9983	0.573746	0.000496012	0.0374427
ENSGALG00000032958	AMPH	amphiphysin [Source:NCBI gene;Acc:420761]	366.011	2.33915	0.672685	0.000506428	0.0380117
ENSGALG00000008188	TRIM36	tripartite motif containing 36 [Source:NCBI gene;Acc:426811]	33.8177	0.971969	0.279657	0.000509766	0.0380117
ENSGALG00000033517	VSX2	visual system homeobox 2 [Source:NCBI gene;Acc:395536]	166.46	2.70241	0.777911	0.000512897	0.0380117
ENSGALG00000008898	GRIN1	glutamate ionotropic receptor NMDA type subunit 1 [Source:NCBI gene;Acc:404296]	479.477	2.5264	0.727332	0.000513671	0.0380117
ENSGALG00000002802	PACSIN1	protein kinase C and casein kinase substrate in neurons 1 [Source:NCBI gene;Acc:419903]	635.589	2.12209	0.611454	0.000519365	0.0380141
ENSGALG00000000681	PAK1	p21 (RAC1) activated kinase 1 [Source:NCBI gene;Acc:419083]	2015.98	-0.432644	0.124693	0.000521077	0.0380141
ENSGALG00000002015	SNCG	synuclein gamma [Source:NCBI gene;Acc:395392]	202.41	2.24936	0.648442	0.000522656	0.0380141
ENSGALG00000012015	NDST4	N-deacetylase and N-sulfotransferase 4 [Source:NCBI gene;Acc:422686]	36.7814	1.99764	0.576014	0.000524267	0.0380141
ENSGALG00000041708	WNT4	Wnt family member 4 [Source:NCBI gene;Acc:395561]	76.4566	1.16248	0.335371	0.000527784	0.0380141
ENSGALG00000001319	CAMK1G	calcium/calmodulin-dependent protein kinase IG [Source:NCBI gene;Acc:419859]	106.367	1.63722	0.472408	0.000528887	0.0380141
ENSGALG00000016523	RS1	retinoschisin 1 [Source:NCBI gene;Acc:772315]	206.293	2.39154	0.690683	0.000535023	0.038272
ENSGALG00000042199	SLC12A5	solute carrier family 12 (potassium/chloride transporter), member 5 [Source:NCBI gene;Acc:777252]	390.693	2.49765	0.721783	0.000539388	0.038387
ENSGALG00000043480	GPM6A	glycoprotein M6A [Source:NCBI gene;Acc:422569]	189.469	2.45789	0.710532	0.000541741	0.038387
ENSGALG00000026903	CALB2	calbindin 2 [Source:NCBI gene;Acc:396255]	557.983	2.34405	0.678241	0.000548113	0.0384842
ENSGALG00000030251	ADCY8	adenylate cyclase 8 [Source:NCBI gene;Acc:420328]	152.751	1.59725	0.462165	0.000548238	0.0384842
ENSGALG00000045052	MAB21L1	mab-21 like 1 [Source:NCBI gene;Acc:395208]	121.62	2.35078	0.680664	0.000553037	0.0385252
ENSGALG00000008908	NEUROD1	neuronal differentiation 1 [Source:NCBI gene;Acc:395754]	125.425	2.64188	0.765049	0.00055395	0.0385252
ENSGALG00000010711	NXPH1	neurexophilin 1 [Source:NCBI gene;Acc:420582]	22.6805	2.54112	0.736402	0.000559099	0.0386174
ENSGALG00000005903	NRIP3	nuclear receptor interacting protein 2 [Source:NCBI gene;Acc:423050]	235.839	2.23522	0.648076	0.000562667	0.0386174
ENSGALG00000017142	PSPC1	paraspeckle component 1 [Source:NCBI gene;Acc:418955]	2136.15	-0.346887	0.100581	0.000562988	0.0386174
ENSGALG00000039254	SLC17A6	solute carrier family 17 member 6 [Source:NCBI gene;Acc:422971]	98.9493	2.4585	0.714073	0.000575466	0.0391712
ENSGALG00000003866	FIBCD1	ficolin 3 [Source:NCBI gene;Acc:427762]	74.6253	2.38263	0.692177	0.000576938	0.0391712
ENSGALG00000007685	BCL9L	B-cell CLL/lymphoma 9-like [Source:NCBI gene;Acc:419785]	1586.04	-0.296558	0.0861783	0.000579119	0.0391712
ENSGALG00000030417	PDC	phosducin [Source:NCBI gene;Acc:429078]	705.385	2.3337	0.678631	0.000584233	0.0391712
ENSGALG00000036297	ABHD8	abhydrolase domain containing 8 [Source:NCBI gene;Acc:100857580]	83.4914	2.39269	0.695939	0.000585854	0.0391712
ENSGALG00000049127			30.1247	2.3624	0.68723	0.000586955	0.0391712
ENSGALG00000015115	MAMDC2	MAM domain containing 2 [Source:NCBI gene;Acc:427247]	195.028	-0.703677	0.204766	0.000589315	0.0391712
ENSGALG00000020488		chromosome 11 open reading frame 24 [Source:NCBI gene;Acc:423113]	1162.16	-0.267792	0.0779926	0.00059573	0.0392093
ENSGALG00000043172	CLVS1	clavesin 1 [Source:NCBI gene;Acc:421141]	34.6948	2.49841	0.727706	0.000596338	0.0392093
ENSGALG00000002443	FBXL16	F-box and leucine rich repeat protein 16 [Source:NCBI gene;Acc:416405]	39.9813	2.33355	0.67981	0.000597719	0.0392093
ENSGALG00000005670	SLMAP	sarcolemma associated protein [Source:NCBI gene;Acc:396360]	4676.18	0.383348	0.111775	0.000604366	0.0394592
ENSGALG00000047441	TRARG1	tumor suppressor candidate 5 [Source:NCBI gene;Acc:107054804]	43.4886	1.97759	0.576797	0.000606781	0.0394592
ENSGALG00000007314	DSCAML1	DS cell adhesion molecule like 1 [Source:NCBI gene;Acc:428249]	164.445	2.08649	0.608929	0.000611451	0.0395915
ENSGALG00000027630	NPR2	natriuretic peptide receptor 2 [Source:NCBI gene;Acc:100859339]	2084.72	-0.322667	0.0942643	0.000619337	0.039774
ENSGALG00000009433	BAG3	BCL2 associated athanogene 3 [Source:NCBI gene;Acc:423931]	1621.73	-0.300463	0.0878877	0.000629165	0.039774
ENSGALG00000007174	TNFSF15	tumor necrosis factor superfamily member 15 [Source:NCBI gene;Acc:417247]	181.733	-1.17786	0.344593	0.000630553	0.039774
ENSGALG00000004127		c-X-C chemokine receptor type 3-like [Source:NCBI gene;Acc:422150]	11.7609	-1.86236	0.544896	0.00063126	0.039774
ENSGALG00000005621	CAMK2A	calcium/calmodulin dependent protein kinase II alpha [Source:NCBI gene;Acc:374175]	10.8286	2.5613	0.749506	0.0006324	0.039774
ENSGALG00000031652	AK5	adenylate kinase 5 [Source:NCBI gene;Acc:424555]	223.43	1.77318	0.519122	0.000636123	0.039774
ENSGALG00000001698	GABRA1	gamma-aminobutyric acid type A receptor alpha1 subunit [Source:NCBI gene;Acc:374214]	463.412	1.73926	0.509348	0.000638549	0.039774
ENSGALG00000010490	DPYSL4	dihydropyrimidinase like 4 [Source:NCBI gene;Acc:374022]	173.223	1.8735	0.548766	0.000640093	0.039774
ENSGALG00000036001	SMAD2Z	SMAD family member 2-Z [Source:NCBI gene;Acc:395247]	1796.8	-0.146395	0.0428956	0.000642932	0.039774
ENSGALG00000015419	PENK	proenkephalin [Source:NCBI gene;Acc:421131]	134.497	2.0929	0.613424	0.000645302	0.039774
ENSGALG00000006997	BRINP1	BMP/retinoic acid inducible neural specific 1 [Source:NCBI gene;Acc:395098]	102.312	2.50337	0.733747	0.000645434	0.039774
ENSGALG00000017208	AMOTL1	angiomotin like 1 [Source:NCBI gene;Acc:428091]	878.021	0.350725	0.102818	0.000646987	0.039774
ENSGALG00000014218	PHF21B	PHD finger protein 21B [Source:NCBI gene;Acc:427935]	15.5518	2.34682	0.688137	0.00064869	0.039774
ENSGALG00000020292	GABRE	gamma-aminobutyric acid (GABA) A receptor, epsilon [Source:NCBI gene;Acc:396173]	9.50476	2.83477	0.831594	0.000652388	0.0398046
ENSGALG00000002008	RNF157	ring finger protein 157 [Source:NCBI gene;Acc:429219]	212.925	2.12924	0.624874	0.000655694	0.0398046
ENSGALG00000001932	SRRM3	mucin 12, cell surface associated [Source:NCBI gene;Acc:417516]	52.7999	2.63049	0.772122	0.000657201	0.0398046
ENSGALG00000007305	NME1	NME/NM23 nucleoside diphosphate kinase 1 [Source:NCBI gene;Acc:422094]	404.205	1.92567	0.56546	0.000660437	0.0398046
ENSGALG00000041371		unc-13 homolog A [Source:NCBI gene;Acc:430487]	311.495	2.39961	0.704933	0.000664023	0.0398046
ENSGALG00000035419	CDON	cell adhesion associated, oncogene regulated [Source:NCBI gene;Acc:419710]	956.35	-0.596959	0.175392	0.000665089	0.0398046
ENSGALG00000015010	NSG1	neuron specific gene family member 1 [Source:NCBI gene;Acc:395251]	241.814	1.97147	0.580425	0.000682314	0.0401944
ENSGALG00000049067		regulating synaptic membrane exocytosis 1 [Source:NCBI gene;Acc:421867]	46.3476	1.85364	0.545887	0.000684639	0.0401944
ENSGALG00000014261	UCHL1	ubiquitin C-terminal hydrolase L1 [Source:NCBI gene;Acc:770302]	223.102	1.66348	0.489956	0.000685872	0.0401944
ENSGALG00000008741	PROKR1	prokineticin receptor 1 [Source:NCBI gene;Acc:421263]	9.56311	2.92152	0.860669	0.000687587	0.0401944
ENSGALG00000006626	PDE6C	phosphodiesterase 6C [Source:NCBI gene;Acc:395834]	377.479	2.2902	0.674867	0.000689914	0.0401944
ENSGALG00000007522		ATP binding cassette subfamily C member 3 [Source:NCBI gene;Acc:422099]	4105.49	-0.319956	0.0943008	0.000691498	0.0401944
ENSGALG00000012923	CDH9	cadherin 9 [Source:NCBI gene;Acc:428487]	5.03165	3.68393	1.08593	0.000692775	0.0401944
ENSGALG00000036219	STK35	serine/threonine kinase 35 [Source:NCBI gene;Acc:771724]	89.9246	1.79112	0.52799	0.000693007	0.0401944
ENSGALG00000001812	ATCAY	ATCAY, caytaxin [Source:NCBI gene;Acc:420094]	181.115	1.85813	0.548683	0.000707816	0.0408954
ENSGALG00000039772	RGS7	regulator of G-protein signaling 7 [Source:NCBI gene;Acc:395620]	96.0006	2.05853	0.608663	0.000719448	0.0412898
ENSGALG00000013785	GNAL	G protein subunit alpha L [Source:NCBI gene;Acc:474379]	1102.38	-0.483024	0.142831	0.000720139	0.0412898
ENSGALG00000000044	WFIKKN1	WAP, follistatin/kazal, immunoglobulin, kunitz and netrin domain containing 1 [Source:HGNC Symbol;Acc:HGNC:30912]	89.4144	-1.61016	0.476291	0.000723239	0.0413099
ENSGALG00000011802	GSG1	germ cell associated 1 [Source:NCBI gene;Acc:769937]	74.6257	2.27394	0.672957	0.000727437	0.0413869
ENSGALG00000019291			87.6721	2.37985	0.704892	0.000734956	0.0413869
ENSGALG00000015434	GRIK2	glutamate ionotropic receptor kainate type subunit 2 [Source:NCBI gene;Acc:428628]	17.1889	2.50195	0.741117	0.000735711	0.0413869
ENSGALG00000010468			115.235	-0.509122	0.150837	0.000737334	0.0413869
ENSGALG00000008651	APMAP	adipocyte plasma membrane associated protein [Source:NCBI gene;Acc:416715]	3538.3	-0.290514	0.0860801	0.000738363	0.0413869
ENSGALG00000000639	LRRN2	leucine rich repeat neuronal 2 [Source:NCBI gene;Acc:428261]	47.9039	2.58841	0.767489	0.000744718	0.0415879
ENSGALG00000011870	HIF1A	hypoxia inducible factor 1 subunit alpha [Source:NCBI gene;Acc:374177]	8084.35	0.352284	0.104511	0.000749525	0.0417014
ENSGALG00000033089		cHz-cadherin [Source:NCBI gene;Acc:414835]	172.132	1.91316	0.567924	0.000755251	0.0418649
ENSGALG00000035282	IGF2	insulin like growth factor 2 [Source:NCBI gene;Acc:395097]	2853.66	-0.630242	0.187177	0.000759656	0.0419542
ENSGALG00000015384	CHRNB3	cholinergic receptor nicotinic beta 3 subunit [Source:NCBI gene;Acc:395604]	172.279	2.44021	0.725288	0.000766911	0.0421998
ENSGALG00000009012	ZNF385B	zinc finger protein 385B [Source:NCBI gene;Acc:424124]	129.319	1.96957	0.586037	0.000777116	0.0422098
ENSGALG00000000217	PPFIA4	PTPRF interacting protein alpha 4 [Source:NCBI gene;Acc:421155]	189.404	2.10606	0.626939	0.000781463	0.0422098
ENSGALG00000000551	C26H6orf89	chromosome 26 C6orf89 homolog [Source:NCBI gene;Acc:419817]	1395.72	-0.221563	0.0659577	0.000781781	0.0422098
ENSGALG00000012975	IQSEC3	IQ motif and Sec7 domain 3 [Source:NCBI gene;Acc:418146]	165.896	1.83714	0.546909	0.000781853	0.0422098
ENSGALG00000021552	RASL10A	RAS-like, family 10, member A [Source:NCBI gene;Acc:417349]	47.4323	2.54166	0.756844	0.000784429	0.0422098
ENSGALG00000011250	ASIC4	acid sensing ion channel subunit family member 4 [Source:NCBI gene;Acc:769191]	98.3959	2.38545	0.710365	0.000784912	0.0422098
ENSGALG00000047285	BD7	avian beta-defensin 7 [Source:NCBI gene;Acc:407777]	73.3043	-3.9918	1.18904	0.000787469	0.0422098
ENSGALG00000007659	HYOU1	hypoxia up-regulated 1 [Source:NCBI gene;Acc:428251]	7232.66	-0.26579	0.0791884	0.000789572	0.0422098
ENSGALG00000010127	GLO1	glyoxalase I [Source:NCBI gene;Acc:421428]	4375.26	0.264934	0.079011	0.000799024	0.0425636
ENSGALG00000049411		dynein axonemal light intermediate chain 1 [Source:HGNC Symbol;Acc:HGNC:14353]	42.4908	0.81635	0.243708	0.000808968	0.0429411
ENSGALG00000032415	SEZ6L	seizure related 6 homolog like [Source:NCBI gene;Acc:416906]	262.039	2.4512	0.732211	0.000814944	0.043106
ENSGALG00000025729			23.9821	2.64816	0.791443	0.000819892	0.0431793
ENSGALG00000006922			65.0009	2.37844	0.71099	0.00082208	0.0431793
ENSGALG00000011040	SCN3A	sodium voltage-gated channel alpha subunit 3 [Source:NCBI gene;Acc:424180]	33.7638	2.38578	0.713568	0.000827428	0.0433088
ENSGALG00000023626	NTN1	netrin 1 [Source:NCBI gene;Acc:396389]	617.646	-0.955135	0.285768	0.00083075	0.0433317
ENSGALG00000032402	VSTM2B	V-set and transmembrane domain containing 2B [Source:NCBI gene;Acc:101751621]	52.0009	1.75671	0.525781	0.000834348	0.0433621
ENSGALG00000013200	GABBR2	gamma-aminobutyric acid type B receptor subunit 2 [Source:NCBI gene;Acc:420979]	50.3479	2.26178	0.677266	0.000839065	0.0433621
ENSGALG00000007267	MVD	mevalonate diphosphate decarboxylase [Source:NCBI gene;Acc:425359]	531.938	-0.425247	0.127347	0.000839992	0.0433621
ENSGALG00000006795	ABCG4	ATP binding cassette subfamily G member 4 [Source:NCBI gene;Acc:428242]	122.94	1.5857	0.475038	0.000843695	0.043404
ENSGALG00000025817	NHLH1	nescient helix-loop-helix 1 [Source:NCBI gene;Acc:373910]	44.0643	2.35745	0.706589	0.000848763	0.0435158
ENSGALG00000051274	B3GALT2	beta-1,3-galactosyltransferase 2 [Source:NCBI gene;Acc:769122]	279.693	1.64772	0.494049	0.000852592	0.0435634
ENSGALG00000015105	PSIP1	PC4 and SFRS1 interacting protein 1 [Source:NCBI gene;Acc:431605]	1807.2	-0.332619	0.0999309	0.000873196	0.0441476
ENSGALG00000028975		FERM and PDZ domain containing 3 [Source:NCBI gene;Acc:428699]	28.8312	2.09125	0.628392	0.000874887	0.0441476
ENSGALG00000007767	DIS3L2	DIS3 like 3'-5' exoribonuclease 2 [Source:NCBI gene;Acc:424934]	765.624	0.290297	0.0872335	0.000875289	0.0441476
ENSGALG00000007441	MAP6	microtubule associated protein 6 [Source:NCBI gene;Acc:395753]	341.894	1.94578	0.584813	0.000877292	0.0441476
ENSGALG00000002599	ARHGEF39	rho guanine nucleotide exchange factor 39 [Source:NCBI gene;Acc:431661]	183.295	-0.556725	0.167349	0.000878721	0.0441476
ENSGALG00000016685	ASMT	acetylserotonin O-methyltransferase [Source:NCBI gene;Acc:396286]	39.0848	2.12657	0.63974	0.000886984	0.0443796
ENSGALG00000040720	GRID2IP	Grid2 interacting protein [Source:NCBI gene;Acc:427671]	71.0513	2.52322	0.759226	0.000889246	0.0443796
ENSGALG00000052867	CABP4	calcium binding protein 4 [Source:HGNC Symbol;Acc:HGNC:1386]	72.3386	2.22355	0.669485	0.000896064	0.0444513
ENSGALG00000052674			20.0339	2.80206	0.843713	0.000896601	0.0444513
ENSGALG00000008911	RNF208	ring finger protein 208 [Source:HGNC Symbol;Acc:HGNC:25420]	35.5392	1.95087	0.58838	0.000914293	0.0450807
ENSGALG00000001849	BSN	bassoon presynaptic cytomatrix protein [Source:HGNC Symbol;Acc:HGNC:1117]	278.987	1.81028	0.546233	0.000919331	0.0450807
ENSGALG00000049455			158.361	2.08511	0.629201	0.00092003	0.0450807
ENSGALG00000011113	SGIP1	SH3 domain GRB2 like endophilin interacting protein 1 [Source:NCBI gene;Acc:776038]	136.572	1.88529	0.569033	0.000922506	0.0450807
ENSGALG00000006130	STMN3	stathmin 3 [Source:NCBI gene;Acc:419263]	123.33	2.20802	0.66655	0.000924302	0.0450807
ENSGALG00000004852	DNM1	dynamin 1 [Source:NCBI gene;Acc:417217]	1679.43	1.00605	0.303805	0.000927921	0.0451108
ENSGALG00000054262	ITPRID1	coiled-coil domain containing 129 [Source:NCBI gene;Acc:101751288]	139.404	-0.94485	0.285847	0.000948272	0.0458932
ENSGALG00000014737	KIF2A	kinesin heavy chain member 2A [Source:NCBI gene;Acc:427156]	2616.6	0.217796	0.0659011	0.000950126	0.0458932
ENSGALG00000005331	GJC2	gap junction protein gamma 2 [Source:NCBI gene;Acc:420397]	690.014	0.54866	0.166212	0.000963556	0.0463927
ENSGALG00000020615	STK32C	serine/threonine kinase 32C [Source:NCBI gene;Acc:769291]	100.342	1.63844	0.496597	0.000969162	0.0464039
ENSGALG00000013212		transmembrane protein with EGF-like and two follistatin-like domains 1 [Source:NCBI gene;Acc:420985]	107.76	1.37193	0.415864	0.000970299	0.0464039
ENSGALG00000032184	CSPG5	chondroitin sulfate proteoglycan 5 [Source:NCBI gene;Acc:395466]	372.651	2.44978	0.742763	0.000973055	0.0464039
ENSGALG00000034340	ATP2C1	ATPase secretory pathway Ca2+ transporting 1 [Source:NCBI gene;Acc:428450]	5385.56	-0.221289	0.0671152	0.000976701	0.0464304
ENSGALG00000015778	GABRR1	gamma-aminobutyric acid type A receptor rho1 subunit [Source:NCBI gene;Acc:428632]	28.6645	1.89921	0.576181	0.000979989	0.0464397
ENSGALG00000004778	SLC47A2	solute carrier family 47 member 2 [Source:NCBI gene;Acc:417616]	18.9694	-1.8897	0.573584	0.000985829	0.0465696
ENSGALG00000029834	AIF1L	allograft inflammatory factor 1-like [Source:NCBI gene;Acc:417179]	7189.02	-0.34926	0.106088	0.000994175	0.0466229
ENSGALG00000016059	ETS2	ETS proto-oncogene 2, transcription factor [Source:NCBI gene;Acc:396250]	2825.91	-0.44995	0.136707	0.000997048	0.0466229
ENSGALG00000029197	KIRREL3	kin of IRRE like 3 (Drosophila) [Source:NCBI gene;Acc:419719]	125.063	1.70404	0.517819	0.000999052	0.0466229
ENSGALG00000026153	FOXO6	forkhead box O6 [Source:NCBI gene;Acc:100857767]	748.878	-0.412906	0.125476	0.000999373	0.0466229
ENSGALG00000028140	CNTFR	ciliary neurotrophic factor receptor [Source:NCBI gene;Acc:395885]	50.847	1.71145	0.520279	0.00100374	0.0466815
ENSGALG00000033391	ISL2	ISL LIM homeobox 2 [Source:NCBI gene;Acc:396382]	13.5775	2.43887	0.742123	0.001015	0.0470596
ENSGALG00000038042	GABRG2	gamma-aminobutyric acid type A receptor gamma2 subunit [Source:NCBI gene;Acc:396289]	205.541	2.23527	0.681419	0.0010369	0.0478147
ENSGALG00000008440	CHST1	carbohydrate sulfotransferase 1 [Source:NCBI gene;Acc:428866]	30.4949	1.60563	0.489505	0.00103765	0.0478147
ENSGALG00000033535	RGS16	regulator of G-protein signaling 16 [Source:NCBI gene;Acc:424409]	6650.61	-1.71191	0.5221	0.00104213	0.0478152
ENSGALG00000007319	BICDL1	BICD family like cargo adaptor 1 [Source:NCBI gene;Acc:770422]	43.1642	1.6408	0.500489	0.00104403	0.0478152
ENSGALG00000029083	NXPH2	neurexophilin 2 [Source:NCBI gene;Acc:101750235]	31.0482	2.22225	0.678641	0.0010583	0.0482023
ENSGALG00000041094	SYT1	synaptotagmin 1 [Source:NCBI gene;Acc:396083]	1226	1.73811	0.530818	0.0010589	0.0482023
ENSGALG00000037944	LNPK	lunapark, ER junction formation factor [Source:NCBI gene;Acc:424141]	617.629	0.31225	0.0953908	0.0010627	0.0482292
ENSGALG00000005426	FREM1	FRAS1 related extracellular matrix 1 [Source:NCBI gene;Acc:427355]	613.737	0.798439	0.244228	0.00107841	0.0484681
ENSGALG00000000529	LIMD2	LIM domain containing 2 [Source:NCBI gene;Acc:419955]	574.24	0.586688	0.179464	0.00107886	0.0484681
ENSGALG00000051789			15.6502	1.9742	0.603986	0.00108077	0.0484681
ENSGALG00000040436	GAD2	glutamate decarboxylase 2 [Source:NCBI gene;Acc:395395]	202.141	2.24186	0.68588	0.00108087	0.0484681
ENSGALG00000030377	MDFI	MyoD family inhibitor [Source:HGNC Symbol;Acc:HGNC:6967]	47.5398	-0.881919	0.269964	0.00108768	0.0486146
ENSGALG00000051502			18.528	2.34615	0.718347	0.00109061	0.0486146
ENSGALG00000031896	GSE1	Gse1 coiled-coil protein [Source:NCBI gene;Acc:426226]	1393.14	-0.386393	0.118436	0.00110444	0.0490855
ENSGALG00000004917	DOC2B	double C2 domain beta [Source:NCBI gene;Acc:417624]	97.1111	1.85906	0.570831	0.00112694	0.0497289
ENSGALG00000009909	PRPH2	peripherin 2 [Source:NCBI gene;Acc:395899]	420.947	2.1955	0.674214	0.00112843	0.0497289
ENSGALG00000052027		fibronectin type III domain-containing protein 9-like [Source:NCBI gene;Acc:101748456]	57.3143	2.5553	0.784731	0.00112885	0.0497289

## Sheet: ZT16
		Myopia Onset, Progression and Common Choroid Genes, Occluded vs. Open Eye Differences: ZT16; p<0.05
ensembl_gene_id	gene_name	description	baseMean	log2FoldChange	lfcSE	p-value	p-adj
MYOPIA ONSET GENES - CHOROID, ZT16
ENSGALG00000050350	HIST1H2B7	histone cluster 1, H2B-VII (similar to human histone cluster 1, class H2B, member N) [Source:NCBI gene;Acc:417956]	15.8544	-50.3018	3.33983	2.91552e-51	4.35491e-47
ENSGALG00000009844	ACTC1	actin alpha cardiac muscle 1 [Source:NCBI gene;Acc:423298]	8.93545	-21.9907	2.80382	4.39417e-15	3.28179e-11
ENSGALG00000010173	KCNV2	potassium voltage-gated channel modifier subfamily V member 2 [Source:NCBI gene;Acc:431642]	14.5173	-19.9568	2.63506	3.6309e-14	1.80782e-10
ENSGALG00000049474			3.93796	-21.2243	2.86747	1.34377e-13	5.01797e-10
ENSGALG00000052368			1.91082	16.941	2.31535	2.53941e-13	7.58622e-10
ENSGALG00000041918	CPA6	carboxypeptidase A6 [Source:NCBI gene;Acc:420171]	54.0351	15.54	2.48463	3.98987e-10	9.93279e-07
ENSGALG00000017029		fibrinogen-like protein 1-like [Source:NCBI gene;Acc:428073]	63.65	-2.7111	0.483286	2.02641e-08	4.32408e-05
ENSGALG00000007767	DIS3L2	DIS3 like 3'-5' exoribonuclease 2 [Source:NCBI gene;Acc:424934]	654.427	0.762562	0.137654	3.03023e-08	5.65781e-05
ENSGALG00000012790	DSP	desmoplakin [Source:NCBI gene;Acc:420869]	358.352	2.22835	0.407724	4.62034e-08	7.66822e-05
ENSGALG00000017295	PTHLH	parathyroid hormone like hormone [Source:NCBI gene;Acc:396281]	219.608	1.68218	0.309519	5.48525e-08	8.19333e-05
ENSGALG00000003590	C17orf58	chromosome 18 C17orf58 homolog [Source:NCBI gene;Acc:417421]	176.035	1.37408	0.260948	1.3965e-07	0.000189632
ENSGALG00000034673	HTRA3	HtrA serine peptidase 3 [Source:NCBI gene;Acc:422868]	1365.46	0.970005	0.189381	3.02346e-07	0.000376345
ENSGALG00000014144	CORIN	corin, serine peptidase [Source:NCBI gene;Acc:100857733]	659.029	1.54297	0.302412	3.35708e-07	0.000385729
ENSGALG00000000769	RAB7B	RAB7B, member RAS oncogene family [Source:NCBI gene;Acc:771782]	470.628	0.70775	0.139793	4.13054e-07	0.000440699
ENSGALG00000001892	CYGB	cytoglobin [Source:NCBI gene;Acc:427802]	1077.99	0.726093	0.149894	1.27234e-06	0.001267
ENSGALG00000054035			1.92958	18.6128	3.85753	1.3996e-06	0.00130661
ENSGALG00000047192			4.99401	-5.45797	1.14472	1.86116e-06	0.0016353
ENSGALG00000005451	HELLS	helicase, lymphoid-specific [Source:NCBI gene;Acc:423750]	482.019	0.569988	0.120635	2.3024e-06	0.00191061
ENSGALG00000049351			6.18646	-16.6062	3.55485	2.99128e-06	0.00235162
ENSGALG00000025759	TFDP2	transcription factor Dp-2 [Source:NCBI gene;Acc:424780]	965.409	0.569371	0.122934	3.62971e-06	0.00271085
ENSGALG00000048285	TCN2	transcobalamin 2 [Source:NCBI gene;Acc:429737]	2060.43	-0.654976	0.141969	3.95944e-06	0.00280303
ENSGALG00000027198	TMEM47	transmembrane protein 47 [Source:NCBI gene;Acc:418585]	4950.44	0.659859	0.143298	4.12846e-06	0.00280303
ENSGALG00000015895	HTR1B	5-hydroxytryptamine receptor 1B [Source:NCBI gene;Acc:421858]	1357.28	-1.06076	0.231201	4.47428e-06	0.00290575
ENSGALG00000012755	IGF-I	insulin like growth factor 1 [Source:NCBI gene;Acc:418090]	10.5062	4.02546	0.881765	4.98953e-06	0.00301341
ENSGALG00000038162	FAM26E	family with sequence similarity 26 member E [Source:NCBI gene;Acc:769904]	54.7261	1.66883	0.365734	5.04354e-06	0.00301341
ENSGALG00000006525	NCAPG2	non-SMC condensin II complex subunit G2 [Source:NCBI gene;Acc:100859557]	171.089	0.671808	0.147558	5.29282e-06	0.00301777
ENSGALG00000012348	MCM6	minichromosome maintenance complex component 6 [Source:NCBI gene;Acc:424295]	2434.75	0.368956	0.0811518	5.4549e-06	0.00301777
ENSGALG00000009601	NELL2	neural EGFL like 2 [Source:NCBI gene;Acc:417799]	2904.99	-1.01861	0.228956	8.62989e-06	0.00460374
ENSGALG00000039705	GFPT2	glutamine-fructose-6-phosphate transaminase 2 [Source:NCBI gene;Acc:426962]	3400.97	0.573279	0.129118	8.99815e-06	0.00463467
ENSGALG00000005979	OXSR1	oxidative stress responsive 1 [Source:NCBI gene;Acc:420421]	1366.11	0.729957	0.167678	1.34096e-05	0.00667666
ENSGALG00000010255	NASP	nuclear autoantigenic sperm protein [Source:NCBI gene;Acc:424600]	903.079	0.369705	0.0851184	1.40282e-05	0.00675933
ENSGALG00000000866	SELENBP1	selenium binding protein 1 [Source:NCBI gene;Acc:425664]	3689.23	-0.489232	0.112957	1.48343e-05	0.00692437
ENSGALG00000014258			654.496	0.647064	0.150249	1.65779e-05	0.00735813
ENSGALG00000014228	SMC1B	structural maintenance of chromosomes 1B [Source:NCBI gene;Acc:418243]	20.6291	2.83979	0.660317	1.70293e-05	0.00735813
ENSGALG00000031960	LEF1	lymphoid enhancer binding factor 1 [Source:NCBI gene;Acc:395865]	91.9097	1.18619	0.275993	1.72414e-05	0.00735813
ENSGALG00000039200	AXIN2	axin 2 [Source:NCBI gene;Acc:395152]	424.974	0.733556	0.171473	1.88609e-05	0.00782395
ENSGALG00000040007	IL17D	interleukin 17D [Source:HGNC Symbol;Acc:HGNC:5984]	28.8856	1.65118	0.38667	1.95247e-05	0.00782395
ENSGALG00000042009	HMMR	hyaluronan mediated motility receptor [Source:NCBI gene;Acc:416163]	171.099	1.12474	0.263655	1.99043e-05	0.00782395
ENSGALG00000003283		cartilage oligomeric matrix protein [Source:NCBI gene;Acc:420120]	833.19	1.19294	0.283807	2.62981e-05	0.0100722
ENSGALG00000010957	USP1	ubiquitin specific peptidase 1 [Source:NCBI gene;Acc:424685]	1359.3	0.370951	0.0887127	2.89607e-05	0.0107598
ENSGALG00000012921	ETV6	ETS variant 6 [Source:NCBI gene;Acc:395750]	1856.78	-0.350989	0.0840589	2.97319e-05	0.0107598
ENSGALG00000052538			29.2196	-2.10439	0.504463	3.02546e-05	0.0107598
ENSGALG00000016470	KCNS3	potassium voltage-gated channel modifier subfamily S member 3 [Source:NCBI gene;Acc:428653]	122.851	-1.38366	0.332571	3.17548e-05	0.0108365
ENSGALG00000014515	C1QTNF7	C1q and TNF related 7 [Source:NCBI gene;Acc:422831]	249.393	0.796015	0.191382	3.19212e-05	0.0108365
ENSGALG00000026465	TMEM100	transmembrane protein 100 [Source:NCBI gene;Acc:417398]	2659.42	0.680983	0.164273	3.39171e-05	0.0112582
ENSGALG00000008681	NSMF	NMDA receptor synaptonuclear signaling and neuronal migration factor [Source:NCBI gene;Acc:417260]	244.076	0.751122	0.183838	4.39309e-05	0.0142651
ENSGALG00000029811	BMPER	BMP binding endothelial regulator [Source:NCBI gene;Acc:420744]	40.106	1.64871	0.407261	5.15937e-05	0.0159883
ENSGALG00000035052	BMP3	bone morphogenetic protein 3 [Source:NCBI gene;Acc:422581]	479.766	1.20971	0.298835	5.16411e-05	0.0159883
ENSGALG00000014695	CLCN1	chloride voltage-gated channel 1 [Source:NCBI gene;Acc:427949]	7.57465	2.98776	0.739902	5.38974e-05	0.0159883
ENSGALG00000045096		neuropeptide W [Source:NCBI gene;Acc:101748764]	22.018	-2.28811	0.566792	5.41484e-05	0.0159883
ENSGALG00000017134	IFT88	intraflagellar transport 88 [Source:NCBI gene;Acc:418952]	614.19	0.5594	0.138635	5.45895e-05	0.0159883
ENSGALG00000007701	B3GNT7	UDP-GlcNAc:betaGal beta-1,3-N-acetylglucosaminyltransferase 7 [Source:NCBI gene;Acc:424930]	240.058	-0.757125	0.188194	5.74345e-05	0.016498
ENSGALG00000029367	CYBA	cytochrome b-245 alpha chain [Source:NCBI gene;Acc:100859840]	5575.09	-0.733851	0.183099	6.12504e-05	0.0172622
ENSGALG00000023083		KIAA1958 [Source:NCBI gene;Acc:431637]	174.15	0.923294	0.230666	6.26181e-05	0.0173209
ENSGALG00000001758	QSOX2	quiescin sulfhydryl oxidase 2 [Source:NCBI gene;Acc:417129]	935.224	0.349118	0.0884215	7.8695e-05	0.0211313
ENSGALG00000042411	GASK1B	family with sequence similarity 198 member B [Source:NCBI gene;Acc:422413]	2850.72	-0.551505	0.139737	7.92228e-05	0.0211313
ENSGALG00000000690	GDPD4	glycerophosphodiester phosphodiesterase domain containing 4 [Source:NCBI gene;Acc:419084]	1996.83	-0.672856	0.171027	8.34709e-05	0.0217974
ENSGALG00000009730	SLC38A4	solute carrier family 38 member 4 [Source:NCBI gene;Acc:417809]	51.8671	2.22827	0.566863	8.46388e-05	0.0217974
ENSGALG00000003838		protein FAM49A-like [Source:NCBI gene;Acc:419677]	43.8508	1.76254	0.450394	9.10287e-05	0.022786
ENSGALG00000017119	TNFRSF19	TNF receptor superfamily member 19 [Source:NCBI gene;Acc:418943]	593.76	0.745371	0.190617	9.21806e-05	0.022786
ENSGALG00000031997	SFRP4	secreted frizzled related protein 4 [Source:NCBI gene;Acc:420732]	4589.44	-1.33133	0.340946	9.42968e-05	0.022786
ENSGALG00000005540	MICAL2	microtubule associated monooxygenase, calponin and LIM domain containing 2 [Source:NCBI gene;Acc:423031]	486.85	0.721149	0.184749	9.48536e-05	0.022786
ENSGALG00000006743	YWHAH	tyrosine 3-monooxygenase/tryptophan 5-monooxygenase activation protein eta [Source:NCBI gene;Acc:416955]	4127.58	0.483094	0.123863	9.61048e-05	0.022786
ENSGALG00000052522			7.76605	27.3608	7.03472	0.000100495	0.0234546
ENSGALG00000043400	BCDIN3D	BCDIN3 domain containing RNA methyltransferase [Source:NCBI gene;Acc:431303]	149.363	-0.487227	0.125439	0.000102675	0.0235947
ENSGALG00000009052	LBH	limb bud and heart development [Source:NCBI gene;Acc:421301]	11227.7	-0.496186	0.127968	0.000105567	0.0238917
ENSGALG00000039239	SERPIND1	serpin peptidase inhibitor, clade D (heparin cofactor), member 1 [Source:NCBI gene;Acc:395877]	140.716	0.921625	0.238017	0.000107899	0.0240551
ENSGALG00000002982	SLC2A6	solute carrier family 2 member 6 [Source:NCBI gene;Acc:425954]	223.674	-1.01566	0.262613	0.000109948	0.0241514
ENSGALG00000004285	HNF4A	hepatocyte nuclear factor 4 alpha [Source:NCBI gene;Acc:419198]	78.4136	2.03083	0.526927	0.000116153	0.0250508
ENSGALG00000029402	AXIN1	axin 1 [Source:NCBI gene;Acc:395786]	617.847	0.54191	0.140701	0.000117397	0.0250508
ENSGALG00000007358	CILP	cartilage intermediate layer protein [Source:NCBI gene;Acc:415533]	1132.09	1.53867	0.403185	0.000135478	0.0285019
ENSGALG00000040655	FAM20A	FAM20A, golgi associated secretory pathway pseudokinase [Source:NCBI gene;Acc:417439]	385.678	0.770538	0.202545	0.00014222	0.0295047
ENSGALG00000009356	SKIL	SKI like proto-oncogene [Source:NCBI gene;Acc:396087]	493.651	0.394328	0.104043	0.000150614	0.0307752
ENSGALG00000003893	XPR1	xenotropic and polytropic retrovirus receptor 1 [Source:NCBI gene;Acc:424415]	4239.58	0.401546	0.106052	0.000152904	0.0307752
ENSGALG00000011744	KALRN	kalirin, RhoGEF kinase [Source:NCBI gene;Acc:424253]	3086.61	0.540055	0.142837	0.000156247	0.0307752
ENSGALG00000005426	FREM1	FRAS1 related extracellular matrix 1 [Source:NCBI gene;Acc:427355]	521.665	1.09652	0.290056	0.000156585	0.0307752
ENSGALG00000038416			82.7597	0.877626	0.233259	0.000168251	0.0326384
ENSGALG00000049991			16.2999	-23.0161	6.12585	0.000171815	0.0329025
ENSGALG00000003302	SLC38A8	solute carrier family 38 member 8 [Source:NCBI gene;Acc:100857309]	59.724	-21.6061	5.75971	0.000175954	0.0332686
ENSGALG00000029140	CRABP2	cellular retinoic acid binding protein 2 [Source:NCBI gene;Acc:100857929]	558.425	0.860392	0.230106	0.000184671	0.0342276
ENSGALG00000012705	GMPR2	guanosine monophosphate reductase 2 [Source:NCBI gene;Acc:420842]	1434.22	0.514362	0.137609	0.000185609	0.0342276
ENSGALG00000017142	PSPC1	paraspeckle component 1 [Source:NCBI gene;Acc:418955]	1696.89	-0.350087	0.0942759	0.000204467	0.0372454
ENSGALG00000004820			10.9939	-1.96903	0.530906	0.000208234	0.0374745
ENSGALG00000052012			37.8171	1.17048	0.316298	0.000215121	0.0380079
ENSGALG00000001375	COX10	COX10, heme A:farnesyltransferase cytochrome c oxidase assembly factor [Source:NCBI gene;Acc:417329]	1051.95	-0.393996	0.106613	0.000219397	0.0380079
ENSGALG00000005249	BICD2	BICD cargo adaptor 2 [Source:NCBI gene;Acc:415990]	4132.13	0.463436	0.125504	0.000221979	0.0380079
ENSGALG00000027184	OLFML1	olfactomedin like 1 [Source:NCBI gene;Acc:428842]	1260.24	0.749914	0.203128	0.000222639	0.0380079
ENSGALG00000017025	CKAP2	cytoskeleton associated protein 2 [Source:NCBI gene;Acc:418882]	718.244	0.558256	0.151273	0.00022392	0.0380079
ENSGALG00000051404			26.2005	-4.99871	1.35652	0.000228754	0.0383922
ENSGALG00000011504	TMPO	thymopoietin [Source:NCBI gene;Acc:417923]	1945.14	0.295246	0.0804318	0.000241833	0.0401361
ENSGALG00000006751	THY1	Thy-1 cell surface antigen [Source:NCBI gene;Acc:378897]	4449.37	0.720809	0.197771	0.000267748	0.0439489
ENSGALG00000032506	GEM	GTP binding protein overexpressed in skeletal muscle [Source:NCBI gene;Acc:404771]	4030.33	-0.822838	0.226217	0.000275413	0.0446259
ENSGALG00000051213	DUSP21	dual specificity phosphatase 21 [Source:HGNC Symbol;Acc:HGNC:20476]	18.8041	-1.41054	0.388031	0.000277848	0.0446259
ENSGALG00000018942	NRGN	neurogranin (protein kinase C substrate, RC3) [Source:NCBI gene;Acc:100859517]	95.9498	-1.19144	0.328531	0.000287192	0.045636
ENSGALG00000016442	RRM2	ribonucleotide reductase regulatory subunit M2 [Source:NCBI gene;Acc:421936]	1261.51	0.597534	0.165072	0.000294791	0.0463504
ENSGALG00000015691	SMC2	structural maintenance of chromosomes 2 [Source:NCBI gene;Acc:396156]	1285.35	0.739016	0.204418	0.000300082	0.0466909
COMMON MYOPIA GENES - CHOROID, ZT16
N/A
MYOPIA PROGRESSION GENES - CHOROID, ZT16
N/A

## Sheet: ZT20
		Myopia Onset, Progression and Common Choroid Genes, Occluded vs. Open Eye Differences: ZT20; p<0.05
ensembl_gene_id	gene_name	description	baseMean	log2FoldChange	lfcSE	p-value	p-adj
MYOPIA ONSET GENES - CHOROID, ZT20
ENSGALG00000048392			0.986381	-43.7209	3.94406	1.47938e-28	2.30398e-24
ENSGALG00000052368			1.91082	-21.9868	2.31145	1.86821e-21	1.45478e-17
ENSGALG00000053876			0.979418	-19.172	2.72308	1.91502e-12	9.94149e-09
ENSGALG00000009844	ACTC1	actin alpha cardiac muscle 1 [Source:NCBI gene;Acc:423298]	8.93545	19.6817	2.96349	3.1073e-11	1.20983e-07
ENSGALG00000050826			1.98542	-23.6814	3.80019	4.61577e-10	1.43772e-06
ENSGALG00000017029		fibrinogen-like protein 1-like [Source:NCBI gene;Acc:428073]	63.65	-2.98566	0.498849	2.16262e-09	5.61345e-06
ENSGALG00000005434	CER1	cerberus 1, DAN family BMP antagonist [Source:NCBI gene;Acc:395623]	827.888	-2.20713	0.376114	4.40436e-09	9.79907e-06
ENSGALG00000003590	C17orf58	chromosome 18 C17orf58 homolog [Source:NCBI gene;Acc:417421]	176.035	1.58738	0.272104	5.42104e-09	1.05534e-05
ENSGALG00000002200	ACSM3	acyl-CoA synthetase medium-chain family member 3 [Source:NCBI gene;Acc:426999]	0.77854	17.3946	3.02077	8.49536e-09	1.47007e-05
ENSGALG00000007767	DIS3L2	DIS3 like 3'-5' exoribonuclease 2 [Source:NCBI gene;Acc:424934]	654.427	0.797896	0.144025	3.02497e-08	4.70264e-05
ENSGALG00000032526	B3GNT5	UDP-GlcNAc:betaGal beta-1,3-N-acetylglucosaminyltransferase 5 [Source:NCBI gene;Acc:424960]	103.715	-1.20607	0.218348	3.3215e-08	4.70264e-05
ENSGALG00000044599		E3 SUMO-protein ligase RanBP2-like [Source:NCBI gene;Acc:776067]	54.8561	2.72472	0.507568	7.95302e-08	0.000103217
ENSGALG00000014144	CORIN	corin, serine peptidase [Source:NCBI gene;Acc:100857733]	659.029	1.67548	0.317547	1.31803e-07	0.000147355
ENSGALG00000052522			7.76605	-38.8032	7.3721	1.41324e-07	0.000147355
ENSGALG00000003203			16.0903	4.14264	0.787163	1.41925e-07	0.000147355
ENSGALG00000048811		putative olfactory receptor 14L1 [Source:NCBI gene;Acc:107056248]	0.98172	16.7703	3.20151	1.62105e-07	0.000153172
ENSGALG00000003568	PPP1R16B	protein phosphatase 1 regulatory subunit 16B [Source:NCBI gene;Acc:419170]	164.116	1.26893	0.242879	1.74591e-07	0.000153172
ENSGALG00000016391	CNKSR2	connector enhancer of kinase suppressor of Ras 2 [Source:NCBI gene;Acc:427997]	58.526	2.14349	0.410476	1.77032e-07	0.000153172
ENSGALG00000025759	TFDP2	transcription factor Dp-2 [Source:NCBI gene;Acc:424780]	965.409	0.659908	0.128255	2.6712e-07	0.000218954
ENSGALG00000005826	DLEC1	deleted in lung and esophageal cancer 1 [Source:NCBI gene;Acc:420418]	61.5803	1.26139	0.248796	3.9788e-07	0.000309829
ENSGALG00000006576	GRM3	glutamate metabotropic receptor 3 [Source:NCBI gene;Acc:418644]	1569.57	1.04295	0.20722	4.82718e-07	0.000357993
ENSGALG00000015052	UHRF2	ubiquitin like with PHD and ring finger domains 2 [Source:NCBI gene;Acc:431601]	873.871	0.449467	0.0923432	1.13102e-06	0.000795374
ENSGALG00000054035			1.92958	19.6844	4.0504	1.17462e-06	0.000795374
ENSGALG00000012021		potassium channel, subfamily K, member 4 [Source:NCBI gene;Acc:423536]	385.473	1.96429	0.40594	1.30581e-06	0.000847363
ENSGALG00000035599	CD24	CD24 molecule [Source:NCBI gene;Acc:100859742]	78.4865	1.57811	0.326928	1.38542e-06	0.000863059
ENSGALG00000005318	OVCH2	ovochymase 1 [Source:NCBI gene;Acc:769290]	12.5838	3.61745	0.754753	1.6439e-06	0.000984697
ENSGALG00000015858	DOP1A	dopey family member 2 [Source:NCBI gene;Acc:421842]	619.705	0.74608	0.156547	1.88049e-06	0.00108469
ENSGALG00000015746	JAM2	junctional adhesion molecule 2 [Source:NCBI gene;Acc:418476]	173.606	0.854524	0.179595	1.95458e-06	0.00108716
ENSGALG00000000643	ANKS3	ankyrin repeat and sterile alpha motif domain containing 3 [Source:NCBI gene;Acc:769431]	256.081	0.822558	0.173516	2.13145e-06	0.00114466
ENSGALG00000034673	HTRA3	HtrA serine peptidase 3 [Source:NCBI gene;Acc:422868]	1365.46	0.939273	0.198444	2.21013e-06	0.00114735
ENSGALG00000039705	GFPT2	glutamine-fructose-6-phosphate transaminase 2 [Source:NCBI gene;Acc:426962]	3400.97	0.63046	0.135754	3.41486e-06	0.00164845
ENSGALG00000003283		cartilage oligomeric matrix protein [Source:NCBI gene;Acc:420120]	833.19	1.38108	0.297679	3.49233e-06	0.00164845
ENSGALG00000029616	HCFC2	host cell factor C2 [Source:NCBI gene;Acc:418083]	446.694	0.698797	0.15062	3.49292e-06	0.00164845
ENSGALG00000006413	CEMIP	cell migration inducing hyaluronan binding protein [Source:NCBI gene;Acc:415476]	5903.39	1.23933	0.268674	3.97364e-06	0.00182016
ENSGALG00000003624	KLHL10	kelch like family member 10 [Source:NCBI gene;Acc:420033]	20.4826	2.60976	0.566837	4.14311e-06	0.00184357
ENSGALG00000017142	PSPC1	paraspeckle component 1 [Source:NCBI gene;Acc:418955]	1696.89	-0.449439	0.0982881	4.81545e-06	0.00205161
ENSGALG00000009356	SKIL	SKI like proto-oncogene [Source:NCBI gene;Acc:396087]	493.651	0.497344	0.108825	4.87411e-06	0.00205161
ENSGALG00000029842		solute carrier organic anion transporter family member 5A1 [Source:NCBI gene;Acc:420174]	92.9163	1.05806	0.235948	7.31648e-06	0.0029986
ENSGALG00000039738	SLC9A3	solute carrier family 9 member A3 [Source:NCBI gene;Acc:420801]	15.9345	3.29616	0.742034	8.9103e-06	0.00355818
ENSGALG00000045608		family with sequence similarity 178, member B [Source:NCBI gene;Acc:425134]	3.7634	5.99827	1.35904	1.0166e-05	0.00395812
ENSGALG00000043555	NPNT	nephronectin [Source:NCBI gene;Acc:422535]	403.712	0.92193	0.212033	1.3736e-05	0.00521767
ENSGALG00000002090	GPSM2	G-protein signaling modulator 2 [Source:NCBI gene;Acc:424342]	623.501	0.429554	0.0991909	1.48719e-05	0.00551465
ENSGALG00000014923	ARHGEF28	Rho guanine nucleotide exchange factor 28 [Source:NCBI gene;Acc:427201]	308.564	0.916642	0.212826	1.65476e-05	0.0059933
ENSGALG00000004532	ZNF507	zinc finger protein 507 [Source:NCBI gene;Acc:415764]	225.261	0.671301	0.157063	1.91921e-05	0.00679314
ENSGALG00000016937	DIAPH3	diaphanous related formin 3 [Source:NCBI gene;Acc:418824]	144.744	1.04271	0.245174	2.10962e-05	0.0072725
ENSGALG00000050918			0.503828	-15.9287	3.74887	2.14804e-05	0.0072725
ENSGALG00000015351	CBLB	Cbl proto-oncogene B [Source:NCBI gene;Acc:418406]	291.236	0.886027	0.209077	2.25712e-05	0.00734335
ENSGALG00000005567	MSI2	musashi RNA binding protein 2 [Source:NCBI gene;Acc:417667]	470.461	0.581531	0.137244	2.26326e-05	0.00734335
ENSGALG00000053878			82.8583	0.768924	0.182784	2.59098e-05	0.00816785
ENSGALG00000009975	CCT2	chaperonin containing TCP1 subunit 2 [Source:NCBI gene;Acc:417846]	3301.33	0.271376	0.0645517	2.62227e-05	0.00816785
ENSGALG00000010747	FBLN5	fibulin 5 [Source:NCBI gene;Acc:423413]	645.399	1.13332	0.270463	2.78571e-05	0.00850678
ENSGALG00000047341			37.6621	2.91455	0.699267	3.07281e-05	0.00920307
ENSGALG00000016569	FANCB	Fanconi anemia complementation group B [Source:NCBI gene;Acc:418628]	40.2062	1.21965	0.294177	3.38385e-05	0.00984364
ENSGALG00000041179			89.3758	1.66699	0.402268	3.4131e-05	0.00984364
ENSGALG00000046258	CIBAR1	family with sequence similarity 92 member A [Source:NCBI gene;Acc:428371]	1222.89	0.70954	0.171504	3.51631e-05	0.00995692
ENSGALG00000012407	LRP1B	LDL receptor related protein 1B [Source:NCBI gene;Acc:424301]	213.116	1.35056	0.326786	3.58299e-05	0.00996456
ENSGALG00000035134	UBOX5	U-box domain containing 5 [Source:NCBI gene;Acc:422940]	382.845	0.504649	0.123151	4.17069e-05	0.0113955
ENSGALG00000048345			53.2164	0.972899	0.237878	4.31537e-05	0.011548
ENSGALG00000054675		transmembrane protein 272 [Source:NCBI gene;Acc:112531573]	54.8862	-2.95881	0.724002	4.3748e-05	0.011548
ENSGALG00000011357	VEZT	vezatin, adherens junctions transmembrane protein [Source:NCBI gene;Acc:417911]	987.211	-0.387325	0.0950896	4.63589e-05	0.0118992
ENSGALG00000021589			167.818	0.913065	0.224282	4.67993e-05	0.0118992
ENSGALG00000016055	KCNJ15	potassium inwardly rectifying channel subfamily J member 15 [Source:NCBI gene;Acc:427984]	99.3226	2.1064	0.518747	4.89579e-05	0.0118992
ENSGALG00000038425		POU class 3 homeobox 2 [Source:NCBI gene;Acc:107053103]	9.06584	3.63207	0.895027	4.94833e-05	0.0118992
ENSGALG00000000208	MCC	mutated in colorectal cancers [Source:NCBI gene;Acc:415603]	1471.14	0.559431	0.137882	4.96414e-05	0.0118992
ENSGALG00000013793	CLOCK	clock circadian regulator [Source:NCBI gene;Acc:373991]	542.623	0.496225	0.122307	4.96626e-05	0.0118992
ENSGALG00000028158	FGF7	fibroblast growth factor 7 [Source:NCBI gene;Acc:415439]	44.2309	-1.38905	0.342936	5.11186e-05	0.0120624
ENSGALG00000038162	FAM26E	family with sequence similarity 26 member E [Source:NCBI gene;Acc:769904]	54.7261	1.56681	0.387621	5.29673e-05	0.0123121
ENSGALG00000044479		family with sequence similarity 228 [Source:NCBI gene;Acc:421978]	16.9532	1.82537	0.452317	5.4465e-05	0.0124741
ENSGALG00000015013	MSX1	msh homeobox 1 [Source:NCBI gene;Acc:396484]	95.7191	1.45148	0.361079	5.82373e-05	0.0131448
ENSGALG00000017179	PDGFD	platelet derived growth factor D [Source:NCBI gene;Acc:418978]	6066.8	0.450385	0.11235	6.10351e-05	0.013261
ENSGALG00000001892	CYGB	cytoglobin [Source:NCBI gene;Acc:427802]	1077.99	0.633211	0.157989	6.12512e-05	0.013261
ENSGALG00000054191			17.2875	2.26424	0.56497	6.13066e-05	0.013261
ENSGALG00000050862			0.611869	23.0267	5.75349	6.27524e-05	0.0133878
ENSGALG00000028284	PTX3	pentraxin 3 [Source:NCBI gene;Acc:548626]	1232.92	-2.02138	0.507772	6.86596e-05	0.0143259
ENSGALG00000026295	CDR2L	cerebellar degeneration related protein 2 like [Source:NCBI gene;Acc:428685]	212.511	0.693744	0.174319	6.89895e-05	0.0143259
ENSGALG00000000112	PLP1	proteolipid protein 1 [Source:NCBI gene;Acc:396214]	868.998	1.83838	0.46332	7.25275e-05	0.0148624
ENSGALG00000004140	SH3BP4	SH3 domain binding protein 4 [Source:NCBI gene;Acc:424027]	1548.23	0.500331	0.12631	7.45968e-05	0.0149455
ENSGALG00000003939	KLF2	Kruppel like factor 2 [Source:NCBI gene;Acc:420148]	3750.56	0.670361	0.169317	7.51971e-05	0.0149455
ENSGALG00000000909	GFAP	glial fibrillary acidic protein [Source:NCBI gene;Acc:419969]	65.3785	3.05554	0.772433	7.63004e-05	0.0149455
ENSGALG00000046976			66.9788	1.83638	0.464405	7.67715e-05	0.0149455
ENSGALG00000054205			291.529	0.725394	0.18398	8.05416e-05	0.0154859
ENSGALG00000014857			32607	-0.631485	0.160435	8.28255e-05	0.0157308
ENSGALG00000002247	SETD6	SET domain containing 6 [Source:NCBI gene;Acc:101750922]	314.56	-0.450313	0.114514	8.41078e-05	0.0157819
ENSGALG00000015117	DRD3	dopamine receptor D3 [Source:NCBI gene;Acc:770757]	32.3966	1.21295	0.30931	8.80056e-05	0.0163167
ENSGALG00000048907			14.0786	-28.7754	7.37152	9.4776e-05	0.0172225
ENSGALG00000039161		RUN and FYVE domain containing 2 [Source:NCBI gene;Acc:423687]	99.459	0.763098	0.195546	9.5242e-05	0.0172225
ENSGALG00000016912	EDNRB	endothelin receptor type B [Source:NCBI gene;Acc:408082]	555.694	1.85627	0.475972	9.62087e-05	0.0172225
ENSGALG00000017185	TMEM123	transmembrane protein 123 [Source:NCBI gene;Acc:418984]	7805.09	-0.712878	0.183182	9.95676e-05	0.0176212
ENSGALG00000012735	EDN1	endothelin 1 [Source:NCBI gene;Acc:420854]	68.2309	1.2721	0.327272	0.000101499	0.0177612
ENSGALG00000005426	FREM1	FRAS1 related extracellular matrix 1 [Source:NCBI gene;Acc:427355]	521.665	1.17526	0.303101	0.000105553	0.0182534
ENSGALG00000009503	RAB3GAP2	RAB3 GTPase activating non-catalytic protein subunit 2 [Source:NCBI gene;Acc:421343]	1140.1	0.562064	0.145051	0.000106656	0.0182534
ENSGALG00000009755	LRIG3	leucine rich repeats and immunoglobulin like domains 3 [Source:NCBI gene;Acc:417813]	766.596	0.740109	0.191821	0.000114164	0.0191396
ENSGALG00000017295	PTHLH	parathyroid hormone like hormone [Source:NCBI gene;Acc:396281]	219.608	1.25406	0.325051	0.000114292	0.0191396
ENSGALG00000008901	PTGFR	prostaglandin F receptor [Source:NCBI gene;Acc:424548]	85.637	2.65704	0.689949	0.000117603	0.0194846
ENSGALG00000049174			66.346	-0.930248	0.241764	0.00011921	0.0195429
ENSGALG00000011035		adenylate kinase 4 [Source:NCBI gene;Acc:424697]	1233.54	0.697963	0.18173	0.000122709	0.0199069
ENSGALG00000015895	HTR1B	5-hydroxytryptamine receptor 1B [Source:NCBI gene;Acc:421858]	1357.28	-0.929386	0.242536	0.000127131	0.0204117
ENSGALG00000014876	TBC1D32	TBC1 domain family member 32 [Source:NCBI gene;Acc:421725]	116.535	0.858582	0.224214	0.00012851	0.0204225
ENSGALG00000003991	MRTO4	MRT4 homolog, ribosome maturation factor [Source:NCBI gene;Acc:428192]	1295.63	-0.402015	0.10521	0.000132864	0.0209012
ENSGALG00000031776	NFASC	neurofascin [Source:NCBI gene;Acc:419824]	126.77	2.62198	0.687485	0.000136805	0.021306
ENSGALG00000016980	COG3	component of oligomeric golgi complex 3 [Source:NCBI gene;Acc:418846]	361.97	0.639978	0.168327	0.000143536	0.0220216
ENSGALG00000010881	ASB2	ankyrin repeat and SOCS box containing 2 [Source:NCBI gene;Acc:423428]	512.292	0.869396	0.228787	0.000144686	0.0220216
ENSGALG00000003644		C2 calcium dependent domain containing 4A [Source:NCBI gene;Acc:427491]	33.4763	1.56546	0.412138	0.000145642	0.0220216
ENSGALG00000005716	SBF2	SET binding factor 2 [Source:NCBI gene;Acc:423043]	1307.59	0.444867	0.117278	0.000148671	0.0220736
ENSGALG00000013846	ARFGEF3	ARFGEF family member 3 [Source:NCBI gene;Acc:421681]	127.346	1.54142	0.406383	0.00014882	0.0220736
ENSGALG00000035502	ZBTB39	zinc finger and BTB domain containing 39 [Source:NCBI gene;Acc:100858734]	47.2269	1.67702	0.444312	0.000160374	0.0235629
ENSGALG00000017195	PGR	progesterone receptor [Source:NCBI gene;Acc:396198]	47.8992	1.15133	0.305372	0.000163093	0.0237384
ENSGALG00000001446	GSN	gelsolin [Source:NCBI gene;Acc:395774]	15097.9	0.835258	0.22182	0.000166236	0.0239719
ENSGALG00000041098			21.5271	2.40808	0.640189	0.000168885	0.0240538
ENSGALG00000007785	PROK2	prokineticin 2 [Source:NCBI gene;Acc:771674]	30.5752	-2.42975	0.646855	0.000172472	0.0240538
ENSGALG00000009796	RPS6KC1	ribosomal protein S6 kinase C1 [Source:NCBI gene;Acc:421362]	1005.49	0.401984	0.107033	0.000172865	0.0240538
ENSGALG00000015349		phosphatidylinositol glycan anchor biosynthesis class G [Source:NCBI gene;Acc:427290]	883.468	0.37679	0.10033	0.000172983	0.0240538
ENSGALG00000015594	TRMT44	tRNA methyltransferase 44 homolog (S. cerevisiae) [Source:NCBI gene;Acc:422871]	170.037	0.589165	0.157085	0.000176405	0.0243127
ENSGALG00000008415	ALS2	amyotrophic lateral sclerosis 2 (juvenile) [Source:NCBI gene;Acc:424085]	705.156	0.566895	0.151663	0.000185591	0.0253544
ENSGALG00000015257	GIN1	gypsy retrotransposon integrase 1 [Source:NCBI gene;Acc:101750732]	77.701	0.678879	0.181964	0.000190842	0.025845
ENSGALG00000011922	PCNX4	pecanex homolog 4 (Drosophila) [Source:NCBI gene;Acc:423528]	380.403	0.555835	0.149149	0.000194004	0.0260467
ENSGALG00000007645		prominin 1-like [Source:NCBI gene;Acc:423849]	282.893	1.31719	0.353682	0.000195914	0.0260783
ENSGALG00000008306	FGL2	fibrinogen like 2 [Source:NCBI gene;Acc:768821]	1524.86	1.79629	0.483041	0.000200249	0.0264294
ENSGALG00000032239	GCHFR	GTP cyclohydrolase I feedback regulator [Source:NCBI gene;Acc:423003]	460.501	-1.1652	0.314094	0.000207484	0.0271542
ENSGALG00000001561	MXRA8	matrix remodeling associated 8 [Source:NCBI gene;Acc:395347]	10492.7	0.487482	0.131701	0.000214386	0.0278237
ENSGALG00000014138	NFXL1	nuclear transcription factor, X-box binding like 1 [Source:NCBI gene;Acc:100859761]	301.131	0.499723	0.135352	0.000222485	0.0286362
ENSGALG00000005979	OXSR1	oxidative stress responsive 1 [Source:NCBI gene;Acc:420421]	1366.11	0.646741	0.175618	0.000230804	0.0294634
ENSGALG00000017405	NPR3	natriuretic peptide receptor 3 [Source:NCBI gene;Acc:431663]	11333.1	-0.815407	0.221592	0.00023345	0.029559
ENSGALG00000004842	NT5M	5',3'-nucleotidase, mitochondrial [Source:NCBI gene;Acc:416505]	662.654	-0.389842	0.10602	0.000235953	0.029635
ENSGALG00000012281	PLA2G6	phospholipase A2 group VI [Source:NCBI gene;Acc:418028]	362.74	0.669614	0.182733	0.000247882	0.0308841
ENSGALG00000014463	ACTN2	actinin alpha 2 [Source:NCBI gene;Acc:396263]	123.645	1.57472	0.431086	0.000259285	0.0320484
ENSGALG00000054873	NPPC	C-type natriuretic peptide [Source:NCBI gene;Acc:101748596]	8.26274	4.49315	1.23071	0.00026138	0.032053
ENSGALG00000021399		ATP binding cassette subfamily A member 8 [Source:NCBI gene;Acc:417440]	665.666	0.80777	0.221715	0.00026918	0.032132
ENSGALG00000011494	CNOT10	CCR4-NOT transcription complex subunit 10 [Source:NCBI gene;Acc:420669]	651.576	0.426786	0.117144	0.000269214	0.032132
ENSGALG00000035337	AARS2	alanyl-tRNA synthetase 2, mitochondrial [Source:NCBI gene;Acc:421436]	524.934	0.439585	0.120685	0.000270074	0.032132
ENSGALG00000020316	IL13RA2	interleukin 13 receptor subunit alpha 2 [Source:NCBI gene;Acc:422219]	34.1311	2.15414	0.591749	0.00027232	0.032132
ENSGALG00000034868	KRT7	keratin 7 [Source:NCBI gene;Acc:395772]	533.072	1.1919	0.32742	0.00027234	0.032132
ENSGALG00000009300	NUMB	NUMB, endocytic adaptor protein [Source:NCBI gene;Acc:395639]	1366.83	0.449707	0.123676	0.000276712	0.0324023
ENSGALG00000043460	SOX2	SRY-box 2 [Source:NCBI gene;Acc:396105]	68.5387	1.68313	0.465068	0.000295612	0.0341386
ENSGALG00000009514	NRCAM	neuronal cell adhesion molecule [Source:NCBI gene;Acc:396202]	314.423	1.18987	0.328799	0.000295923	0.0341386
ENSGALG00000016495			361.038	0.582949	0.161637	0.000310304	0.0355344
ENSGALG00000016868	NALCN	sodium leak channel, non-selective [Source:NCBI gene;Acc:418770]	431.45	0.627207	0.174091	0.000314854	0.0357155
ENSGALG00000011970	CHADL	chondroadherin-like [Source:NCBI gene;Acc:417998]	357.58	1.11228	0.309153	0.000320868	0.0357155
ENSGALG00000032986	CFTR	cystic fibrosis transmembrane conductance regulator [Source:NCBI gene;Acc:100049619]	3.11233	4.92654	1.36946	0.00032139	0.0357155
ENSGALG00000010098	SLC6A9	solute carrier family 6 member 9 [Source:NCBI gene;Acc:424576]	1385.3	1.78078	0.495127	0.0003224	0.0357155
ENSGALG00000038469	CDC25A	cell division cycle 25A [Source:NCBI gene;Acc:420375]	192.802	0.561703	0.156209	0.000323352	0.0357155
ENSGALG00000014227	UPK3A	uroplakin 3A [Source:NCBI gene;Acc:418242]	4.0624	5.96	1.6617	0.000334908	0.0367314
ENSGALG00000039130	TBC1D22B	TBC1 domain family member 22B [Source:NCBI gene;Acc:421181]	579.356	-0.374451	0.1045	0.000339312	0.0369541
ENSGALG00000048151			32.2123	1.26666	0.355355	0.00036457	0.0394293
ENSGALG00000007008	POLR3E	RNA polymerase III subunit E [Source:NCBI gene;Acc:416620]	284.379	0.465248	0.130631	0.000368679	0.0395986
ENSGALG00000043285	CNTD1	cyclin N-terminal domain containing 1 [Source:NCBI gene;Acc:420019]	16.5966	1.55108	0.436298	0.000377844	0.0401542
ENSGALG00000011275	DEPDC1	DEP domain containing 1 [Source:NCBI gene;Acc:424710]	235.305	-0.693048	0.19499	0.000379008	0.0401542
ENSGALG00000037646	BRD8	bromodomain containing 8 [Source:NCBI gene;Acc:416219]	1441.98	0.286531	0.0807154	0.000385394	0.0405549
ENSGALG00000012025	TA3	TALPID3 [Source:NCBI gene;Acc:423540]	735.15	0.440279	0.124372	0.000400098	0.0418196
ENSGALG00000006906	CHM	CHM, Rab escort protein 1 [Source:NCBI gene;Acc:422266]	1049.66	0.375531	0.106188	0.000405492	0.0419822
ENSGALG00000042279	CYP24A1	cytochrome P450 family 24 subfamily A member 1 [Source:NCBI gene;Acc:395827]	49.0375	1.92149	0.543598	0.000408137	0.0419822
ENSGALG00000013672	TSHZ1	teashirt zinc finger homeobox 1 [Source:NCBI gene;Acc:428513]	116.871	0.916013	0.25922	0.000409741	0.0419822
ENSGALG00000035945		fibulin 7 [Source:NCBI gene;Acc:427533]	9.75205	2.81973	0.798992	0.000416963	0.0422343
ENSGALG00000004650	BRAP	BRCA1 associated protein [Source:NCBI gene;Acc:772041]	1187.61	0.263645	0.0747148	0.000417625	0.0422343
ENSGALG00000006283	THAP4	THAP domain containing 4 [Source:NCBI gene;Acc:429271]	827.349	-0.393383	0.111704	0.000428862	0.0430909
ENSGALG00000029298	F5	coagulation factor V [Source:NCBI gene;Acc:374052]	93.3818	2.16519	0.61607	0.000440536	0.0439353
ENSGALG00000006254	ERCC6	ERCC excision repair 6, chromatin remodeling factor [Source:NCBI gene;Acc:423785]	295.355	0.558683	0.159028	0.000442907	0.0439353
ENSGALG00000040367	P2RY14	purinergic receptor P2Y, G-protein coupled, 14 [Source:NCBI gene;Acc:101749627]	593.485	0.78262	0.22334	0.000458031	0.045148
ENSGALG00000041814	DYNC2H1	dynein cytoplasmic 2 heavy chain 1 [Source:NCBI gene;Acc:418979]	327.614	0.776771	0.221859	0.000463192	0.045212
ENSGALG00000012913	PKP2	plakophilin 2 [Source:NCBI gene;Acc:418130]	1789.15	0.616677	0.176171	0.000464487	0.045212
ENSGALG00000047312			39.6369	1.11838	0.319797	0.00047024	0.0454876
ENSGALG00000003696			818.69	-0.362579	0.103767	0.000475549	0.0455205
ENSGALG00000031018	RNF165	ring finger protein 165 [Source:NCBI gene;Acc:416382]	33.2367	1.29175	0.36975	0.000476585	0.0455205
ENSGALG00000030229	CSMD2	CUB and Sushi multiple domains 2 [Source:NCBI gene;Acc:419640]	55.3873	1.84896	0.529479	0.000479348	0.0455205
ENSGALG00000029596	HAS2	hyaluronan synthase 2 [Source:NCBI gene;Acc:395594]	100.058	-1.52578	0.437372	0.000485698	0.0458361
ENSGALG00000005121	TAF4	TATA-box binding protein associated factor 4 [Source:NCBI gene;Acc:419223]	286.736	0.67803	0.194481	0.000489643	0.0458361
ENSGALG00000003803	DAB2	DAB2, clathrin adaptor protein [Source:NCBI gene;Acc:427449]	1860.91	0.498584	0.143052	0.0004915	0.0458361
ENSGALG00000047464	FBXL22	F-box and leucine rich repeat protein 22 [Source:HGNC Symbol;Acc:HGNC:27537]	10.8471	2.37317	0.681406	0.000496282	0.0459565
ENSGALG00000001042	MTMR4	myotubularin related protein 4 [Source:NCBI gene;Acc:417472]	836.872	0.6874	0.197446	0.000498694	0.0459565
ENSGALG00000014250	PHOX2B	paired like homeobox 2b [Source:NCBI gene;Acc:395548]	33.1143	1.37806	0.396141	0.000503858	0.0461593
ENSGALG00000052037			358.45	0.515542	0.148267	0.000506836	0.0461606
ENSGALG00000003517	ZBTB8OS	zinc finger and BTB domain containing 8 opposite strand [Source:NCBI gene;Acc:419663]	428.428	-0.413438	0.119127	0.000519378	0.0470278
ENSGALG00000013239			291.992	0.8952	0.25889	0.000544533	0.0484852
ENSGALG00000012613	FBP1	fructose-bisphosphatase 1 [Source:NCBI gene;Acc:395218]	626.386	-0.475565	0.13761	0.000548499	0.0484852
ENSGALG00000021570	ZBTB6	zinc finger and BTB domain containing 6 [Source:NCBI gene;Acc:417108]	352.872	0.327517	0.0947726	0.000548624	0.0484852
ENSGALG00000036838		peroxidasin like [Source:NCBI gene;Acc:419247]	44.7734	3.93859	1.14058	0.000554089	0.0484852
ENSGALG00000009048	ABLIM1	actin binding LIM protein 1 [Source:NCBI gene;Acc:423911]	525.993	0.975374	0.282586	0.000557272	0.0484852
ENSGALG00000034426			270.777	0.527682	0.15296	0.000560986	0.0484852
ENSGALG00000037558		myocyte enhancer factor 2B [Source:NCBI gene;Acc:426373]	52.2088	1.54167	0.446914	0.000561447	0.0484852
ENSGALG00000004559	DPY19L3	dpy-19 like 3 (C. elegans) [Source:NCBI gene;Acc:768782]	421.672	0.551485	0.159942	0.000564672	0.0484852
ENSGALG00000039037	PICALM	phosphatidylinositol binding clathrin assembly protein [Source:NCBI gene;Acc:425991]	2155.53	0.457086	0.132611	0.000567231	0.0484852
ENSGALG00000006344	GSTT1	glutathione S-transferase theta 1 [Source:NCBI gene;Acc:396322]	275.152	-0.735223	0.213316	0.000567596	0.0484852
ENSGALG00000012790	DSP	desmoplakin [Source:NCBI gene;Acc:420869]	358.352	1.46637	0.425574	0.000569719	0.0484852
ENSGALG00000015677	SUSD1	sushi domain containing 1 [Source:NCBI gene;Acc:427334]	599.841	-0.612714	0.178018	0.000577723	0.0487061
ENSGALG00000012216	BMPR1B	bone morphogenetic protein receptor type 1B [Source:NCBI gene;Acc:396030]	29.682	1.51831	0.441572	0.000585114	0.0487061
ENSGALG00000003122	ZFAND2A	zinc finger AN1-type containing 2A [Source:NCBI gene;Acc:425104]	367.047	-0.576603	0.167741	0.000587188	0.0487061
ENSGALG00000003876	TIMD4	T-cell immunoglobulin and mucin domain containing 4 [Source:NCBI gene;Acc:416250]	513.105	-0.969758	0.282172	0.000588714	0.0487061
ENSGALG00000004526	TNR	tenascin R [Source:NCBI gene;Acc:396213]	68.4517	4.78258	1.39185	0.000590092	0.0487061
ENSGALG00000014178	SCUBE1	signal peptide, CUB domain and EGF like domain containing 1 [Source:NCBI gene;Acc:418228]	111.988	1.27321	0.370584	0.000591079	0.0487061
ENSGALG00000054187			22.5764	5.45539	1.59072	0.000604681	0.0495648
ENSGALG00000008947	PAK5	p21 (RAC1) activated kinase 5 [Source:NCBI gene;Acc:416734]	24.0689	2.98792	0.871961	0.000611042	0.0498239
ENSGALG00000007556	ORAOV1	oral cancer overexpressed 1 [Source:NCBI gene;Acc:423142]	165.605	-0.590262	0.172411	0.000618038	0.0499526
ENSGALG00000041203	CRMP1	collapsin response mediator protein 1 [Source:NCBI gene;Acc:395156]	1038.79	1.01307	0.295947	0.000619035	0.0499526
COMMON MYOPIA GENES - CHOROID, ZT20
N/A
MYOPIA PROGRESSION GENES - CHOROID, ZT20
ENSGALG00000016199	CRYAA	crystallin alpha A [Source:NCBI gene;Acc:418546]	9.39348	-5.75399	1.1939	1.43919e-06	0.0239395
