# Supplementary material for: Diurnal gene expression patterns in retina and choroid distinguish myopia progression from myopia onset
Source: PLoS One. 2024 Jul 19;19(7):e0307091. doi: 10.1371/journal.pone.0307091 (PMC11259283; doi:10.1371/journal.pone.0307091)
Supplement: S9 Table — A. Distinct and common genes in retina, myopia onset vs. myopia progression. Distinct and common genes in retina for the occlVopen*time interaction category, for the overall category and for each sampling time for occluded vs. open gene expression comparisons for myopia onset and myopia progression. Data derive from S2 and S3 Tables in our study of myopia onset [18] and from S3A, S3B, S4A and S4B Tables of current study of myopia progression. The statistical criteria for selecting genes were identical for the two studies: p-adj<0.1 for the occlVopen*time interaction categories, and p-adj<0.05 for the overall category and for the individual times. ZT, Zeitgeber time of tissue sampling, in hours. overall, genes that differed statistically between occluded vs. contralateral open eyes over the entire day. baseMean, average normalized counts across all samples. lfcSE, standard error of the log2 fold-change. p-adj, p-value corrected for the false discovery rate (FDR) using the Benjamini-Hochberg method. B. Distinct and common genes in choroid, myopia onset vs. myopia progression. Distinct and common genes in choroid for the occlVopen*time interaction category, for the overall category and for each sampling time for occluded vs. open gene expression comparisons for myopia onset and myopia progression. Data derive from S2 and S3 Tables in our study of myopia onset [18] and from S3A, S3B, S4A and S4B Tables of current study of myopia progression. The statistical criteria for selecting genes were identical for the two studies: p-adj<0.1 for the occlVopen*time interaction categories, and p-adj<0.05 for the overall category and for the individual times. ZT, Zeitgeber time of tissue sampling, in hours. overall, genes that differed statistically between occluded vs. contralateral open eyes over the entire day. baseMean, average normalized counts across all samples. lfcSE, standard error of the log2 fold-change. p-adj, p-value corrected for the false discovery rate (FDR) using the [file pone.0307091.s010.zip › S9A Table. Distinct-common genes, onset-progression retina.xlsx]

## Sheet: occlVopen-time interaction
		Myopia Onset, Progression and Common Retina Genes, Occluded vs. Open Eye Differences: OcclVopen*time Interaction; p-adj<0.1
ensembl_gene_id	gene_name	description	baseMean	p-value	p-adj
MYOPIA ONSET GENES - RETINA, TIME INTERACTION
ENSGALG00000005011		SHC adaptor protein 4 [Source:NCBI gene;Acc:426482]	779.69	5.31633e-15	8.13559e-11
ENSGALG00000013604	VIP	vasoactive intestinal peptide [Source:NCBI gene;Acc:396323]	434.568	2.53758e-12	1.94163e-08
ENSGALG00000030419	GLS2	glutaminase 2 [Source:NCBI gene;Acc:424043]	4159.73	7.90957e-10	4.03467e-06
ENSGALG00000007222	UTS2B	urotensin 2B [Source:NCBI gene;Acc:404534]	179.123	1.23627e-09	4.72965e-06
ENSGALG00000003114	NOG	noggin [Source:HGNC Symbol;Acc:HGNC:7866]	287.999	5.33206e-09	1.63193e-05
ENSGALG00000029301	BMP2	bone morphogenetic protein 2 [Source:NCBI gene;Acc:378779]	164.361	8.43303e-07	0.00215085
ENSGALG00000014681	PCSK1	proprotein convertase subtilisin/kexin type 1 [Source:NCBI gene;Acc:769230]	495.816	1.14138e-06	0.00249522
ENSGALG00000012277	MAFF	MAF bZIP transcription factor F [Source:NCBI gene;Acc:395519]	911.026	2.9881e-06	0.00571587
ENSGALG00000038775	SPON1	spondin 1 [Source:NCBI gene;Acc:395657]	4418.3	3.76692e-06	0.0058925
ENSGALG00000032413	NADK	NAD kinase [Source:NCBI gene;Acc:419403]	2035.03	3.85055e-06	0.0058925
ENSGALG00000000949	HBEGF	heparin binding EGF like growth factor [Source:NCBI gene;Acc:395654]	197.018	6.24666e-06	0.00869025
ENSGALG00000015388	PRDM1	PR/SET domain 1 [Source:NCBI gene;Acc:445340]	911.195	1.16653e-05	0.0148762
ENSGALG00000030030	RSPO2	R-spondin 2 [Source:NCBI gene;Acc:420271]	81.1053	1.28091e-05	0.0150783
ENSGALG00000026005	DIO2	deiodinase, iodothyronine type II [Source:NCBI gene;Acc:373903]	2742.72	1.7152e-05	0.0179827
ENSGALG00000027526	COL9A2	collagen type IX alpha 2 chain [Source:NCBI gene;Acc:396524]	178.558	1.76266e-05	0.0179827
ENSGALG00000014994	CRHBP	corticotropin releasing hormone binding protein [Source:NCBI gene;Acc:427214]	303.192	2.91816e-05	0.0271243
ENSGALG00000011740	MGP	matrix Gla protein [Source:NCBI gene;Acc:395912]	61.8828	3.01322e-05	0.0271243
ENSGALG00000011419	DUSP4	dual specificity phosphatase 4 [Source:NCBI gene;Acc:395642]	135.622	4.47409e-05	0.0380373
ENSGALG00000015373	PDE6B	phosphodiesterase 6B [Source:NCBI gene;Acc:395092]	3305.71	5.04006e-05	0.0405937
ENSGALG00000012219	UNC5C	unc-5 netrin receptor C [Source:NCBI gene;Acc:395101]	1369.53	6.48335e-05	0.0473817
ENSGALG00000007803		solute carrier family 2, facilitated glucose transporter member 9-like [Source:NCBI gene;Acc:428971]	109.49	6.5021e-05	0.0473817
ENSGALG00000029648	TH	tyrosine hydroxylase [Source:NCBI gene;Acc:395592]	60.3571	8.13872e-05	0.0566122
ENSGALG00000007000	NR2F2	nuclear receptor subfamily 2 group F member 2 [Source:NCBI gene;Acc:386585]	2030.05	9.69892e-05	0.0645315
ENSGALG00000037148	CRH	corticotropin releasing hormone [Source:NCBI gene;Acc:404297]	10.7579	0.000125974	0.080264
ENSGALG00000012631	PWP1	PWP1 homolog, endonuclein [Source:NCBI gene;Acc:418066]	667.213	0.00013514	0.080264
ENSGALG00000011164		chimerin 2 [Source:NCBI gene;Acc:428437]	4746.79	0.00013637	0.080264
ENSGALG00000007132	ACOX2	acyl-CoA oxidase 2 [Source:NCBI gene;Acc:416068]	223.831	0.00014919	0.0830954
ENSGALG00000023933	G0S2	G0/G1 switch 2 [Source:NCBI gene;Acc:419860]	2044.21	0.00015204	0.0830954
ENSGALG00000005521	PER2	period circadian clock 2 [Source:NCBI gene;Acc:374116]	5416.76	0.000177695	0.0910049
ENSGALG00000032749		solute carrier family 14 member 2 [Source:NCBI gene;Acc:770445]	36.0504	0.000178406	0.0910049
ENSGALG00000003879	MFSD2A	major facilitator superfamily domain containing 2A [Source:NCBI gene;Acc:419679]	427.797	0.000198843	0.0981578
COMMON GENES - RETINA, TIME INTERACTION
ENSGALG00000005011		SHC adaptor protein 4
ENSGALG00000013604	VIP	vasoactive intestinal peptide
ENSGALG00000014681	PCSK1	proprotein convertase subtilisin/kexin type 1
ENSGALG00000038775	SPON1	spondin 1
ENSGALG00000005521	PER2	period circadian clock 2
ENSGALG00000012277	MAFF	MAF bZIP transcription factor F
ENSGALG00000011419	DUSP4	dual specificity phosphatase 4
MYOPIA PROGRESSION GENES - RETINA, TIME INTERACTION
ENSGALG00000005011		SHC adaptor protein 4 [Source:NCBI gene;Acc:426482]	733.057	9.12919e-13	1.37203e-08
ENSGALG00000036678	ETV4	ETS variant 4 [Source:NCBI gene;Acc:395747]	179.111	2.34355e-11	1.76106e-07
ENSGALG00000005768	ETV5	ETS variant 5 [Source:NCBI gene;Acc:395749]	2012.21	6.78834e-11	3.40073e-07
ENSGALG00000011086	ACTA1	actin alpha 1, skeletal muscle [Source:NCBI gene;Acc:421534]	237.459	7.02047e-08	0.000235572
ENSGALG00000031475	MAFG	MAF bZIP transcription factor G [Source:NCBI gene;Acc:769355]	460.37	7.83725e-08	0.000235572
ENSGALG00000012277	MAFF	MAF bZIP transcription factor F [Source:NCBI gene;Acc:395519]	861.239	1.31597e-07	0.000329629
ENSGALG00000033012	SPRY4	sprouty RTK signaling antagonist 4 [Source:HGNC Symbol;Acc:HGNC:15533]	102.184	3.17957e-07	0.000682654
ENSGALG00000006572	TNNT3	troponin T3, fast skeletal type [Source:NCBI gene;Acc:395761]	123.255	7.43341e-07	0.00139646
ENSGALG00000028203	SPRED1	sprouty related EVH1 domain containing 1 [Source:NCBI gene;Acc:423292]	1612.47	1.45932e-06	0.0024369
ENSGALG00000014963		dermatan sulfate epimerase [Source:NCBI gene;Acc:421745]	258.833	1.82312e-06	0.00273997
ENSGALG00000034020	RHOBTB2	Rho-related BTB domain containing 2 [Source:NCBI gene;Acc:419536]	1471.17	2.2467e-06	0.0030696
ENSGALG00000005448	MYL3	myosin, light chain 3, alkali; ventricular, skeletal, slow [Source:NCBI gene;Acc:396067]	21.9501	3.21966e-06	0.00403236
ENSGALG00000041541			35.7689	3.49319e-06	0.00403839
ENSGALG00000054951			55.0533	3.84348e-06	0.00412598
ENSGALG00000021552	RASL10A	RAS-like, family 10, member A [Source:NCBI gene;Acc:417349]	1612.14	6.90517e-06	0.0067195
ENSGALG00000053246	OCM2	oncomodulin 2 [Source:NCBI gene;Acc:396531]	27.1254	7.31404e-06	0.0067195
ENSGALG00000016906	SPRY2	sprouty RTK signaling antagonist 2 [Source:NCBI gene;Acc:395584]	510.82	7.60074e-06	0.0067195
ENSGALG00000011419	DUSP4	dual specificity phosphatase 4 [Source:NCBI gene;Acc:395642]	149.598	8.55861e-06	0.00714596
ENSGALG00000008148	MYBPC3	myosin binding protein C, cardiac [Source:NCBI gene;Acc:396013]	58.7741	1.1473e-05	0.00907514
ENSGALG00000047861	TAMALIN	general receptor for phosphoinositides 1 associated scaffold protein [Source:NCBI gene;Acc:107055398]	39.8128	1.22292e-05	0.00918966
ENSGALG00000033150	MIDN	midnolin [Source:NCBI gene;Acc:107055352]	555.204	1.35202e-05	0.00967599
ENSGALG00000006591	TNNI2	troponin I2, fast skeletal type [Source:NCBI gene;Acc:396386]	55.0972	1.65278e-05	0.0112907
ENSGALG00000002907	MYL1	myosin, light chain 1, alkali; skeletal, fast [Source:NCBI gene;Acc:396470]	67.2463	1.8325e-05	0.0119742
ENSGALG00000039895	EPHA2	EPH receptor A2 [Source:NCBI gene;Acc:771550]	61.9813	2.82757e-05	0.0177065
ENSGALG00000006872	PISD	phosphatidylserine decarboxylase [Source:NCBI gene;Acc:416960]	1596.85	3.05443e-05	0.018362
ENSGALG00000014681	PCSK1	proprotein convertase subtilisin/kexin type 1 [Source:NCBI gene;Acc:769230]	366.828	3.71316e-05	0.0212705
ENSGALG00000011207	DUSP6	dual specificity phosphatase 6 [Source:NCBI gene;Acc:374272]	1100.08	3.91378e-05	0.0212705
ENSGALG00000043555	NPNT	nephronectin [Source:NCBI gene;Acc:422535]	118.912	4.02228e-05	0.0212705
ENSGALG00000013637	TDP2	tyrosyl-DNA phosphodiesterase 2 [Source:NCBI gene;Acc:421007]	622.712	4.29509e-05	0.0212705
ENSGALG00000048077			107.964	4.37348e-05	0.0212705
ENSGALG00000038775	SPON1	spondin 1 [Source:NCBI gene;Acc:395657]	2964.11	4.39332e-05	0.0212705
ENSGALG00000013604	VIP	vasoactive intestinal peptide [Source:NCBI gene;Acc:396323]	309.3	4.52896e-05	0.0212705
ENSGALG00000039977	MYH1B	Gallus gallus myosin, heavy chain 1G, skeletal muscle (similar to human myosin, heavy chain 1, skeletal muscle, adult) (MYH1G), mRNA. [Source:RefSeq mRNA;Acc:NM_001319016]	50.8208	5.30202e-05	0.0241467
ENSGALG00000015935	SMYD1	SET and MYND domain containing 1 [Source:NCBI gene;Acc:373960]	10.2127	6.47737e-05	0.0286319
ENSGALG00000054033			52.9147	8.44785e-05	0.0362751
ENSGALG00000009844	ACTC1	actin alpha cardiac muscle 1 [Source:NCBI gene;Acc:423298]	179.369	0.000113231	0.0472708
ENSGALG00000030985	MYH7B	myosin, heavy chain 7B, cardiac muscle, beta [Source:NCBI gene;Acc:395279]	18.038	0.000119226	0.0484283
ENSGALG00000036189	ANGPT2	angiopoietin 2 [Source:NCBI gene;Acc:395610]	1989.62	0.00016138	0.0638257
ENSGALG00000004814		rhophilin Rho GTPase binding protein 2 [Source:NCBI gene;Acc:415771]	1658.89	0.000177315	0.0682947
ENSGALG00000012724	PAK1IP1	PAK1 interacting protein 1 [Source:NCBI gene;Acc:420850]	703.753	0.000183306	0.0682947
ENSGALG00000005521	PER2	period circadian clock 2 [Source:NCBI gene;Acc:374116]	5696.09	0.000186312	0.0682947
ENSGALG00000046779			23.0059	0.000191096	0.0683804
ENSGALG00000005378	ARNTL	aryl hydrocarbon receptor nuclear translocator like [Source:NCBI gene;Acc:374115]	1521.63	0.000196247	0.0685907
ENSGALG00000041124	NOLC1	nucleolar and coiled-body phosphoprotein 1 [Source:NCBI gene;Acc:423755]	748.524	0.00021389	0.0730581
ENSGALG00000007114	APOA1	apolipoprotein A1 [Source:NCBI gene;Acc:396536]	1004.78	0.00025059	0.0820302
ENSGALG00000001977	LDB3	LIM domain binding 3 [Source:NCBI gene;Acc:423610]	66.8308	0.000251074	0.0820302
ENSGALG00000043572	FAM89A	family with sequence similarity 89 member A [Source:NCBI gene;Acc:107053045]	1824	0.000261394	0.0835849
ENSGALG00000035594	MYH7	myosin, heavy chain 7, cardiac muscle, beta [Source:NCBI gene;Acc:395350]	61.6077	0.000315879	0.0989031

## Sheet: Overall
		Myopia Onset, Progression and Common Retina Genes, Occluded vs. Open Eye Differences: Overall Category; p<0.05
ensembl_gene_id	gene_name	description	baseMean	log2FoldChange	lfcSE	p-value	p-adj
MYOPIA ONSET GENES - RETINA, OVERALL CATEGORY
ENSGALG00000005011		SHC adaptor protein 4 [Source:NCBI gene;Acc:426482]	779.69	-0.644524	0.0782389	1.75271e-16	2.06452e-12
ENSGALG00000007222	UTS2B	urotensin 2B [Source:NCBI gene;Acc:404534]	179.123	-1.102	0.160355	6.31977e-12	3.72203e-08
ENSGALG00000003243	RAD54L2	RAD54-like 2 (S. cerevisiae) [Source:NCBI gene;Acc:415933]	2723.92	-0.541874	0.0852444	2.06114e-10	6.69341e-07
ENSGALG00000011419	DUSP4	dual specificity phosphatase 4 [Source:NCBI gene;Acc:395642]	135.622	-0.942072	0.148553	2.273e-10	6.69341e-07
ENSGALG00000014681	PCSK1	proprotein convertase subtilisin/kexin type 1 [Source:NCBI gene;Acc:769230]	495.816	-0.655888	0.104392	3.32258e-10	6.9769e-07
ENSGALG00000029301	BMP2	bone morphogenetic protein 2 [Source:NCBI gene;Acc:378779]	164.361	-2.06357	0.328989	3.5539e-10	6.9769e-07
ENSGALG00000003114	NOG	noggin [Source:HGNC Symbol;Acc:HGNC:7866]	287.999	0.823056	0.136101	1.47201e-09	2.47698e-06
ENSGALG00000023933	G0S2	G0/G1 switch 2 [Source:NCBI gene;Acc:419860]	2044.21	0.70984	0.117897	1.73528e-09	2.55498e-06
ENSGALG00000031534	ARID5B	AT-rich interaction domain 5B [Source:NCBI gene;Acc:423661]	1069.07	-0.363992	0.0609283	2.31363e-09	3.02803e-06
ENSGALG00000011164		chimerin 2 [Source:NCBI gene;Acc:428437]	4746.79	-0.306095	0.0528418	6.92771e-09	7.80248e-06
ENSGALG00000032413	NADK	NAD kinase [Source:NCBI gene;Acc:419403]	2035.03	-0.448449	0.0775302	7.28647e-09	7.80248e-06
ENSGALG00000028203	SPRED1	sprouty related EVH1 domain containing 1 [Source:NCBI gene;Acc:423292]	1806.5	-0.261661	0.0498899	1.5648e-07	0.000153598
ENSGALG00000031448	MAPK4	mitogen-activated protein kinase 4 [Source:NCBI gene;Acc:415419]	16154.6	-0.25208	0.0529515	1.93039e-06	0.00174908
ENSGALG00000013725	LONRF1	LON peptidase N-terminal domain and ring finger 1 [Source:NCBI gene;Acc:422742]	692.383	-0.450048	0.0980691	4.45171e-06	0.00374548
ENSGALG00000005146	PDP2	pyruvate dehyrogenase phosphatase catalytic subunit 2 [Source:NCBI gene;Acc:427550]	1433.84	-0.302695	0.0687108	1.05618e-05	0.00829387
ENSGALG00000015776	GABRR2	gamma-aminobutyric acid type A receptor rho2 subunit [Source:NCBI gene;Acc:421815]	679.528	-0.260568	0.0593742	1.141e-05	0.00839987
ENSGALG00000020922	C1orf21	chromosome 8 open reading frame, human C1orf21 [Source:NCBI gene;Acc:424449]	1642.46	-0.301439	0.0713932	2.41897e-05	0.0167606
ENSGALG00000006054	CALCA	calcitonin [Source:NCBI gene;Acc:396256]	73.3824	-0.847291	0.20384	3.22948e-05	0.0211333
ENSGALG00000012631	PWP1	PWP1 homolog, endonuclein [Source:NCBI gene;Acc:418066]	667.213	-0.224483	0.0544575	3.7534e-05	0.0232691
ENSGALG00000016471		5'-nucleotidase, cytosolic IB [Source:NCBI gene;Acc:421954]	2607.96	-0.259871	0.0633769	4.12432e-05	0.0242902
ENSGALG00000008860	LONRF3	LON peptidase N-terminal domain and ring finger 3 [Source:NCBI gene;Acc:422375]	2154.7	-0.444252	0.109157	4.70441e-05	0.0259709
ENSGALG00000038494	CMIP	c-Maf inducing protein [Source:NCBI gene;Acc:425774]	1244.77	-0.281822	0.0694081	4.89958e-05	0.0259709
ENSGALG00000015388	PRDM1	PR/SET domain 1 [Source:NCBI gene;Acc:445340]	911.195	0.483576	0.119333	5.07114e-05	0.0259709
ENSGALG00000010865	TMEM196	transmembrane protein 196 [Source:NCBI gene;Acc:772254]	233.081	-0.363625	0.0910677	6.52679e-05	0.0320329
COMMON GENES - RETINA, OVERALL CATEGORY
ENSGALG00000013725	LONRF1	LON peptidase N-terminal domain and ring finger 1
ENSGALG00000003243	RAD54L2	RAD54-like 2 (S. cerevisiae)
ENSGALG00000011419	DUSP4	dual specificity phosphatase 4
MYOPIA PROGRESSION GENES - RETINA, OVERALL CATEGORY
ENSGALG00000005768	ETV5	ETS variant 5 [Source:NCBI gene;Acc:395749]	2012.21	-0.427494	0.0723897	3.51674e-09	3.43209e-05
ENSGALG00000034020	RHOBTB2	Rho-related BTB domain containing 2 [Source:NCBI gene;Acc:419536]	1471.17	-0.440749	0.0755363	5.38113e-09	3.43209e-05
ENSGALG00000031475	MAFG	MAF bZIP transcription factor G [Source:NCBI gene;Acc:769355]	460.37	-0.337445	0.0618572	4.89096e-08	0.000200061
ENSGALG00000033150	MIDN	midnolin [Source:NCBI gene;Acc:107055352]	555.204	-0.510006	0.0942566	6.27347e-08	0.000200061
ENSGALG00000033012	SPRY4	sprouty RTK signaling antagonist 4 [Source:HGNC Symbol;Acc:HGNC:15533]	102.184	-1.00952	0.193868	1.9164e-07	0.000488911
ENSGALG00000012277	MAFF	MAF bZIP transcription factor F [Source:NCBI gene;Acc:395519]	861.239	-0.436952	0.093203	2.75649e-06	0.00541786
ENSGALG00000011419	DUSP4	dual specificity phosphatase 4 [Source:NCBI gene;Acc:395642]	149.598	-0.780256	0.166983	2.97311e-06	0.00541786
ENSGALG00000014963		dermatan sulfate epimerase [Source:NCBI gene;Acc:421745]	258.833	-0.442222	0.0953927	3.55548e-06	0.00566922
ENSGALG00000016052	VPS26C	DSCR3 arrestin fold containing [Source:NCBI gene;Acc:418519]	1200.4	0.243846	0.0576781	2.36084e-05	0.0326314
ENSGALG00000010001	EGLN3	egl-9 family hypoxia inducible factor 3 [Source:NCBI gene;Acc:423316]	205.072	-0.785458	0.187416	2.77736e-05	0.0326314
ENSGALG00000003243	RAD54L2	RAD54-like 2 (S. cerevisiae) [Source:NCBI gene;Acc:415933]	3520.17	-0.418788	0.0999966	2.81393e-05	0.0326314
ENSGALG00000013725	LONRF1	LON peptidase N-terminal domain and ring finger 1 [Source:NCBI gene;Acc:422742]	687.547	-0.281315	0.0682374	3.74637e-05	0.0373
ENSGALG00000000067	SPR	sepiapterin reductase (7,8-dihydrobiopterin:NADP+ oxidoreductase) [Source:NCBI gene;Acc:425255]	316.656	-0.427944	0.103889	3.80135e-05	0.0373
ENSGALG00000048923	CBARP	CACN beta subunit associated regulatory protein [Source:NCBI gene;Acc:100858130]	1308.81	-0.375921	0.091788	4.21199e-05	0.0383773

## Sheet: ZT00
		Myopia Onset, Progression and Common Retina Genes, Occluded vs. Open Eye Differences: ZT00; p-adj<0.05
ensembl_gene_id	gene_name	description	baseMean	log2FoldChange	lfcSE	p-value	p-adj
MYOPIA ONSET GENES - RETINA, ZT00
ENSGALG00000014681	PCSK1	proprotein convertase subtilisin/kexin type 1 [Source:NCBI gene;Acc:769230]	495.816	-0.655606	0.0777992	3.54916e-17	5.88735e-13
ENSGALG00000005011		SHC adaptor protein 4 [Source:NCBI gene;Acc:426482]	779.69	-0.644426	0.0785627	2.35054e-16	1.94954e-12
ENSGALG00000007222	UTS2B	urotensin 2B [Source:NCBI gene;Acc:404534]	179.123	-1.10302	0.160826	6.9591e-12	3.84792e-08
ENSGALG00000003243	RAD54L2	RAD54-like 2 (S. cerevisiae) [Source:NCBI gene;Acc:415933]	2723.92	-0.541002	0.08474	1.72233e-10	7.14252e-07
ENSGALG00000011419	DUSP4	dual specificity phosphatase 4 [Source:NCBI gene;Acc:395642]	135.622	-0.941783	0.149336	2.855e-10	8.05844e-07
ENSGALG00000029301	BMP2	bone morphogenetic protein 2 [Source:NCBI gene;Acc:378779]	164.361	-2.04552	0.324518	2.91479e-10	8.05844e-07
ENSGALG00000011164		chimerin 2 [Source:NCBI gene;Acc:428437]	4746.79	-0.306566	0.0488921	3.6046e-10	8.54187e-07
ENSGALG00000031534	ARID5B	AT-rich interaction domain 5B [Source:NCBI gene;Acc:423661]	1069.07	-0.364252	0.0603451	1.57837e-09	3.25883e-06
ENSGALG00000003114	NOG	noggin [Source:HGNC Symbol;Acc:HGNC:7866]	287.999	0.822473	0.136954	1.90753e-09	3.25883e-06
ENSGALG00000023933	G0S2	G0/G1 switch 2 [Source:NCBI gene;Acc:419860]	2044.21	0.710232	0.118358	1.96457e-09	3.25883e-06
ENSGALG00000032413	NADK	NAD kinase [Source:NCBI gene;Acc:419403]	2035.03	-0.448462	0.0777983	8.19392e-09	1.23564e-05
ENSGALG00000045569			1.06109	-14.3331	2.6999	1.10391e-07	0.000152598
ENSGALG00000028203	SPRED1	sprouty related EVH1 domain containing 1 [Source:NCBI gene;Acc:423292]	1806.5	-0.261928	0.0499717	1.59253e-07	0.000203207
ENSGALG00000031448	MAPK4	mitogen-activated protein kinase 4 [Source:NCBI gene;Acc:415419]	16154.6	-0.251835	0.0528574	1.89393e-06	0.00224404
ENSGALG00000013725	LONRF1	LON peptidase N-terminal domain and ring finger 1 [Source:NCBI gene;Acc:422742]	692.383	-0.450482	0.0959254	2.65092e-06	0.00293156
ENSGALG00000005146	PDP2	pyruvate dehyrogenase phosphatase catalytic subunit 2 [Source:NCBI gene;Acc:427550]	1433.84	-0.30226	0.067822	8.32433e-06	0.00863025
ENSGALG00000015776	GABRR2	gamma-aminobutyric acid type A receptor rho2 subunit [Source:NCBI gene;Acc:421815]	679.528	-0.261593	0.0596439	1.15495e-05	0.0112696
ENSGALG00000020922	C1orf21	chromosome 8 open reading frame, human C1orf21 [Source:NCBI gene;Acc:424449]	1642.46	-0.301722	0.0693615	1.36143e-05	0.0125463
ENSGALG00000006054	CALCA	calcitonin [Source:NCBI gene;Acc:396256]	73.3824	-0.853429	0.199714	1.92633e-05	0.0165999
ENSGALG00000038494	CMIP	c-Maf inducing protein [Source:NCBI gene;Acc:425774]	1244.77	-0.282955	0.0663476	2.00143e-05	0.0165999
ENSGALG00000016471		5'-nucleotidase, cytosolic IB [Source:NCBI gene;Acc:421954]	2607.96	-0.259736	0.0610801	2.11506e-05	0.016707
ENSGALG00000048580			23.2649	23.9615	5.7364	2.95253e-05	0.0215722
ENSGALG00000046730			3.93194	-15.3847	3.68572	2.99108e-05	0.0215722
ENSGALG00000012631	PWP1	PWP1 homolog, endonuclein [Source:NCBI gene;Acc:418066]	667.213	-0.225155	0.0547023	3.85507e-05	0.026645
ENSGALG00000008860	LONRF3	LON peptidase N-terminal domain and ring finger 3 [Source:NCBI gene;Acc:422375]	2154.7	-0.443399	0.108641	4.47823e-05	0.0297139
ENSGALG00000015388	PRDM1	PR/SET domain 1 [Source:NCBI gene;Acc:445340]	911.195	0.484826	0.119376	4.87925e-05	0.0311296
ENSGALG00000010865	TMEM196	transmembrane protein 196 [Source:NCBI gene;Acc:772254]	233.081	-0.362793	0.0899462	5.49655e-05	0.0337692
ENSGALG00000001749	ACSBG2	acyl-CoA synthetase bubblegum family member 2 [Source:NCBI gene;Acc:420090]	2052.88	-0.426272	0.106833	6.60577e-05	0.0391345
COMMON GENES - RETINA, ZT00
ENSGALG00000013725	LONRF1	LON peptidase N-terminal domain and ring finger 1
ENSGALG00000003243	RAD54L2	RAD54-like 2 (S. cerevisiae)
ENSGALG00000014681	PCSK1	proprotein convertase subtilisin/kexin type 1
ENSGALG00000011419	DUSP4	dual specificity phosphatase 4
MYOPIA PROGRESSION GENES - RETINA, ZT00
ENSGALG00000005768	ETV5	ETS variant 5 [Source:NCBI gene;Acc:395749]	2012.21	-0.427365	0.0724995	3.75288e-09	3.11691e-05
ENSGALG00000034020	RHOBTB2	Rho-related BTB domain containing 2 [Source:NCBI gene;Acc:419536]	1471.17	-0.440734	0.074978	4.14787e-09	3.11691e-05
ENSGALG00000031475	MAFG	MAF bZIP transcription factor G [Source:NCBI gene;Acc:769355]	460.37	-0.337914	0.0609047	2.88554e-08	0.000144556
ENSGALG00000033150	MIDN	midnolin [Source:NCBI gene;Acc:107055352]	555.204	-0.510025	0.094666	7.13958e-08	0.000268252
ENSGALG00000033012	SPRY4	sprouty RTK signaling antagonist 4 [Source:HGNC Symbol;Acc:HGNC:15533]	102.184	-1.01127	0.19504	2.16085e-07	0.000606705
ENSGALG00000008805	LMOD2	leiomodin 2 [Source:NCBI gene;Acc:417751]	2.35263	17.3706	3.36404	2.42214e-07	0.000606705
ENSGALG00000014963		dermatan sulfate epimerase [Source:NCBI gene;Acc:421745]	258.833	-0.43998	0.0937949	2.72034e-06	0.00565664
ENSGALG00000012277	MAFF	MAF bZIP transcription factor F [Source:NCBI gene;Acc:395519]	861.239	-0.436906	0.0935546	3.01105e-06	0.00565664
ENSGALG00000011419	DUSP4	dual specificity phosphatase 4 [Source:NCBI gene;Acc:395642]	149.598	-0.780134	0.168141	3.48832e-06	0.00582511
ENSGALG00000014681	PCSK1	proprotein convertase subtilisin/kexin type 1 [Source:NCBI gene;Acc:769230]	366.828	-0.550486	0.128227	1.76238e-05	0.0264868
ENSGALG00000003243	RAD54L2	RAD54-like 2 (S. cerevisiae) [Source:NCBI gene;Acc:415933]	3520.17	-0.418602	0.0983194	2.06657e-05	0.0282349
ENSGALG00000016052	VPS26C	DSCR3 arrestin fold containing [Source:NCBI gene;Acc:418519]	1200.4	0.243958	0.0577055	2.36161e-05	0.0295772
ENSGALG00000000067	SPR	sepiapterin reductase (7,8-dihydrobiopterin:NADP+ oxidoreductase) [Source:NCBI gene;Acc:425255]	316.656	-0.429741	0.102896	2.9609e-05	0.0321793
ENSGALG00000010001	EGLN3	egl-9 family hypoxia inducible factor 3 [Source:NCBI gene;Acc:423316]	205.072	-0.785743	0.188263	2.99761e-05	0.0321793
ENSGALG00000013725	LONRF1	LON peptidase N-terminal domain and ring finger 1 [Source:NCBI gene;Acc:422742]	687.547	-0.281134	0.0683564	3.9093e-05	0.0391686
ENSGALG00000048923	CBARP	CACN beta subunit associated regulatory protein [Source:NCBI gene;Acc:100858130]	1308.81	-0.376105	0.0920464	4.38805e-05	0.0412175

## Sheet: ZT04
		Myopia Onset, Progression and Common Retina Genes, Occluded vs. Open Eye Differences: ZT04; p-adj<0.05
ensembl_gene_id	gene_name	description	baseMean	log2FoldChange	lfcSE	p-value	p-adj
MYOPIA ONSET GENES - RETINA, ZT04
ENSGALG00000054095		osteoclast-associated immunoglobulin-like receptor [Source:NCBI gene;Acc:112531270]	2.18028	19.1365	1.96882	2.48317e-22	3.79975e-18
ENSGALG00000026005	DIO2	deiodinase, iodothyronine type II [Source:NCBI gene;Acc:373903]	2742.72	-0.666975	0.110504	1.58243e-09	1.21072e-05
ENSGALG00000007222	UTS2B	urotensin 2B [Source:NCBI gene;Acc:404534]	179.123	-0.948915	0.163352	6.28388e-09	2.6472e-05
ENSGALG00000030420	ECEL1	endothelin converting enzyme like 1 [Source:NCBI gene;Acc:424937]	141.698	-2.15439	0.371905	6.91988e-09	2.6472e-05
ENSGALG00000027526	COL9A2	collagen type IX alpha 2 chain [Source:NCBI gene;Acc:396524]	178.558	-4.04248	0.729613	3.01458e-08	9.22581e-05
ENSGALG00000039209	WIF1	WNT inhibitory factor 1 [Source:NCBI gene;Acc:417831]	2634.53	-1.7436	0.323996	7.38567e-08	0.000188359
ENSGALG00000007000	NR2F2	nuclear receptor subfamily 2 group F member 2 [Source:NCBI gene;Acc:386585]	2030.05	-0.739322	0.140347	1.38055e-07	0.000301789
ENSGALG00000005503	WFDC1	WAP four-disulfide core domain 1 [Source:NCBI gene;Acc:395238]	141.851	-1.81967	0.351643	2.28182e-07	0.000436455
ENSGALG00000032749		solute carrier family 14 member 2 [Source:NCBI gene;Acc:770445]	36.0504	-3.12526	0.608715	2.83364e-07	0.000481782
ENSGALG00000023933	G0S2	G0/G1 switch 2 [Source:NCBI gene;Acc:419860]	2044.21	0.587925	0.116184	4.18654e-07	0.000640624
ENSGALG00000038775	SPON1	spondin 1 [Source:NCBI gene;Acc:395657]	4418.3	-0.372759	0.0742845	5.22128e-07	0.000726327
ENSGALG00000000311	DOCK5	dedicator of cytokinesis 5 [Source:NCBI gene;Acc:419527]	261.376	-0.601905	0.125552	1.63446e-06	0.00196761
ENSGALG00000031105	SLC4A4	solute carrier family 4 member 4 [Source:NCBI gene;Acc:422649]	2577.79	-0.300677	0.0627779	1.67161e-06	0.00196761
ENSGALG00000016635		matrix remodeling associated 5 [Source:NCBI gene;Acc:418657]	306.022	-2.65576	0.569257	3.08158e-06	0.00336817
ENSGALG00000005426	FREM1	FRAS1 related extracellular matrix 1 [Source:NCBI gene;Acc:427355]	89.4926	-1.68509	0.364717	3.83276e-06	0.00390992
ENSGALG00000006840		A-kinase anchoring protein 13 [Source:NCBI gene;Acc:415502]	760.898	-0.309446	0.0679685	5.29379e-06	0.0047751
ENSGALG00000011740	MGP	matrix Gla protein [Source:NCBI gene;Acc:395912]	61.8828	-4.47045	0.982703	5.38674e-06	0.0047751
ENSGALG00000012219	UNC5C	unc-5 netrin receptor C [Source:NCBI gene;Acc:395101]	1369.53	-0.370546	0.0816123	5.61704e-06	0.0047751
ENSGALG00000012644	FOXD1	forkhead box D1 [Source:NCBI gene;Acc:396109]	40.1274	-2.5502	0.563117	5.93427e-06	0.00477928
ENSGALG00000013143	PDE3A	phosphodiesterase 3A [Source:NCBI gene;Acc:418185]	1101.38	-0.397138	0.0891207	8.343e-06	0.00638323
ENSGALG00000036806	GDF11	growth differentiation factor 11 [Source:NCBI gene;Acc:107049246]	164.993	-1.14945	0.258936	9.0322e-06	0.00658146
ENSGALG00000004288	HDAC4	histone deacetylase 4 [Source:NCBI gene;Acc:374207]	1573.87	-0.31359	0.0717245	1.23028e-05	0.00825498
ENSGALG00000007905	LAMB1	laminin subunit beta 1 [Source:NCBI gene;Acc:396478]	153.913	-3.09547	0.708297	1.24078e-05	0.00825498
ENSGALG00000031866		protein NDNF-like [Source:NCBI gene;Acc:423605]	4428.7	0.364929	0.0844303	1.54446e-05	0.0098472
ENSGALG00000011205	SMOC2	SPARC related modular calcium binding 2 [Source:NCBI gene;Acc:421559]	44.468	-2.28646	0.530969	1.6608e-05	0.0101655
ENSGALG00000040549	HTR7	5-hydroxytryptamine (serotonin) receptor 7, adenylate cyclase-coupled [Source:NCBI gene;Acc:423794]	150.179	0.705009	0.165248	1.98677e-05	0.0116929
ENSGALG00000037625	FBN3	fibrillin 3 [Source:NCBI gene;Acc:395079]	21.2893	-3.77129	0.888553	2.19278e-05	0.0124274
ENSGALG00000005005	MIEF2	mitochondrial elongation factor 2 [Source:NCBI gene;Acc:416516]	497.937	0.384105	0.0914864	2.68695e-05	0.0146842
ENSGALG00000035901	GDF6	growth differentiation factor 6 [Source:NCBI gene;Acc:107052761]	36.0029	-1.0303	0.250682	3.95681e-05	0.0208783
ENSGALG00000008253	TBX5	T-box 5 [Source:NCBI gene;Acc:373988]	314.19	-0.976539	0.239443	4.53516e-05	0.0225058
ENSGALG00000043827	ZHX2	zinc fingers and homeoboxes 2 [Source:NCBI gene;Acc:420351]	775.228	-0.24882	0.0610681	4.61199e-05	0.0225058
ENSGALG00000034030	L3MBTL3	l(3)mbt-like 3 (Drosophila) [Source:NCBI gene;Acc:421705]	883.079	-0.524202	0.128805	4.70648e-05	0.0225058
ENSGALG00000015147	ALDH1A1	aldehyde dehydrogenase 1 family member A1 [Source:NCBI gene;Acc:395264]	411.316	-0.806251	0.199912	5.5064e-05	0.0243273
ENSGALG00000008367	MDK	midkine (neurite growth-promoting factor 2) [Source:NCBI gene;Acc:423196]	311.729	-2.02835	0.50305	5.52795e-05	0.0243273
ENSGALG00000030920	APOC3	apolipoprotein C3 [Source:NCBI gene;Acc:100859721]	5.57157	-4.45281	1.10476	5.56435e-05	0.0243273
ENSGALG00000044251	RASSF7	Ras association domain family member 7 [Source:NCBI gene;Acc:423107]	80.5555	0.647855	0.161103	5.78589e-05	0.0245932
ENSGALG00000030251	ADCY8	adenylate cyclase 8 [Source:NCBI gene;Acc:420328]	1714.74	-0.340021	0.0854205	6.87529e-05	0.028434
ENSGALG00000015305	NR2E1	nuclear receptor subfamily 2 group E member 1 [Source:NCBI gene;Acc:396082]	908.516	-0.429428	0.108397	7.44444e-05	0.0297992
ENSGALG00000013100	GRB10	growth factor receptor bound protein 10 [Source:NCBI gene;Acc:420948]	901.437	-0.297297	0.0753039	7.8818e-05	0.0297992
ENSGALG00000011537	PDE10A	phosphodiesterase 10A [Source:NCBI gene;Acc:421574]	300.406	-0.454829	0.115239	7.9195e-05	0.0297992
ENSGALG00000030419	GLS2	glutaminase 2 [Source:NCBI gene;Acc:424043]	4159.73	-0.239112	0.0606835	8.13738e-05	0.0297992
ENSGALG00000011419	DUSP4	dual specificity phosphatase 4 [Source:NCBI gene;Acc:395642]	135.622	-0.599221	0.15247	8.49106e-05	0.0297992
ENSGALG00000010854		histone deacetylase 9 [Source:NCBI gene;Acc:420599]	3682.48	-0.213573	0.0543635	8.54369e-05	0.0297992
ENSGALG00000014201	PARVB	parvin beta [Source:NCBI gene;Acc:418235]	854.67	-0.342948	0.0873106	8.56859e-05	0.0297992
ENSGALG00000012847		cystine/glutamate transporter-like [Source:NCBI gene;Acc:418109]	193.794	-1.99678	0.512261	9.70008e-05	0.0329846
ENSGALG00000003114	NOG	noggin [Source:HGNC Symbol;Acc:HGNC:7866]	287.999	0.54673	0.140767	0.000102777	0.0336559
ENSGALG00000010737	PLD5	phospholipase D family member 5 [Source:NCBI gene;Acc:421501]	76.6272	-0.808729	0.208299	0.000103374	0.0336559
ENSGALG00000029301	BMP2	bone morphogenetic protein 2 [Source:NCBI gene;Acc:378779]	164.361	-1.24992	0.324229	0.000115702	0.0362149
ENSGALG00000014994	CRHBP	corticotropin releasing hormone binding protein [Source:NCBI gene;Acc:427214]	303.192	-3.13271	0.813201	0.000117004	0.0362149
ENSGALG00000047383	CCN5	WNT1 inducible signaling pathway protein 2 [Source:NCBI gene;Acc:419192]	6.49178	-3.73142	0.969639	0.000118961	0.0362149
ENSGALG00000030030	RSPO2	R-spondin 2 [Source:NCBI gene;Acc:420271]	81.1053	-0.772764	0.200995	0.0001207	0.0362149
ENSGALG00000040796	AOPEP	chromosome Z open reading frame, human C9orf3 [Source:NCBI gene;Acc:427467]	280.253	-0.32377	0.08446	0.000126376	0.0371886
ENSGALG00000043034	KIFC3	kinesin family member C2 [Source:NCBI gene;Acc:415630]	466.734	0.465486	0.12168	0.000130507	0.0376796
ENSGALG00000016364	ALKAL2	family with sequence similarity 150 member B [Source:NCBI gene;Acc:421910]	62.592	-0.89858	0.236941	0.000149186	0.0415327
ENSGALG00000049288			1.10984	-16.1924	4.26984	0.000149281	0.0415327
ENSGALG00000003073	RHOBTB1	Rho related BTB domain containing 1 [Source:NCBI gene;Acc:423664]	1176.46	-0.323283	0.0854903	0.000155877	0.0425933
ENSGALG00000029308	PNPLA3	patatin like phospholipase domain containing 3 [Source:NCBI gene;Acc:418233]	2970.29	0.364367	0.0966711	0.000163811	0.0434394
ENSGALG00000001334	GNB1	G protein subunit beta 1 [Source:NCBI gene;Acc:419402]	31928.4	0.325236	0.0863184	0.000164651	0.0434394
ENSGALG00000040005	PPP2R5D	protein phosphatase 2 regulatory subunit B'delta [Source:NCBI gene;Acc:421250]	2015.5	-0.164385	0.0437086	0.000169276	0.0439028
ENSGALG00000013604	VIP	vasoactive intestinal peptide [Source:NCBI gene;Acc:396323]	434.568	-0.678899	0.181449	0.000182901	0.0466459
ENSGALG00000030012	EMILIN3	elastin microfibril interfacer 3 [Source:NCBI gene;Acc:428137]	8.05466	-4.64888	1.2448	0.000187981	0.0471555
ENSGALG00000037285	KCNK9	potassium two pore domain channel subfamily K member 9 [Source:NCBI gene;Acc:100859545]	105.61	-0.611835	0.164315	0.000196449	0.0484849
COMMON GENES - RETINA, ZT04
ENSGALG00000023933	G0S2	G0/G1 switch 2
ENSGALG00000003114	NOG	noggin
ENSGALG00000031866		protein NDNF-like
ENSGALG00000010854		histone deacetylase 9
ENSGALG00000013100	GRB10	growth factor receptor bound protein 10
ENSGALG00000038775	SPON1	spondin 1
ENSGALG00000013143	PDE3A	phosphodiesterase 3A
ENSGALG00000011537	PDE10A	phosphodiesterase 10A
ENSGALG00000011419	DUSP4	dual specificity phosphatase 4
ENSGALG00000026005	DIO2	deiodinase, iodothyronine type II
ENSGALG00000013604	VIP	vasoactive intestinal peptide
ENSGALG00000016364	ALKAL2	family with sequence similarity 150 member B
ENSGALG00000007222	UTS2B	urotensin 2B
MYOPIA PROGRESSION GENES - RETINA, ZT04
ENSGALG00000011086	ACTA1	actin alpha 1, skeletal muscle [Source:NCBI gene;Acc:421534]	237.459	-4.54979	0.572368	1.87932e-15	3.06667e-11
ENSGALG00000006572	TNNT3	troponin T3, fast skeletal type [Source:NCBI gene;Acc:395761]	123.255	-4.98875	0.663933	5.73754e-14	4.68126e-10
ENSGALG00000054951			55.0533	-5.96262	0.836468	1.01593e-12	5.52598e-09
ENSGALG00000041541			35.7689	-6.72721	0.949272	1.37349e-12	5.60317e-09
ENSGALG00000053246	OCM2	oncomodulin 2 [Source:NCBI gene;Acc:396531]	27.1254	-7.22468	1.03149	2.48558e-12	8.11193e-09
ENSGALG00000002907	MYL1	myosin, light chain 1, alkali; skeletal, fast [Source:NCBI gene;Acc:396470]	67.2463	-6.98752	1.02162	7.93802e-12	2.15888e-08
ENSGALG00000039977	MYH1B	Gallus gallus myosin, heavy chain 1G, skeletal muscle (similar to human myosin, heavy chain 1, skeletal muscle, adult) (MYH1G), mRNA. [Source:RefSeq mRNA;Acc:NM_001319016]	50.8208	-6.37098	0.940117	1.22872e-11	2.67546e-08
ENSGALG00000006591	TNNI2	troponin I2, fast skeletal type [Source:NCBI gene;Acc:396386]	55.0972	-4.15613	0.614145	1.31166e-11	2.67546e-08
ENSGALG00000027323	MYH1D	myosin, heavy chain 1D, skeletal muscle (similar to human myosin, heavy chain 1, skeletal muscle, adult) [Source:NCBI gene;Acc:417306]	219.783	-9.25139	1.41692	6.61111e-11	1.19867e-07
ENSGALG00000005011		SHC adaptor protein 4 [Source:NCBI gene;Acc:426482]	733.057	-0.53636	0.0847869	2.51636e-10	4.1062e-07
ENSGALG00000054033			52.9147	-4.40862	0.702191	3.4211e-10	5.07505e-07
ENSGALG00000005448	MYL3	myosin, light chain 3, alkali; ventricular, skeletal, slow [Source:NCBI gene;Acc:396067]	21.9501	-3.64458	0.58294	4.0505e-10	5.508e-07
ENSGALG00000008148	MYBPC3	myosin binding protein C, cardiac [Source:NCBI gene;Acc:396013]	58.7741	-2.95905	0.477183	5.60781e-10	7.03909e-07
ENSGALG00000035594	MYH7	myosin, heavy chain 7, cardiac muscle, beta [Source:NCBI gene;Acc:395350]	61.6077	-5.30694	0.869585	1.042e-09	1.21452e-06
ENSGALG00000021552	RASL10A	RAS-like, family 10, member A [Source:NCBI gene;Acc:417349]	1612.14	0.580924	0.0954107	1.13854e-09	1.23858e-06
ENSGALG00000027742		kelch like family member 33 [Source:NCBI gene;Acc:101750992]	19.952	-4.65721	0.779846	2.34416e-09	2.33728e-06
ENSGALG00000015935	SMYD1	SET and MYND domain containing 1 [Source:NCBI gene;Acc:373960]	10.2127	-5.76361	0.966115	2.43497e-09	2.33728e-06
ENSGALG00000030985	MYH7B	myosin, heavy chain 7B, cardiac muscle, beta [Source:NCBI gene;Acc:395279]	18.038	-3.97322	0.680928	5.37893e-09	4.8763e-06
ENSGALG00000031866		protein NDNF-like [Source:NCBI gene;Acc:423605]	2711.42	0.366542	0.0642115	1.14074e-08	9.79717e-06
ENSGALG00000009844	ACTC1	actin alpha cardiac muscle 1 [Source:NCBI gene;Acc:423298]	179.369	-3.27346	0.576307	1.34643e-08	1.09855e-05
ENSGALG00000048310			19.6447	-7.21336	1.29635	2.63128e-08	2.04463e-05
ENSGALG00000029203	TNNT1	troponin T1, slow skeletal type [Source:NCBI gene;Acc:396009]	38.8744	-2.65062	0.483575	4.22184e-08	3.13145e-05
ENSGALG00000001977	LDB3	LIM domain binding 3 [Source:NCBI gene;Acc:423610]	66.8308	-2.01667	0.372923	6.38273e-08	4.52841e-05
ENSGALG00000001793	MYL10	myosin, light chain 10, regulatory [Source:NCBI gene;Acc:417506]	25.6432	-6.25159	1.16803	8.68746e-08	5.90675e-05
ENSGALG00000000313	TNNI1	troponin I type 1 (skeletal, slow) [Source:NCBI gene;Acc:421161]	31.6449	-2.99423	0.560563	9.2201e-08	6.01815e-05
ENSGALG00000029660			23.8846	-5.86417	1.10003	9.77298e-08	6.13367e-05
ENSGALG00000004878			1668.22	0.27243	0.0513851	1.14701e-07	6.93216e-05
ENSGALG00000015018	CASQ2	calsequestrin 2 [Source:NCBI gene;Acc:395198]	147.243	-2.05891	0.405407	3.80203e-07	0.000221577
ENSGALG00000015602	CKMT2	creatine kinase, mitochondrial 2 [Source:NCBI gene;Acc:396508]	16.448	-7.08234	1.40652	4.76937e-07	0.000268368
ENSGALG00000031826	MYOT	myotilin [Source:NCBI gene;Acc:416299]	13.752	-4.39784	0.878967	5.63223e-07	0.000306356
ENSGALG00000026553		cardiomyopathy associated 5 [Source:NCBI gene;Acc:427177]	167.731	-1.40521	0.282619	6.62329e-07	0.000348641
ENSGALG00000037744	CACNA1S	calcium voltage-gated channel subunit alpha1 S [Source:NCBI gene;Acc:395985]	66.0377	-1.96509	0.398155	7.99522e-07	0.000407706
ENSGALG00000014847	MYOM1	myomesin 1 [Source:NCBI gene;Acc:395805]	101.285	-1.5134	0.308103	9.01541e-07	0.000445799
ENSGALG00000038884	SRL	sarcalumenin [Source:NCBI gene;Acc:396269]	42.3147	-2.22011	0.457945	1.24723e-06	0.000598596
ENSGALG00000011419	DUSP4	dual specificity phosphatase 4 [Source:NCBI gene;Acc:395642]	149.598	-0.799101	0.167067	1.72609e-06	0.000804751
ENSGALG00000011306	DES	desmin [Source:NCBI gene;Acc:395906]	81.1394	-1.74913	0.366157	1.77929e-06	0.000806514
ENSGALG00000028612		myosin, heavy chain 1G, skeletal muscle (similar to human myosin, heavy chain 1, skeletal muscle, adult) [Source:NCBI gene;Acc:427789]	30.291	-3.34186	0.702138	1.94029e-06	0.000855722
ENSGALG00000014681	PCSK1	proprotein convertase subtilisin/kexin type 1 [Source:NCBI gene;Acc:769230]	366.828	-0.607588	0.129493	2.70462e-06	0.00115528
ENSGALG00000012277	MAFF	MAF bZIP transcription factor F [Source:NCBI gene;Acc:395519]	861.239	-0.437535	0.0933342	2.76112e-06	0.00115528
ENSGALG00000007222	UTS2B	urotensin 2B [Source:NCBI gene;Acc:404534]	90.8557	-0.855533	0.183686	3.19956e-06	0.00130526
ENSGALG00000009052	LBH	limb bud and heart development [Source:NCBI gene;Acc:421301]	15398	0.376554	0.0810174	3.35467e-06	0.00133516
ENSGALG00000012541	MB	myoglobin [Source:NCBI gene;Acc:418056]	9.11951	-7.82096	1.69065	3.72803e-06	0.00144843
ENSGALG00000023772	HSPB7	heat shock protein family B (small) member 7 [Source:NCBI gene;Acc:430280]	6.53004	-3.25063	0.720614	6.45493e-06	0.0024189
ENSGALG00000003655	GAS2	growth arrest specific 2 [Source:NCBI gene;Acc:422970]	164.881	0.604543	0.134083	6.52235e-06	0.0024189
ENSGALG00000013604	VIP	vasoactive intestinal peptide [Source:NCBI gene;Acc:396323]	309.3	-0.835514	0.186075	7.11526e-06	0.00258015
ENSGALG00000016309	KLHL31	kelch like family member 31 [Source:NCBI gene;Acc:421893]	4.29164	-4.15853	0.936197	8.91531e-06	0.00316261
ENSGALG00000036527	SYBU	syntabulin [Source:NCBI gene;Acc:420277]	6668.75	0.177685	0.0406247	1.22096e-05	0.00423905
ENSGALG00000026005	DIO2	deiodinase, iodothyronine type II [Source:NCBI gene;Acc:373903]	2334.19	-0.423196	0.0969641	1.27436e-05	0.00433228
ENSGALG00000006992	MMP9	matrix metallopeptidase 9 [Source:NCBI gene;Acc:395387]	55.8162	-0.676905	0.156556	1.53424e-05	0.00510932
ENSGALG00000034119		collagen type XV alpha 1 chain [Source:NCBI gene;Acc:420803]	18.111	-2.19114	0.508131	1.61667e-05	0.00524077
ENSGALG00000042374	PDE11A	phosphodiesterase 11A [Source:NCBI gene;Acc:424133]	95.4385	-0.791962	0.183781	1.63794e-05	0.00524077
ENSGALG00000054131	TAL2	T-cell acute lymphocytic leukemia 2 [Source:NCBI gene;Acc:107052333]	1030.61	0.297782	0.0692833	1.72322e-05	0.00540761
ENSGALG00000006835	TNNC2	troponin C2, fast skeletal type [Source:NCBI gene;Acc:396434]	55.8692	-6.99565	1.63846	1.95783e-05	0.0060279
ENSGALG00000035960		myosin-7-like 2 [Source:NCBI gene;Acc:429272]	107.712	-2.3059	0.542039	2.09868e-05	0.00634189
ENSGALG00000002082	AMPD1	adenosine monophosphate deaminase 1 [Source:NCBI gene;Acc:772125]	6.56238	-3.27037	0.771652	2.25377e-05	0.00668672
ENSGALG00000002304	ADPRHL2	ADP-ribosylhydrolase like 2 [Source:NCBI gene;Acc:419626]	1999.89	0.164226	0.039182	2.77264e-05	0.00807927
ENSGALG00000004814		rhophilin Rho GTPase binding protein 2 [Source:NCBI gene;Acc:415771]	1658.89	0.294024	0.0706833	3.18611e-05	0.00912122
ENSGALG00000030719	CLMN	calmin [Source:NCBI gene;Acc:100858625]	1298.59	-0.481781	0.116486	3.53477e-05	0.0099449
ENSGALG00000042030	P4HA3	prolyl 4-hydroxylase subunit alpha 3 [Source:NCBI gene;Acc:419057]	371.983	0.613737	0.148683	3.66198e-05	0.0100655
ENSGALG00000006237	PKN2	protein kinase N2 [Source:NCBI gene;Acc:424519]	2854.14	-0.275132	0.0666923	3.701e-05	0.0100655
ENSGALG00000005226	MYOZ1	myozenin 1 [Source:NCBI gene;Acc:423744]	13.8232	-1.87343	0.455754	3.94591e-05	0.0105556
ENSGALG00000016377	PXDN	peroxidasin [Source:NCBI gene;Acc:421914]	278.967	-0.492213	0.120125	4.17639e-05	0.0108219
ENSGALG00000041327	TRIM55	tripartite motif containing 55 [Source:NCBI gene;Acc:420166]	5.41954	-3.26509	0.796867	4.17809e-05	0.0108219
ENSGALG00000032681		synaptotagmin like 2 [Source:NCBI gene;Acc:426394]	73.0102	-0.825364	0.202052	4.4092e-05	0.0112421
ENSGALG00000036964			2088.7	0.289071	0.0711004	4.78948e-05	0.0120238
ENSGALG00000011537	PDE10A	phosphodiesterase 10A [Source:NCBI gene;Acc:421574]	178.63	-0.741886	0.183207	5.13424e-05	0.012694
ENSGALG00000038775	SPON1	spondin 1 [Source:NCBI gene;Acc:395657]	2964.11	-0.419999	0.103852	5.25018e-05	0.0127869
ENSGALG00000002563	TPM4	tropomyosin 4 [Source:NCBI gene;Acc:107055375]	60.2327	-0.854371	0.211778	5.47686e-05	0.0130472
ENSGALG00000007493	NSDHL	NAD(P) dependent steroid dehydrogenase-like [Source:NCBI gene;Acc:422302]	400.548	0.494862	0.122716	5.51695e-05	0.0130472
ENSGALG00000012662	NUAK1	NUAK family kinase 1 [Source:NCBI gene;Acc:418074]	588.428	-0.303605	0.075467	5.74575e-05	0.0133942
ENSGALG00000016364	ALKAL2	family with sequence similarity 150 member B [Source:NCBI gene;Acc:421910]	62.4762	-0.703474	0.175093	5.87662e-05	0.0135063
ENSGALG00000033700	CA3A	carbonic anhydrase 3A [Source:NCBI gene;Acc:420208]	3.21931	-4.3094	1.0768	6.27993e-05	0.0142328
ENSGALG00000042257	MYH1F	myosin, heavy chain 1F, skeletal muscle (similar to human myosin, heavy chain 1, skeletal muscle, adult) [Source:NCBI gene;Acc:768566]	46.0869	-2.81454	0.70418	6.41746e-05	0.0143452
ENSGALG00000015287	LNP1	leukemia NUP98 fusion partner 1 [Source:NCBI gene;Acc:418388]	4196.87	0.226615	0.056864	6.74214e-05	0.0148673
ENSGALG00000032534		obscurin, cytoskeletal calmodulin and titin-interacting RhoGEF [Source:NCBI gene;Acc:420395]	149.256	-1.06996	0.26976	7.29791e-05	0.0156741
ENSGALG00000003114	NOG	noggin [Source:HGNC Symbol;Acc:HGNC:7866]	241.821	0.706044	0.178011	7.30011e-05	0.0156741
ENSGALG00000005525	SRSF1	serine and arginine rich splicing factor 1 [Source:NCBI gene;Acc:772264]	8876	0.138684	0.0350784	7.70026e-05	0.0163186
ENSGALG00000034427	SCN4A	sodium voltage-gated channel alpha subunit 4 [Source:NCBI gene;Acc:771297]	11.0595	-2.14907	0.544587	7.93895e-05	0.0166087
ENSGALG00000027365	HIVEP3	human immunodeficiency virus type I enhancer binding protein 3 [Source:NCBI gene;Acc:428208]	1341.55	-0.506651	0.128514	8.06722e-05	0.0166634
ENSGALG00000010854		histone deacetylase 9 [Source:NCBI gene;Acc:420599]	2521.85	-0.265137	0.0674506	8.4653e-05	0.0172671
ENSGALG00000026875		PPARGC1 and ESRR induced regulator, muscle 1 [Source:NCBI gene;Acc:428186]	4.17492	-4.30707	1.0972	8.655e-05	0.0173497
ENSGALG00000013100	GRB10	growth factor receptor bound protein 10 [Source:NCBI gene;Acc:420948]	833.917	-0.328459	0.0837106	8.71845e-05	0.0173497
ENSGALG00000048077			107.964	-0.59236	0.151686	9.41589e-05	0.0185119
ENSGALG00000010614	SLC25A4	solute carrier family 25 member 4 [Source:NCBI gene;Acc:422546]	412.523	-1.29923	0.333625	9.84843e-05	0.0191318
ENSGALG00000010929	SPARCL1	SPARC like 1 [Source:NCBI gene;Acc:422586]	3982.91	0.563451	0.144794	9.96651e-05	0.0191333
ENSGALG00000009603		prolactin-like protein [Source:NCBI gene;Acc:417800]	10.7969	3.10552	0.8003	0.000104267	0.0196512
ENSGALG00000011630	GLI2	GLI family zinc finger 2 [Source:NCBI gene;Acc:395956]	317.435	-0.51736	0.133365	0.000104771	0.0196512
ENSGALG00000006198	LSS	lanosterol synthase [Source:NCBI gene;Acc:424037]	1128.14	0.273304	0.070708	0.000110977	0.0205787
ENSGALG00000037778	NAB1	NGFI-A binding protein 1 [Source:NCBI gene;Acc:374126]	525.185	-0.351543	0.0919064	0.000130765	0.0239756
ENSGALG00000003521	TPM1	tropomyosin 1 (alpha) [Source:NCBI gene;Acc:396366]	1846.13	-0.543061	0.142659	0.000140828	0.0255336
ENSGALG00000006190	FHL1	four and a half LIM domains 1 [Source:NCBI gene;Acc:770787]	15.1178	-2.73894	0.722678	0.000150656	0.0270154
ENSGALG00000031450	MYO7A	myosin VIIA [Source:NCBI gene;Acc:419085]	3409.59	-0.443394	0.117117	0.000153143	0.0271628
ENSGALG00000043532	SBSPON	chromosome 2 open reading frame, human C8orf84 [Source:NCBI gene;Acc:420181]	782.647	0.437797	0.115905	0.000158595	0.0278274
ENSGALG00000028880	FDPS	farnesyl diphosphate synthase [Source:NCBI gene;Acc:425061]	2343.94	0.304316	0.0807517	0.000164209	0.028506
ENSGALG00000039216	COL6A2	collagen type VI alpha 2 chain [Source:NCBI gene;Acc:396292]	342.107	-0.839936	0.224217	0.000179619	0.0307242
ENSGALG00000009845	GJD2	gap junction protein delta 2 [Source:NCBI gene;Acc:395273]	2057.92	0.247961	0.0662426	0.00018167	0.0307242
ENSGALG00000008014	CEBPB	CCAAT/enhancer binding protein beta [Source:NCBI gene;Acc:396185]	102.957	-0.655499	0.175285	0.000184299	0.0307242
ENSGALG00000016127			6.90159	-1.94288	0.519582	0.000184519	0.0307242
ENSGALG00000050750	NRN1L	neuritin 1 like [Source:NCBI gene;Acc:100858970]	1291.06	0.346598	0.0929778	0.000193201	0.031845
ENSGALG00000010001	EGLN3	egl-9 family hypoxia inducible factor 3 [Source:NCBI gene;Acc:423316]	205.072	-0.684686	0.183989	0.00019817	0.032243
ENSGALG00000007157	TENT5D	family with sequence similarity 46 member D [Source:NCBI gene;Acc:422282]	99.4221	-0.493727	0.132738	0.000199568	0.032243
ENSGALG00000035028	NAB2	NGFI-A binding protein 2 [Source:NCBI gene;Acc:100873158]	924.305	-0.468539	0.126226	0.000205704	0.0329086
ENSGALG00000029606	MYH1E	myosin, heavy chain 1E, skeletal muscle (similar to human myosin, heavy chain 1, skeletal muscle, adult) [Source:NCBI gene;Acc:427788]	5.74288	-5.44972	1.4695	0.000208455	0.033025
ENSGALG00000027771	CACNG1	calcium voltage-gated channel auxiliary subunit gamma 1 [Source:NCBI gene;Acc:417428]	3.77281	-5.08859	1.37361	0.000211781	0.0332293
ENSGALG00000031381	VAMP4	vesicle associated membrane protein 4 [Source:NCBI gene;Acc:770513]	1987.31	0.169998	0.0459389	0.000215157	0.0334374
ENSGALG00000009560	MSMO1	methylsterol monooxygenase 1 [Source:NCBI gene;Acc:422423]	2944.7	0.286093	0.0773827	0.00021806	0.0335689
ENSGALG00000039458	GDF8	myostatin [Source:NCBI gene;Acc:373964]	4.7472	-3.0611	0.829356	0.000223433	0.0340746
ENSGALG00000037864	MYH1A	myosin, heavy chain 1A, skeletal muscle (similar to human myosin, heavy chain 1, skeletal muscle, adult) [Source:NCBI gene;Acc:417309]	11.7932	-2.76152	0.752137	0.000241067	0.0364234
ENSGALG00000013143	PDE3A	phosphodiesterase 3A [Source:NCBI gene;Acc:418185]	327.34	-0.696527	0.190969	0.000264987	0.0396702
ENSGALG00000006872	PISD	phosphatidylserine decarboxylase [Source:NCBI gene;Acc:416960]	1596.85	0.160232	0.0440668	0.000276781	0.0410592
ENSGALG00000005061	PPM1E	protein phosphatase, Mg2+/Mn2+ dependent 1E [Source:NCBI gene;Acc:417627]	1726.74	-0.290851	0.0801384	0.000284134	0.0417703
ENSGALG00000001816	MAGI3	membrane associated guanylate kinase, WW and PDZ domain containing 3 [Source:NCBI gene;Acc:419877]	10628.1	-0.207821	0.0574217	0.000295514	0.0430553
ENSGALG00000029921	CSRP2	cysteine and glycine rich protein 2 [Source:NCBI gene;Acc:396128]	6735.2	0.255863	0.0707758	0.000300203	0.0433515
ENSGALG00000010889	HOOK1	hook microtubule tethering protein 1 [Source:NCBI gene;Acc:424675]	1635.72	-0.307014	0.0851637	0.000312164	0.0446832
ENSGALG00000028203	SPRED1	sprouty related EVH1 domain containing 1 [Source:NCBI gene;Acc:423292]	1612.47	-0.238562	0.0664496	0.00033053	0.0469008
ENSGALG00000052907			14.8712	-7.75166	2.16315	0.00033902	0.0476908
ENSGALG00000005046	SHMT1	serine hydroxymethyltransferase 1 (soluble) [Source:NCBI gene;Acc:416520]	23.4484	0.866894	0.242727	0.000354983	0.0487707
ENSGALG00000008914	NRAP	nebulin-related anchoring protein [Source:NCBI gene;Acc:423899]	4.82468	-5.08779	1.42512	0.000356884	0.0487707
ENSGALG00000001926	HSPB1	heat shock protein family B (small) member 1 [Source:NCBI gene;Acc:396227]	49.7168	-1.20627	0.337958	0.00035796	0.0487707
ENSGALG00000023933	G0S2	G0/G1 switch 2 [Source:NCBI gene;Acc:419860]	1380.5	0.54287	0.152117	0.000358652	0.0487707
ENSGALG00000019026		oxytocin/neurophysin I prepropeptide [Source:NCBI gene;Acc:768516]	22.7187	1.0921	0.30648	0.000366125	0.0493754

## Sheet: ZT08
		Myopia Onset, Progression and Common Retina Genes, Occluded vs. Open Eye Differences: ZT08; p-adj<0.05
ensembl_gene_id	gene_name	description	baseMean	log2FoldChange	lfcSE	p-value	p-adj
MYOPIA ONSET GENES - RETINA, ZT08
ENSGALG00000007222	UTS2B	urotensin 2B [Source:NCBI gene;Acc:404534]	179.123	-1.34225	0.160461	6.01441e-17	8.43221e-13
ENSGALG00000013604	VIP	vasoactive intestinal peptide [Source:NCBI gene;Acc:396323]	434.568	-1.47407	0.181834	5.20166e-16	3.64636e-12
ENSGALG00000003114	NOG	noggin [Source:HGNC Symbol;Acc:HGNC:7866]	287.999	1.04168	0.138794	6.13385e-14	2.86655e-10
ENSGALG00000005011		SHC adaptor protein 4 [Source:NCBI gene;Acc:426482]	779.69	-0.546082	0.0795435	6.63978e-12	2.32724e-08
ENSGALG00000007803		solute carrier family 2, facilitated glucose transporter member 9-like [Source:NCBI gene;Acc:428971]	109.49	2.13164	0.32054	2.92789e-11	8.20981e-08
ENSGALG00000012277	MAFF	MAF bZIP transcription factor F [Source:NCBI gene;Acc:395519]	911.026	-0.576584	0.090784	2.13689e-10	4.99319e-07
ENSGALG00000030419	GLS2	glutaminase 2 [Source:NCBI gene;Acc:424043]	4159.73	-0.37869	0.0608839	4.97555e-10	9.96532e-07
ENSGALG00000005401	WNT9A	Wnt family member 9A [Source:NCBI gene;Acc:395829]	155.654	2.79746	0.46059	1.25039e-09	2.19131e-06
ENSGALG00000011419	DUSP4	dual specificity phosphatase 4 [Source:NCBI gene;Acc:395642]	135.622	-0.897545	0.148413	1.46988e-09	2.28975e-06
ENSGALG00000029648	TH	tyrosine hydroxylase [Source:NCBI gene;Acc:395592]	60.3571	-1.18611	0.207004	1.00488e-08	1.40884e-05
ENSGALG00000010854		histone deacetylase 9 [Source:NCBI gene;Acc:420599]	3682.48	-0.310769	0.0545768	1.23985e-08	1.58024e-05
ENSGALG00000029819	SCG2	secretogranin II [Source:NCBI gene;Acc:101750767]	7785.64	-0.334292	0.0641671	1.89143e-07	0.000220982
ENSGALG00000011870	HIF1A	hypoxia inducible factor 1 subunit alpha [Source:NCBI gene;Acc:374177]	19448.9	-0.315598	0.0612525	2.57164e-07	0.000277341
ENSGALG00000001695	GABRA6	gamma-aminobutyric acid type A receptor alpha6 subunit [Source:NCBI gene;Acc:395931]	10363.5	-0.386747	0.0754235	2.93352e-07	0.000293771
ENSGALG00000026005	DIO2	deiodinase, iodothyronine type II [Source:NCBI gene;Acc:373903]	2742.72	-0.556966	0.11078	4.96464e-07	0.000464029
ENSGALG00000040436	GAD2	glutamate decarboxylase 2 [Source:NCBI gene;Acc:395395]	5751.94	-0.365104	0.0732482	6.21297e-07	0.000544411
ENSGALG00000014681	PCSK1	proprotein convertase subtilisin/kexin type 1 [Source:NCBI gene;Acc:769230]	495.816	-0.399675	0.0809818	8.00006e-07	0.00065977
ENSGALG00000013102	COBL	cordon-bleu WH2 repeat protein [Source:NCBI gene;Acc:420949]	2758.02	-0.312665	0.0642943	1.15606e-06	0.000900444
ENSGALG00000033880	CRISPLD1	cysteine rich secretory protein LCCL domain containing 1 [Source:NCBI gene;Acc:395369]	438.295	1.28567	0.269318	1.80798e-06	0.0013341
ENSGALG00000013100	GRB10	growth factor receptor bound protein 10 [Source:NCBI gene;Acc:420948]	901.437	-0.354749	0.0756795	2.76549e-06	0.00193861
ENSGALG00000015096	SH3GL2	SH3 domain containing GRB2 like 2, endophilin A1 [Source:NCBI gene;Acc:395203]	10357.9	-0.308655	0.0663324	3.26909e-06	0.00218251
ENSGALG00000044146		purine nucleoside phosphorylase [Source:NCBI gene;Acc:769958]	539.481	-0.419975	0.0911615	4.08641e-06	0.00260416
ENSGALG00000013143	PDE3A	phosphodiesterase 3A [Source:NCBI gene;Acc:418185]	1101.38	-0.407178	0.088601	4.31423e-06	0.0026298
ENSGALG00000012357	CXCR4	C-X-C motif chemokine receptor 4 [Source:NCBI gene;Acc:395324]	744.715	-0.418861	0.0922591	5.62422e-06	0.00328548
ENSGALG00000014858	ADCYAP1	adenylate cyclase activating polypeptide 1 [Source:NCBI gene;Acc:408251]	648.578	-0.427715	0.0952653	7.13141e-06	0.00399929
ENSGALG00000041650	DUSP7	dual specificity phosphatase 7 [Source:NCBI gene;Acc:415891]	1995.8	0.809143	0.181542	8.30935e-06	0.00433377
ENSGALG00000038775	SPON1	spondin 1 [Source:NCBI gene;Acc:395657]	4418.3	-0.330231	0.0741076	8.34607e-06	0.00433377
ENSGALG00000006992	MMP9	matrix metallopeptidase 9 [Source:NCBI gene;Acc:395387]	73.9849	-0.700706	0.157583	8.72437e-06	0.00436842
ENSGALG00000012163	BDNF	brain derived neurotrophic factor [Source:NCBI gene;Acc:396186]	128.532	-0.611692	0.138785	1.04575e-05	0.00505564
ENSGALG00000008393	CREB3L1	cAMP responsive element binding protein 3 like 1 [Source:NCBI gene;Acc:100859610]	92.7582	-0.691195	0.157529	1.14541e-05	0.0053529
ENSGALG00000047827	TMEM86A	transmembrane protein 86A [Source:NCBI gene;Acc:428847]	448.298	-0.400128	0.0919608	1.35475e-05	0.00612695
ENSGALG00000003655	GAS2	growth arrest specific 2 [Source:NCBI gene;Acc:422970]	119.312	0.745462	0.172011	1.4655e-05	0.00642072
ENSGALG00000003169	CBFB	core-binding factor beta subunit [Source:NCBI gene;Acc:395257]	248.377	0.533031	0.124284	1.79643e-05	0.00763211
ENSGALG00000041372			2491	0.824901	0.19337	1.99073e-05	0.00820885
ENSGALG00000034493	DCLK3	doublecortin like kinase 3 [Source:NCBI gene;Acc:776499]	737.481	-0.277616	0.0652655	2.10313e-05	0.00842455
ENSGALG00000013225	VAT1L	vesicle amine transport 1 like [Source:NCBI gene;Acc:430410]	2303.5	0.247382	0.0585825	2.41288e-05	0.00939684
ENSGALG00000049991			9.26926	-29.7264	7.11741	2.95933e-05	0.0109296
ENSGALG00000041253	MYRF	chromosome 5 open reading frame, human C11orf9 [Source:NCBI gene;Acc:422966]	737.183	0.855598	0.204868	2.96237e-05	0.0109296
ENSGALG00000000394	SLC6A17	solute carrier family 6 member 17 [Source:NCBI gene;Acc:419805]	5743.72	-0.294379	0.0707192	3.14577e-05	0.0113086
ENSGALG00000005078	NUP210	nucleoporin 210 [Source:NCBI gene;Acc:415977]	294.529	0.546885	0.131786	3.32774e-05	0.0116637
ENSGALG00000039145	CA8	carbonic anhydrase 8 [Source:NCBI gene;Acc:421139]	2883.76	0.584913	0.142214	3.90697e-05	0.0132424
ENSGALG00000000997	GJC3	gap junction protein gamma 3 [Source:NCBI gene;Acc:396501]	557.75	-0.255148	0.062089	3.96707e-05	0.0132424
ENSGALG00000053112			1636.9	-0.347297	0.0847642	4.18148e-05	0.0134266
ENSGALG00000004413	SLC39A11	solute carrier family 39 member 11 [Source:NCBI gene;Acc:771533]	467.58	0.426775	0.104207	4.21376e-05	0.0134266
ENSGALG00000050907			36.4621	4.16547	1.01961	4.40118e-05	0.0137121
ENSGALG00000012552	TOM1	target of myb1 membrane trafficking protein [Source:NCBI gene;Acc:396049]	678.357	0.357199	0.0879534	4.88159e-05	0.0147845
ENSGALG00000045920	HSD17B3	hydroxysteroid 17-beta dehydrogenase 3 [Source:NCBI gene;Acc:427474]	33.0695	1.5312	0.377358	4.95627e-05	0.0147845
ENSGALG00000002653	NCBP3	nuclear cap binding subunit 3 [Source:NCBI gene;Acc:417552]	1470.64	-0.189404	0.0473103	6.24281e-05	0.0182342
ENSGALG00000004630			2462.3	-0.436669	0.109611	6.78163e-05	0.0194038
ENSGALG00000008555	MXI1	MAX interactor 1, dimerization protein [Source:NCBI gene;Acc:423888]	4904.99	-0.188481	0.0473735	6.93169e-05	0.0194365
ENSGALG00000012219	UNC5C	unc-5 netrin receptor C [Source:NCBI gene;Acc:395101]	1369.53	-0.321056	0.0809686	7.33362e-05	0.019972
ENSGALG00000016774	NPAS2	neuronal PAS domain protein 2 [Source:NCBI gene;Acc:395433]	1698.84	-0.288997	0.0729275	7.40758e-05	0.019972
ENSGALG00000012886		MARVEL domain containing 3 [Source:NCBI gene;Acc:420903]	8.00371	2.43077	0.616382	8.02662e-05	0.0212327
ENSGALG00000001569	RHOC	ras homolog family member C [Source:NCBI gene;Acc:395869]	466.165	0.970662	0.247187	8.60713e-05	0.0220043
ENSGALG00000038708	KCNQ4	potassium voltage-gated channel subfamily Q member 4 [Source:NCBI gene;Acc:419643]	41.7471	2.03684	0.518789	8.63223e-05	0.0220043
ENSGALG00000015322	IMPG2	interphotoreceptor matrix proteoglycan 2 [Source:NCBI gene;Acc:418393]	4663.54	-0.400584	0.102596	9.44356e-05	0.0236426
ENSGALG00000006341	SLC25A48	solute carrier family 25 member 48 [Source:NCBI gene;Acc:416308]	53.5051	0.698828	0.180021	0.000103633	0.02549
ENSGALG00000032974	ADAMTS2	ADAM metallopeptidase with thrombospondin type 1 motif 2 [Source:NCBI gene;Acc:416291]	720.275	0.486014	0.125508	0.000107788	0.0256768
ENSGALG00000014692	LMNB1	lamin B1 [Source:NCBI gene;Acc:396223]	557.272	-0.257031	0.0663861	0.000108055	0.0256768
ENSGALG00000007199	TRIAP1	TP53 regulated inhibitor of apoptosis 1 [Source:NCBI gene;Acc:416977]	832.92	0.309329	0.0801729	0.000114189	0.026022
ENSGALG00000035927	ST8SIA5	ST8 alpha-N-acetyl-neuraminide alpha-2,8-sialyltransferase 5 [Source:NCBI gene;Acc:414797]	15318.8	-0.178362	0.0462603	0.000115438	0.026022
ENSGALG00000030030	RSPO2	R-spondin 2 [Source:NCBI gene;Acc:420271]	81.1053	-0.784863	0.203601	0.000115772	0.026022
ENSGALG00000004798	MPRIP	myosin phosphatase Rho interacting protein [Source:NCBI gene;Acc:416502]	5102.04	-0.264104	0.0685894	0.000117875	0.026022
ENSGALG00000008055	SYT13	synaptotagmin 13 [Source:NCBI gene;Acc:423175]	1074.52	-0.400122	0.103965	0.000118788	0.026022
ENSGALG00000004525	TSPAN10	tetraspanin 10 [Source:NCBI gene;Acc:417455]	9.91757	2.41543	0.630994	0.000129197	0.0278667
ENSGALG00000010636	PRIMPOL	primase and DNA directed polymerase [Source:NCBI gene;Acc:422549]	45.8977	0.681562	0.178773	0.000137603	0.0289714
ENSGALG00000008285	NAPEPLD	N-acyl phosphatidylethanolamine phospholipase D [Source:NCBI gene;Acc:417719]	1210.58	0.48974	0.12851	0.000138451	0.0289714
ENSGALG00000012142	KCNA4	potassium voltage-gated channel subfamily A member 4 [Source:NCBI gene;Acc:395721]	594.704	-0.389272	0.102571	0.000147548	0.0304208
ENSGALG00000003648	SVIP	small VCP interacting protein [Source:NCBI gene;Acc:771022]	935.265	0.229614	0.0606844	0.00015449	0.0313906
ENSGALG00000054821	NAALAD2	N-acetylated alpha-linked acidic dipeptidase 2 [Source:NCBI gene;Acc:419010]	159.169	0.458223	0.12155	0.000163357	0.0324287
ENSGALG00000007078	ENTPD1	ectonucleoside triphosphate diphosphohydrolase 1 [Source:NCBI gene;Acc:423826]	465.651	0.916001	0.243153	0.000165104	0.0324287
ENSGALG00000027192	NTS	neurotensin [Source:NCBI gene;Acc:417883]	4152.91	0.419805	0.111501	0.000166538	0.0324287
ENSGALG00000004365			485.959	1.03178	0.274802	0.000173594	0.0333395
ENSGALG00000037811	NRSN1	neurensin 1 [Source:NCBI gene;Acc:420822]	1657.38	-0.410435	0.109545	0.000179156	0.0333592
ENSGALG00000006583	LSP1P1	lymphocyte-specific protein 1 pseudogene 1 [Source:NCBI gene;Acc:374254]	2212.65	1.12097	0.299491	0.000181889	0.0333592
ENSGALG00000050564			18.7644	1.09647	0.293067	0.000183024	0.0333592
ENSGALG00000009378	PDGFC	platelet derived growth factor C [Source:NCBI gene;Acc:395469]	164.128	0.464222	0.124181	0.000185294	0.0333592
ENSGALG00000008439	CD36	CD36 molecule [Source:NCBI gene;Acc:417730]	28.2644	1.46931	0.393177	0.000186214	0.0333592
ENSGALG00000031534	ARID5B	AT-rich interaction domain 5B [Source:NCBI gene;Acc:423661]	1069.07	-0.230384	0.0616881	0.000187973	0.0333592
ENSGALG00000046914			1868.95	0.178369	0.0478442	0.00019292	0.0333658
ENSGALG00000000863	DYRK3	dual specificity tyrosine phosphorylation regulated kinase 3 [Source:NCBI gene;Acc:419846]	1102.73	-0.298362	0.0800397	0.000193254	0.0333658
ENSGALG00000015977	SMOX	spermine oxidase [Source:NCBI gene;Acc:422934]	621.54	0.323813	0.0869846	0.000197143	0.0333658
ENSGALG00000003932	SDC4	syndecan 4 [Source:NCBI gene;Acc:419184]	1296.45	0.561457	0.150852	0.000197721	0.0333658
ENSGALG00000011104	GCG	glucagon [Source:NCBI gene;Acc:396196]	696.128	-0.534809	0.143799	0.000199909	0.0333658
ENSGALG00000037556	SLC1A2	solute carrier family 1 member 2 [Source:NCBI gene;Acc:423156]	3014.14	-0.275344	0.0744155	0.000215521	0.0353489
ENSGALG00000041800	GLP2R	glucagon-like peptide 2 receptor [Source:NCBI gene;Acc:427787]	139.719	1.18837	0.321306	0.000216834	0.0353489
ENSGALG00000016281	DMD	dystrophin [Source:NCBI gene;Acc:396236]	7516.58	-0.186262	0.0505368	0.000228096	0.0363787
ENSGALG00000033051	CAMK1D	calcium/calmodulin dependent protein kinase ID [Source:NCBI gene;Acc:425522]	1176.34	-0.200201	0.0543749	0.00023154	0.0363787
ENSGALG00000044610	CFAP100	cilia and flagella associated protein 100 [Source:NCBI gene;Acc:427589]	4.73346	2.09454	0.569128	0.000233002	0.0363787
ENSGALG00000014182	ADORA2B	adenosine A2b receptor [Source:NCBI gene;Acc:395971]	1708.92	-0.405886	0.110305	0.000233529	0.0363787
ENSGALG00000020084	CAPN13	calpain 13 [Source:NCBI gene;Acc:421304]	29.1904	-0.861904	0.234971	0.000244338	0.0370415
ENSGALG00000035239	GLCCI1	glucocorticoid induced 1 [Source:NCBI gene;Acc:420580]	2285.09	-0.222454	0.0606526	0.000244763	0.0370415
ENSGALG00000038634	KIT	KIT proto-oncogene receptor tyrosine kinase [Source:NCBI gene;Acc:378783]	916.802	-0.248498	0.0677898	0.000246652	0.0370415
ENSGALG00000013505	SYNE1	spectrin repeat containing, nuclear envelope 1 [Source:NCBI gene;Acc:421640]	21436.4	-0.317706	0.0867112	0.000248353	0.0370415
ENSGALG00000008860	LONRF3	LON peptidase N-terminal domain and ring finger 3 [Source:NCBI gene;Acc:422375]	2154.7	-0.396286	0.108297	0.000252955	0.0372605
ENSGALG00000004980	KCNMA1	potassium calcium-activated channel subfamily M alpha 1 [Source:NCBI gene;Acc:374065]	3336.56	-0.2318	0.0633845	0.000255136	0.0372605
ENSGALG00000033012	SPRY4	sprouty RTK signaling antagonist 4 [Source:HGNC Symbol;Acc:HGNC:15533]	112.364	-0.694838	0.190227	0.000259521	0.0375101
ENSGALG00000041422		egl-9 family hypoxia inducible factor 1 [Source:NCBI gene;Acc:768374]	3154.62	-0.283	0.077535	0.000262279	0.037522
ENSGALG00000005670	SLMAP	sarcolemma associated protein [Source:NCBI gene;Acc:396360]	7054	-0.242831	0.0667039	0.000272177	0.0381116
ENSGALG00000016364	ALKAL2	family with sequence similarity 150 member B [Source:NCBI gene;Acc:421910]	62.592	-0.835741	0.229694	0.000274236	0.0381116
ENSGALG00000013624		family with sequence similarity 65, member B [Source:NCBI gene;Acc:421003]	5236.76	-0.245226	0.0674033	0.000274556	0.0381116
ENSGALG00000016086	EGR4	early growth response 4 [Source:HGNC Symbol;Acc:HGNC:3241]	18.6218	-1.27715	0.351615	0.000280979	0.0386209
ENSGALG00000012155	EGF	epidermal growth factor [Source:NCBI gene;Acc:408035]	1252.78	0.541642	0.149444	0.000289665	0.0393294
ENSGALG00000026207	CNTF	ciliary neurotrophic factor [Source:NCBI gene;Acc:396488]	359.987	1.15925	0.320011	0.000291745	0.0393294
ENSGALG00000012290	SOX10	SRY-box 10 [Source:NCBI gene;Acc:395573]	940.222	0.573753	0.159077	0.000310037	0.0413973
ENSGALG00000004189	MAFK	MAF bZIP transcription factor K [Source:NCBI gene;Acc:395518]	402.741	-0.321498	0.0892087	0.000313496	0.0414643
ENSGALG00000010649	CNST	consortin, connexin sorting protein [Source:NCBI gene;Acc:421487]	3874.76	-0.23558	0.0656837	0.000335036	0.0434205
ENSGALG00000050309		histone cluster 1, H2bo [Source:NCBI gene;Acc:100858607]	31.2074	1.12996	0.315212	0.00033737	0.0434205
ENSGALG00000034346	RDH10	retinol dehydrogenase 10 (all-trans) [Source:NCBI gene;Acc:420183]	1906.48	0.805569	0.22473	0.000337578	0.0434205
ENSGALG00000008840	ACSL5	acyl-CoA synthetase long-chain family member 5 [Source:NCBI gene;Acc:423896]	209.038	0.756022	0.211232	0.000344764	0.0435269
ENSGALG00000016902	GPC5	glypican 5 [Source:NCBI gene;Acc:418795]	223.477	0.860754	0.240854	0.000351898	0.0435269
ENSGALG00000012684	DEK	DEK proto-oncogene [Source:NCBI gene;Acc:420828]	2706.41	-0.287847	0.0805466	0.000352008	0.0435269
ENSGALG00000026167	PIK3R5	phosphoinositide-3-kinase regulatory subunit 5 [Source:NCBI gene;Acc:417319]	3735.91	0.43273	0.121114	0.000353049	0.0435269
ENSGALG00000013722	SEMA3B	semaphorin 3B [Source:NCBI gene;Acc:426234]	173.91	0.937573	0.26246	0.000353928	0.0435269
ENSGALG00000031866		protein NDNF-like [Source:NCBI gene;Acc:423605]	4428.7	0.302046	0.084661	0.000360108	0.0439018
ENSGALG00000055021	GREM2	gremlin 2, DAN family BMP antagonist [Source:NCBI gene;Acc:421507]	359.669	0.718209	0.202044	0.000378387	0.0457326
ENSGALG00000003948	ALAS1	5'-aminolevulinate synthase 1 [Source:NCBI gene;Acc:552895]	2596.81	0.285705	0.0807465	0.000402723	0.048258
ENSGALG00000009682	VEPH1	ventricular zone expressed PH domain containing 1 [Source:HGNC Symbol;Acc:HGNC:25735]	145.453	0.805321	0.22779	0.000407216	0.0483828
ENSGALG00000003952	RBPJL	recombination signal binding protein for immunoglobulin kappa J region like [Source:NCBI gene;Acc:419185]	27.9108	1.39871	0.395958	0.000411679	0.048502
COMMON GENES - RETINA, ZT08
N/A
MYOPIA PROGRESSION GENES - RETINA, ZT08
N/A

## Sheet: ZT12
		Myopia Onset, Progression and Common Retina Genes, Occluded vs. Open Eye Differences: ZT12; p-adj<0.05
ensembl_gene_id	gene_name	description	baseMean	log2FoldChange	lfcSE	p-value	p-adj
MYOPIA ONSET GENES - RETINA, ZT12
ENSGALG00000007222	UTS2B	urotensin 2B [Source:NCBI gene;Acc:404534]	179.123	-1.35327	0.158727	1.51837e-17	2.51867e-13
ENSGALG00000029648	TH	tyrosine hydroxylase [Source:NCBI gene;Acc:395592]	60.3571	-1.63554	0.206514	2.37928e-15	1.97337e-11
ENSGALG00000013604	VIP	vasoactive intestinal peptide [Source:NCBI gene;Acc:396323]	434.568	-1.41175	0.180866	5.92667e-15	3.27705e-11
ENSGALG00000005011		SHC adaptor protein 4 [Source:NCBI gene;Acc:426482]	779.69	-0.491771	0.0784521	3.64727e-10	1.51252e-06
ENSGALG00000011419	DUSP4	dual specificity phosphatase 4 [Source:NCBI gene;Acc:395642]	135.622	-0.891371	0.145775	9.67238e-10	3.20891e-06
ENSGALG00000006992	MMP9	matrix metallopeptidase 9 [Source:NCBI gene;Acc:395387]	73.9849	-0.891511	0.149165	2.27733e-09	6.29605e-06
ENSGALG00000030419	GLS2	glutaminase 2 [Source:NCBI gene;Acc:424043]	4159.73	-0.320846	0.0606717	1.2351e-07	0.000292683
ENSGALG00000027192	NTS	neurotensin [Source:NCBI gene;Acc:417883]	4152.91	0.505841	0.111536	5.75482e-06	0.0106222
ENSGALG00000054026			0.182049	24.1778	5.33149	5.76316e-06	0.0106222
ENSGALG00000012277	MAFF	MAF bZIP transcription factor F [Source:NCBI gene;Acc:395519]	911.026	-0.401959	0.0900377	8.03144e-06	0.0133225
ENSGALG00000012404	ERO1A	endoplasmic reticulum oxidoreductase 1 alpha [Source:NCBI gene;Acc:423585]	108.353	-0.550539	0.124587	9.91914e-06	0.0149581
ENSGALG00000003114	NOG	noggin [Source:HGNC Symbol;Acc:HGNC:7866]	287.999	0.607518	0.138212	1.10485e-05	0.0152727
ENSGALG00000026005	DIO2	deiodinase, iodothyronine type II [Source:NCBI gene;Acc:373903]	2742.72	-0.483388	0.110539	1.22546e-05	0.0156368
ENSGALG00000040436	GAD2	glutamate decarboxylase 2 [Source:NCBI gene;Acc:395395]	5751.94	-0.316409	0.0730896	1.49755e-05	0.0168057
ENSGALG00000000949	HBEGF	heparin binding EGF like growth factor [Source:NCBI gene;Acc:395654]	197.018	0.55527	0.128362	1.51969e-05	0.0168057
ENSGALG00000007803		solute carrier family 2, facilitated glucose transporter member 9-like [Source:NCBI gene;Acc:428971]	109.49	1.35705	0.31628	1.78138e-05	0.0179006
ENSGALG00000014681	PCSK1	proprotein convertase subtilisin/kexin type 1 [Source:NCBI gene;Acc:769230]	495.816	-0.34618	0.080805	1.83452e-05	0.0179006
ENSGALG00000008393	CREB3L1	cAMP responsive element binding protein 3 like 1 [Source:NCBI gene;Acc:100859610]	92.7582	-0.629341	0.150584	2.9235e-05	0.0269416
ENSGALG00000011104	GCG	glucagon [Source:NCBI gene;Acc:396196]	696.128	-0.589803	0.143671	4.03918e-05	0.0352642
ENSGALG00000014994	CRHBP	corticotropin releasing hormone binding protein [Source:NCBI gene;Acc:427214]	303.192	-3.32039	0.813859	4.50732e-05	0.0367109
ENSGALG00000007132	ACOX2	acyl-CoA oxidase 2 [Source:NCBI gene;Acc:416068]	223.831	-0.321911	0.0790415	4.64751e-05	0.0367109
COMMON GENES - RETINA, ZT12
ENSGALG00000005011		SHC adaptor protein 4
ENSGALG00000013604	VIP	vasoactive intestinal peptide
MYOPIA PROGRESSION GENES - RETINA, ZT12
ENSGALG00000008805	LMOD2	leiomodin 2 [Source:NCBI gene;Acc:417751]	2.35263	-18.842	3.33576	1.6185e-08	0.000269335
ENSGALG00000005011		SHC adaptor protein 4 [Source:NCBI gene;Acc:426482]	733.057	-0.443052	0.0846068	1.63557e-07	0.00136087
ENSGALG00000013604	VIP	vasoactive intestinal peptide [Source:NCBI gene;Acc:396323]	309.3	-0.82675	0.185513	8.32801e-06	0.0461955

## Sheet: ZT16
		Myopia Onset, Progression and Common Retina Genes, Occluded vs. Open Eye Differences: ZT16; p-adj<0.05
ensembl_gene_id	gene_name	description	baseMean	log2FoldChange	lfcSE	p-value	p-adj
MYOPIA ONSET GENES - RETINA, ZT16
ENSGALG00000008555	MXI1	MAX interactor 1, dimerization protein [Source:NCBI gene;Acc:423888]	4904.99	-0.230146	0.0473487	1.16998e-06	0.0051397
ENSGALG00000040436	GAD2	glutamate decarboxylase 2 [Source:NCBI gene;Acc:395395]	5751.94	-0.338428	0.0731782	3.75113e-06	0.00823936
ENSGALG00000001389		tubulin tyrosine ligase like 11 [Source:NCBI gene;Acc:417115]	2137.45	-0.448866	0.10704	2.74759e-05	0.0316407
ENSGALG00000016649	MTMR9	myotubularin related protein 9 [Source:NCBI gene;Acc:422033]	3297.67	-0.192062	0.0459185	2.88101e-05	0.0316407
COMMON GENES - RETINA, ZT16
N/A
MYOPIA PROGRESSION GENES - RETINA, ZT16
ENSGALG00000036678	ETV4	ETS variant 4 [Source:NCBI gene;Acc:395747]	179.111	1.37729	0.198284	3.75718e-12	6.13097e-08
ENSGALG00000023904	FIBIN	fin bud initiation factor homolog (zebrafish) [Source:NCBI gene;Acc:426933]	12.6475	2.14741	0.444026	1.32318e-06	0.0107959
ENSGALG00000008805	LMOD2	leiomodin 2 [Source:NCBI gene;Acc:417751]	2.35263	-16.0266	3.39168	2.29806e-06	0.0124999
ENSGALG00000035945		fibulin 7 [Source:NCBI gene;Acc:427533]	15.2768	2.75104	0.603356	5.12594e-06	0.0208434
ENSGALG00000035498	INPP5D	inositol polyphosphate-5-phosphatase D [Source:NCBI gene;Acc:424745]	98.0324	1.16508	0.259381	7.06328e-06	0.0208434
ENSGALG00000016906	SPRY2	sprouty RTK signaling antagonist 2 [Source:NCBI gene;Acc:395584]	510.82	0.477132	0.106637	7.66394e-06	0.0208434
ENSGALG00000039895	EPHA2	EPH receptor A2 [Source:NCBI gene;Acc:771550]	61.9813	1.09872	0.258145	2.07938e-05	0.0457834
ENSGALG00000036189	ANGPT2	angiopoietin 2 [Source:NCBI gene;Acc:395610]	1989.62	0.604872	0.14378	2.5886e-05	0.0457834
ENSGALG00000043555	NPNT	nephronectin [Source:NCBI gene;Acc:422535]	118.912	0.755243	0.180274	2.79674e-05	0.0457834
ENSGALG00000012374	FRMD6	FERM domain containing 6 [Source:NCBI gene;Acc:428930]	61.6966	0.940451	0.225629	3.07114e-05	0.0457834
ENSGALG00000044799	VSIG4	V-set and immunoglobulin domain containing 4 [Source:NCBI gene;Acc:422170]	24.3885	2.22324	0.533535	3.08627e-05	0.0457834

## Sheet: ZT20
		Myopia Onset, Progression and Common Retina Genes, Occluded vs. Open Eye Differences: ZT20; p-adj<0.05
ensembl_gene_id	gene_name	description	baseMean	log2FoldChange	lfcSE	p-value	p-adj
MYOPIA ONSET GENES - RETINA, ZT20
N/A
COMMON GENES - RETINA, ZT20
N/A
MYOPIA PROGRESSION GENES - RETINA, ZT20
ENSGALG00000000302	TNNT2	troponin T2, cardiac type [Source:NCBI gene;Acc:396433]	9.61363	-25.9009	5.33747	1.21815e-06	0.0202712
Common genes
